# Supplementary material for: Transcriptome sequencing to detect the potential role of long non-coding RNAs in bovine mammary gland during the dry and lactation period
Source: BMC Genomics. 2018 Aug 13;19:605. doi: 10.1186/s12864-018-4974-5 (PMC6090732; doi:10.1186/s12864-018-4974-5)
Supplement: Supplementary file 2 — The expression profile of DEGs in the dry and lactation periods. (XLSX 387 kb) [file 12864_2018_4974_MOESM2_ESM.xlsx]

## Sheet: CD--CL.different.gene
Additional file 2: The expression profile of DEGs in the dry and lactation periods.
gene	Position	Strand	CD	CL	log2FoldChange	p-value	q-value	Description	Website
A2ML1	chr5:101495664-101545688	-	0.205073	0.537724	1.39073	1.41532e-08	5.87955e-08	alpha-2-macroglobulin-like 1	http://www.ncbi.nlm.nih.gov/gene/?term=516769
ABAT	chr25:7647414-7689266	+	2.23521	0.359303	-2.63714	4.29907e-74	1.28104e-72	4-aminobutyrate aminotransferase	http://www.ncbi.nlm.nih.gov/gene/?term=280969
ABCA7	chr7:45164531-45182218	+	0.946647	0.473241	-1.00025	5.01898e-14	2.94917e-13	ATP-binding cassette, sub-family A (ABC1), member 7	http://www.ncbi.nlm.nih.gov/gene/?term=511762
ABCB11	chr2:27160675-27260967	+	0.146111	0.0188419	-2.95505	9.22183e-09	3.88517e-08	ATP-binding cassette, sub-family B (MDR/TAP), member 11	http://www.ncbi.nlm.nih.gov/gene/?term=531150
ABCC5	chr1:83736150-83818550	+	6.02582	2.9899	-1.01106	2.29317e-85	7.90958e-84	ATP-binding cassette, sub-family C (CFTR/MRP), member 5	http://www.ncbi.nlm.nih.gov/gene/?term=511769
ABCC9	chr5:88672305-88834486	+	2.43588	6.82361	1.48609	4.44089e-16	3.1303e-15	ATP-binding cassette, sub-family C (CFTR/MRP), member 9	http://www.ncbi.nlm.nih.gov/gene/?term=100336551
ABCD4	chr10:86023730-86039767	-	9.37787	4.04972	-1.21144	6.67337e-70	1.87806e-68	ATP-binding cassette, sub-family D (ALD), member 4	http://www.ncbi.nlm.nih.gov/gene/?term=528646
ABCG1	chr1:143990389-144053577	+	1.20187	2.52968	1.07367	4.44089e-16	3.1303e-15	ATP-binding cassette, sub-family G (WHITE), member 1	http://www.ncbi.nlm.nih.gov/gene/?term=510745
ABHD12B	chr10:43777766-43800064	+	2.56527	1.20646	-1.08833	1.10152e-09	4.97613e-09	abhydrolase domain containing 12B	http://www.ncbi.nlm.nih.gov/gene/?term=100138482
ABHD15	chr19:21378077-21383053	-	2.94628	1.30493	-1.17492	1.87375e-11	9.53019e-11	abhydrolase domain containing 15	http://www.ncbi.nlm.nih.gov/gene/?term=528755
ABP1	chr4:114249782-114262315	+	0.745217	1.74473	1.22727	1.37668e-14	8.33323e-14	amiloride binding protein 1 (amine oxidase (copper-containing))	http://www.ncbi.nlm.nih.gov/gene/?term=509751
ACACB	chr17:66101182-66216616	-	0.174493	0.0601685	-1.53609	7.49664e-07	2.68053e-06	acetyl-CoA carboxylase beta	http://www.ncbi.nlm.nih.gov/gene/?term=515338
ACADSB	chr26:43134269-43186722	+	9.21155	4.42882	-1.05652	2.07124e-79	6.64442e-78	acyl-CoA dehydrogenase, short/branched chain	http://www.ncbi.nlm.nih.gov/gene/?term=504301
ACAP1	chr19:27672714-27684660	+	4.0051	1.69378	-1.24159	8.36467e-30	1.09486e-28	ArfGAP with coiled-coil, ankyrin repeat and PH domains 1	http://www.ncbi.nlm.nih.gov/gene/?term=508582
ACER2	chr8:24830047-24856903	-	1.5819	3.41283	1.10931	2.86385e-07	1.06636e-06	alkaline ceramidase 2	http://www.ncbi.nlm.nih.gov/gene/?term=540732
ACHE	chr25:36298522-36305042	+	0.351606	0.097843	-1.84542	3.07144e-07	1.14041e-06	acetylcholinesterase	http://www.ncbi.nlm.nih.gov/gene/?term=540446
ACKR2	chr22:15523107-15561007	+	0.647316	1.60085	1.3063	9.99507e-11	4.83996e-10	ACKR2	http://www.ncbi.nlm.nih.gov/gene/?term=512583
ACP5	chr7:17134328-17138414	-	63.87	10.0008	-2.67502	0	0	acid phosphatase 5, tartrate resistant	http://www.ncbi.nlm.nih.gov/gene/?term=517002
ACRBP	chr5:104153934-104161648	+	1.0987	0.484087	-1.18246	2.89885e-06	9.78196e-06	acrosin binding protein	http://www.ncbi.nlm.nih.gov/gene/?term=515434
ACSBG1	chr21:31081077-31140278	-	0.976732	0.208234	-2.22976	9.51734e-18	8.03329e-17	acyl-CoA synthetase bubblegum family member 1	http://www.ncbi.nlm.nih.gov/gene/?term=515577
ACSL4	chrX:62474111-62551845	-	17.0193	34.6351	1.02506	1.11022e-15	7.08289e-15	acyl-CoA synthetase long-chain family member 4	http://www.ncbi.nlm.nih.gov/gene/?term=536628
ACSM3	chr25:18597406-18656532	+	6.4172	0.583362	-3.45948	1.73484e-127	9.14293e-126	acyl-CoA synthetase medium-chain family member 3	http://www.ncbi.nlm.nih.gov/gene/?term=533798
ACSM5	chr25:18206827-18235117	+	1.1668	0.204179	-2.51465	7.45502e-23	7.77816e-22	acyl-CoA synthetase medium-chain family member 5	http://www.ncbi.nlm.nih.gov/gene/?term=785935
ACTA1	chr28:419151-421919	-	0.0467799	1.20576	4.68791	0	0	actin, alpha 1, skeletal muscle	http://www.ncbi.nlm.nih.gov/gene/?term=281592
ACTA2	chr26:10662360-10715107	-	107.755	265.682	1.30195	8.88178e-16	5.806e-15	actin, alpha 2, smooth muscle, aorta	http://www.ncbi.nlm.nih.gov/gene/?term=515610
ACTC1	chr10:30361775-30367052	-	0.227291	0	#NAME?	2.29233e-05	6.98149e-05	actin, alpha, cardiac muscle 1	http://www.ncbi.nlm.nih.gov/gene/?term=533219
ACTG2	chr11:10717558-10740084	-	9.497	56.4893	2.57243	4.44089e-16	3.1303e-15	actin, gamma 2, smooth muscle, enteric	http://www.ncbi.nlm.nih.gov/gene/?term=281595
ACTL6B	chr25:36459674-36469794	+	0.162468	0	#NAME?	0.000223063	0.000595186	actin-like 6B	http://www.ncbi.nlm.nih.gov/gene/?term=504476
ACTN2	chr28:9403203-9450920	+	0.0429661	3.62716	6.3995	4.44089e-16	3.1303e-15	actinin, alpha 2	http://www.ncbi.nlm.nih.gov/gene/?term=536607
ADA	chr13:73750478-73774048	-	4.38026	12.0142	1.45565	0	0	adenosine deaminase	http://www.ncbi.nlm.nih.gov/gene/?term=280712
ADAM12	chr26:45848826-46238138	-	5.57537	1.63364	-1.77098	1.40664e-79	4.52523e-78	ADAM metallopeptidase domain 12	http://www.ncbi.nlm.nih.gov/gene/?term=407229
ADAM8	chr26:25960732-25972571	+	1.88313	5.52285	1.55228	2.22045e-16	1.7085e-15	ADAM metallopeptidase domain 8	http://www.ncbi.nlm.nih.gov/gene/?term=519652
ADAMTS13	chr11:104374060-104407552	+	0.112183	0.0128943	-3.12105	1.2169e-05	3.83487e-05	ADAM metallopeptidase with thrombospondin type 1 motif, 13	http://www.ncbi.nlm.nih.gov/gene/?term=532272
ADAMTS14	chr28:26985448-27081682	+	0.210593	0.0509421	-2.04753	2.14724e-07	8.07953e-07	ADAM metallopeptidase with thrombospondin type 1 motif, 14	http://www.ncbi.nlm.nih.gov/gene/?term=510214
ADAMTS18	chr18:4559081-4703601	-	0.455104	0.0812916	-2.48502	1.67259e-12	9.02222e-12	ADAM metallopeptidase with thrombospondin type 1 motif, 18	http://www.ncbi.nlm.nih.gov/gene/?term=518395
ADAMTS20	chr5:37102520-37333752	+	0.0675656	0.0113408	-2.57477	0.000158584	0.000431416	ADAM metallopeptidase with thrombospondin type 1 motif, 20	http://www.ncbi.nlm.nih.gov/gene/?term=536137
ADAMTS4	chr3:8322536-8330396	+	2.78884	7.93433	1.50844	4.44089e-16	3.1303e-15	ADAM metallopeptidase with thrombospondin type 1 motif, 4	http://www.ncbi.nlm.nih.gov/gene/?term=286806
ADAMTS5	chr1:8811792-8861602	+	8.33276	16.8353	1.01462	4.44089e-16	3.1303e-15	ADAM metallopeptidase with thrombospondin type 1 motif, 5	http://www.ncbi.nlm.nih.gov/gene/?term=286805
ADAMTSL1	chr8:25340735-25711249	-	0.362796	0.154207	-1.23429	3.30553e-06	1.1075e-05	ADAMTS-like 1	http://www.ncbi.nlm.nih.gov/gene/?term=530624
ADARB1	chr1:145511600-145560004	+	4.19293	8.52248	1.02331	6.66134e-16	4.55726e-15	adenosine deaminase, RNA-specific, B1	http://www.ncbi.nlm.nih.gov/gene/?term=521761
ADCY1	chr4:76869665-76969459	-	0.28192	0.113863	-1.30799	0.000264385	0.000698577	adenylate cyclase 1 (brain)	http://www.ncbi.nlm.nih.gov/gene/?term=281601
ADCY2	chr20:65504901-65943133	-	1.04468	0.273542	-1.93323	1.42532e-20	1.35353e-19	adenylate cyclase 2 (brain)	http://www.ncbi.nlm.nih.gov/gene/?term=281602
ADCY8	chr14:10821670-11047549	+	0.323202	0.0673178	-2.26338	9.34023e-09	3.93407e-08	adenylate cyclase 8 (brain)	http://www.ncbi.nlm.nih.gov/gene/?term=535017
ADCYAP1R1	chr4:65667484-65729276	-	3.04889	0.550005	-2.47077	1.28313e-120	6.38554e-119	adenylate cyclase activating polypeptide 1 (pituitary) receptor type I	http://www.ncbi.nlm.nih.gov/gene/?term=319095
ADD2	chr11:13635045-13760265	+	0.20548	0.0414496	-2.30957	7.99629e-13	4.40718e-12	adducin 2 (beta)	http://www.ncbi.nlm.nih.gov/gene/?term=518896
ADD3	chr26:30840113-30972847	+	33.2607	15.7867	-1.07511	1.48427e-301	1.74311e-299	adducin 3 (gamma)	http://www.ncbi.nlm.nih.gov/gene/?term=505225
ADM	chr15:42911039-42913367	-	7.35163	19.9737	1.44197	6.66134e-16	4.55726e-15	adrenomedullin	http://www.ncbi.nlm.nih.gov/gene/?term=280713
ADM2	chr5:119995473-120001668	+	0.443786	2.04994	2.20765	2.22045e-16	1.7085e-15	adrenomedullin 2	http://www.ncbi.nlm.nih.gov/gene/?term=618896
ADORA1	chr16:717555-759737	+	0.738972	0.260474	-1.50438	4.25863e-09	1.84148e-08	adenosine A1 receptor	http://www.ncbi.nlm.nih.gov/gene/?term=282133
ADORA2B	chr19:34084435-34104984	-	12.8741	32.3208	1.32799	4.44089e-16	3.1303e-15	adenosine A2b receptor	http://www.ncbi.nlm.nih.gov/gene/?term=529760
ADORA3	chr3:31900284-31986794	+	2.6973	0.400187	-2.75277	4.18031e-67	1.13686e-65	adenosine A3 receptor	http://www.ncbi.nlm.nih.gov/gene/?term=780806
ADRA2A	chr26:31870225-31871586	+	1.49227	4.50019	1.59248	2.22045e-16	1.7085e-15	adrenergic, alpha-2A-, receptor	http://www.ncbi.nlm.nih.gov/gene/?term=282135
ADRA2C	chr6:107009791-107014451	-	0.340875	3.23981	3.24859	2.22045e-16	1.7085e-15	alpha-2C adrenergic receptor	http://www.ncbi.nlm.nih.gov/gene/?term=407139
ADRB3	chr27:32912524-32915695	-	0.639245	0.155394	-2.04044	3.32719e-08	1.34916e-07	adrenergic, beta-3-, receptor	http://www.ncbi.nlm.nih.gov/gene/?term=281606
AFAP1L2	chr26:35050360-35166156	-	8.40775	4.19822	-1.00194	7.90996e-59	1.9135e-57	actin filament associated protein 1-like 2	http://www.ncbi.nlm.nih.gov/gene/?term=615436
AFF2	chrX:31424259-31968595	+	0.419548	0.135085	-1.63497	5.84968e-15	3.60388e-14	AF4/FMR2 family, member 2	http://www.ncbi.nlm.nih.gov/gene/?term=522215
AGMAT	chr16:53199296-53208263	+	0.951832	0.432907	-1.13665	0.000202642	0.000545068	agmatine ureohydrolase (agmatinase)	http://www.ncbi.nlm.nih.gov/gene/?term=514509
AGMO	chr4:23499626-23891276	-	2.58058	6.19437	1.26326	2.22045e-16	1.7085e-15	alkylglycerol monooxygenase	http://www.ncbi.nlm.nih.gov/gene/?term=613658
AGPAT9	chr6:100070423-100141603	+	1.81941	4.56768	1.32799	2.22045e-16	1.7085e-15	1-acylglycerol-3-phosphate O-acyltransferase 9	http://www.ncbi.nlm.nih.gov/gene/?term=519739
AGR2	chr4:25258618-25271434	-	1.65851	3.56361	1.10345	1.0248e-08	4.3036e-08	anterior gradient homolog 2 (Xenopus laevis)	http://www.ncbi.nlm.nih.gov/gene/?term=415112
AGRN	chr16:52673190-52712487	-	23.1593	7.05362	-1.71516	0	0	agrin	http://www.ncbi.nlm.nih.gov/gene/?term=525795
AGT	chr28:46147260-46156094	+	5.44119	40.1729	2.88423	2.22045e-16	1.7085e-15	angiotensinogen (serpin peptidase inhibitor, clade A, member 8)	http://www.ncbi.nlm.nih.gov/gene/?term=527114
AHCYL2	chr4:93956616-94148561	+	3.47524	1.73309	-1.00377	5.50625e-36	8.40297e-35	adenosylhomocysteinase-like 2	http://www.ncbi.nlm.nih.gov/gene/?term=532836
AHSG	chr1:81202139-81209052	-	0.139401	0.505012	1.85708	0.000147466	0.000403238	alpha-2-HS-glycoprotein	http://www.ncbi.nlm.nih.gov/gene/?term=280988
AHSP	chr25:27800805-27802064	+	0.651432	0	#NAME?	0.000104483	0.000291157	alpha hemoglobin stabilizing protein	http://www.ncbi.nlm.nih.gov/gene/?term=338381
AIF1	chr23:27503177-27508328	-	11.8434	5.0865	-1.21934	6.05e-30	7.9588e-29	allograft inflammatory factor 1	http://www.ncbi.nlm.nih.gov/gene/?term=280989
AIFM3	chr17:74307915-74318794	+	0.632751	0.141359	-2.16227	2.13192e-10	1.01086e-09	apoptosis-inducing factor, mitochondrion-associated, 3	http://www.ncbi.nlm.nih.gov/gene/?term=526295
AIM1	chr9:43885350-44028769	-	31.7085	65.095	1.03768	1.11022e-15	7.08289e-15	AIM1	http://www.ncbi.nlm.nih.gov/gene/?term=526200
AK7	chr21:62895825-62964704	+	0.436431	0.130922	-1.73705	8.53122e-06	2.7378e-05	adenylate kinase 7	http://www.ncbi.nlm.nih.gov/gene/?term=511269
AKAP5	chr10:76924458-76929544	+	4.79415	2.2076	-1.1188	4.10184e-27	4.91757e-26	A kinase (PRKA) anchor protein 5	http://www.ncbi.nlm.nih.gov/gene/?term=281612
AKAP6	chr21:43132861-43630821	+	0.796107	2.02692	1.34825	2.22045e-16	1.7085e-15	A kinase (PRKA) anchor protein 6	http://www.ncbi.nlm.nih.gov/gene/?term=537810
AKAP7	chr9:70180731-70304092	+	2.06454	0.912582	-1.17779	1.10188e-17	9.27754e-17	A kinase (PRKA) anchor protein 7	http://www.ncbi.nlm.nih.gov/gene/?term=613606
AKD1	chr9:41046124-41163187	+	0.225432	0.0759549	-1.56948	6.04239e-07	2.18192e-06	adenylate kinase domain containing 1	http://www.ncbi.nlm.nih.gov/gene/?term=504511
AKR1C4	chr13:43947565-43957441	+	16.1053	5.01063	-1.68447	9.37234e-91	3.45382e-89	aldo-keto reductase family 1, member C4 (chlordecone reductase; 3-alpha hydroxysteroid dehydrogenase, type I; dihydrodiol dehydrogenase 4)	http://www.ncbi.nlm.nih.gov/gene/?term=282138
AKR7A2	chr2:133953070-133956670	+	17.7994	8.7051	-1.0319	3.34947e-35	5.03236e-34	aldo-keto reductase family 7, member A2 (aflatoxin aldehyde reductase)	http://www.ncbi.nlm.nih.gov/gene/?term=511996
ALCAM	chr1:50331585-50562072	+	49.1473	21.3064	-1.20583	0	0	activated leukocyte cell adhesion molecule	http://www.ncbi.nlm.nih.gov/gene/?term=281614
ALDH1L2	chr5:68880984-68941773	-	0.787319	2.01861	1.35834	0	0	aldehyde dehydrogenase 1 family, member L2	http://www.ncbi.nlm.nih.gov/gene/?term=516864
ALDOC	chr19:20588062-20591871	-	15.9361	6.69836	-1.25042	8.93037e-80	2.88663e-78	aldolase C, fructose-bisphosphate	http://www.ncbi.nlm.nih.gov/gene/?term=504584
ALOX12E	chr19:27360461-27370368	+	3.1996	1.02472	-1.64266	8.56635e-42	1.48111e-40	arachidonate lipoxygenase, epidermal	http://www.ncbi.nlm.nih.gov/gene/?term=787450
ALOX15	chr19:27331077-27339658	+	0.79465	0.179551	-2.14593	4.19086e-16	3.1303e-15	arachidonate 15-lipoxygenase	http://www.ncbi.nlm.nih.gov/gene/?term=282139
ALOX5	chr28:44729723-44776997	-	4.52693	0.887318	-2.35101	7.31256e-75	2.20416e-73	arachidonate 5-lipoxygenase	http://www.ncbi.nlm.nih.gov/gene/?term=404074
ALPK2	chr24:58119455-58252577	-	0.20553	0.0570632	-1.84872	6.30786e-09	2.69294e-08	alpha-kinase 2	http://www.ncbi.nlm.nih.gov/gene/?term=510218
ALPK3	chr21:22883305-22940886	+	0.835554	3.61134	2.11173	2.22045e-16	1.7085e-15	alpha-kinase 3	http://www.ncbi.nlm.nih.gov/gene/?term=516866
ALS2CR11	chr2:90461479-90585191	-	0.105255	0.00687042	-3.93735	1.56423e-07	5.95247e-07	amyotrophic lateral sclerosis 2 (juvenile) chromosome region, candidate 11	http://www.ncbi.nlm.nih.gov/gene/?term=616081
ALS2CR12	chr2:90301849-90340718	-	0.246035	0.0394193	-2.64189	1.28341e-06	4.49569e-06	amyotrophic lateral sclerosis 2 (juvenile) chromosome region, candidate 12	http://www.ncbi.nlm.nih.gov/gene/?term=784225
AMH	chr7:22696978-22699843	+	0.733698	0.284915	-1.36465	2.87534e-05	8.65306e-05	anti-Mullerian hormone	http://www.ncbi.nlm.nih.gov/gene/?term=280718
AMICA1	chr15:29313735-29345909	-	6.34502	2.41391	-1.39425	1.15623e-53	2.5285e-52	adhesion molecule, interacts with CXADR antigen 1	http://www.ncbi.nlm.nih.gov/gene/?term=509575
AMN	chr21:69266381-69276985	+	0.309154	0.0259455	-3.57477	9.54702e-06	3.04679e-05	amnionless homolog (mouse)	http://www.ncbi.nlm.nih.gov/gene/?term=767976
AMN1	chr5:78552285-78637341	+	3.02758	1.46735	-1.04495	1.78095e-20	1.68513e-19	antagonist of mitotic exit network 1 homolog (S. cerevisiae)	http://www.ncbi.nlm.nih.gov/gene/?term=524465
AMY2B	chr3:39926296-39948945	-	2.4456	0.862026	-1.50439	3.6505e-17	3.02411e-16	amylase, alpha 2B (pancreatic)	http://www.ncbi.nlm.nih.gov/gene/?term=505049
AMZ1	chr25:41181383-41203268	-	0.323068	0.835397	1.37062	1.00651e-11	5.2011e-11	archaelysin family metallopeptidase 1	http://www.ncbi.nlm.nih.gov/gene/?term=789913
ANGPTL1	chr16:61654756-61682287	-	11.1325	2.64075	-2.07576	0	0	angiopoietin-like 1	http://www.ncbi.nlm.nih.gov/gene/?term=509971
ANGPTL4	chr7:18236488-18243587	+	52.648	126.205	1.26132	1.11022e-15	7.08289e-15	angiopoietin-like 4	http://www.ncbi.nlm.nih.gov/gene/?term=509963
ANGPTL5	chr15:7139916-7165793	+	0.209558	1.35782	2.69587	4.44089e-16	3.1303e-15	angiopoietin-like 5	http://www.ncbi.nlm.nih.gov/gene/?term=514285
ANKDD1B	chr10:6937133-7011522	+	0.582941	0.2674	-1.12435	6.35857e-05	0.000182874	ANKDD1B	http://www.ncbi.nlm.nih.gov/gene/?term=100849013
ANKH	chr20:58376939-58546813	+	17.1925	6.92972	-1.31091	3.79297e-175	2.78042e-173	ankylosis, progressive homolog (mouse)	http://www.ncbi.nlm.nih.gov/gene/?term=511800
ANKRD29	chr24:33386429-33420420	+	3.80422	1.59073	-1.25791	9.51554e-20	8.74987e-19	ankyrin repeat domain 29	http://www.ncbi.nlm.nih.gov/gene/?term=526872
ANKRD33B	chr20:62725184-62820226	-	3.77153	1.58713	-1.24873	1.40396e-15	8.91826e-15	ankyrin repeat domain 33B	http://www.ncbi.nlm.nih.gov/gene/?term=518403
ANKRD34B	chr7:82967320-82984873	-	0.243994	0.00796326	-4.93734	7.12527e-16	4.87073e-15	ankyrin repeat domain 34B	http://www.ncbi.nlm.nih.gov/gene/?term=529927
ANKRD44	chr2:85965113-86151195	-	11.1488	4.58746	-1.28112	6.6404e-212	5.86915e-210	serine/threonine-protein phosphatase 6 regulatory ankyrin repeat subunit B-like	http://www.ncbi.nlm.nih.gov/gene/?term=526800
ANKRD45	chr16:56508566-56552190	-	1.21055	0.275881	-2.13354	1.31102e-08	5.46299e-08	ankyrin repeat domain 45	http://www.ncbi.nlm.nih.gov/gene/?term=100336740
ANKRD55	chr20:23007371-23117580	+	0.171389	0	#NAME?	2.35574e-06	8.00899e-06	ankyrin repeat domain 55	http://www.ncbi.nlm.nih.gov/gene/?term=533461
ANKRD63	chr10:36014204-36023078	-	0.452932	0.152475	-1.57072	5.41637e-16	3.80761e-15	ankyrin repeat domain 63	http://www.ncbi.nlm.nih.gov/gene/?term=100140532
ANLN	chr4:61199550-61243561	-	7.75803	1.51655	-2.3549	3.87331e-161	2.59802e-159	anillin, actin binding protein	http://www.ncbi.nlm.nih.gov/gene/?term=518274
ANO1	chr29:47823488-48013096	+	9.31418	3.44314	-1.4357	1.44954e-140	8.46769e-139	anoctamin 1, calcium activated chloride channel	http://www.ncbi.nlm.nih.gov/gene/?term=532126
ANTXR1	chr11:67334564-67594136	+	27.9412	9.50214	-1.55607	0	0	anthrax toxin receptor 1	http://www.ncbi.nlm.nih.gov/gene/?term=616010
AP1S3	chr2:112680365-112747206	-	3.73957	1.24276	-1.58932	1.78465e-35	2.69564e-34	adaptor-related protein complex 1, sigma 3 subunit	http://www.ncbi.nlm.nih.gov/gene/?term=540693
AP3M2	chr27:36716852-36736434	+	1.33618	0.609664	-1.13203	6.19577e-14	3.62185e-13	adaptor-related protein complex 3, mu 2 subunit	http://www.ncbi.nlm.nih.gov/gene/?term=509427
APOA4	chr15:27906598-27919669	-	0.192388	0.0398901	-2.26992	6.75831e-06	2.19059e-05	apolipoprotein A-IV	http://www.ncbi.nlm.nih.gov/gene/?term=537301
APOBEC2	chr23:14985521-14998187	+	1.18541	0.513439	-1.20712	0.000143496	0.000392604	apolipoprotein B mRNA editing enzyme, catalytic polypeptide-like 2	http://www.ncbi.nlm.nih.gov/gene/?term=509619
APOBEC3A	chr5:111045310-111048656	+	0.206912	0.963752	2.21964	2.08535e-05	6.39243e-05	apolipoprotein B mRNA editing enzyme, catalytic polypeptide-like 3A	http://www.ncbi.nlm.nih.gov/gene/?term=507162
APOBEC3B	chr5:111073493-111088527	+	3.35143	1.64225	-1.0291	1.72758e-10	8.2467e-10	apolipoprotein B mRNA editing enzyme, catalytic polypeptide-like 3B	http://www.ncbi.nlm.nih.gov/gene/?term=504505
APOE	chr18:53037771-53042793	+	544.563	213.579	-1.35033	0	0	apolipoprotein E	http://www.ncbi.nlm.nih.gov/gene/?term=281004
APOL6	chr5:74222913-74227881	+	0.0390371	0.326796	3.06547	0.000366721	0.000947583	apolipoprotein L, 6	http://www.ncbi.nlm.nih.gov/gene/?term=616957
AQP5	chr5:30080017-30084758	-	8.99873	1.37504	-2.71025	8.43375e-156	5.42358e-154	aquaporin 5	http://www.ncbi.nlm.nih.gov/gene/?term=782368
AQP7	chr8:76468112-76484966	-	0.0694861	0.673545	3.27698	1.64047e-12	8.85173e-12	aquaporin 7	http://www.ncbi.nlm.nih.gov/gene/?term=615498
AQP9	chr10:52151958-52199561	-	0.373771	1.10498	1.56379	1.15344e-08	4.82532e-08	aquaporin 9	http://www.ncbi.nlm.nih.gov/gene/?term=516762
AR	chrX:88410764-88621166	-	2.08679	0.99017	-1.07554	1.14098e-12	6.22687e-12	androgen receptor	http://www.ncbi.nlm.nih.gov/gene/?term=280675
ARC	chr14:2892556-2895980	+	0.183291	0.565308	1.6249	1.40752e-07	5.38026e-07	activity-regulated cytoskeleton-associated protein	http://www.ncbi.nlm.nih.gov/gene/?term=519403
ARHGAP11A	chr10:30135838-30160112	-	4.0008	0.206599	-4.27538	2.11064e-263	2.2386e-261	Rho GTPase activating protein 11A	http://www.ncbi.nlm.nih.gov/gene/?term=617811
ARHGAP15	chr2:53065403-53764906	-	6.74662	2.75304	-1.29314	7.69955e-32	1.06968e-30	Rho GTPase activating protein 15	http://www.ncbi.nlm.nih.gov/gene/?term=616246
ARHGAP18	chr9:68712247-68845169	-	10.0807	4.02725	-1.32373	3.10914e-121	1.55411e-119	Rho GTPase activating protein 18	http://www.ncbi.nlm.nih.gov/gene/?term=510743
ARHGAP19	chr26:18344884-18415254	-	8.61808	2.90118	-1.57073	9.94993e-167	6.97729e-165	Rho GTPase activating protein 19	http://www.ncbi.nlm.nih.gov/gene/?term=526945
ARHGAP20	chr15:20905422-21120885	-	2.1271	0.827159	-1.36265	2.90662e-52	6.19276e-51	Rho GTPase activating protein 20	http://www.ncbi.nlm.nih.gov/gene/?term=515501
ARHGAP26	chr7:55695013-56167822	+	13.397	6.52122	-1.0387	2.14906e-111	9.95076e-110	Rho GTPase activating protein 26	http://www.ncbi.nlm.nih.gov/gene/?term=538219
ARHGAP4	chrX:40038939-40054674	-	3.81658	1.73354	-1.13856	6.22561e-32	8.66327e-31	Rho GTPase activating protein 4	http://www.ncbi.nlm.nih.gov/gene/?term=100124430
ARHGDIB	chr5:95376743-95395816	+	41.8308	20.5612	-1.02464	1.10301e-130	5.91409e-129	Rho GDP dissociation inhibitor (GDI) beta	http://www.ncbi.nlm.nih.gov/gene/?term=327676
ARHGEF19	chr2:136473584-136491545	+	1.47633	0.386052	-1.93515	2.48157e-28	3.10105e-27	Rho guanine nucleotide exchange factor (GEF) 19	http://www.ncbi.nlm.nih.gov/gene/?term=617280
ARHGEF25	chr5:56205498-56212752	+	4.86476	10.3459	1.08862	4.44089e-16	3.1303e-15	Rho guanine nucleotide exchange factor (GEF) 25	http://www.ncbi.nlm.nih.gov/gene/?term=506075
ARHGEF39	chr8:60247337-60251355	-	4.19629	1.31282	-1.67645	1.07257e-31	1.48341e-30	Rho guanine nucleotide exchange factor (GEF) 39	http://www.ncbi.nlm.nih.gov/gene/?term=780881
ARRB2	chr19:27268298-27277049	-	4.38896	2.10151	-1.06245	7.06743e-19	6.26779e-18	arrestin, beta 2	http://www.ncbi.nlm.nih.gov/gene/?term=281638
ARRDC5	chr7:20469154-20486896	+	1.35564	0.378774	-1.83956	8.33017e-10	3.79702e-09	arrestin domain containing 5	http://www.ncbi.nlm.nih.gov/gene/?term=617727
ARSE	chrX:139011509-139033622	+	12.3481	3.25234	-1.92474	5.74335e-138	3.28164e-136	arylsulfatase E (chondrodysplasia punctata 1)	http://www.ncbi.nlm.nih.gov/gene/?term=505899
ARSI	chr7:63647397-63654352	-	0.5334	1.97541	1.88886	0	0	arylsulfatase family, member I	http://www.ncbi.nlm.nih.gov/gene/?term=540390
ARSK	chr7:97276413-97331363	+	4.03802	1.95288	-1.04804	2.23081e-14	1.33699e-13	arylsulfatase family, member K	http://www.ncbi.nlm.nih.gov/gene/?term=533618
ART3	chr6:92607111-92756404	+	0.607119	2.99921	2.30453	2.22045e-16	1.7085e-15	ADP-ribosyltransferase 3	http://www.ncbi.nlm.nih.gov/gene/?term=407147
ARTN	chr3:102711717-102713439	-	0.508626	1.48803	1.54873	4.31894e-07	1.58231e-06	artemin	http://www.ncbi.nlm.nih.gov/gene/?term=530812
ASAH2	chr26:8632192-8693659	-	0.205138	0.0314379	-2.70602	4.70384e-05	0.000137937	N-acylsphingosine amidohydrolase (non-lysosomal ceramidase) 2	http://www.ncbi.nlm.nih.gov/gene/?term=615837
ASB11	chrX:135430811-135465104	+	5.09986	13.2957	1.38243	6.66134e-16	4.55726e-15	ankyrin repeat and SOCS box containing 11	http://www.ncbi.nlm.nih.gov/gene/?term=511852
ASB13	chr13:43407504-43422283	+	2.15464	1.00579	-1.09912	3.77599e-10	1.75919e-09	ankyrin repeat and SOCS box containing 13	http://www.ncbi.nlm.nih.gov/gene/?term=533598
ASB2	chr21:59126041-59160340	-	0.892256	4.41091	2.30555	2.22045e-16	1.7085e-15	ankyrin repeat and SOCS box containing 2	http://www.ncbi.nlm.nih.gov/gene/?term=539244
ASF1B	chr7:12678439-12690865	+	4.27984	0.35536	-3.5902	8.44765e-73	2.46529e-71	ASF1 anti-silencing function 1 homolog B (S. cerevisiae)	http://www.ncbi.nlm.nih.gov/gene/?term=510538
ASGR2	chr19:27490117-27500262	-	0.285319	1.08112	1.92188	2.21097e-09	9.72905e-09	asialoglycoprotein receptor 2	http://www.ncbi.nlm.nih.gov/gene/?term=531519
ASIP	chr13:64213312-64239964	+	5.1678	2.10584	-1.29515	5.14732e-12	2.70391e-11	agouti signaling protein	http://www.ncbi.nlm.nih.gov/gene/?term=404192
ASNS	chr4:15035753-15183208	-	8.0266	17.811	1.14991	4.44089e-16	3.1303e-15	asparagine synthetase (glutamine-hydrolyzing)	http://www.ncbi.nlm.nih.gov/gene/?term=514209
ASPM	chr16:77923518-77988216	-	3.89656	0.242044	-4.00886	0	0	asp (abnormal spindle) homolog, microcephaly associated (Drosophila)	http://www.ncbi.nlm.nih.gov/gene/?term=534849
ASZ1	chr4:51294535-51370344	+	0.565232	0.220084	-1.36079	0.000375173	0.000968169	ankyrin repeat, SAM and basic leucine zipper domain containing 1	http://www.ncbi.nlm.nih.gov/gene/?term=281184
ATAD2	chr14:18046447-18071676	+	9.86094	3.85318	-1.35568	3.54953e-37	5.53636e-36	ATPase family, AAA domain containing 2	http://www.ncbi.nlm.nih.gov/gene/?term=522920
ATAD5	chr19:18409425-18445561	-	1.8179	0.54565	-1.73623	6.25621e-53	1.34645e-51	ATPase family, AAA domain containing 5	http://www.ncbi.nlm.nih.gov/gene/?term=513059
ATF5	chr18:56725592-56729591	+	4.82172	10.5061	1.12361	2.22045e-16	1.7085e-15	activating transcription factor 5	http://www.ncbi.nlm.nih.gov/gene/?term=515654
ATL1	chr10:43485258-43569748	+	1.12235	0.41209	-1.44549	5.57697e-11	2.74084e-10	atlastin GTPase 1	http://www.ncbi.nlm.nih.gov/gene/?term=535424
ATP10D	chr6:67787938-67922536	+	4.99543	2.26418	-1.14162	1.38753e-63	3.58393e-62	ATPase, class V, type 10D	http://www.ncbi.nlm.nih.gov/gene/?term=536495
ATP12A	chr12:36900583-36921920	-	0.0668136	2.0852	4.9639	0	0	ATPase, H+/K+ transporting, nongastric, alpha polypeptide	http://www.ncbi.nlm.nih.gov/gene/?term=530703
ATP1A2	chr3:9645434-9670496	-	0.314699	0.156233	-1.01027	0.00030167	0.000787773	ATPase, Na+/K+ transporting, alpha 2 polypeptide	http://www.ncbi.nlm.nih.gov/gene/?term=515161
ATP1A4	chr3:9604900-9637746	-	0.089615	0.00564064	-3.98981	0.000205714	0.000552499	ATPase, Na+/K+ transporting, alpha 4 polypeptide	http://www.ncbi.nlm.nih.gov/gene/?term=537960
ATP2A3	chr19:25163841-25198268	-	3.21893	1.59346	-1.01442	3.18118e-43	5.65581e-42	ATPase, Ca++ transporting, ubiquitous	http://www.ncbi.nlm.nih.gov/gene/?term=512313
ATP2B1	chr5:19537308-19669809	-	33.3295	14.7001	-1.18097	0	0	ATPase, Ca++ transporting, plasma membrane 1	http://www.ncbi.nlm.nih.gov/gene/?term=282641
ATP2B2	chr22:54995631-55122063	-	0.577078	0.171768	-1.74831	7.41391e-23	7.73764e-22	ATPase, Ca++ transporting, plasma membrane 2	http://www.ncbi.nlm.nih.gov/gene/?term=613800
ATP2B3	chrX:39658606-39722826	+	0.0960559	0.00217038	-5.46785	2.97367e-12	1.58391e-11	ATPase, Ca++ transporting, plasma membrane 3	http://www.ncbi.nlm.nih.gov/gene/?term=504353
ATP6V0A4	chr4:103199640-103271408	-	0.211172	0.0164193	-3.68495	8.08569e-09	3.42522e-08	ATPase, H+ transporting, lysosomal V0 subunit a4	http://www.ncbi.nlm.nih.gov/gene/?term=518974
ATP6V0D2	chr14:78908045-78964217	-	1.03633	0.230814	-2.16668	5.62472e-13	3.12853e-12	ATPase, H+ transporting, lysosomal 38kDa, V0 subunit d2	http://www.ncbi.nlm.nih.gov/gene/?term=511839
ATP6V1B1	chr11:13463400-13490546	-	0.538725	0.0918823	-2.55169	5.63348e-11	2.76581e-10	ATPase, H+ transporting, lysosomal 56/58kDa, V1 subunit B1	http://www.ncbi.nlm.nih.gov/gene/?term=338059
AURKA	chr13:60091539-60107188	+	4.04737	1.20518	-1.74774	5.58563e-36	8.52028e-35	aurora kinase A	http://www.ncbi.nlm.nih.gov/gene/?term=504437
AURKB	chr19:28447633-28452728	-	2.79716	0.371543	-2.91236	7.1257e-50	1.43444e-48	aurora kinase B	http://www.ncbi.nlm.nih.gov/gene/?term=360192
AVIL	chr5:55983342-56002079	+	0.800912	0.217159	-1.88289	8.63438e-14	5.0077e-13	advillin	http://www.ncbi.nlm.nih.gov/gene/?term=520771
AVPI1	chr26:18711829-18720054	-	9.31661	20.9762	1.17088	4.44089e-16	3.1303e-15	arginine vasopressin-induced 1	http://www.ncbi.nlm.nih.gov/gene/?term=614488
AXDND1	chr16:62138168-62217200	+	0.12918	0	#NAME?	5.3114e-08	2.11534e-07	axonemal dynein light chain domain containing 1	http://www.ncbi.nlm.nih.gov/gene/?term=613754
AZU1	chr7:44964798-44971477	+	0.433563	0	#NAME?	2.48786e-08	1.01782e-07	azurocidin 1	http://www.ncbi.nlm.nih.gov/gene/?term=100336938
B3GALT1	chr2:28397043-29029392	-	0.0766887	0.00965403	-2.98981	4.40264e-05	0.000129685	UDP-Gal:betaGlcNAc beta 1,3-galactosyltransferase, polypeptide 1	http://www.ncbi.nlm.nih.gov/gene/?term=539027
B3GALT5	chr1:141231041-141271343	+	1.46055	0.146624	-3.31632	2.01074e-33	2.88926e-32	UDP-Gal:betaGlcNAc beta 1,3-galactosyltransferase, polypeptide 5	http://www.ncbi.nlm.nih.gov/gene/?term=614873
B3GNT8	chr18:50838731-50841042	-	2.94611	1.42433	-1.04853	1.19834e-12	6.52835e-12	UDP-GlcNAc:betaGal beta-1,3-N-acetylglucosaminyltransferase 8	http://www.ncbi.nlm.nih.gov/gene/?term=534859
B4GALNT1	chr5:56177482-56186423	+	0.719392	0.333304	-1.10994	4.97562e-06	1.63541e-05	beta-1,4-N-acetyl-galactosaminyl transferase 1	http://www.ncbi.nlm.nih.gov/gene/?term=520159
B4GALT6	chr24:25770343-25836735	+	11.6453	5.48164	-1.08707	9.95886e-56	2.26848e-54	UDP-Gal:betaGlcNAc beta 1,4- galactosyltransferase, polypeptide 6	http://www.ncbi.nlm.nih.gov/gene/?term=524460
BAI2	chr2:122496660-122533253	+	0.247679	0.0311793	-2.98981	1.22768e-11	6.31132e-11	BAI2	http://www.ncbi.nlm.nih.gov/gene/?term=506672
BAMBI	chr13:36326191-36333080	-	4.76286	1.72554	-1.46478	2.8913e-42	5.0609e-41	BMP and activin membrane-bound inhibitor homolog (Xenopus laevis)	http://www.ncbi.nlm.nih.gov/gene/?term=530147
BANK1	chr6:24052674-24377947	-	2.72248	0.581771	-2.2264	1.00015e-53	2.19142e-52	B-cell scaffold protein with ankyrin repeats 1	http://www.ncbi.nlm.nih.gov/gene/?term=100299906
BARD1	chr2:103278181-103371039	-	2.30938	0.691023	-1.7407	9.47183e-32	1.31107e-30	BRCA1 associated RING domain 1	http://www.ncbi.nlm.nih.gov/gene/?term=530961
BARX1	chr8:86685912-86689392	-	0.253132	4.31781	4.09234	0	0	BARX1	http://www.ncbi.nlm.nih.gov/gene/?term=539422
BBIP1	chr26:31744321-31762612	-	58.1342	19.4077	-1.58276	0	0	BBIP1	http://www.ncbi.nlm.nih.gov/gene/?term=100847755
BCAR3	chr3:49850609-50070084	+	2.96081	1.05058	-1.49481	8.07979e-47	1.53286e-45	breast cancer anti-estrogen resistance 3	http://www.ncbi.nlm.nih.gov/gene/?term=506231
BCAS1	chr13:82162069-82253304	-	15.8786	4.03905	-1.975	1.12354e-254	1.1417e-252	breast carcinoma amplified sequence 1	http://www.ncbi.nlm.nih.gov/gene/?term=504895
BCL11A	chr11:43071976-43174031	-	1.20685	0.276796	-2.12435	1.90048e-10	9.04532e-10	B-cell CLL/lymphoma 11A (zinc finger protein)	http://www.ncbi.nlm.nih.gov/gene/?term=538680
BCL11B	chr21:65841166-65938455	-	2.15629	0.549045	-1.97355	5.62259e-41	9.56545e-40	B-cell CLL/lymphoma 11B (zinc finger protein)	http://www.ncbi.nlm.nih.gov/gene/?term=783269
BCL2L14	chr5:98196412-98233551	-	1.56241	0.464563	-1.74983	5.42412e-17	4.46074e-16	BCL2-like 14 (apoptosis facilitator)	http://www.ncbi.nlm.nih.gov/gene/?term=508365
BCL6	chr1:80179369-80203462	+	7.03383	18.8546	1.42253	6.66134e-16	4.55726e-15	B-cell CLL/lymphoma 6	http://www.ncbi.nlm.nih.gov/gene/?term=539020
BDA20	chrX:148331468-148337021	-	5.91731	0.302281	-4.29098	6.5289e-53	1.40336e-51	major allergen BDA20	http://www.ncbi.nlm.nih.gov/gene/?term=286791
BDH1	chr1:72572685-72609016	-	1.04812	0.27941	-1.90735	3.18921e-14	1.89632e-13	3-hydroxybutyrate dehydrogenase, type 1	http://www.ncbi.nlm.nih.gov/gene/?term=534090
BDNF	chr15:59164289-59224492	-	0.343467	0.723032	1.07389	0.000104535	0.000291266	brain-derived neurotrophic factor	http://www.ncbi.nlm.nih.gov/gene/?term=617701
BEAN1	chr18:34313800-34350581	+	0.631925	0.283311	-1.15737	0.000302188	0.000788822	brain expressed, associated with NEDD4, 1	http://www.ncbi.nlm.nih.gov/gene/?term=100297073
BEGAIN	chr21:67071813-67100690	-	0.292386	0.0881439	-1.72994	6.77349e-05	0.000194182	brain-enriched guanylate kinase-associated homolog (rat)	http://www.ncbi.nlm.nih.gov/gene/?term=527886
BEND6	chr23:3106007-3149294	-	0.98593	0.301795	-1.70792	3.45107e-10	1.61157e-09	BEN domain containing 6	http://www.ncbi.nlm.nih.gov/gene/?term=504789
BEST4	chr3:101809770-101814465	+	0.853652	0.293081	-1.54235	1.56102e-07	5.94224e-07	bestrophin 4	http://www.ncbi.nlm.nih.gov/gene/?term=510542
BEX5	chrX:55856653-55859143	-	9.00113	2.15955	-2.05938	5.84316e-48	1.13259e-46	brain expressed, X-linked 5	http://www.ncbi.nlm.nih.gov/gene/?term=516056
BFSP2	chr1:137030466-137107231	-	0.809938	0.055978	-3.85488	4.67482e-13	2.61735e-12	beaded filament structural protein 2, phakinin	http://www.ncbi.nlm.nih.gov/gene/?term=281645
BHLHE41	chr5:84233719-84236923	+	7.50178	3.58587	-1.06491	5.62323e-23	5.89596e-22	basic helix-loop-helix family, member e41	http://www.ncbi.nlm.nih.gov/gene/?term=613907
BHMT2	chr10:10066683-10082701	+	7.21748	0.710007	-3.34559	7.76485e-131	4.17653e-129	BHMT2	http://www.ncbi.nlm.nih.gov/gene/?term=616683
BICD1	chr5:77856392-78102375	-	2.69706	0.813746	-1.72874	6.76108e-53	1.45235e-51	bicaudal D homolog 1 (Drosophila)	http://www.ncbi.nlm.nih.gov/gene/?term=533796
BIN2	chr5:28640633-28677838	+	7.21056	3.22937	-1.15886	1.94545e-35	2.93591e-34	bridging integrator 2	http://www.ncbi.nlm.nih.gov/gene/?term=515025
BIRC5	chr19:54559505-54566835	-	12.5844	0.794605	-3.98525	7.8176e-225	7.15173e-223	baculoviral IAP repeat containing 5	http://www.ncbi.nlm.nih.gov/gene/?term=414925
BLA-DQB	chr23:25855145-25863045	-	36.0184	12.3096	-1.54895	5.34109e-151	3.3632e-149	MHC class II antigen	http://www.ncbi.nlm.nih.gov/gene/?term=539241
BLM	chr21:22264361-22357450	-	2.51508	0.918291	-1.45358	7.03098e-43	1.24158e-41	Bloom syndrome, RecQ helicase-like	http://www.ncbi.nlm.nih.gov/gene/?term=534148
BLNK	chr26:17380651-17466937	-	5.81041	1.75163	-1.72994	1.45284e-47	2.79691e-46	B-cell linker	http://www.ncbi.nlm.nih.gov/gene/?term=510393
BMP1	chr8:69980313-70028294	+	4.02233	9.30678	1.21025	4.44089e-16	3.1303e-15	bone morphogenetic protein 1	http://www.ncbi.nlm.nih.gov/gene/?term=281024
BMP7	chr13:59424987-59510393	+	1.59818	0.498598	-1.68048	5.97015e-16	4.19257e-15	bone morphogenetic protein 7	http://www.ncbi.nlm.nih.gov/gene/?term=540595
BMPER	chr4:63052081-63305357	-	0.681267	0.202093	-1.7532	4.27236e-11	2.11654e-10	BMP binding endothelial regulator	http://www.ncbi.nlm.nih.gov/gene/?term=534101
BMX	chrX:135200677-135246778	-	0.937626	2.57479	1.45737	0	0	BMX non-receptor tyrosine kinase	http://www.ncbi.nlm.nih.gov/gene/?term=531514
BNIP3	chr26:51353508-51357471	-	7.07948	31.555	2.15615	2.22045e-16	1.7085e-15	BCL2/adenovirus E1B 19kDa interacting protein 3	http://www.ncbi.nlm.nih.gov/gene/?term=615342
BNIPL	chr3:19779459-19788155	-	5.61021	2.12113	-1.40322	4.20296e-42	7.33034e-41	BCL2/adenovirus E1B 19kD interacting protein like	http://www.ncbi.nlm.nih.gov/gene/?term=614493
BOLA	chr23:27862921-28506312	-	147.861	32.2603	-2.19641	0	0	MHC class I antigen clone 2	http://www.ncbi.nlm.nih.gov/gene/?term=505676
BOLA-DMA	chr23:7204350-7207401	+	28.9035	4.75653	-2.60326	5.54337e-198	4.61132e-196	major histocompatibility complex, class II, DM alpha	http://www.ncbi.nlm.nih.gov/gene/?term=282490
BOLA-DMB	chr23:7186801-7195272	-	47.2406	10.6018	-2.15572	0	0	major histocompatibility complex, class II, DM beta	http://www.ncbi.nlm.nih.gov/gene/?term=282491
BOLA-DOA	chr23:7218685-7264231	-	5.57297	0.311513	-4.16108	1.12995e-66	3.05582e-65	major histocompatibility complex, class II, DO alpha	http://www.ncbi.nlm.nih.gov/gene/?term=525727
BOLA-DOB	chr23:7054100-7063665	-	5.28041	0.652465	-3.01668	1.83479e-51	3.82745e-50	major histocompatibility complex, class II, DO beta	http://www.ncbi.nlm.nih.gov/gene/?term=282493
BOLA-DQA2	chr23:25350656-25356954	-	4.48117	2.07586	-1.11017	1.50837e-13	8.64327e-13	major histocompatibility complex, class II, DQ alpha 2	http://www.ncbi.nlm.nih.gov/gene/?term=282535
BOLA-DQA5	chr23:25404016-25411643	-	17.7533	1.73045	-3.35887	3.12142e-274	3.39555e-272	major histocompatibility complex, class II, DQ alpha 5	http://www.ncbi.nlm.nih.gov/gene/?term=282494
BOLA-DQB	chr23:25375270-25388621	+	50.9649	2.04957	-4.63611	0	0	major histocompatibility complex, class II, DQ beta	http://www.ncbi.nlm.nih.gov/gene/?term=282495
BOLA-DRA	chr23:25587526-25592227	-	388.67	72.2344	-2.42779	0	0	major histocompatibility complex, class II, DR alpha	http://www.ncbi.nlm.nih.gov/gene/?term=506214
BOLA-DRB2	chr23:25545013-25558450	+	2.55341	0.313534	-3.02573	4.68583e-24	5.10388e-23	histocompatibility complex, class II, DR beta 2	http://www.ncbi.nlm.nih.gov/gene/?term=538700
BOLA-DYA	chr23:7011862-7017825	+	2.1308	0.0615628	-5.11319	5.19905e-35	7.76312e-34	major histocompatibility complex, class II, DY alpha	http://www.ncbi.nlm.nih.gov/gene/?term=282497
BOLA-NC1	chr23:28351923-28358368	-	36.4518	11.9577	-1.60805	0	0	non-classical MHC class I antigen	http://www.ncbi.nlm.nih.gov/gene/?term=510417
BOLL	chr2:86630194-86693826	-	0.265385	0.0445443	-2.57477	0.000158584	0.000431416	bol, boule-like (Drosophila)	http://www.ncbi.nlm.nih.gov/gene/?term=527841
BPI	chr13:67835160-67861379	+	5.0724	1.34332	-1.91687	6.2404e-42	1.08226e-40	bactericidal/permeability-increasing protein	http://www.ncbi.nlm.nih.gov/gene/?term=280734
BPIFA1	chr13:63247184-63254779	+	0.0974605	4.50269	5.52983	0	0	BPI fold containing family A, member 1	http://www.ncbi.nlm.nih.gov/gene/?term=281989
BPIFB1	chr13:63281730-63305522	+	1.24961	14.0684	3.49291	0	0	BPI fold containing family B, member 1	http://www.ncbi.nlm.nih.gov/gene/?term=282643
BRB	chr10:26288223-26289852	+	142.294	58.3094	-1.28707	3.12015301055539e-318	3.85083613084385e-316	brain ribonuclease	http://www.ncbi.nlm.nih.gov/gene/?term=280720
BRCA1	chr19:43713351-43783370	-	3.89489	1.02587	-1.92473	5.74335e-138	3.28164e-136	breast cancer 1, early onset	http://www.ncbi.nlm.nih.gov/gene/?term=353120
BRCA2	chr12:28636165-28689032	-	3.23488	0.979182	-1.72406	6.96983e-153	4.42161e-151	breast cancer 2, early onset	http://www.ncbi.nlm.nih.gov/gene/?term=507069
BRI3BP	chr17:53062211-53088696	-	13.2891	3.86268	-1.78257	0	0	BRI3 binding protein	http://www.ncbi.nlm.nih.gov/gene/?term=538558
BRIP1	chr19:11495317-11670120	+	1.60008	0.297564	-2.42687	3.35464e-46	6.26964e-45	BRCA1 interacting protein C-terminal helicase 1	http://www.ncbi.nlm.nih.gov/gene/?term=783256
BSP5	chr18:51926720-51931069	+	3.2591	0.0762459	-5.41767	2.25567e-33	3.23437e-32	binder of sperm 5	http://www.ncbi.nlm.nih.gov/gene/?term=317699
BTC	chr6:91430299-91480396	-	3.90995	1.82141	-1.10209	3.42536e-30	4.53774e-29	betacellulin	http://www.ncbi.nlm.nih.gov/gene/?term=280737
BTK	chrX:55171773-55205688	-	3.98958	1.78675	-1.1589	2.8659e-26	3.35178e-25	Bruton agammaglobulinemia tyrosine kinase	http://www.ncbi.nlm.nih.gov/gene/?term=533459
BTLA	chr1:57671611-57704749	-	1.28644	0.0857356	-3.90735	4.4265e-29	5.67997e-28	BTLA	http://www.ncbi.nlm.nih.gov/gene/?term=531767
BTN1A1	chr23:31362435-31366608	+	72.261	36.0881	-1.00169	1.40018e-126	7.33364e-125	butyrophilin, subfamily 1, member A1	http://www.ncbi.nlm.nih.gov/gene/?term=282157
BTN2A1	chr23:31342461-31375104	-	39.7789	17.1209	-1.21624	0	0	butyrophilin, subfamily 2, member A1	http://www.ncbi.nlm.nih.gov/gene/?term=617928
BTN3A2	chr23:26915544-26952533	-	2.17867	0.769062	-1.50228	1.50844e-27	1.83565e-26	butyrophilin, subfamily 3, member A2	http://www.ncbi.nlm.nih.gov/gene/?term=615223
BTN3A3	chr23:31379219-31392186	-	2.78922	0.360614	-2.95133	3.34331e-48	6.51762e-47	butyrophilin, subfamily 3, member A3	http://www.ncbi.nlm.nih.gov/gene/?term=504295
BUB1	chr11:1559178-1592166	+	4.05413	0.513382	-2.98129	3.28281e-124	1.66794e-122	budding uninhibited by benzimidazoles 1 homolog (yeast)	http://www.ncbi.nlm.nih.gov/gene/?term=514777
BUB1B	chr10:35903021-35958915	+	5.08507	0.459723	-3.46743	1.60937e-179	1.20845e-177	budding uninhibited by benzimidazoles 1 homolog beta (yeast)	http://www.ncbi.nlm.nih.gov/gene/?term=537027
BVES	chr9:45475373-45525471	+	0.220107	0.943933	2.10048	4.44089e-16	3.1303e-15	blood vessel epicardial substance	http://www.ncbi.nlm.nih.gov/gene/?term=539988
C10H14orf37	chr10:70578422-70721052	-	1.37229	0.582928	-1.2352	1.65406e-12	8.92369e-12	chromosome 10 open reading frame, human C14orf37	http://www.ncbi.nlm.nih.gov/gene/?term=508562
C10H14orf53	chr10:78878185-78893823	+	0.910425	3.13081	1.78192	7.32747e-15	4.49556e-14	chromosome 10 open reading frame, human C14orf53	http://www.ncbi.nlm.nih.gov/gene/?term=513215
C10H15orf52	chr10:36065621-36074804	-	3.20661	7.05057	1.13669	4.44089e-16	3.1303e-15	C10H15orf52	http://www.ncbi.nlm.nih.gov/gene/?term=513496
C10H5orf13	chr10:2161055-2193665	+	42.8433	9.69678	-2.14349	0	0	chromosome 10 open reading frame, human C5orf13	http://www.ncbi.nlm.nih.gov/gene/?term=100125763
C13H20orf112	chr13:62417086-62499709	-	4.19358	1.72909	-1.27817	1.31307e-71	3.77675e-70	chromosome 13 open reading frame, human C20orf112	http://www.ncbi.nlm.nih.gov/gene/?term=785034
C14H8orf46	chr14:32760708-32786982	+	0.416765	1.93586	2.21567	2.22045e-16	1.7085e-15	chromosome 14 open reading frame, human C8orf46	http://www.ncbi.nlm.nih.gov/gene/?term=617724
C15H11orf41	chr15:64982593-65108393	+	0.332533	0.0515731	-2.68881	6.52364e-22	6.52364e-21	chromosome 15 open reading frame, human C11orf41	http://www.ncbi.nlm.nih.gov/gene/?term=100300544
C15H11orf52	chr15:22575899-22582949	+	6.99406	3.34189	-1.06547	7.5802e-18	6.4318e-17	chromosome 15 open reading frame, human C11orf52	http://www.ncbi.nlm.nih.gov/gene/?term=614490
C15H11orf96	chr15:74915918-74917297	+	17.5264	103.611	2.56358	4.44089e-16	3.1303e-15	chromosome 15 open reading frame, human C11orf96	http://www.ncbi.nlm.nih.gov/gene/?term=100270684
C16H1orf112	chr16:38250341-38299762	+	1.78785	0.720973	-1.31021	4.04953e-16	3.08026e-15	chromosome 16 open reading frame, human C1orf112	http://www.ncbi.nlm.nih.gov/gene/?term=784034
C16H1orf233	chr16:52297488-52299450	+	4.23359	2.05794	-1.04068	2.84866e-17	2.37028e-16	C16H1orf233	http://www.ncbi.nlm.nih.gov/gene/?term=C16H1orf233
C19H17orf66	chr19:14834345-14851244	+	0.211472	0.00980788	-4.43038	6.01194e-06	1.95858e-05	chromosome 19 open reading frame, human C17orf66	http://www.ncbi.nlm.nih.gov/gene/?term=616772
C19H17orf96	chr19:39911757-39913716	-	1.07942	0.256501	-2.07322	4.20958e-12	2.22371e-11	chromosome 19 open reading frame, human C17orf96	http://www.ncbi.nlm.nih.gov/gene/?term=100296460
C1H21orf62	chr1:2029406-2048813	+	0.257321	0.0431908	-2.57477	0.000158584	0.000431416	chromosome 1 open reading frame, human C21orf62	http://www.ncbi.nlm.nih.gov/gene/?term=515053
C1H21orf7	chr1:6366369-6414757	-	0.897529	2.6406	1.55684	8.88178e-16	5.806e-15	chromosome 1 open reading frame, human C21orf7	http://www.ncbi.nlm.nih.gov/gene/?term=540879
C1H3orf33	chr1:112777023-112803572	+	2.34361	0.942021	-1.3149	1.05845e-15	6.89517e-15	chromosome 1 open reading frame, human C3orf33	http://www.ncbi.nlm.nih.gov/gene/?term=507040
C1H3orf52	chr1:57279557-57319747	+	8.46862	2.13216	-1.98981	1.71071e-39	2.81306e-38	chromosome 1 open reading frame, human C3orf52	http://www.ncbi.nlm.nih.gov/gene/?term=613977
C1QL3	chr13:31279987-31287495	-	0.370213	1.61951	2.12913	6.66134e-16	4.55726e-15	complement component 1, q subcomponent-like 3	http://www.ncbi.nlm.nih.gov/gene/?term=614045
C1QTNF2	chr7:74035529-74057844	-	1.80908	0.609007	-1.57073	1.07568e-08	4.51003e-08	C1q and tumor necrosis factor related protein 2	http://www.ncbi.nlm.nih.gov/gene/?term=539842
C1QTNF3	chr20:39759972-39792410	+	2.2196	8.76946	1.98219	0	0	C1q and tumor necrosis factor related protein 3	http://www.ncbi.nlm.nih.gov/gene/?term=531659
C1QTNF6	chr5:75992614-75999893	-	1.66122	0.374808	-2.14802	2.1928e-27	2.65514e-26	C1q and tumor necrosis factor related protein 6	http://www.ncbi.nlm.nih.gov/gene/?term=506413
C20H5orf49	chr20:65488806-65491625	-	1.08538	0.30853	-1.81472	0.000205521	0.000552499	chromosome 20 open reading frame, human C5orf49	http://www.ncbi.nlm.nih.gov/gene/?term=100140616
C21H14orf159	chr21:56488203-56581876	+	1.12657	0.546458	-1.04375	4.13321e-06	1.36993e-05	chromosome 21 open reading frame, human C14orf159	http://www.ncbi.nlm.nih.gov/gene/?term=100337003
C22H3orf67	chr22:42888731-43159638	+	0.706304	0.18727	-1.91517	1.20874e-13	6.96629e-13	chromosome 22 open reading frame, human C3orf67	http://www.ncbi.nlm.nih.gov/gene/?term=534800
C23H6orf10	chr23:26726436-26898083	+	0.0980448	0	#NAME?	0.000104483	0.000291157	testis specific basic protein	http://www.ncbi.nlm.nih.gov/gene/?term=767870
C25H16orf45	chr25:13973471-14118828	+	0.371854	0.155437	-1.25841	6.11917e-06	1.99199e-05	chromosome 25 open reading frame, human C16orf45	http://www.ncbi.nlm.nih.gov/gene/?term=617444
C25H16orf89	chr25:4087913-4102554	-	0.737677	0.0443211	-4.05692	8.29162e-12	4.30566e-11	chromosome 25 open reading frame, human C16orf89	http://www.ncbi.nlm.nih.gov/gene/?term=618703
C25H16orf96	chr25:3674116-3737876	+	0.171126	0.0452391	-1.91942	0.000149693	0.000409032	chromosome 25 open reading frame, human C16orf96	http://www.ncbi.nlm.nih.gov/gene/?term=528959
C27H8orf48	chr27:22499290-22500793	-	0.705718	1.49516	1.08314	7.2598e-06	2.34553e-05	chromosome 27 open reading frame, human C8orf48	http://www.ncbi.nlm.nih.gov/gene/?term=100271834
C28H10orf107	chr28:17675507-17845827	+	2.42389	1.11027	-1.12641	2.44608e-11	1.23413e-10	chromosome 28 open reading frame, human C10orf107	http://www.ncbi.nlm.nih.gov/gene/?term=510670
C28H10orf116	chr28:41912322-41914566	+	226.302	96.3834	-1.23139	6.41507e-215	5.71464e-213	chromosome 28 open reading frame, human C10orf116	http://www.ncbi.nlm.nih.gov/gene/?term=613941
C28H10orf128	chr28:43786449-43826921	-	1.44285	0.377332	-1.93501	2.06005e-18	1.79002e-17	chromosome 28 open reading frame, human C10orf128	http://www.ncbi.nlm.nih.gov/gene/?term=783944
C28H10orf71	chr28:43906460-43936151	+	0.0237074	0.34321	3.85568	0	0	chromosome 28 open reading frame, human C10orf71	http://www.ncbi.nlm.nih.gov/gene/?term=540418
C29H11orf82	chr29:12798687-12820053	-	2.07005	0.689751	-1.58552	6.89208e-28	8.49681e-27	chromosome 29 open reading frame, human C11orf82	http://www.ncbi.nlm.nih.gov/gene/?term=618360
C2H2orf80	chr2:96867513-96890885	-	2.19194	0.496176	-2.14328	4.44421e-15	2.75501e-14	chromosome 2 open reading frame, human C2orf80	http://www.ncbi.nlm.nih.gov/gene/?term=539078
C2H2orf88	chr2:6038402-6113008	-	2.48763	0.959045	-1.3751	1.1657e-05	3.68206e-05	small membrane A-kinase anchor protein	http://www.ncbi.nlm.nih.gov/gene/?term=767914
C3AR1	chr5:102025877-102035208	-	6.22097	2.07955	-1.58087	4.83865e-79	1.54491e-77	complement component 3a receptor 1	http://www.ncbi.nlm.nih.gov/gene/?term=540702
C3H1orf162	chr3:31991177-31996490	-	1.45426	6.61697	2.18589	2.22045e-16	1.7085e-15	chromosome 3 open reading frame, human C1orf162	http://www.ncbi.nlm.nih.gov/gene/?term=100296588
C3H1orf56	chr3:19777074-19779252	-	0.542193	0.166668	-1.70183	2.74173e-05	8.26636e-05	chromosome 3 open reading frame, human C1orf56	http://www.ncbi.nlm.nih.gov/gene/?term=614476
C4H7orf31	chr4:71138347-71179111	+	0.316984	0.0301975	-3.39191	5.96753e-09	2.55343e-08	C4H7orf31	http://www.ncbi.nlm.nih.gov/gene/?term=617131
C4H7orf57	chr4:7576860-7605503	-	0.603823	0.0957763	-2.65639	1.87357e-09	8.30359e-09	chromosome 4 open reading frame, human C7orf57	http://www.ncbi.nlm.nih.gov/gene/?term=614195
C5H12orf60	chr5:95517116-95534699	-	0.678288	0.152357	-2.15444	8.39387e-08	3.28023e-07	chromosome 5 open reading frame, human C12orf60	http://www.ncbi.nlm.nih.gov/gene/?term=781903
C5H12orf66	chr5:49718467-49740885	+	2.49797	1.10061	-1.18245	2.86056e-09	1.24968e-08	chromosome 5 open reading frame, human C12orf66	http://www.ncbi.nlm.nih.gov/gene/?term=535460
C5H12orf75	chr5:69161739-69252442	+	1.17213	2.79739	1.25495	2.22045e-16	1.7085e-15	chromosome 5 open reading frame, human C12orf75	http://www.ncbi.nlm.nih.gov/gene/?term=100270756
C6	chr20:33328558-33405582	+	2.96524	0.985804	-1.58878	7.65397e-38	1.20995e-36	complement component 6	http://www.ncbi.nlm.nih.gov/gene/?term=507749
C6H4orf19	chr6:58486550-58565111	+	15.5183	7.38248	-1.07179	2.16296e-65	5.7218e-64	chromosome 6 open reading frame, human C4orf19	http://www.ncbi.nlm.nih.gov/gene/?term=511424
C7H19orf59	chr7:17745984-17748831	+	0.308886	4.74822	3.94224	6.66134e-16	4.55726e-15	chromosome 7 open reading frame, human C19orf59	http://www.ncbi.nlm.nih.gov/gene/?term=617157
C8H9orf135	chr8:46235396-46339985	+	1.32219	0	#NAME?	3.18032e-17	2.63977e-16	chromosome 8 open reading frame, human C9orf135	http://www.ncbi.nlm.nih.gov/gene/?term=616736
C8H9orf152	chr8:101431981-101438251	-	4.07478	1.38182	-1.56015	3.66804e-30	4.85354e-29	chromosome 8 open reading frame, human C9orf152	http://www.ncbi.nlm.nih.gov/gene/?term=614478
C9H6orf186	chr9:40335194-40462569	+	2.85016	1.39154	-1.03436	6.59457e-11	3.22321e-10	chromosome 9 open reading frame, human C6orf186	http://www.ncbi.nlm.nih.gov/gene/?term=785203
C9H6orf211	chr9:89649145-89662660	+	6.82788	2.64279	-1.36938	1.32696e-46	2.50485e-45	chromosome 9 open reading frame, human C6orf211	http://www.ncbi.nlm.nih.gov/gene/?term=540698
C9HXorf21	chrX:118258769-118271531	+	3.94654	1.87261	-1.07554	4.44469e-12	2.34244e-11	chromosome 9 open reading frame, human CXorf21	http://www.ncbi.nlm.nih.gov/gene/?term=513911
CA10	chr19:626245-1475344	-	0.0237841	0.125752	2.40251	0.000377956	0.00097498	carbonic anhydrase X	http://www.ncbi.nlm.nih.gov/gene/?term=535917
CA11	chr18:55730117-55736497	-	1.08507	0.224101	-2.27557	4.91758e-10	2.27512e-09	carbonic anhydrase XI	http://www.ncbi.nlm.nih.gov/gene/?term=326334
CA12	chr10:46705801-46771402	+	0.963642	2.04855	1.08803	0	0	carbonic anhydrase XII	http://www.ncbi.nlm.nih.gov/gene/?term=614323
CA13	chr14:79694252-79733795	-	0.121197	0.754712	2.63857	1.11022e-15	7.08289e-15	carbonic anhydrase XIII	http://www.ncbi.nlm.nih.gov/gene/?term=513850
CA4	chr19:13109645-13117426	-	3.58144	1.18836	-1.59157	2.29872e-28	2.87468e-27	carbonic anhydrase IV	http://www.ncbi.nlm.nih.gov/gene/?term=280741
CA5A	chr18:13389255-13412602	-	0.0349402	0.256578	2.87644	6.25925e-05	0.00018014	carbonic anhydrase VA, mitochondrial	http://www.ncbi.nlm.nih.gov/gene/?term=515359
CA8	chr14:27635208-27719874	-	11.4256	4.10977	-1.47514	2.67291e-161	1.79997e-159	carbonic anhydrase VIII	http://www.ncbi.nlm.nih.gov/gene/?term=515918
CA9	chr8:60259499-60266468	+	1.80244	0.588266	-1.61541	1.5688e-17	1.31437e-16	carbonic anhydrase IX	http://www.ncbi.nlm.nih.gov/gene/?term=511923
CACHD1	chr3:81119066-81354118	-	7.88121	3.88491	-1.02054	1.91812e-87	6.76724e-86	cache domain containing 1	http://www.ncbi.nlm.nih.gov/gene/?term=536020
CACNA1B	chr11:105182214-105394448	-	0.136309	0.0474878	-1.52125	0.000109946	0.00030529	calcium channel, voltage-dependent, N type, alpha 1B subunit	http://www.ncbi.nlm.nih.gov/gene/?term=282410
CACNA1F	chrX:92323926-92346482	-	0.159253	0.0194909	-3.03045	5.29058e-08	2.10853e-07	calcium channel, voltage-dependent, L type, alpha 1F subunit	http://www.ncbi.nlm.nih.gov/gene/?term=509779
CACNA1G	chr19:36731340-36793437	-	1.05558	0.171287	-2.62355	1.50537e-63	3.87944e-62	calcium channel, voltage-dependent, T type, alpha 1G subunit	http://www.ncbi.nlm.nih.gov/gene/?term=282411
CACNA1S	chr16:81471367-81527953	-	0.569287	0.262457	-1.11708	9.95869e-09	4.18521e-08	calcium channel, voltage-dependent, L type, alpha 1S subunit	http://www.ncbi.nlm.nih.gov/gene/?term=100337204
CACNB4	chr2:44185171-44464485	+	0.31557	0.0912454	-1.79014	4.76342e-14	2.80337e-13	calcium channel, voltage-dependent, beta 4 subunit	http://www.ncbi.nlm.nih.gov/gene/?term=282161
CAGE1	chr23:47807078-47846755	+	0.494699	0.043593	-3.50438	3.97478e-14	2.35106e-13	cancer antigen 1	http://www.ncbi.nlm.nih.gov/gene/?term=527833
CALB1	chr14:75988982-76010905	+	0.363527	0.00781319	-5.54001	6.83574e-13	3.78475e-12	calbindin 1, 28kDa	http://www.ncbi.nlm.nih.gov/gene/?term=539930
CALML5	chr13:43507344-43508180	+	1.56489	0.451737	-1.79251	4.15342e-07	1.52397e-06	calmodulin-like 5	http://www.ncbi.nlm.nih.gov/gene/?term=520404
CAMK2A	chr7:63575335-63641142	-	0.108346	0.269819	1.31635	7.73734e-05	0.000220325	calcium/calmodulin-dependent protein kinase II alpha	http://www.ncbi.nlm.nih.gov/gene/?term=530719
CAMK4	chr10:87297562-87566411	-	0.997295	0.346458	-1.52534	1.42466e-09	6.37988e-09	calcium/calmodulin-dependent protein kinase IV	http://www.ncbi.nlm.nih.gov/gene/?term=100337083
CAMP	chr22:52143306-52145266	-	0.614503	0.0676877	-3.18245	0.000267937	0.000706149	cathelicidin antimicrobial peptide	http://www.ncbi.nlm.nih.gov/gene/?term=281037
CAP2	chr23:39646541-39781557	-	1.52881	4.20068	1.45821	0	0	CAP, adenylate cyclase-associated protein, 2 (yeast)	http://www.ncbi.nlm.nih.gov/gene/?term=515190
CAPN14	chr11:68678749-68715047	+	0.684333	6.09432	3.15469	2.22045e-16	1.7085e-15	calpain 14	http://www.ncbi.nlm.nih.gov/gene/?term=515741
CAPN3	chr10:37828773-37885653	+	1.06777	0.276078	-1.95145	6.25021e-20	5.79279e-19	calpain 3, (p94)	http://www.ncbi.nlm.nih.gov/gene/?term=281663
CAPN5	chr15:57256135-57313832	+	4.83787	1.84722	-1.38902	1.1385e-70	3.22812e-69	calpain 5	http://www.ncbi.nlm.nih.gov/gene/?term=536988
CAPN6	chrX:64684214-64708869	-	9.93938	2.00422	-2.31011	1.08425e-152	6.86556e-151	calpain 6	http://www.ncbi.nlm.nih.gov/gene/?term=539360
CAPN8	chr16:27702961-27747884	-	0.999141	0.350057	-1.5131	7.83689e-08	3.07247e-07	calpain 8	http://www.ncbi.nlm.nih.gov/gene/?term=617138
CAPSL	chr20:38261160-38318697	+	0.739534	0.215629	-1.77807	1.03459e-14	6.31094e-14	calcyphosine-like	http://www.ncbi.nlm.nih.gov/gene/?term=507306
CARD9	chr11:103876014-103883072	-	4.26677	1.74372	-1.29098	2.26132e-22	2.30547e-21	caspase recruitment domain family, member 9	http://www.ncbi.nlm.nih.gov/gene/?term=768054
CARNS1	chr29:45955706-45964991	+	0.344403	0.149774	-1.20131	1.48173e-05	4.61248e-05	carnosine synthase 1	http://www.ncbi.nlm.nih.gov/gene/?term=783525
CASC5	chr10:36292623-36357052	+	4.71784	0.520794	-3.17934	0	0	cancer susceptibility candidate 5	http://www.ncbi.nlm.nih.gov/gene/?term=787969
CASS4	chr13:60036509-60071337	-	0.684545	0.178505	-1.93918	3.38574e-12	1.79634e-11	Cas scaffolding protein family member 4	http://www.ncbi.nlm.nih.gov/gene/?term=512832
CATHL3	chr22:52167381-52169561	-	0.852707	0.121195	-2.81472	1.22511e-06	4.30037e-06	cathelicidin antimicrobial peptide	http://www.ncbi.nlm.nih.gov/gene/?term=281037
CATHL4	chrUn_GJ059556:9049-10420	+	1.56028	0.253275	-2.62303	2.15407e-07	8.10162e-07	cathelicidin 4	http://www.ncbi.nlm.nih.gov/gene/?term=282166
CATSPER4	chr2:127488076-127500248	-	0.428885	0.065161	-2.71851	4.19719e-06	1.38978e-05	cation channel, sperm associated 4	http://www.ncbi.nlm.nih.gov/gene/?term=520788
CAV1	chr4:52173106-52208687	-	105.473	227.95	1.11184	8.88178e-16	5.806e-15	caveolin 1, caveolae protein, 22kDa	http://www.ncbi.nlm.nih.gov/gene/?term=281040
CBLN3	chr10:20579089-20580625	+	0.35846	1.20033	1.74355	5.61576e-06	1.8348e-05	cerebellin 3 precursor	http://www.ncbi.nlm.nih.gov/gene/?term=529166
CBX2	chr19:53368036-53377419	-	2.60961	1.1646	-1.164	2.61617e-37	4.08995e-36	chromobox homolog 2	http://www.ncbi.nlm.nih.gov/gene/?term=506628
CBX5	chr5:25944805-25979418	+	34.1261	15.5365	-1.13521	0	0	chromobox homolog 5	http://www.ncbi.nlm.nih.gov/gene/?term=538885
CCBL1	chr11:99347603-99384152	-	5.45845	1.94522	-1.48856	3.93631e-32	5.50921e-31	cysteine conjugate-beta lyase, cytoplasmic	http://www.ncbi.nlm.nih.gov/gene/?term=528582
CCDC102B	chr24:8406069-8692810	-	1.2318	0.244762	-2.33132	1.32654e-15	8.43754e-15	coiled-coil domain containing 102B	http://www.ncbi.nlm.nih.gov/gene/?term=526711
CCDC121	chr11:72058294-72061512	+	1.30376	0.500582	-1.381	6.97068e-11	3.40214e-10	coiled-coil domain containing 121	http://www.ncbi.nlm.nih.gov/gene/?term=782407
CCDC138	chr11:44478965-44508361	-	2.95625	1.2717	-1.21701	3.8217e-20	3.57029e-19	coiled-coil domain containing 138	http://www.ncbi.nlm.nih.gov/gene/?term=507644
CCDC148	chr2:38004138-38302383	+	0.618477	0.242224	-1.35238	4.36514e-06	1.44272e-05	coiled-coil domain containing 148	http://www.ncbi.nlm.nih.gov/gene/?term=614176
CCDC160	chrX:17962800-17971181	+	8.48196	3.54129	-1.26012	2.97736e-29	3.83934e-28	coiled-coil domain containing 160	http://www.ncbi.nlm.nih.gov/gene/?term=767883
CCDC168	chr12:82951774-82955462	-	0.918256	0.248145	-1.88771	2.50076e-17	2.08489e-16	coiled-coil domain containing 168	http://www.ncbi.nlm.nih.gov/gene/?term=100298796
CCDC170	chr9:89682770-89781627	+	1.32775	0.442079	-1.58661	1.51924e-30	2.03725e-29	coiled-coil domain containing 170	http://www.ncbi.nlm.nih.gov/gene/?term=787062
CCDC173	chr2:26665688-26690532	+	1.01264	0.422183	-1.26218	7.3325e-07	2.62488e-06	coiled-coil domain containing 173	http://www.ncbi.nlm.nih.gov/gene/?term=616485
CCDC175	chr10:72027460-72101752	-	0.30552	0.09722	-1.65194	0.000175858	0.000476042	coiled-coil domain containing 175	http://www.ncbi.nlm.nih.gov/gene/?term=617691
CCDC177	chr10:81669874-81679199	-	0.05613	0	#NAME?	1.13395e-07	4.37045e-07	CCDC177	http://www.ncbi.nlm.nih.gov/gene/?term=101906537
CCDC181	chr16:37867875-37890433	-	0.207283	0.0288408	-2.84542	0.000156258	0.000425635	coiled-coil domain containing 181	http://www.ncbi.nlm.nih.gov/gene/?term=540268
CCDC30	chr3:104163015-104254274	-	0.808139	0.371892	-1.11972	9.49266e-06	3.03201e-05	coiled-coil domain containing 30	http://www.ncbi.nlm.nih.gov/gene/?term=100297243
CCDC33	chr21:34735074-34743660	-	0.566665	0.155534	-1.86527	9.46629e-08	3.68447e-07	coiled-coil domain containing 33	http://www.ncbi.nlm.nih.gov/gene/?term=788320
CCDC34	chr15:58822931-58868564	-	1.72175	0.846816	-1.02376	1.21821e-08	5.08689e-08	coiled-coil domain containing 34	http://www.ncbi.nlm.nih.gov/gene/?term=505831
CCDC39	chr1:86953445-87005642	+	1.09577	0.516095	-1.08624	1.79361e-09	7.95858e-09	coiled-coil domain containing 39	http://www.ncbi.nlm.nih.gov/gene/?term=534432
CCDC60	chr17:58124497-58294868	-	0.543957	0.208743	-1.38176	1.48991e-05	4.6371e-05	coiled-coil domain containing 60	http://www.ncbi.nlm.nih.gov/gene/?term=614062
CCDC65	chr5:31052620-31060822	-	0.397092	0.112877	-1.81472	0.000205521	0.000552499	coiled-coil domain containing 65	http://www.ncbi.nlm.nih.gov/gene/?term=535207
CCDC67	chr29:1356888-1532729	-	3.94942	1.70741	-1.20983	1.6155e-30	2.16377e-29	coiled-coil domain containing 67	http://www.ncbi.nlm.nih.gov/gene/?term=CCDC67
CCDC68	chr24:54728418-54786469	-	9.10086	2.7428	-1.73035	1.1527e-51	2.42096e-50	coiled-coil domain containing 68	http://www.ncbi.nlm.nih.gov/gene/?term=504721
CCDC80	chr1:57819990-57855630	-	53.5448	14.3883	-1.89585	0	0	coiled-coil domain containing 80	http://www.ncbi.nlm.nih.gov/gene/?term=515235
CCHCR1	chr23:27779766-27791244	+	1.83677	0.838393	-1.13147	3.73633e-15	2.32467e-14	coiled-coil alpha-helical rod protein 1	http://www.ncbi.nlm.nih.gov/gene/?term=514215
CCL14	chr19:14775262-14780085	+	2.79455	5.90128	1.07841	6.00253e-12	3.14284e-11	chemokine (C-C motif) ligand 14	http://www.ncbi.nlm.nih.gov/gene/?term=616723
CCL19	chr8:77394834-77396919	-	15.515	55.3603	1.83519	4.44089e-16	3.1303e-15	chemokine (C-C motif) ligand 19	http://www.ncbi.nlm.nih.gov/gene/?term=509167
CCL2	chr19:16232956-16234822	-	73.7691	36.5139	-1.01457	8.05652e-104	3.42655e-102	chemokine (C-C motif) ligand 2	http://www.ncbi.nlm.nih.gov/gene/?term=281043
CCL20	chr2:116759248-116762978	+	1.92243	14.7791	2.94256	2.22045e-16	1.7085e-15	chemokine (C-C motif) ligand 20	http://www.ncbi.nlm.nih.gov/gene/?term=281666
CCL21	chr8:77421388-77422534	-	7.71191	2.22659	-1.79225	2.87105e-30	3.81682e-29	chemokine (C-C motif) ligand 21	http://www.ncbi.nlm.nih.gov/gene/?term=511112
CCL22	chr18:25446367-25454407	+	0.459505	0.158016	-1.54001	0.000139345	0.000382078	chemokine (C-C motif) ligand 22	http://www.ncbi.nlm.nih.gov/gene/?term=616996
CCL26	chr25:34551346-34555917	-	3.45691	0.911024	-1.92392	4.58295e-13	2.56718e-12	chemokine (C-C motif) ligand 26	http://www.ncbi.nlm.nih.gov/gene/?term=508387
CCL3	chr19:14673970-14675481	+	1.3359	11.8841	3.15315	2.22045e-16	1.7085e-15	chemokine (C-C motif) ligand 3	http://www.ncbi.nlm.nih.gov/gene/?term=282170
CCL4	chr19:14653460-14655028	-	2.93242	7.24723	1.30534	1.86517e-14	1.12182e-13	chemokine (C-C motif) ligand 4	http://www.ncbi.nlm.nih.gov/gene/?term=414347
CCL8	chr19:16137672-16139707	-	4.22239	1.46431	-1.52784	1.30562e-13	7.51446e-13	C-C motif chemokine 8-like	http://www.ncbi.nlm.nih.gov/gene/?term=281044
CCM2L	chr13:62068539-62082948	+	0.891224	2.14569	1.26758	3.18355e-09	1.3865e-08	CCM2L	http://www.ncbi.nlm.nih.gov/gene/?term=525479
CCNA1	chr12:25129696-25141976	-	0.329247	0	#NAME?	1.33564e-13	7.68073e-13	cyclin A1	http://www.ncbi.nlm.nih.gov/gene/?term=521939
CCNA2	chr6:3413086-3419198	+	5.47429	0.461517	-3.56822	4.22746e-96	1.64541e-94	cyclin A2	http://www.ncbi.nlm.nih.gov/gene/?term=281667
CCNB1	chr20:10431452-10441126	-	9.11621	0.555417	-4.03679	1.73595e-142	1.02111e-140	cyclin B1	http://www.ncbi.nlm.nih.gov/gene/?term=327679
CCNB1IP1	chr10:26830647-26838482	+	1.35653	0.591996	-1.19626	4.5211e-07	1.65351e-06	cyclin B1 interacting protein 1, E3 ubiquitin protein ligase	http://www.ncbi.nlm.nih.gov/gene/?term=615932
CCNB2	chr10:51247755-51272760	-	3.66109	0.454545	-3.00978	5.09455e-55	1.15119e-53	cyclin B2	http://www.ncbi.nlm.nih.gov/gene/?term=281668
CCND1	chr29:47539903-47556833	+	16.5815	7.00287	-1.24356	2.67617e-177	1.99625e-175	cyclin D1	http://www.ncbi.nlm.nih.gov/gene/?term=524530
CCNE1	chr18:40565286-40575333	+	1.31014	0.595101	-1.13851	3.15539e-06	1.05971e-05	cyclin E1	http://www.ncbi.nlm.nih.gov/gene/?term=533526
CCNE2	chr14:71807750-71818065	-	4.83855	1.45929	-1.72931	3.13182e-50	6.34212e-49	cyclin E2	http://www.ncbi.nlm.nih.gov/gene/?term=538436
CCNF	chr25:1949184-1966956	+	2.22985	0.36331	-2.61767	2.74926e-62	6.96343e-61	cyclin F	http://www.ncbi.nlm.nih.gov/gene/?term=505200
CCR1	chr22:53851969-53858023	+	7.1798	15.8466	1.14216	4.44089e-16	3.1303e-15	chemokine (C-C motif) receptor 1	http://www.ncbi.nlm.nih.gov/gene/?term=407771
CCR10	chr19:43377279-43379246	-	1.13121	0.362481	-1.64189	3.63133e-06	1.21092e-05	chemokine (C-C motif) receptor 10	http://www.ncbi.nlm.nih.gov/gene/?term=539108
CCR2	chr22:53612424-53619305	-	6.73861	1.81949	-1.88892	1.768e-83	5.98862e-82	chemokine (C-C motif) receptor 2	http://www.ncbi.nlm.nih.gov/gene/?term=539002
CCR4	chr22:7382664-7388705	+	1.5218	0.316864	-2.26384	3.82492e-33	5.44995e-32	chemokine (C-C motif) receptor 4	http://www.ncbi.nlm.nih.gov/gene/?term=408019
CCR5	chr22:53598817-53602003	-	8.71324	3.51743	-1.30869	4.34246e-36	6.64187e-35	chemokine (C-C motif) receptor 5	http://www.ncbi.nlm.nih.gov/gene/?term=497017
CCR7	chr19:41428911-41440070	-	3.09241	1.22349	-1.33773	2.66104e-20	2.50182e-19	chemokine (C-C motif) receptor 7	http://www.ncbi.nlm.nih.gov/gene/?term=510668
CCR8	chr22:12635440-12680439	+	0.353709	0.130156	-1.44232	5.70893e-08	2.26966e-07	chemokine (C-C motif) receptor 8	http://www.ncbi.nlm.nih.gov/gene/?term=407772
CCR9	chr22:54038965-54057181	-	1.39977	0.19476	-2.84542	5.83452e-51	1.20087e-49	chemokine (C-C motif) receptor 9	http://www.ncbi.nlm.nih.gov/gene/?term=530951
CD101	chr3:26317002-26355207	-	2.36099	0.801565	-1.5585	2.44318e-48	4.78486e-47	CD101 molecule	http://www.ncbi.nlm.nih.gov/gene/?term=509609
CD163	chr5:102245937-102278444	+	16.1678	56.4602	1.80411	6.66134e-16	4.55726e-15	CD163 molecule	http://www.ncbi.nlm.nih.gov/gene/?term=533844
CD180	chr20:12352178-12366631	+	2.65744	0.286933	-3.21125	4.26194e-51	8.80939e-50	CD180 molecule	http://www.ncbi.nlm.nih.gov/gene/?term=539518
CD19	chr25:26164038-26169913	-	1.90568	0.308441	-2.62724	6.67263e-25	7.50146e-24	CD19 molecule	http://www.ncbi.nlm.nih.gov/gene/?term=517359
CD1A	chr3:11993263-11997125	-	0.46272	0.00994512	-5.54001	6.83574e-13	3.78475e-12	CD1a molecule	http://www.ncbi.nlm.nih.gov/gene/?term=781011
CD1B	chr3:11848078-11851427	-	0.360607	0	#NAME?	5.02933e-06	1.65003e-05	CD1b molecule	http://www.ncbi.nlm.nih.gov/gene/?term=509004
CD1D	chr3:12109652-12113247	-	6.11406	1.70802	-1.83981	2.9757e-49	5.93391e-48	CD1D antigen, d polypeptide	http://www.ncbi.nlm.nih.gov/gene/?term=516046
CD1E	chr3:11724331-11727830	-	4.5018	0.0326054	-7.10925	7.01365e-115	3.32463e-113	CD1e molecule	http://www.ncbi.nlm.nih.gov/gene/?term=510832
CD2	chr3:26584422-26598906	-	6.50974	1.2733	-2.35403	1.39278e-62	3.53823e-61	CD2 molecule	http://www.ncbi.nlm.nih.gov/gene/?term=497022
CD200R1L	chr1:58085014-58125875	-	1.79837	0.728611	-1.30347	3.50031e-12	1.85568e-11	CD200 receptor 1-like	http://www.ncbi.nlm.nih.gov/gene/?term=516008
CD207	chr11:13543144-13576260	+	4.06236	0.030949	-7.03628	5.12471e-109	2.31601e-107	CD207 molecule, langerin	http://www.ncbi.nlm.nih.gov/gene/?term=511000
CD209	chr7:17811222-17814125	-	1.67925	6.27621	1.90208	2.22045e-16	1.7085e-15	CD209 molecule	http://www.ncbi.nlm.nih.gov/gene/?term=513266
CD22	chr18:46225971-46239461	+	1.24944	0.0878466	-3.83015	1.82555e-44	3.32221e-43	CD22 molecule	http://www.ncbi.nlm.nih.gov/gene/?term=514582
CD226	chr24:7554412-7670270	+	2.2091	0.340029	-2.69973	4.56997e-39	7.43552e-38	CD226 molecule	http://www.ncbi.nlm.nih.gov/gene/?term=615496
CD244	chr3:8794509-8833944	+	5.3287	1.91723	-1.47476	4.63066e-69	1.29035e-67	CD244 molecule, natural killer cell receptor 2B4	http://www.ncbi.nlm.nih.gov/gene/?term=513468
CD247	chr3:1230958-1314969	+	15.78	6.37797	-1.30693	3.99319e-77	1.24338e-75	CD247 molecule	http://www.ncbi.nlm.nih.gov/gene/?term=281056
CD248	chr29:45016000-45018620	-	8.90051	2.93833	-1.59889	2.79899e-87	9.86478e-86	CD248	http://www.ncbi.nlm.nih.gov/gene/?term=520070
CD27	chr5:104302515-104308280	-	4.36275	0.991468	-2.1376	1.22136e-48	2.40308e-47	CD27 molecule	http://www.ncbi.nlm.nih.gov/gene/?term=512514
CD274	chr8:39496625-39514677	-	3.26136	1.18512	-1.46044	9.20369e-23	9.55854e-22	CD274 molecule	http://www.ncbi.nlm.nih.gov/gene/?term=533834
CD28	chr2:92325180-92360036	+	1.11693	0.199925	-2.48201	1.37078e-20	1.30284e-19	CD28 molecule	http://www.ncbi.nlm.nih.gov/gene/?term=281050
CD300E	chr19:57430776-57441180	+	2.88962	1.09788	-1.39616	2.40403e-20	2.26458e-19	CD300e molecule	http://www.ncbi.nlm.nih.gov/gene/?term=524761
CD300LF	chr19:57316085-57335707	+	1.53268	0.519464	-1.56096	4.99942e-13	2.79217e-12	CD300 molecule-like family member f	http://www.ncbi.nlm.nih.gov/gene/?term=100138789
CD36	chr4:40519355-40675523	-	5.49316	0.922016	-2.57477	4.21887e-21	4.09695e-20	CD36 molecule (thrombospondin receptor)	http://www.ncbi.nlm.nih.gov/gene/?term=281052
CD37	chr18:56267233-56281567	+	2.37665	1.10272	-1.10786	3.97966e-13	2.2344e-12	CD37 molecule	http://www.ncbi.nlm.nih.gov/gene/?term=508751
CD38	chr6:115802695-115861128	+	2.49312	1.18788	-1.06956	6.40148e-17	5.25179e-16	CD38 molecule	http://www.ncbi.nlm.nih.gov/gene/?term=327677
CD3D	chr15:29455586-29461086	-	13.5517	3.01871	-2.16647	6.64243e-182	5.02102e-180	CD3d molecule, delta (CD3-TCR complex)	http://www.ncbi.nlm.nih.gov/gene/?term=281053
CD3E	chr15:29441546-29452184	+	11.8741	3.04995	-1.96096	3.91122e-78	1.23371e-76	CD3e molecule, epsilon (CD3-TCR complex)	http://www.ncbi.nlm.nih.gov/gene/?term=281054
CD3G	chr15:29462566-29474059	+	12.4547	2.98679	-2.06002	8.18039e-75	2.46137e-73	CD3g molecule, gamma (CD3-TCR complex)	http://www.ncbi.nlm.nih.gov/gene/?term=281055
CD4	chr5:103994655-104017766	-	1.82518	0.453147	-2.00999	2.0977e-30	2.80189e-29	CD4 molecule	http://www.ncbi.nlm.nih.gov/gene/?term=407098
CD40	chr13:75563486-75574219	+	2.83857	7.09087	1.3208	2.22045e-16	1.7085e-15	CD40 molecule, TNF receptor superfamily member 5	http://www.ncbi.nlm.nih.gov/gene/?term=286849
CD40LG	chrX:20249086-20260907	+	1.35916	0.207294	-2.71297	5.6054e-10	2.58313e-09	CD40 ligand	http://www.ncbi.nlm.nih.gov/gene/?term=282387
CD5	chr29:38005199-38026751	+	4.20686	1.54802	-1.44232	1.39436e-27	1.70232e-26	CD5 molecule	http://www.ncbi.nlm.nih.gov/gene/?term=280745
CD52	chr2:127396367-127398145	-	27.9047	7.0342	-1.98805	1.446e-93	5.47737e-92	CD52 molecule	http://www.ncbi.nlm.nih.gov/gene/?term=507141
CD55	chr16:5098377-5125296	-	2.06519	7.26049	1.81379	2.22045e-16	1.7085e-15	CD55 molecule, decay accelerating factor for complement (Cromer blood group)	http://www.ncbi.nlm.nih.gov/gene/?term=518609
CD59	chr15:65143736-65181815	-	189.258	86.9463	-1.12216	0	0	CD59 molecule, complement regulatory protein	http://www.ncbi.nlm.nih.gov/gene/?term=505574
CD5L	chr3:12546953-12564830	+	0.958234	4.53052	2.24123	2.22045e-16	1.7085e-15	CD5 molecule-like	http://www.ncbi.nlm.nih.gov/gene/?term=528593
CD6	chr29:37892450-37938173	+	2.34896	0.568923	-2.04572	1.32914e-41	2.2899e-40	CD6 molecule	http://www.ncbi.nlm.nih.gov/gene/?term=282881
CD7	chr19:51152140-51155593	+	9.74634	2.32035	-2.07052	7.03937e-65	1.84634e-63	CD7 molecule	http://www.ncbi.nlm.nih.gov/gene/?term=510073
CD70	chr7:19126766-19131697	+	0.509774	0.0673821	-2.91942	8.3158e-05	0.000235847	CD70 molecule	http://www.ncbi.nlm.nih.gov/gene/?term=522074
CD74	chr7:63748881-63756707	-	381.292	73.7161	-2.37084	0	0	CD74 molecule, major histocompatibility complex, class II invariant chain	http://www.ncbi.nlm.nih.gov/gene/?term=613384
CD79A	chr18:51679283-51683165	-	0.676244	0.141136	-2.26046	2.00738e-06	6.88861e-06	CD79a molecule, immunoglobulin-associated alpha	http://www.ncbi.nlm.nih.gov/gene/?term=281674
CD79B	chr19:48783607-48787783	-	1.02945	0.143235	-2.84542	5.75678e-18	4.9104e-17	CD79b molecule, immunoglobulin-associated beta	http://www.ncbi.nlm.nih.gov/gene/?term=509801
CD83	chr23:42334763-42354930	-	5.92442	2.22831	-1.41072	3.411e-41	5.8289e-40	CD83 molecule	http://www.ncbi.nlm.nih.gov/gene/?term=617034
CD84	chr3:9190799-9241294	+	8.76842	2.42408	-1.85488	5.67336e-106	2.47498e-104	CD84 molecule	http://www.ncbi.nlm.nih.gov/gene/?term=510910
CD86	chr1:67144098-67210856	+	6.19925	2.14268	-1.53268	7.37779e-64	1.91147e-62	CD86 molecule	http://www.ncbi.nlm.nih.gov/gene/?term=414345
CD8A	chr11:47988323-47995394	+	3.66732	0.690353	-2.40932	5.72368e-48	1.11007e-46	CD8a molecule	http://www.ncbi.nlm.nih.gov/gene/?term=281060
CD8B	chr11:47915426-47935169	+	2.46976	0.327165	-2.91628	9.26431e-29	1.17325e-27	CD8b molecule	http://www.ncbi.nlm.nih.gov/gene/?term=508633
CD96	chr1:56722498-56818986	+	6.90861	1.82356	-1.92164	1.40585e-71	4.04018e-70	CD96 molecule	http://www.ncbi.nlm.nih.gov/gene/?term=509578
CDA	chr2:132636462-132657392	-	1.44988	10.0662	2.79551	2.22045e-16	1.7085e-15	cytidine deaminase	http://www.ncbi.nlm.nih.gov/gene/?term=616377
CDC14A	chr3:42917374-43114178	-	6.11312	2.08843	-1.54949	1.44348e-118	7.01887e-117	CDC14 cell division cycle 14 homolog A (S. cerevisiae)	http://www.ncbi.nlm.nih.gov/gene/?term=614777
CDC20	chr3:103238484-103242509	-	9.12277	0.675111	-3.75628	1.91825e-175	1.41534e-173	cell division cycle 20 homolog (S. cerevisiae)	http://www.ncbi.nlm.nih.gov/gene/?term=281675
CDC25B	chr13:51853965-51863562	-	3.69194	1.12096	-1.71964	3.43169e-48	6.68225e-47	cell division cycle 25 homolog B (S. pombe)	http://www.ncbi.nlm.nih.gov/gene/?term=505847
CDC25C	chr7:51313465-51349236	-	1.07254	0.380676	-1.4944	2.21146e-12	1.18461e-11	cell division cycle 25 homolog C (S. pombe)	http://www.ncbi.nlm.nih.gov/gene/?term=507731
CDC45	chr17:74731463-74747057	+	3.44486	1.13929	-1.59631	3.4006e-35	5.10692e-34	cell division cycle 45 homolog (S. cerevisiae)	http://www.ncbi.nlm.nih.gov/gene/?term=507122
CDC6	chr19:41185734-41196948	+	1.4984	0.123333	-3.60279	4.55102e-41	7.75799e-40	cell division cycle 6 homolog (S. cerevisiae)	http://www.ncbi.nlm.nih.gov/gene/?term=515301
CDCA2	chr8:73789029-73833364	+	2.95084	0.439699	-2.74654	8.76504e-59	2.11884e-57	cell division cycle associated 2	http://www.ncbi.nlm.nih.gov/gene/?term=515287
CDCA3	chr5:103960271-103963281	+	2.97069	0.317691	-3.2251	4.68498e-42	8.15845e-41	cell division cycle associated 3	http://www.ncbi.nlm.nih.gov/gene/?term=614434
CDCA4	chr21:71050903-71058480	-	6.02104	2.93479	-1.03676	1.12619e-32	1.59262e-31	cell division cycle associated 4	http://www.ncbi.nlm.nih.gov/gene/?term=527837
CDCA5	chr29:43937449-43960642	-	2.0636	0.178717	-3.52941	2.16314e-88	7.71996e-87	cell division cycle associated 5	http://www.ncbi.nlm.nih.gov/gene/?term=613318
CDCA7	chr2:23377567-23414625	-	6.60326	1.01053	-2.70807	5.2049e-146	3.15454e-144	cell division cycle associated 7	http://www.ncbi.nlm.nih.gov/gene/?term=614893
CDCA8	chr3:108785459-108800524	-	4.644	0.416473	-3.47907	8.91879e-97	3.49946e-95	cell division cycle associated 8	http://www.ncbi.nlm.nih.gov/gene/?term=508022
CDH1	chr18:36221701-36243315	+	80.6276	36.5716	-1.14055	0	0	cadherin 1, type 1, E-cadherin (epithelial)	http://www.ncbi.nlm.nih.gov/gene/?term=282637
CDH10	chr20:48874384-49062169	+	0.0781418	0.00405052	-4.26992	2.48973e-05	7.54748e-05	cadherin 10, type 2 (T2-cadherin)	http://www.ncbi.nlm.nih.gov/gene/?term=541259
CDH11	chr18:32798824-32952862	-	18.9061	6.7006	-1.49649	4.2296e-268	4.5428e-266	cadherin 11, type 2, OB-cadherin (osteoblast)	http://www.ncbi.nlm.nih.gov/gene/?term=785475
CDH13	chr18:9189535-10164197	+	7.85279	17.1519	1.12709	4.44089e-16	3.1303e-15	cadherin 13, H-cadherin (heart)	http://www.ncbi.nlm.nih.gov/gene/?term=512302
CDH16	chr18:34733118-34743086	-	0.401888	2.20659	2.45695	2.22045e-16	1.7085e-15	cadherin 16, KSP-cadherin	http://www.ncbi.nlm.nih.gov/gene/?term=508777
CDH17	chr14:72437072-72525874	+	0.902003	0.150847	-2.58005	7.24494e-23	7.56595e-22	cadherin 17, LI cadherin (liver-intestine)	http://www.ncbi.nlm.nih.gov/gene/?term=507526
CDH18	chr20:53409876-54014026	+	0.0153261	0.128301	3.06547	0.000366721	0.000947583	cadherin 18, type 2	http://www.ncbi.nlm.nih.gov/gene/?term=512080
CDH19	chr24:10434674-10467131	+	0.270635	1.09968	2.02266	1.24209e-09	5.58511e-09	cadherin 19, type 2	http://www.ncbi.nlm.nih.gov/gene/?term=781265
CDH20	chr24:60493566-60587770	+	0.541045	0.0893944	-2.59749	1.45772e-16	1.17546e-15	cadherin 20, type 2	http://www.ncbi.nlm.nih.gov/gene/?term=538924
CDH23	chr28:27729164-28123449	+	0.699241	0.289638	-1.27154	3.08789e-21	3.01678e-20	cadherin-related 23	http://www.ncbi.nlm.nih.gov/gene/?term=784716
CDH24	chr10:21638259-21648972	+	0.868325	0.333683	-1.37976	2.13805e-10	1.01362e-09	cadherin 24, type 2	http://www.ncbi.nlm.nih.gov/gene/?term=535046
CDHR1	chr28:39475993-39498903	+	0.1834	0.0567828	-1.69147	0.000109469	0.000304092	cadherin-related family member 1	http://www.ncbi.nlm.nih.gov/gene/?term=281996
CDHR2	chr7:39377434-39422227	+	0.117213	0	#NAME?	1.16531e-08	4.87078e-08	cadherin-related family member 2	http://www.ncbi.nlm.nih.gov/gene/?term=511921
CDHR5	chr29:50896193-50902675	+	0.63081	0.269995	-1.22427	2.78046e-05	8.37939e-05	cadherin-related family member 5	http://www.ncbi.nlm.nih.gov/gene/?term=100125282
CDK1	chr28:16577409-16635970	+	10.1755	1.3301	-2.93549	2.66069347885342e-313	3.22514059543883e-311	cyclin-dependent kinase 1	http://www.ncbi.nlm.nih.gov/gene/?term=281061
CDK15	chr2:90753029-90846812	+	0.294121	0.0161988	-4.18245	4.7813e-09	2.05988e-08	cyclin-dependent kinase 15	http://www.ncbi.nlm.nih.gov/gene/?term=616118
CDK5RAP2	chr8:111715152-111899227	-	5.06281	2.32694	-1.1215	3.83495e-66	1.02487e-64	CDK5 regulatory subunit associated protein 2	http://www.ncbi.nlm.nih.gov/gene/?term=508100
CDKL1	chr10:43277271-43329674	-	0.816253	0.223034	-1.87175	5.98831e-15	3.68729e-14	cyclin-dependent kinase-like 1 (CDC2-related kinase)	http://www.ncbi.nlm.nih.gov/gene/?term=523900
CDKL2	chr6:92149807-92194178	-	0.703846	0.151759	-2.21348	1.10539e-13	6.38046e-13	cyclin-dependent kinase-like 2 (CDC2-related kinase)	http://www.ncbi.nlm.nih.gov/gene/?term=533114
CDKL3	chr7:47477781-47528273	-	0.278531	0.058131	-2.26046	2.00738e-06	6.88861e-06	cyclin-dependent kinase-like 3	http://www.ncbi.nlm.nih.gov/gene/?term=541279
CDKN1A	chr23:10551581-10568782	+	7.86922	24.0975	1.61459	6.66134e-16	4.55726e-15	cyclin-dependent kinase inhibitor 1A (p21, Cip1)	http://www.ncbi.nlm.nih.gov/gene/?term=513497
CDKN2A	chr8:22146407-22153759	+	1.59805	0.296465	-2.43038	6.89959e-07	2.47828e-06	cyclin-dependent kinase inhibitor 2A (melanoma, p16, inhibits CDK4)	http://www.ncbi.nlm.nih.gov/gene/?term=616369
CDKN3	chr10:67154956-67172765	+	2.04667	0.576639	-1.82754	2.44237e-16	1.87416e-15	cyclin-dependent kinase inhibitor 3	http://www.ncbi.nlm.nih.gov/gene/?term=615282
CDNF	chr13:29756747-29778412	-	0.510711	0.203924	-1.32448	2.04952e-05	6.28863e-05	cerebral dopamine neurotrophic factor	http://www.ncbi.nlm.nih.gov/gene/?term=513798
CDT1	chr18:14053351-14057711	+	3.78832	0.721289	-2.39291	5.37894e-53	1.15912e-51	chromatin licensing and DNA replication factor 1	http://www.ncbi.nlm.nih.gov/gene/?term=519016
CEACAM19	chr18:52849291-52867744	+	1.1992	0.397585	-1.59274	7.43315e-10	3.39681e-09	carcinoembryonic antigen-related cell adhesion molecule 19	http://www.ncbi.nlm.nih.gov/gene/?term=511941
CEACAM6	chr18:51776712-51797420	-	0.207183	0.745496	1.84729	1.23555e-05	3.88715e-05	carcinoembryonic antigen-related cell adhesion molecule 5-like	http://www.ncbi.nlm.nih.gov/gene/?term=100336941
CEBPA	chr18:43928610-43929840	-	8.2737	4.0738	-1.02216	2.94607e-20	2.76334e-19	CCAAT/enhancer binding protein (C/EBP), alpha	http://www.ncbi.nlm.nih.gov/gene/?term=281677
CEBPD	chr14:20738814-20740407	+	222.005	497.43	1.1639	1.11022e-15	7.08289e-15	CCAAT/enhancer binding protein (C/EBP), delta	http://www.ncbi.nlm.nih.gov/gene/?term=281678
CEBPE	chr10:21580449-21581861	+	0.133469	0.682158	2.3536	0.000103878	0.000290606	CCAAT/enhancer binding protein (C/EBP), epsilon	http://www.ncbi.nlm.nih.gov/gene/?term=534346
CECR1	chr5:109434798-109455106	-	1.46611	0.298557	-2.29592	7.8523e-34	1.13698e-32	cat eye syndrome chromosome region, candidate 1	http://www.ncbi.nlm.nih.gov/gene/?term=617805
CECR6	chr17:75149072-75150315	-	0.744295	0.0639877	-3.54001	4.15152e-10	1.92991e-09	cat eye syndrome chromosome region, candidate 6	http://www.ncbi.nlm.nih.gov/gene/?term=100301173
CELF3	chr3:19104729-19119706	+	0.0914044	0	#NAME?	1.07373e-05	3.40519e-05	CUGBP, Elav-like family member 3	http://www.ncbi.nlm.nih.gov/gene/?term=513347
CELSR2	chr3:34246394-34270501	-	2.87556	0.894464	-1.68475	1.09641e-104	4.71639e-103	cadherin, EGF LAG seven-pass G-type receptor 2 (flamingo homolog, Drosophila)	http://www.ncbi.nlm.nih.gov/gene/?term=538194
CELSR3	chr22:51792949-51820405	+	0.231456	0.0845687	-1.45254	2.16118e-10	1.02388e-09	cadherin, EGF LAG seven-pass G-type receptor 3 (flamingo homolog, Drosophila)	http://www.ncbi.nlm.nih.gov/gene/?term=523793
CENPA	chr11:72779997-72788067	-	3.12483	0.377563	-3.04899	2.98526e-80	9.72357e-79	centromere protein A	http://www.ncbi.nlm.nih.gov/gene/?term=613898
CENPE	chr6:22959304-23042952	+	2.39784	0.184549	-3.69966	1.40213e-227	1.30379e-225	centromere protein E, 312kDa	http://www.ncbi.nlm.nih.gov/gene/?term=281681
CENPF	chr16:70439074-70501696	-	11.0179	0.634284	-4.11858	0	0	centromere protein F, 350/400kDa (mitosin)	http://www.ncbi.nlm.nih.gov/gene/?term=533089
CENPH	chr20:10407093-10425913	-	2.93615	0.990218	-1.56811	1.17956e-14	7.16815e-14	centromere protein H	http://www.ncbi.nlm.nih.gov/gene/?term=505284
CENPK	chr20:13952311-13989063	+	1.55355	0.112009	-3.79388	2.09275e-26	2.45687e-25	centromere protein K	http://www.ncbi.nlm.nih.gov/gene/?term=506404
CENPN	chr18:7734175-7753463	+	1.5714	0.325201	-2.27265	3.26208e-19	2.94142e-18	centromere protein N	http://www.ncbi.nlm.nih.gov/gene/?term=513551
CENPO	chr11:74465013-74480160	-	5.27459	2.47822	-1.08975	1.10916e-21	1.1004e-20	centromere protein O	http://www.ncbi.nlm.nih.gov/gene/?term=767930
CENPT	chr18:35463574-35467533	-	3.20524	0.304714	-3.3949	3.01941e-51	6.26399e-50	centromere protein T	http://www.ncbi.nlm.nih.gov/gene/?term=513195
CENPW	chr9:25263752-25279586	-	1.77672	0.309009	-2.5235	5.22278e-13	2.91165e-12	centromere protein W	http://www.ncbi.nlm.nih.gov/gene/?term=787125
CEP128	chr10:93172551-93262821	-	2.40775	1.08698	-1.14736	1.09673e-11	5.65272e-11	centrosomal protein 128kDa	http://www.ncbi.nlm.nih.gov/gene/?term=529746
CEP135	chr6:73021614-73095955	+	2.91336	1.3699	-1.08861	3.98663e-24	4.35909e-23	centrosomal protein 135kDa	http://www.ncbi.nlm.nih.gov/gene/?term=509483
CEP55	chr26:14868831-14889672	+	3.01615	0.307042	-3.2962	3.8102e-57	8.90621e-56	centrosomal protein 55kDa	http://www.ncbi.nlm.nih.gov/gene/?term=513594
CEP72	chr20:71602431-71645350	-	1.24515	0.215695	-2.52925	2.49788e-19	2.26014e-18	centrosomal protein 72kDa	http://www.ncbi.nlm.nih.gov/gene/?term=617312
CERKL	chr2:14971776-15116117	+	1.95291	0.679864	-1.52231	2.15255e-20	2.02994e-19	ceramide kinase-like	http://www.ncbi.nlm.nih.gov/gene/?term=100337174
CERS4	chr7:18128294-18163615	+	1.05659	0.381401	-1.47004	1.46796e-07	5.60372e-07	ceramide synthase 4	http://www.ncbi.nlm.nih.gov/gene/?term=505233
CES2	chr18:34757953-34770092	+	0.622979	2.18608	1.81109	2.22045e-16	1.7085e-15	carboxylesterase 2	http://www.ncbi.nlm.nih.gov/gene/?term=505928
CETN4	chr17:35347484-35351625	+	3.3376	0.935805	-1.83453	3.95863e-17	3.27139e-16	centrin 4	http://www.ncbi.nlm.nih.gov/gene/?term=505789
CFB	chr23:27225266-27231308	-	52.6275	390.955	2.89311	1.11022e-15	7.08289e-15	complement factor B	http://www.ncbi.nlm.nih.gov/gene/?term=514076
CFI	chr6:16765034-16815355	+	38.2041	11.711	-1.70586	0	0	complement factor I	http://www.ncbi.nlm.nih.gov/gene/?term=513197
CFL2	chr21:45518112-45522303	-	8.00263	22.9952	1.52279	4.44089e-16	3.1303e-15	cofilin 2 (muscle)	http://www.ncbi.nlm.nih.gov/gene/?term=539332
CGN	chr3:19290676-19315940	-	13.5065	6.39034	-1.07969	6.22155e-145	3.74396e-143	cingulin	http://www.ncbi.nlm.nih.gov/gene/?term=533725
CHAC1	chr10:36598394-36600765	+	0.0301107	0.888875	4.88363	6.66134e-16	4.55726e-15	ChaC, cation transport regulator homolog 1 (E. coli)	http://www.ncbi.nlm.nih.gov/gene/?term=505991
CHAF1A	chr7:20893520-20918692	-	2.73102	0.795395	-1.7797	2.6458e-47	5.05622e-46	chromatin assembly factor 1, subunit A (p150)	http://www.ncbi.nlm.nih.gov/gene/?term=504535
CHCHD6	chr22:60960188-61060067	-	3.13462	1.5525	-1.0137	4.6162e-07	1.68593e-06	coiled-coil-helix-coiled-coil-helix domain containing 6	http://www.ncbi.nlm.nih.gov/gene/?term=615934
CHEK1	chr29:29401171-29420431	+	2.29269	0.30866	-2.89295	4.85968e-65	1.27661e-63	CHK1 checkpoint homolog (S. pombe)	http://www.ncbi.nlm.nih.gov/gene/?term=513678
CHEK2	chr17:70266805-70305412	-	2.61565	0.984729	-1.40937	1.33639e-45	2.47717e-44	CHK2 checkpoint homolog (S. pombe)	http://www.ncbi.nlm.nih.gov/gene/?term=518897
CHI3L2	chr3:32268067-32323082	-	0.300786	9.29806	4.95012	4.44089e-16	3.1303e-15	chitinase-3-like protein 2-like	http://www.ncbi.nlm.nih.gov/gene/?term=513513
CHL1	chr22:26097856-26322592	-	2.03909	0.438193	-2.21829	2.14951e-91	7.94709e-90	cell adhesion molecule with homology to L1CAM (close homolog of L1)	http://www.ncbi.nlm.nih.gov/gene/?term=504415
CHODL	chr1:18208864-18233154	-	37.6113	12.5765	-1.58044	0	0	chondrolectin	http://www.ncbi.nlm.nih.gov/gene/?term=613942
CHRDL2	chr15:54785594-54819671	-	0.139071	6.15576	5.46804	4.44089e-16	3.1303e-15	chordin-like 2	http://www.ncbi.nlm.nih.gov/gene/?term=533631
CHRM4	chr15:77251931-77254055	-	0.371955	0.0749183	-2.31174	3.84579e-06	1.27867e-05	cholinergic receptor, muscarinic 4	http://www.ncbi.nlm.nih.gov/gene/?term=512928
CHRNA10	chr15:52191638-52197561	+	0.432072	0.109993	-1.97386	2.02543e-06	6.94514e-06	cholinergic receptor, nicotinic, alpha 10 (neuronal)	http://www.ncbi.nlm.nih.gov/gene/?term=539128
CHRNA3	chr21:31499997-31512927	-	1.66584	0.485059	-1.78002	1.12123e-12	6.12302e-12	cholinergic receptor, nicotinic, alpha 3 (neuronal)	http://www.ncbi.nlm.nih.gov/gene/?term=282702
CHRNA5	chr21:31468075-31495957	+	0.302022	0.0241948	-3.64188	4.84528e-06	1.59427e-05	cholinergic receptor, nicotinic, alpha 5	http://www.ncbi.nlm.nih.gov/gene/?term=282177
CHRNB3	chr27:37144214-37184431	+	0.128256	0	#NAME?	4.89397e-05	0.000142907	cholinergic receptor, nicotinic, beta 3	http://www.ncbi.nlm.nih.gov/gene/?term=521702
CHRNB4	chr21:31518370-31537227	-	0.212047	0	#NAME?	2.29233e-05	6.98149e-05	cholinergic receptor, nicotinic, beta 4	http://www.ncbi.nlm.nih.gov/gene/?term=282181
CHST4	chr18:39665066-39671884	-	1.21221	0.0692352	-4.12999	1.48184e-27	1.80588e-26	carbohydrate (N-acetylglucosamine 6-O) sulfotransferase 4	http://www.ncbi.nlm.nih.gov/gene/?term=539063
CHST6	chr18:2862795-2880523	-	0.229119	0.0390774	-2.55169	5.63348e-11	2.76581e-10	carbohydrate (N-acetylglucosamine 6-O) sulfotransferase 6	http://www.ncbi.nlm.nih.gov/gene/?term=538464
CHST8	chr18:44233816-44379342	+	0.500223	0.0918329	-2.44549	1.98266e-08	8.16148e-08	carbohydrate (N-acetylgalactosamine 4-0) sulfotransferase 8	http://www.ncbi.nlm.nih.gov/gene/?term=100271926
CHTF18	chr25:668529-676616	+	1.57523	0.248986	-2.66143	1.64514e-37	2.5874e-36	CTF18, chromosome transmission fidelity factor 18 homolog (S. cerevisiae)	http://www.ncbi.nlm.nih.gov/gene/?term=517007
CIDEC	chr22:16904690-16918356	+	0.254929	0.723245	1.50439	3.90687e-10	1.81917e-09	cell death-inducing DFFA-like effector c	http://www.ncbi.nlm.nih.gov/gene/?term=534607
CIITA	chr25:9604190-9663427	+	6.90583	2.16005	-1.67675	4.01183e-126	2.09157e-124	class II, major histocompatibility complex, transactivator	http://www.ncbi.nlm.nih.gov/gene/?term=508720
CILP	chr10:12098871-12114383	-	3.80573	7.92552	1.05833	4.44089e-16	3.1303e-15	CILP	http://www.ncbi.nlm.nih.gov/gene/?term=100138870
CILP2	chr7:3702330-3711903	-	0.255912	0.0127647	-4.32542	1.5079e-14	9.1178e-14	cartilage intermediate layer protein 2	http://www.ncbi.nlm.nih.gov/gene/?term=520750
CIT	chr17:57819483-57990988	+	1.39543	0.20264	-2.78372	6.9772e-92	2.59088e-90	citron (rho-interacting, serine/threonine kinase 21)	http://www.ncbi.nlm.nih.gov/gene/?term=786852
CITED4	chr3:105949584-105950925	+	71.5689	27.8484	-1.36174	4.80351e-278	5.25907e-276	Cbp/p300-interacting transactivator, with Glu/Asp-rich carboxy-terminal domain, 4	http://www.ncbi.nlm.nih.gov/gene/?term=504742
CKAP2	chr12:21599729-21625624	-	10.0753	1.16311	-3.11476	1.64621e-305	1.95357e-303	cytoskeleton associated protein 2	http://www.ncbi.nlm.nih.gov/gene/?term=515249
CKAP2L	chr11:46318612-46340859	-	3.04535	0.429372	-2.82631	5.96244e-79	1.90193e-77	cytoskeleton associated protein 2-like	http://www.ncbi.nlm.nih.gov/gene/?term=507498
CKMT1B	chr21:55876464-55882404	+	1.57274	4.51308	1.52083	0	0	creatine kinase, mitochondrial 1B	http://www.ncbi.nlm.nih.gov/gene/?term=281692
CKS2	chr8:90300716-90305611	-	6.75683	1.11441	-2.60007	6.33936e-31	8.62011e-30	CDC28 protein kinase regulatory subunit 2	http://www.ncbi.nlm.nih.gov/gene/?term=767985
CLCA1	chr3:57702307-57736679	-	0.125655	0.0184546	-2.76742	0.000291966	0.000763961	chloride channel accessory 1	http://www.ncbi.nlm.nih.gov/gene/?term=507643
CLCA2	chr3:57750908-57792274	-	1.63856	0.545474	-1.58685	4.28318e-20	3.9955e-19	chloride channel accessory 2	http://www.ncbi.nlm.nih.gov/gene/?term=534256
CLCA3	chr3:57564084-57588594	-	0.47724	0.190647	-1.32381	3.98505e-06	1.32315e-05	chloride channel regulator 3	http://www.ncbi.nlm.nih.gov/gene/?term=281694
CLCN1	chr4:107518111-107554736	+	0.137349	0.0063701	-4.43039	6.01194e-06	1.95858e-05	chloride channel 1, skeletal muscle	http://www.ncbi.nlm.nih.gov/gene/?term=514597
CLDN1	chr1:77596386-77611966	+	10.6392	2.94698	-1.85208	8.1908e-61	2.02473e-59	claudin 1	http://www.ncbi.nlm.nih.gov/gene/?term=414922
CLDN10	chr12:76758754-76864806	+	2.17429	0.783815	-1.47196	3.03884e-11	1.52234e-10	claudin 10	http://www.ncbi.nlm.nih.gov/gene/?term=506545
CLDN11	chr1:97788085-97802992	-	4.77393	0.709964	-2.74936	7.51929e-68	2.06643e-66	claudin 11	http://www.ncbi.nlm.nih.gov/gene/?term=508268
CLDN23	chr27:23855915-23858445	+	5.09478	1.36809	-1.89686	6.24399e-62	1.57095e-60	claudin 23	http://www.ncbi.nlm.nih.gov/gene/?term=514634
CLDND2	chr18:57809068-57811255	-	0.921185	0.307481	-1.58299	7.57215e-07	2.7061e-06	claudin domain containing 2	http://www.ncbi.nlm.nih.gov/gene/?term=618259
CLEC11A	chr18:57259806-57262109	+	1.6424	0.752589	-1.12587	2.73294e-06	9.24417e-06	C-type lectin domain family 11, member A	http://www.ncbi.nlm.nih.gov/gene/?term=522611
CLEC1A	chr5:100300781-100321219	+	5.88476	13.3128	1.17776	4.44089e-16	3.1303e-15	C-type lectin domain family 1, member A	http://www.ncbi.nlm.nih.gov/gene/?term=536944
CLEC2D	chr5:100541855-100554995	+	6.73694	2.28267	-1.56137	1.51829e-58	3.65466e-57	C-type lectin domain family 2, member D	http://www.ncbi.nlm.nih.gov/gene/?term=617565
CLEC4A	chr5:102076231-102089259	+	7.93712	2.46671	-1.68603	7.71353e-62	1.9378e-60	C-type lectin domain family 4, member A	http://www.ncbi.nlm.nih.gov/gene/?term=616674
CLEC4E	chr5:102158364-102183211	-	2.34763	1.09845	-1.09574	1.06874e-06	3.77608e-06	C-type lectin domain family 4, member E	http://www.ncbi.nlm.nih.gov/gene/?term=514797
CLEC4F	chr11:13584909-13596922	+	0.273989	0.0464307	-2.56097	2.57541e-05	7.78356e-05	C-type lectin domain family 4, member F	http://www.ncbi.nlm.nih.gov/gene/?term=511001
CLEC6A	chr5:102101927-102118605	+	8.51456	1.11556	-2.93216	4.12554e-76	1.26259e-74	C-type lectin domain family 6, member A	http://www.ncbi.nlm.nih.gov/gene/?term=514979
CLEC7A	chr5:100280940-100296958	+	5.2417	2.05545	-1.35058	2.55557e-40	4.28114e-39	C-type lectin domain family 7, member A	http://www.ncbi.nlm.nih.gov/gene/?term=532865
CLIP4	chr11:70654405-70733271	-	4.1963	1.96343	-1.09574	1.81872e-43	3.25223e-42	CAP-GLY domain containing linker protein family, member 4	http://www.ncbi.nlm.nih.gov/gene/?term=515213
CLMN	chr21:61608975-61737051	-	46.5319	20.5818	-1.17685	0	0	calmin (calponin-like, transmembrane)	http://www.ncbi.nlm.nih.gov/gene/?term=505010
CLNK	chr6:110394181-110603541	-	0.62155	0.143448	-2.11534	9.19094e-12	4.75736e-11	cytokine-dependent hematopoietic cell linker	http://www.ncbi.nlm.nih.gov/gene/?term=100298588
CLSPN	chr3:110603746-110632041	+	2.20156	0.74334	-1.56643	1.58351e-48	3.10841e-47	claspin	http://www.ncbi.nlm.nih.gov/gene/?term=508363
CMBL	chr20:63065548-63090743	+	5.29691	2.56661	-1.04529	2.23456e-18	1.9367e-17	carboxymethylenebutenolidase homolog (Pseudomonas)	http://www.ncbi.nlm.nih.gov/gene/?term=516405
CMTM3	chr18:34471590-34477568	+	12.1416	6.00733	-1.01516	2.42962e-61	6.06779e-60	CKLF-like MARVEL transmembrane domain containing 3	http://www.ncbi.nlm.nih.gov/gene/?term=787512
CMTM5	chr10:21379412-21381885	-	0.316853	0	#NAME?	0.000223063	0.000595186	CKLF-like MARVEL transmembrane domain containing 5	http://www.ncbi.nlm.nih.gov/gene/?term=510145
CNDP1	chr24:4230827-4259145	-	0.345027	0.0516292	-2.74045	3.05407e-10	1.4315e-09	carnosine dipeptidase 1 (metallopeptidase M20 family)	http://www.ncbi.nlm.nih.gov/gene/?term=614200
CNGA3	chr11:3553257-3590998	+	2.29344	0.533768	-2.10323	1.05443e-61	2.64308e-60	cyclic nucleotide gated channel alpha 3	http://www.ncbi.nlm.nih.gov/gene/?term=281701
CNKSR2	chrX:128888444-129177877	-	0.272303	0.050657	-2.42638	1.52767e-14	9.23402e-14	connector enhancer of kinase suppressor of Ras 2	http://www.ncbi.nlm.nih.gov/gene/?term=534112
CNN1	chr7:17106394-17114224	+	37.1855	189.97	2.35296	4.44089e-16	3.1303e-15	calponin 1, basic, smooth muscle	http://www.ncbi.nlm.nih.gov/gene/?term=534583
CNNM1	chr26:20205735-20279273	+	0.194294	0.0724361	-1.42346	5.0703e-05	0.000147688	cyclin M1	http://www.ncbi.nlm.nih.gov/gene/?term=617053
CNR1	chr9:62634133-62664597	+	0.0506264	0.178448	1.81754	3.66163e-06	1.22054e-05	cannabinoid receptor 1 (brain)	http://www.ncbi.nlm.nih.gov/gene/?term=100299449
CNTN3	chr22:27136496-27536056	+	0.822914	0.256825	-1.67996	9.95862e-19	8.76544e-18	contactin 3 (plasmacytoma associated)	http://www.ncbi.nlm.nih.gov/gene/?term=526697
CNTN4	chr22:23358335-24381311	-	3.67757	0.78871	-2.22119	5.1476e-80	1.67026e-78	contactin 4	http://www.ncbi.nlm.nih.gov/gene/?term=521772
CNTN5	chr15:9446546-9985711	-	0.278311	0.0116785	-4.57477	1.43957e-06	5.01529e-06	contactin 5	http://www.ncbi.nlm.nih.gov/gene/?term=538198
CNTNAP1	chr19:43378389-43394560	+	0.783094	0.179497	-2.12523	7.59876e-23	7.92568e-22	contactin associated protein 1	http://www.ncbi.nlm.nih.gov/gene/?term=540997
CNTNAP2	chr4:110210049-112540150	+	0.17364	0.0107755	-4.01027	3.43361e-18	2.95553e-17	contactin associated protein-like 2	http://www.ncbi.nlm.nih.gov/gene/?term=516395
CNTNAP3	chr8:66382789-66580906	+	0.692311	0.335107	-1.0468	0.00019845	0.000534048	contactin associated protein-like 3	http://www.ncbi.nlm.nih.gov/gene/?term=784375
COL11A1	chr3:40448549-40682012	+	0.0930576	0.0158715	-2.55169	4.2496e-06	1.40577e-05	collagen, type XI, alpha 1	http://www.ncbi.nlm.nih.gov/gene/?term=287013
COL17A1	chr26:24848929-24896407	-	78.3212	28.6273	-1.45201	0	0	collagen, type XVII, alpha 1	http://www.ncbi.nlm.nih.gov/gene/?term=513804
COL1A1	chr19:37088232-37106182	+	136.046	42.7218	-1.67105	0	0	collagen, type I, alpha 1	http://www.ncbi.nlm.nih.gov/gene/?term=282187
COL1A2	chr4:11624470-11661163	+	202.627	89.6111	-1.17708	0	0	collagen, type I, alpha 2	http://www.ncbi.nlm.nih.gov/gene/?term=282188
COL21A1	chr23:3946438-4181456	+	2.11716	0.530286	-1.99729	1.87451e-45	3.46519e-44	collagen, type XXI, alpha 1	http://www.ncbi.nlm.nih.gov/gene/?term=533456
COL23A1	chr7:40674641-41076619	-	2.96029	0.581229	-2.34856	4.4911e-54	9.91079e-53	collagen, type XXIII, alpha 1	http://www.ncbi.nlm.nih.gov/gene/?term=613347
COL25A1	chr6:17165566-17676806	+	5.20537	0.790059	-2.71997	3.88274e-164	2.67303e-162	collagen, type XXV, alpha 1	http://www.ncbi.nlm.nih.gov/gene/?term=615661
COL4A6	chrX:61053062-61393778	-	1.33158	0.585212	-1.18611	2.08275e-22	2.12853e-21	collagen, type IV, alpha 6	http://www.ncbi.nlm.nih.gov/gene/?term=523526
COL6A5	chr1:153531285-153690270	-	1.85882	0.498103	-1.89987	5.42148e-74	1.61266e-72	COL6A5	http://www.ncbi.nlm.nih.gov/gene/?term=785805
COL6A6	chr1:153321933-153494770	-	1.14358	0.1433	-2.99645	2.957e-81	9.77221e-80	collagen, type VI, alpha 6	http://www.ncbi.nlm.nih.gov/gene/?term=530102
COL7A1	chr22:51859288-51889953	+	6.04978	1.53127	-1.98215	4.03277e-285	4.48762e-283	collagen, type VII, alpha 1	http://www.ncbi.nlm.nih.gov/gene/?term=507133
COL8A2	chr3:110280031-110304425	+	5.72809	1.68844	-1.76236	2.08893e-137	1.18757e-135	collagen, type VIII, alpha 2	http://www.ncbi.nlm.nih.gov/gene/?term=539415
COL9A2	chr3:106396759-106411482	+	0.4877	0.065557	-2.89517	7.60284e-12	3.95768e-11	collagen, type IX, alpha 2	http://www.ncbi.nlm.nih.gov/gene/?term=505942
COL9A3	chr13:55019572-55041545	-	0.652729	0.143796	-2.18246	3.27685e-13	1.84683e-12	collagen, type IX, alpha 3	http://www.ncbi.nlm.nih.gov/gene/?term=789493
CORIN	chr6:67922997-68229642	-	0.234179	0.0328978	-2.83155	2.35472e-13	1.33958e-12	corin, serine peptidase	http://www.ncbi.nlm.nih.gov/gene/?term=527107
COX4I2	chr13:61745499-61750882	+	1.79967	0.716202	-1.32929	2.62795e-05	7.93529e-05	cytochrome c oxidase subunit IV isoform 2 (lung)	http://www.ncbi.nlm.nih.gov/gene/?term=618339
CPA3	chr1:120236686-120269125	-	1.46229	0.218227	-2.74433	3.31577e-22	3.35732e-21	carboxypeptidase A3 (mast cell)	http://www.ncbi.nlm.nih.gov/gene/?term=528454
CPA4	chr4:94860125-94884831	+	0.353473	0.103827	-1.76742	8.34436e-05	0.000236598	carboxypeptidase A4	http://www.ncbi.nlm.nih.gov/gene/?term=512903
CPA5	chr4:94878551-94932849	+	0.196676	0.0152921	-3.68496	8.08569e-09	3.42522e-08	carboxypeptidase A5	http://www.ncbi.nlm.nih.gov/gene/?term=511416
CPLX2	chr10:5212166-5304627	-	0.0502453	0	#NAME?	0.000223063	0.000595186	complexin 2	http://www.ncbi.nlm.nih.gov/gene/?term=281711
CPM	chr5:45081460-45163715	+	1.51645	3.2686	1.10797	4.44089e-16	3.1303e-15	carboxypeptidase M	http://www.ncbi.nlm.nih.gov/gene/?term=513281
CPNE5	chr23:10631429-10735195	-	0.074645	0.25299	1.76096	1.91227e-05	5.88365e-05	copine V	http://www.ncbi.nlm.nih.gov/gene/?term=508482
CPQ	chr14:69287300-69893052	-	3.78114	1.38221	-1.45184	7.68275e-28	9.45098e-27	plasma glutamate carboxypeptidase	http://www.ncbi.nlm.nih.gov/gene/?term=540923
CPXM1	chr13:52827988-52850550	+	9.57347	3.74266	-1.35498	1.49853e-82	5.04063e-81	carboxypeptidase X (M14 family), member 1	http://www.ncbi.nlm.nih.gov/gene/?term=532219
CPZ	chr6:106626199-106650048	+	0.585164	1.41326	1.27211	5.23115e-09	2.24883e-08	carboxypeptidase Z	http://www.ncbi.nlm.nih.gov/gene/?term=537837
CRABP1	chr21:31258091-31265286	+	9.22301	0.25733	-5.16355	1.65868e-106	7.2922e-105	cellular retinoic acid binding protein 1	http://www.ncbi.nlm.nih.gov/gene/?term=282201
CRABP2	chr3:14173256-14178638	+	6.4215	2.3546	-1.44743	5.54939e-23	5.82214e-22	cellular retinoic acid binding protein 2	http://www.ncbi.nlm.nih.gov/gene/?term=493998
CREB3L4	chr3:16521589-16530124	-	3.08521	1.23289	-1.32332	3.99913e-23	4.22047e-22	cAMP responsive element binding protein 3-like 4	http://www.ncbi.nlm.nih.gov/gene/?term=529566
CRELD2	chr5:120933369-120940337	+	12.5793	35.217	1.48522	4.44089e-16	3.1303e-15	cysteine-rich with EGF-like domains 2	http://www.ncbi.nlm.nih.gov/gene/?term=515222
CRISP3	chr23:22164282-22189901	-	12.2613	5.92122	-1.05015	1.43568e-24	1.59551e-23	cysteine-rich secretory protein 3	http://www.ncbi.nlm.nih.gov/gene/?term=618612
CRISPLD1	chr14:40420996-40471465	+	3.13631	1.02614	-1.61184	1.37814e-35	2.08533e-34	cysteine-rich secretory protein LCCL domain containing 1	http://www.ncbi.nlm.nih.gov/gene/?term=536186
CRTAM	chr15:33993497-34022261	+	2.36836	0.580206	-2.02925	1.70486e-29	2.21697e-28	cytotoxic and regulatory T cell molecule	http://www.ncbi.nlm.nih.gov/gene/?term=781864
CRYBB3	chr17:67541168-67550015	+	0.293517	0.0627024	-2.22685	1.18195e-05	3.73097e-05	crystallin, beta B3	http://www.ncbi.nlm.nih.gov/gene/?term=282206
CRYGS	chr1:81280244-81286777	+	0.348405	1.11642	1.68004	1.45246e-07	5.54766e-07	crystallin, gamma S	http://www.ncbi.nlm.nih.gov/gene/?term=281724
CRYM	chr25:19283503-19307061	-	4.54059	0.890828	-2.34966	1.62082e-38	2.60344e-37	crystallin, mu	http://www.ncbi.nlm.nih.gov/gene/?term=505167
CSDA	chr5:99335233-99360909	+	45.2105	96.1057	1.08796	1.11022e-15	7.08289e-15	cold shock domain protein A	http://www.ncbi.nlm.nih.gov/gene/?term=533297
CSF1R	chr7:63379476-63410973	-	21.0719	8.69425	-1.27719	5.91281e-211	5.18555e-209	colony stimulating factor 1 receptor	http://www.ncbi.nlm.nih.gov/gene/?term=509418
CSF2RB	chr5:75724620-75748123	+	45.9852	21.4413	-1.10078	0	0	colony stimulating factor 2 receptor, beta, low-affinity (granulocyte-macrophage)	http://www.ncbi.nlm.nih.gov/gene/?term=528530
CSF3	chr19:40981557-40984062	+	2.51498	6.02032	1.25929	0	0	colony stimulating factor 3 (granulocyte)	http://www.ncbi.nlm.nih.gov/gene/?term=281096
CSF3R	chr3:109997499-110012771	+	0.869642	2.66507	1.61568	2.22045e-16	1.7085e-15	granulocyte colony-stimulating factor receptor-like	http://www.ncbi.nlm.nih.gov/gene/?term=511511
CSMD1	chr27:1018805-1717643	-	0.0620594	0.0019531	-4.98981	9.20845e-09	3.88049e-08	CUB and Sushi multiple domains 1	http://www.ncbi.nlm.nih.gov/gene/?term=526825
CSMD2	chr3:112213194-112903352	+	0.0559237	0.00746668	-2.90492	3.52148e-07	1.30138e-06	CUB and Sushi multiple domains 2	http://www.ncbi.nlm.nih.gov/gene/?term=100139189
CSN1S1	chr6:87141486-87159097	+	2688.12	6388.81	1.24895	8.88178e-16	5.806e-15	casein alpha s1	http://www.ncbi.nlm.nih.gov/gene/?term=282208
CSN1S2	chr6:87262457-87280936	+	540.382	1873.18	1.79344	8.88178e-16	5.806e-15	casein alpha-S2	http://www.ncbi.nlm.nih.gov/gene/?term=282209
CSN3	chr6:87390197-87392750	+	1246.58	4075.79	1.7091	8.88178e-16	5.806e-15	casein kappa	http://www.ncbi.nlm.nih.gov/gene/?term=281728
CSRP1	chr16:49332769-49353517	-	55.1468	141.735	1.36185	8.88178e-16	5.806e-15	cysteine and glycine-rich protein 1	http://www.ncbi.nlm.nih.gov/gene/?term=615329
CST7	chr13:42950996-42960768	+	4.62176	2.21926	-1.05836	7.97108e-09	3.3792e-08	cystatin F (leukocystatin)	http://www.ncbi.nlm.nih.gov/gene/?term=617799
CTGF	chr9:70873216-70876451	-	63.4969	148.859	1.22919	8.88178e-16	5.806e-15	connective tissue growth factor	http://www.ncbi.nlm.nih.gov/gene/?term=281103
CTLA4	chr2:92490272-92496880	+	0.619192	0.12354	-2.32541	1.00921e-08	4.24024e-08	cytotoxic T-lymphocyte-associated protein 4	http://www.ncbi.nlm.nih.gov/gene/?term=281732
CTNNA2	chr11:54722279-56082242	-	0.19425	0.0195627	-3.31174	2.23213e-08	9.1551e-08	catenin (cadherin-associated protein), alpha 2	http://www.ncbi.nlm.nih.gov/gene/?term=527492
CTNNA3	chr28:22416367-24328931	-	0.307252	0.0575345	-2.41692	5.03672e-13	2.81208e-12	catenin (cadherin-associated protein), alpha 3	http://www.ncbi.nlm.nih.gov/gene/?term=780777
CTPS	chr3:105800989-105832423	-	12.7336	5.34145	-1.25334	4.00751e-153	2.5471e-151	CTP synthase	http://www.ncbi.nlm.nih.gov/gene/?term=506131
CTSC	chr29:7433482-7473316	+	89.5025	257.014	1.52185	8.88178e-16	5.806e-15	cathepsin C	http://www.ncbi.nlm.nih.gov/gene/?term=352958
CTSW	chr29:44661663-44665099	+	24.5943	7.23288	-1.76568	2.45515e-160	1.63709e-158	cathepsin W	http://www.ncbi.nlm.nih.gov/gene/?term=510967
CUBN	chr13:31559727-31826838	-	0.157134	0.0781096	-1.00842	0.000154855	0.000422218	cubilin (intrinsic factor-cobalamin receptor)	http://www.ncbi.nlm.nih.gov/gene/?term=523202
CX3CR1	chr22:12613417-12627423	-	16.1466	2.90039	-2.47691	0	0	chemokine (C-X3-C motif) receptor 1	http://www.ncbi.nlm.nih.gov/gene/?term=100124525
CXCL10	chr6:92623585-92625937	-	25.8173	1.83824	-3.81194	4.77989e-308	5.73249e-306	chemokine (C-X-C motif) ligand 10	http://www.ncbi.nlm.nih.gov/gene/?term=615107
CXCL11	chr6:92645057-92646326	-	8.07473	0.520644	-3.95504	2.82317e-30	3.75464e-29	chemokine (C-X-C motif) ligand 11	http://www.ncbi.nlm.nih.gov/gene/?term=516104
CXCL12	chr28:45410612-45439846	+	30.2136	12.2429	-1.30325	0	0	chemokine (C-X-C motif) ligand 12	http://www.ncbi.nlm.nih.gov/gene/?term=613811
CXCL13	chr6:94039946-94046360	+	7.65733	1.10055	-2.79862	3.15729e-65	8.32622e-64	chemokine (C-X-C motif) ligand 13	http://www.ncbi.nlm.nih.gov/gene/?term=511674
CXCL14	chr7:48661077-48669442	-	119.251	48.5332	-1.29696	0	0	chemokine (C-X-C motif) ligand 14	http://www.ncbi.nlm.nih.gov/gene/?term=511771
CXCL17	chr18:51830883-51837501	-	1.18339	0.304151	-1.96007	1.0265e-06	3.63252e-06	chemokine (C-X-C motif) ligand 17	http://www.ncbi.nlm.nih.gov/gene/?term=788717
CXCL2	chr6:90695494-90697557	+	1.7174	8.79738	2.35685	2.22045e-16	1.7085e-15	chemokine (C-X-C motif) ligand 2	http://www.ncbi.nlm.nih.gov/gene/?term=281214
CXCL9	chr6:92600177-92604818	-	52.9118	0.480681	-6.78237	1.16518e-299	1.35897e-297	chemokine (C-X-C motif) ligand 9	http://www.ncbi.nlm.nih.gov/gene/?term=513990
CXCR2	chr2:106900427-106938583	-	1.13308	5.6511	2.31828	0	0	chemokine (C-X-C motif) receptor 2	http://www.ncbi.nlm.nih.gov/gene/?term=281863
CXCR3	chrX:84355316-84356415	+	1.56028	0.108546	-3.84543	7.92416e-19	7.00746e-18	chemokine (C-X-C motif) receptor 3	http://www.ncbi.nlm.nih.gov/gene/?term=497018
CXCR4	chr2:61582125-61585840	+	39.7903	18.8564	-1.07736	8.62379e-139	4.9693e-137	chemokine (C-X-C motif) receptor 4	http://www.ncbi.nlm.nih.gov/gene/?term=281736
CXCR5	chr15:30007426-30018517	+	0.582139	0.141512	-2.04044	0.000104833	0.000291978	chemokine (C-X-C motif) receptor 5	http://www.ncbi.nlm.nih.gov/gene/?term=497021
CXCR6	chr22:53998567-54003908	-	12.9573	5.06294	-1.35572	1.02159e-85	3.53443e-84	chemokine (C-X-C motif) receptor 6	http://www.ncbi.nlm.nih.gov/gene/?term=506807
CYBB	chrX:111079516-111112446	-	16.9876	8.3847	-1.01865	2.25389e-98	9.01024e-97	cytochrome b-245, beta polypeptide	http://www.ncbi.nlm.nih.gov/gene/?term=281112
CYFIP2	chr7:71003540-71116486	+	7.83078	3.65785	-1.09816	1.09104e-78	3.46075e-77	cytoplasmic FMR1 interacting protein 2	http://www.ncbi.nlm.nih.gov/gene/?term=518833
CYP1A1	chr21:34340268-34346365	+	0.987793	0.472742	-1.06316	1.41423e-06	4.93259e-06	cytochrome P450, subfamily I (aromatic compound-inducible), polypeptide 1	http://www.ncbi.nlm.nih.gov/gene/?term=282870
CYP1B1	chr11:20493493-20499001	-	6.41769	1.38714	-2.20994	1.23372e-83	4.19145e-82	cytochrome P450, family 1, subfamily B, polypeptide 1	http://www.ncbi.nlm.nih.gov/gene/?term=511470
CYP24A1	chr13:82347271-82369207	-	0.589354	3.89505	2.72444	2.22045e-16	1.7085e-15	cytochrome P450, family 24, subfamily A, polypeptide 1	http://www.ncbi.nlm.nih.gov/gene/?term=540080
CYP27B1	chr5:56024278-56029202	+	0.197367	0.768912	1.96194	2.07902e-09	9.16985e-09	cytochrome P450, family 27, subfamily B, polypeptide 1	http://www.ncbi.nlm.nih.gov/gene/?term=539630
CYP27C1	chr2:5230002-5251685	+	0	0.327393	Inf	7.4692e-11	3.64074e-10	cytochrome P450, family 27, subfamily C, polypeptide 1	http://www.ncbi.nlm.nih.gov/gene/?term=617338
CYP2A13	chr18:50417641-50424511	-	8.8326	0.47042	-4.23082	8.86511e-136	4.96505e-134	cytochrome P450, family 2, subfamily A, polypeptide 13-like	http://www.ncbi.nlm.nih.gov/gene/?term=540707
CYP2B6	chr18:50564356-50581433	-	1.00471	0.259921	-1.95063	1.66896e-13	9.54576e-13	cytochrome P450 subfamily 2B	http://www.ncbi.nlm.nih.gov/gene/?term=504769
CYP2D14	chr5:113621616-113626033	-	4.97385	2.44332	-1.02552	1.31483e-18	1.15192e-17	cytochrome P450, family 2, subfamily D, polypeptide 6	http://www.ncbi.nlm.nih.gov/gene/?term=282211
CYP2J2	chr3:86609661-86641158	+	0.942488	0.334366	-1.49505	2.9652e-07	1.10277e-06	cytochrome P450, family 2, subfamily J, polypeptide 2	http://www.ncbi.nlm.nih.gov/gene/?term=510406
CYP2R1	chr15:38420592-38445857	+	2.67285	1.25685	-1.08857	9.52564e-23	9.88989e-22	cytochrome P450, family 2, subfamily R, polypeptide 1	http://www.ncbi.nlm.nih.gov/gene/?term=541302
CYP2S1	chr18:50655107-50667303	+	1.43685	0.111486	-3.68798	9.6893e-37	1.50162e-35	cytochrome P450, family 2, subfamily S, polypeptide 1	http://www.ncbi.nlm.nih.gov/gene/?term=514971
CYP39A1	chr23:19776641-19860368	-	3.79143	1.5465	-1.29374	2.8746e-29	3.70966e-28	cytochrome P450, family 39, subfamily A, polypeptide 1	http://www.ncbi.nlm.nih.gov/gene/?term=511195
CYP3A4	chr25:37125906-37183777	-	0.543916	19.5038	5.16423	2.22045e-16	1.7085e-15	cytochrome P450, subfamily IIIA, polypeptide 4	http://www.ncbi.nlm.nih.gov/gene/?term=282214
CYP4B1	chr3:99937185-99957408	-	5.36537	0.0786125	-6.09278	1.23043e-126	6.46452e-125	cytochrome P450, family 4, subfamily B, polypeptide 1	http://www.ncbi.nlm.nih.gov/gene/?term=540149
CYP51A1	chr4:9306414-9323970	-	18.6293	9.19227	-1.01908	3.67128e-104	1.56734e-102	cytochrome P450, family 51, subfamily A, polypeptide 1	http://www.ncbi.nlm.nih.gov/gene/?term=505060
CYSLTR1	chrX:79070549-79072716	+	0.458326	0.0826115	-2.47196	6.5264e-08	2.57805e-07	cysteinyl leukotriene receptor 1	http://www.ncbi.nlm.nih.gov/gene/?term=782045
CYTIP	chr2:38629874-38713950	+	10.2176	4.60915	-1.14848	1.21637e-118	5.93155e-117	cytohesin 1 interacting protein	http://www.ncbi.nlm.nih.gov/gene/?term=540450
DAB1	chr3:88373474-89715656	+	0.228541	0.102402	-1.15821	0.000234192	0.000622971	disabled homolog 1 (Drosophila)	http://www.ncbi.nlm.nih.gov/gene/?term=538818
DACH1	chr12:46377750-46857132	-	2.33011	1.10188	-1.08043	1.25833e-22	1.30088e-21	dachshund homolog 1 (Drosophila)	http://www.ncbi.nlm.nih.gov/gene/?term=537184
DACT2	chr9:104123901-104130782	-	1.08072	2.87815	1.41315	0	0	dapper, antagonist of beta-catenin, homolog 2 (Xenopus laevis)	http://www.ncbi.nlm.nih.gov/gene/?term=787318
DAO	chr17:66352800-66373339	-	0.0763931	0	#NAME?	4.89397e-05	0.000142907	D-amino-acid oxidase	http://www.ncbi.nlm.nih.gov/gene/?term=615334
DAPK1	chr8:82096668-82309886	+	8.16455	3.45934	-1.23888	9.37102e-103	3.94606e-101	death-associated protein kinase 1	http://www.ncbi.nlm.nih.gov/gene/?term=540873
DAPK2	chr10:46004842-46147024	+	1.51729	0.388675	-1.96486	3.24554e-30	4.30625e-29	death-associated protein kinase 2	http://www.ncbi.nlm.nih.gov/gene/?term=529131
DBC1	chr8:110409325-110605777	-	0.601552	0.199563	-1.59185	1.67935e-08	6.94242e-08	deleted in bladder cancer 1	http://www.ncbi.nlm.nih.gov/gene/?term=538990
DBF4	chr4:32427570-32454745	-	2.99172	1.09447	-1.45074	2.3113e-25	2.63328e-24	DBF4 homolog (S. cerevisiae)	http://www.ncbi.nlm.nih.gov/gene/?term=510916
DBF4B	chr19:45073440-45104873	+	0.312589	0.0674582	-2.2122	9.36431e-08	3.64672e-07	protein DBF4 homolog B-like	http://www.ncbi.nlm.nih.gov/gene/?term=615016
DBP	chr18:55722335-55729578	-	5.34607	2.3285	-1.19908	2.45371e-34	3.6161e-33	D site of albumin promoter (albumin D-box) binding protein	http://www.ncbi.nlm.nih.gov/gene/?term=503577
DBX2	chr5:35473720-35510915	+	1.16907	0.150759	-2.95505	2.91398e-16	2.229e-15	developing brain homeobox 2	http://www.ncbi.nlm.nih.gov/gene/?term=510669
DCDC2	chr23:33101707-33248578	+	0.378833	0.0697553	-2.44119	3.07034e-11	1.53698e-10	doublecortin domain containing 2	http://www.ncbi.nlm.nih.gov/gene/?term=100297854
DCDC5	chr15:62465596-62732783	-	0.165836	0.0515771	-1.68495	0.000219602	0.000587659	uncharacterized LOC529596	http://www.ncbi.nlm.nih.gov/gene/?term=DCDC5
DCHS2	chr17:2991844-3319906	+	1.90679	0.535389	-1.83249	6.68369e-93	2.50657e-91	dachsous 2 (Drosophila)	http://www.ncbi.nlm.nih.gov/gene/?term=539323
DCLK1	chr12:25362948-25641458	+	8.50475	2.82446	-1.59029	1.08438e-187	8.49975e-186	doublecortin-like kinase 1	http://www.ncbi.nlm.nih.gov/gene/?term=613449
DCLRE1B	chr3:29616266-29624407	-	1.78852	0.640925	-1.48054	7.18527e-24	7.78385e-23	DNA cross-link repair 1B	http://www.ncbi.nlm.nih.gov/gene/?term=539794
DCSTAMP	chr14:62429433-62462816	-	0.484326	1.27583	1.39739	2.22045e-16	1.7085e-15	DCSTAMP	http://www.ncbi.nlm.nih.gov/gene/?term=512133
DCX	chrX:64741173-64862549	-	1.28411	0.399875	-1.68315	1.86824e-13	1.06748e-12	doublecortin	http://www.ncbi.nlm.nih.gov/gene/?term=787968
DDI1	chr15:4638076-4645320	-	0.197984	0.45023	1.18528	5.17216e-05	0.000150448	DNA-damage inducible 1 homolog 1 (S. cerevisiae)	http://www.ncbi.nlm.nih.gov/gene/?term=539082
DDIT4	chr28:28483403-28485434	+	35.3713	109.275	1.62731	6.66134e-16	4.55726e-15	DNA-damage-inducible transcript 4	http://www.ncbi.nlm.nih.gov/gene/?term=529235
DEF6	chr23:9237764-9263847	+	2.91338	1.30642	-1.15708	1.0498e-18	9.23539e-18	differentially expressed in FDCP 6 homolog (mouse)	http://www.ncbi.nlm.nih.gov/gene/?term=516457
DEFB	chr27:5457175-5465032	+	14.4872	2.03829	-2.82935	1.43098e-42	2.51514e-41	defensin, beta	http://www.ncbi.nlm.nih.gov/gene/?term=768318
DEFB10	chr27:6194470-6196146	-	0.955894	23.4801	4.61844	2.22045e-16	1.7085e-15	beta-defensin 10	http://www.ncbi.nlm.nih.gov/gene/?term=100141457
DEFB4A	chr27:5425373-5441850	-	1.44872	10.9889	2.9232	2.22045e-16	1.7085e-15	defensin, beta 4A	http://www.ncbi.nlm.nih.gov/gene/?term=286836
DEGS2	chr21:66740464-66760017	-	4.96013	0.462448	-3.42301	2.03725e-62	5.16774e-61	degenerative spermatocyte homolog 2, lipid desaturase (Drosophila)	http://www.ncbi.nlm.nih.gov/gene/?term=540994
DENND1B	chr16:78396762-78623907	-	8.44206	3.71096	-1.1858	9.63374e-160	6.38612e-158	DENN/MADD domain containing 1B	http://www.ncbi.nlm.nih.gov/gene/?term=515939
DEPDC1	chr3:77093117-77116142	+	1.62293	0.073718	-4.46044	2.21763e-100	9.07918e-99	DEP domain containing 1	http://www.ncbi.nlm.nih.gov/gene/?term=527397
DEPDC1B	chr20:18563699-18655566	+	1.28001	0.169192	-2.91942	1.81337e-26	2.1333e-25	DEP domain containing 1B	http://www.ncbi.nlm.nih.gov/gene/?term=540874
DEPDC7	chr15:64453867-64477077	+	4.10001	0.987458	-2.05384	3.60852e-38	5.74992e-37	DEP domain containing 7	http://www.ncbi.nlm.nih.gov/gene/?term=532586
DERL3	chr17:73240969-73243689	-	5.26936	2.38802	-1.14181	6.12021e-19	5.44911e-18	Der1-like domain family, member 3	http://www.ncbi.nlm.nih.gov/gene/?term=614334
DES	chr2:108075460-108082535	+	29.8213	1014.15	5.08778	8.88178e-16	5.806e-15	desmin	http://www.ncbi.nlm.nih.gov/gene/?term=280765
DFNB31	chr8:105331194-105422435	-	0.607413	0.197199	-1.62303	1.43157e-09	6.40828e-09	DFNB31	http://www.ncbi.nlm.nih.gov/gene/?term=DFNB31
DGAT2	chr15:55940757-55973229	+	0.599066	3.49533	2.54464	2.22045e-16	1.7085e-15	diacylglycerol O-acyltransferase 2	http://www.ncbi.nlm.nih.gov/gene/?term=404129
DGKB	chr4:22330581-23206026	-	0.0938929	0.573042	2.60955	4.44089e-16	3.1303e-15	diacylglycerol kinase, beta 90kDa	http://www.ncbi.nlm.nih.gov/gene/?term=537171
DGKK	chrX:93195901-93365863	-	0.557146	0.0109102	-5.67431	2.61734e-27	3.16242e-26	diacylglycerol kinase, kappa	http://www.ncbi.nlm.nih.gov/gene/?term=538185
DHCR24	chr3:91981619-92014266	+	22.6574	11.1383	-1.02445	8.00639e-115	3.77937e-113	24-dehydrocholesterol reductase	http://www.ncbi.nlm.nih.gov/gene/?term=533726
DHFR	chr7:83024153-83040758	-	14.1732	6.64568	-1.09268	5.52237e-64	1.43514e-62	dihydrofolate reductase	http://www.ncbi.nlm.nih.gov/gene/?term=508809
DHRS9	chr2:27116688-27140610	-	1.30795	0.441409	-1.56712	4.41008e-09	1.90454e-08	dehydrogenase/reductase (SDR family) member 9	http://www.ncbi.nlm.nih.gov/gene/?term=282851
DIAPH3	chr12:2130595-2695371	+	2.68466	0.370177	-2.85845	2.68903e-98	1.07371e-96	diaphanous homolog 3 (Drosophila)	http://www.ncbi.nlm.nih.gov/gene/?term=525628
DIO2	chr10:92623797-92632934	-	32.394	8.91809	-1.86092	3.82046e-152	2.41465e-150	deiodinase, iodothyronine, type II	http://www.ncbi.nlm.nih.gov/gene/?term=494548
DIRAS2	chr8:88673821-88708956	+	0.181228	0.0177443	-3.35238	7.14957e-05	0.000204256	DIRAS family, GTP-binding RAS-like 2	http://www.ncbi.nlm.nih.gov/gene/?term=538667
DKK1	chr26:6853317-6855767	-	9.80016	3.92163	-1.32135	1.90754e-27	2.31222e-26	dickkopf homolog 1 (Xenopus laevis)	http://www.ncbi.nlm.nih.gov/gene/?term=504445
DKK2	chr6:19381413-19511163	+	6.17454	3.01233	-1.03545	4.98209e-26	5.79281e-25	dickkopf homolog 2 (Xenopus laevis)	http://www.ncbi.nlm.nih.gov/gene/?term=541161
DLGAP5	chr10:67863211-67908868	-	4.46983	0.200179	-4.48086	1.99248e-172	1.43882e-170	discs, large (Drosophila) homolog-associated protein 5	http://www.ncbi.nlm.nih.gov/gene/?term=509161
DLX3	chr19:37294970-37300164	+	0.454808	0.192682	-1.23904	0.000271102	0.000713345	distal-less homeobox 3	http://www.ncbi.nlm.nih.gov/gene/?term=784366
DLX4	chr19:37314776-37320473	-	1.38727	0.41083	-1.75564	3.90041e-13	2.19099e-12	distal-less homeobox 4	http://www.ncbi.nlm.nih.gov/gene/?term=516030
DMBT1	chr26:42775664-42813474	+	1.01742	2.98183	1.55128	0	0	deleted in malignant brain tumors 1	http://www.ncbi.nlm.nih.gov/gene/?term=404104
DMGDH	chr10:9993270-10066954	-	11.9366	2.33945	-2.35115	3.90659e-247	3.86559e-245	dimethylglycine dehydrogenase	http://www.ncbi.nlm.nih.gov/gene/?term=504453
DMP1	chr6:104304075-104320867	+	0.237637	0	#NAME?	2.70007e-11	1.35844e-10	dentin matrix acidic phosphoprotein 1	http://www.ncbi.nlm.nih.gov/gene/?term=281118
DMPK	chr18:53759919-53769807	-	2.76768	14.0195	2.34069	6.66134e-16	4.55726e-15	dystrophia myotonica-protein kinase	http://www.ncbi.nlm.nih.gov/gene/?term=513675
DMRT2	chr8:43780982-43787988	-	5.28538	1.45841	-1.85761	1.36268e-62	3.46437e-61	doublesex and mab-3 related transcription factor 2	http://www.ncbi.nlm.nih.gov/gene/?term=514435
DMRTA1	chr8:21763506-21768460	-	6.9918	0.652096	-3.42251	2.67652e-115	1.27586e-113	DMRT-like family A1	http://www.ncbi.nlm.nih.gov/gene/?term=527219
DNA2	chr28:24966717-25004024	-	0.834604	0.0919319	-3.18245	8.26849e-25	9.2618e-24	DNA replication helicase 2 homolog (yeast)	http://www.ncbi.nlm.nih.gov/gene/?term=540969
DNAH1	chr22:49042066-49122044	-	0.187793	0.0437126	-2.10302	2.1948e-14	1.31587e-13	dynein, axonemal, heavy chain 1	http://www.ncbi.nlm.nih.gov/gene/?term=540601
DNAH10	chr17:54040852-54199745	-	0.112222	0.0392652	-1.51503	1.16275e-06	4.09077e-06	DNAH10	http://www.ncbi.nlm.nih.gov/gene/?term=100847550
DNAH11	chr4:30420303-30796002	+	1.11531	0.378005	-1.56097	7.61944e-57	1.76883e-55	dynein, axonemal, heavy chain 11	http://www.ncbi.nlm.nih.gov/gene/?term=497208
DNAH3	chr25:19145719-19180607	-	0.39203	0.0818189	-2.26046	2.00738e-06	6.88861e-06	dynein, axonemal, heavy chain 3	http://www.ncbi.nlm.nih.gov/gene/?term=786654
DNAH5	chr20:59296536-59560712	+	0.118489	0.0398416	-1.57241	1.25667e-07	4.82263e-07	dynein, axonemal, heavy chain 5	http://www.ncbi.nlm.nih.gov/gene/?term=100298754
DNAH7	chr2:84773343-85028058	-	0.929211	0.408594	-1.18534	5.78871e-28	7.15212e-27	dynein, axonemal, heavy chain 7	http://www.ncbi.nlm.nih.gov/gene/?term=517781
DNAJB13	chr15:54180361-54192907	+	0.606649	0.0862226	-2.81472	1.22511e-06	4.30037e-06	DnaJ (Hsp40) homolog, subfamily B, member 13	http://www.ncbi.nlm.nih.gov/gene/?term=520270
DNAJC12	chr28:24397287-24447454	-	13.1406	5.14199	-1.35363	1.10597e-57	2.61216e-56	DnaJ (Hsp40) homolog, subfamily C, member 12	http://www.ncbi.nlm.nih.gov/gene/?term=281259
DNAJC22	chr5:30637911-30644283	-	0.779984	0.139613	-2.48201	5.60073e-11	2.75092e-10	DnaJ (Hsp40) homolog, subfamily C, member 22	http://www.ncbi.nlm.nih.gov/gene/?term=515215
DNAJC30	chr25:34084148-34085618	+	3.34677	1.47459	-1.18246	5.49518e-13	3.05748e-12	DnaJ (Hsp40) homolog, subfamily C, member 30	http://www.ncbi.nlm.nih.gov/gene/?term=617118
DNAJC9	chr28:29445150-29457037	-	6.3322	2.15421	-1.55555	1.17526e-73	3.47761e-72	DnaJ (Hsp40) homolog, subfamily C, member 9	http://www.ncbi.nlm.nih.gov/gene/?term=510898
DNALI1	chr3:108917609-108925078	-	1.56532	0.114947	-3.76742	4.29449e-23	4.52656e-22	dynein, axonemal, light intermediate chain 1	http://www.ncbi.nlm.nih.gov/gene/?term=529053
DNASE1L3	chr22:43639144-43660068	+	2.59335	0.161042	-4.00931	4.88336e-72	1.41297e-70	deoxyribonuclease I-like 3	http://www.ncbi.nlm.nih.gov/gene/?term=512512
DNER	chr2:118193386-118581892	-	0.034711	0.293639	3.08058	5.73722e-09	2.4586e-08	delta/notch-like EGF repeat containing	http://www.ncbi.nlm.nih.gov/gene/?term=516825
DNHD1	chr15:47108896-47171360	-	0.184421	0.0751105	-1.29592	1.05084e-08	4.40912e-08	dynein heavy chain domain 1	http://www.ncbi.nlm.nih.gov/gene/?term=617229
DNM1	chr11:98834472-98878004	+	2.59569	0.963296	-1.43007	3.14425e-42	5.50082e-41	dynamin 1	http://www.ncbi.nlm.nih.gov/gene/?term=508794
DNMT1	chr7:15905788-15956993	-	9.01355	4.16609	-1.1134	2.51625e-123	1.27275e-121	DNA (cytosine-5-)-methyltransferase 1	http://www.ncbi.nlm.nih.gov/gene/?term=281119
DNMT3A	chr11:73975870-73993397	-	5.66019	2.49388	-1.18246	1.37349e-06	4.79738e-06	DNA (cytosine-5-)-methyltransferase 3 alpha	http://www.ncbi.nlm.nih.gov/gene/?term=359716
DOCK10	chr2:113649874-113891262	-	10.1006	4.75642	-1.08649	3.16644e-168	2.22503e-166	dedicator of cytokinesis 10	http://www.ncbi.nlm.nih.gov/gene/?term=539421
DOCK2	chr20:1433139-1893751	+	7.00721	2.53803	-1.46513	3.64785e-136	2.0532e-134	dedicator of cytokinesis 2	http://www.ncbi.nlm.nih.gov/gene/?term=510083
DOCK8	chr8:44310613-44545537	-	9.83706	3.94334	-1.31881	2.15931e-203	1.83677e-201	dedicator of cytokinesis 8	http://www.ncbi.nlm.nih.gov/gene/?term=100295817
DOK6	chr24:7684880-8100481	-	2.98295	0.53214	-2.48686	5.29269e-172	3.8058e-170	docking protein 6-like	http://www.ncbi.nlm.nih.gov/gene/?term=100336967
DPF3	chr10:84490441-84787637	-	0.247809	0.0732035	-1.75924	2.34996e-18	2.0336e-17	D4, zinc and double PHD fingers, family 3	http://www.ncbi.nlm.nih.gov/gene/?term=787359
DPP10	chr2:67307818-68111289	+	3.78651	1.03897	-1.86571	2.26324e-53	4.924e-52	dipeptidyl-peptidase 10 (non-functional)	http://www.ncbi.nlm.nih.gov/gene/?term=617222
DPP4	chr2:34487609-34571857	-	1.64749	0.474049	-1.79716	5.34454e-16	3.75867e-15	dipeptidyl-peptidase 4	http://www.ncbi.nlm.nih.gov/gene/?term=281122
DPYSL5	chr11:72671399-72760988	-	0.104935	0.0231173	-2.18245	0.000240326	0.000638238	dihydropyrimidinase-like 5	http://www.ncbi.nlm.nih.gov/gene/?term=100126171
DSB	chr23:6975320-6990901	+	0.477315	0.0262882	-4.18245	5.04805e-05	0.000147109	MHC class II antigen DS beta	http://www.ncbi.nlm.nih.gov/gene/?term=618722
DSCAML1	chr15:28523719-28890581	-	0.125087	0.0395686	-1.6605	8.78887e-05	0.000248062	Down syndrome cell adhesion molecule like 1	http://www.ncbi.nlm.nih.gov/gene/?term=538739
DSG3	chr24:25978319-26009716	-	7.74964	3.46903	-1.1596	3.08137e-68	8.51644e-67	desmoglein 3	http://www.ncbi.nlm.nih.gov/gene/?term=529902
DSN1	chr13:66602323-66618267	-	3.73949	1.59098	-1.23293	1.97736e-37	3.09984e-36	DSN1, MIND kinetochore complex component, homolog (S. cerevisiae)	http://www.ncbi.nlm.nih.gov/gene/?term=508271
DSP	chr23:47670503-47714548	-	56.5769	27.7872	-1.02579	0	0	desmoplakin	http://www.ncbi.nlm.nih.gov/gene/?term=514360
DSTN	chr13:38259752-38284536	+	157.743	351.462	1.15579	8.88178e-16	5.806e-15	destrin (actin depolymerizing factor)	http://www.ncbi.nlm.nih.gov/gene/?term=513267
DTL	chr16:73313694-73364221	-	1.77278	0.412828	-2.1024	5.85194e-42	1.01541e-40	DTL	http://www.ncbi.nlm.nih.gov/gene/?term=539953
DTNA	chr24:22445691-22898527	-	1.85575	4.76843	1.36151	2.22045e-16	1.7085e-15	dystrobrevin, alpha	http://www.ncbi.nlm.nih.gov/gene/?term=541153
DTNB	chr11:73693621-73935363	+	7.53506	3.30039	-1.19098	1.76754e-55	4.01005e-54	dystrobrevin, beta	http://www.ncbi.nlm.nih.gov/gene/?term=534119
DTX4	chr15:83622646-83666349	+	6.70556	2.8926	-1.21299	9.64379e-85	3.30616e-83	deltex homolog 4 (Drosophila)	http://www.ncbi.nlm.nih.gov/gene/?term=528508
DTYMK	chr3:121173628-121182330	-	9.91789	4.43138	-1.16228	2.52109e-23	2.67476e-22	deoxythymidylate kinase (thymidylate kinase)	http://www.ncbi.nlm.nih.gov/gene/?term=506946
DUOX1	chr10:65492593-65522895	-	0.266423	0.106715	-1.31996	8.30707e-05	0.000235836	dual oxidase 1	http://www.ncbi.nlm.nih.gov/gene/?term=510409
DUSP26	chr27:28963364-28970161	-	0.264129	2.69779	3.35246	2.22045e-16	1.7085e-15	dual specificity phosphatase 26 (putative)	http://www.ncbi.nlm.nih.gov/gene/?term=533896
DUT	chr10:62284071-62295576	-	19.528	6.2287	-1.64854	2.11989e-86	7.37182e-85	deoxyuridine triphosphatase	http://www.ncbi.nlm.nih.gov/gene/?term=507945
DZANK1	chr13:38782686-38842977	-	0.571625	0.255217	-1.16334	3.09439e-05	9.28591e-05	double zinc ribbon and ankyrin repeat domains 1	http://www.ncbi.nlm.nih.gov/gene/?term=512107
E2F1	chr13:63704817-63714008	-	3.50973	0.775449	-2.17826	4.27359e-45	7.87436e-44	E2F transcription factor 1	http://www.ncbi.nlm.nih.gov/gene/?term=535369
E2F2	chr2:129927343-129945066	+	1.45778	0.724532	-1.00865	2.9094e-13	1.6463e-12	E2F transcription factor 2	http://www.ncbi.nlm.nih.gov/gene/?term=617024
E2F7	chr5:6428175-6467468	-	0.774682	0.0898225	-3.10846	2.22977e-30	2.97595e-29	E2F transcription factor 7	http://www.ncbi.nlm.nih.gov/gene/?term=526129
E2F8	chr29:25948566-25966924	+	0.644036	0.0683133	-3.2369	8.29542e-23	8.6364e-22	E2F transcription factor 8	http://www.ncbi.nlm.nih.gov/gene/?term=786629
EBF2	chr8:74118265-74327065	-	2.00503	0.939214	-1.0941	2.55384e-10	1.20435e-09	early B-cell factor 2	http://www.ncbi.nlm.nih.gov/gene/?term=519342
EBF4	chr13:52885282-52942363	-	3.05902	1.25377	-1.2868	8.73617e-25	9.77921e-24	EBF4	http://www.ncbi.nlm.nih.gov/gene/?term=506470
ECSCR	chr7:52346072-52355069	-	5.43665	12.0186	1.14448	2.22045e-16	1.7085e-15	endothelial cell-specific chemotaxis regulator	http://www.ncbi.nlm.nih.gov/gene/?term=511765
ECT2	chr1:95475796-95536054	-	4.29938	0.991786	-2.11603	8.23205e-95	3.15345e-93	epithelial cell transforming sequence 2 oncogene	http://www.ncbi.nlm.nih.gov/gene/?term=504746
EDAR	chr11:44418606-44469703	+	1.73666	0.512012	-1.76207	2.65532e-27	3.20717e-26	ectodysplasin A receptor	http://www.ncbi.nlm.nih.gov/gene/?term=613947
EDNRB	chr12:53309673-53408050	-	16.2035	5.31805	-1.60734	9.24361e-198	7.65191e-196	endothelin receptor type B	http://www.ncbi.nlm.nih.gov/gene/?term=281750
EFCAB4A	chr29:50710044-50741044	-	9.66772	4.82095	-1.00386	1.14402e-32	1.61716e-31	EFCAB4A	http://www.ncbi.nlm.nih.gov/gene/?term=615055
EFCC1	chr22:59648572-59675908	+	0.736857	0.132815	-2.47197	1.56316e-14	9.43846e-14	coiled-coil domain containing 48	http://www.ncbi.nlm.nih.gov/gene/?term=617677
EFNA2	chr7:45308774-45323334	+	1.07646	0.479282	-1.16735	2.53403e-06	8.5876e-06	ephrin-A2	http://www.ncbi.nlm.nih.gov/gene/?term=614453
EFNA3	chr3:15567308-15576042	-	0.939885	0.158838	-2.56493	9.33e-13	5.11898e-12	ephrin-A3	http://www.ncbi.nlm.nih.gov/gene/?term=540776
EFNB1	chrX:86944028-86956186	-	11.8758	5.22063	-1.18573	5.76792e-71	1.64231e-69	ephrin-B1	http://www.ncbi.nlm.nih.gov/gene/?term=534413
EFR3B	chr11:74118767-74216478	-	1.27219	0.569519	-1.1595	1.34883e-20	1.28233e-19	EFR3 homolog B (S. cerevisiae)	http://www.ncbi.nlm.nih.gov/gene/?term=517590
EGFL7	chr11:104128898-104133541	+	8.55183	20.5545	1.26515	0	0	EGF-like-domain, multiple 7	http://www.ncbi.nlm.nih.gov/gene/?term=613671
EGFLAM	chr20:35966350-36178472	-	11.4495	4.42149	-1.37268	3.32914e-97	1.31845e-95	EGF-like, fibronectin type III and laminin G domains	http://www.ncbi.nlm.nih.gov/gene/?term=534427
EGR2	chr28:19011624-19018282	-	3.25593	0.954022	-1.77098	1.1755e-40	1.98687e-39	early growth response 2	http://www.ncbi.nlm.nih.gov/gene/?term=100297981
EHF	chr15:65991032-66034990	+	168.066	79.3748	-1.08227	0	0	ets homologous factor	http://www.ncbi.nlm.nih.gov/gene/?term=505422
EHHADH	chr1:82467817-82521151	+	21.6846	8.14164	-1.41328	8.7969e-183	6.70936e-181	enoyl-CoA, hydratase/3-hydroxyacyl CoA dehydrogenase	http://www.ncbi.nlm.nih.gov/gene/?term=518852
EIF4EBP1	chr27:32951594-32973439	+	86.4057	196.99	1.18892	1.11022e-15	7.08289e-15	eukaryotic translation initiation factor 4E binding protein 1	http://www.ncbi.nlm.nih.gov/gene/?term=509613
ELAVL3	chr7:17048467-17067313	-	0.0705131	0.00414242	-4.08935	0.000102064	0.000285932	ELAV (embryonic lethal, abnormal vision, Drosophila)-like 3 (Hu antigen C)	http://www.ncbi.nlm.nih.gov/gene/?term=520376
ELFN1	chr25:41817864-41880572	-	0.303698	0.0749335	-2.01895	4.18264e-10	1.94358e-09	extracellular leucine-rich repeat and fibronectin type III domain containing 1	http://www.ncbi.nlm.nih.gov/gene/?term=618774
ELFN2	chr5:76168530-76225393	-	0.356154	0.103384	-1.78449	2.12963e-26	2.4993e-25	extracellular leucine-rich repeat and fibronectin type III domain containing 2	http://www.ncbi.nlm.nih.gov/gene/?term=528562
ELN	chr25:33787886-33820759	-	30.445	67.612	1.15107	1.11022e-15	7.08289e-15	elastin	http://www.ncbi.nlm.nih.gov/gene/?term=280781
ELOVL6	chr6:16376568-16512210	+	6.06512	2.54315	-1.25392	9.54212e-79	3.03523e-77	ELOVL fatty acid elongase 6	http://www.ncbi.nlm.nih.gov/gene/?term=533333
ELP	chr13:74480263-74487736	-	7.83528	2.23239	-1.8114	6.65733e-173	4.81769e-171	early lactation protein precursor	http://www.ncbi.nlm.nih.gov/gene/?term=353112
EMB	chr20:28682456-28747216	+	37.5613	84.567	1.17085	1.11022e-15	7.08289e-15	embigin	http://www.ncbi.nlm.nih.gov/gene/?term=785366
EMID2	chr25:35775487-35960954	-	0.853827	0.0446335	-4.25774	1.35744e-30	1.82462e-29	EMI domain containing 2	http://www.ncbi.nlm.nih.gov/gene/?term=617340
EML1	chr21:66358879-66558262	+	2.36944	5.41874	1.19341	4.44089e-16	3.1303e-15	echinoderm microtubule associated protein like 1	http://www.ncbi.nlm.nih.gov/gene/?term=512904
EML4	chr11:24653793-24808491	+	9.67624	4.79608	-1.01259	1.67665e-104	7.17599e-103	echinoderm microtubule associated protein like 4	http://www.ncbi.nlm.nih.gov/gene/?term=540187
EMR1	chr7:18763106-18834722	-	0.419785	14.1132	5.07125	2.22045e-16	1.7085e-15	EGF-like module-containing mucin-like hormone receptor-like 1-like	http://www.ncbi.nlm.nih.gov/gene/?term=508459
EMR2	chr7:10658926-10669317	+	0.268845	1.00685	1.905	5.24282e-06	1.71808e-05	EMR2	http://www.ncbi.nlm.nih.gov/gene/?term=787836
EMR3	chr7:12206053-12271138	+	0.107538	1.13715	3.4025	2.22045e-16	1.7085e-15	EGF-like module-containing mucin-like hormone receptor-like 3-like	http://www.ncbi.nlm.nih.gov/gene/?term=526347
EMX2	chr26:38163783-38170071	+	0.317637	1.22796	1.95081	2.57572e-14	1.53881e-13	empty spiracles homeobox 2	http://www.ncbi.nlm.nih.gov/gene/?term=523601
ENAM	chr6:87730247-87750557	+	0.233507	0.112237	-1.05692	0.000300284	0.000785119	enamelin	http://www.ncbi.nlm.nih.gov/gene/?term=527075
ENC1	chr20:6836625-6848940	+	5.37762	1.7698	-1.60338	4.03115e-90	1.47115e-88	ectodermal-neural cortex 1 (with BTB-like domain)	http://www.ncbi.nlm.nih.gov/gene/?term=617091
ENPEP	chr6:16067021-16146266	-	2.19792	0.750248	-1.5507	1.52365e-30	2.04236e-29	glutamyl aminopeptidase (aminopeptidase A)	http://www.ncbi.nlm.nih.gov/gene/?term=504350
ENPP6	chr27:13745875-13847774	-	0.686065	0.144423	-2.24804	2.45181e-25	2.79243e-24	ectonucleotide pyrophosphatase/phosphodiesterase 6	http://www.ncbi.nlm.nih.gov/gene/?term=537431
ENTPD3	chr22:13271477-13305778	+	0.233903	0.565157	1.27274	1.01674e-05	3.23772e-05	ectonucleoside triphosphate diphosphohydrolase 3	http://www.ncbi.nlm.nih.gov/gene/?term=506087
ENTPD8	chr11:105696961-105702613	+	0.508988	0.247867	-1.03807	0.000131192	0.000361533	ectonucleoside triphosphate diphosphohydrolase 8	http://www.ncbi.nlm.nih.gov/gene/?term=515532
EOGT	chr22:32650001-32691755	+	9.48022	4.65858	-1.02503	1.35607e-89	4.90673e-88	chromosome 22 open reading frame, human C3orf64	http://www.ncbi.nlm.nih.gov/gene/?term=508782
EOMES	chr22:2112329-2117470	-	1.04616	0.390026	-1.42346	9.06085e-09	3.82066e-08	eomesodermin	http://www.ncbi.nlm.nih.gov/gene/?term=511947
EPHA10	chr3:108737032-108777675	+	0.343184	0.0131485	-4.70601	2.27781e-13	1.2967e-12	EPH receptor A10	http://www.ncbi.nlm.nih.gov/gene/?term=540439
EPHA6	chr1:40608642-41624566	+	0.307757	0.0981917	-1.64812	1.83741e-06	6.32793e-06	EPH receptor A6	http://www.ncbi.nlm.nih.gov/gene/?term=616165
EPHA7	chr9:57622907-57830272	+	4.86185	1.87771	-1.37253	2.87859e-49	5.74702e-48	EPH receptor A7	http://www.ncbi.nlm.nih.gov/gene/?term=538797
EPHB2	chr2:130498486-130638771	-	0.827649	0.288053	-1.52268	9.89173e-11	4.79197e-10	EPH receptor B2	http://www.ncbi.nlm.nih.gov/gene/?term=535137
EPHB3	chr1:83201763-83212913	-	8.07288	3.9309	-1.03822	8.53158e-57	1.97788e-55	EPH receptor B3	http://www.ncbi.nlm.nih.gov/gene/?term=540907
EPHB6	chr4:106980442-106996856	+	28.4106	8.38716	-1.76018	0	0	EPH receptor B6	http://www.ncbi.nlm.nih.gov/gene/?term=529800
EPS8L2	chr29:50878312-50880908	-	9.21624	21.1193	1.19631	4.44089e-16	3.1303e-15	EPS8-like 2	http://www.ncbi.nlm.nih.gov/gene/?term=614857
EPSTI1	chr12:13057441-13157572	-	8.09026	4.04395	-1.00042	9.28252e-25	1.03839e-23	epithelial stromal interaction 1 (breast)	http://www.ncbi.nlm.nih.gov/gene/?term=614555
EQTN	chr8:16979525-16993351	+	0.723695	0.245278	-1.56096	0.00017634	0.000477118	equatorin, sperm acrosome associated	http://www.ncbi.nlm.nih.gov/gene/?term=615968
ERAS	chrX:92013286-92017807	+	0.524262	0.230991	-1.18245	7.5657e-05	0.000215564	ES cell expressed Ras	http://www.ncbi.nlm.nih.gov/gene/?term=540065
ERBB4	chr2:99658724-100575679	-	6.09382	1.65549	-1.88009	1.49008e-148	9.16182e-147	v-erb-a erythroblastic leukemia viral oncogene homolog 4 (avian)	http://www.ncbi.nlm.nih.gov/gene/?term=522419
ERC2	chr22:45094438-46076376	+	0.461524	0.105555	-2.12841	1.09033e-17	9.18488e-17	ELKS/RAB6-interacting/CAST family member 2	http://www.ncbi.nlm.nih.gov/gene/?term=537173
ERCC6L	chrX:83572299-83601871	+	2.0924	0.339529	-2.62355	1.50537e-63	3.87944e-62	excision repair cross-complementing rodent repair deficiency, complementation group 6-like	http://www.ncbi.nlm.nih.gov/gene/?term=782916
ERN2	chr25:21597398-21620837	-	0.981869	0.249954	-1.97387	1.27224e-16	1.02809e-15	ERN2	http://www.ncbi.nlm.nih.gov/gene/?term=508486
ESAM	chr29:28601860-28610589	-	3.68478	7.43712	1.01317	0	0	endothelial cell adhesion molecule	http://www.ncbi.nlm.nih.gov/gene/?term=616926
ESCO2	chr8:10859327-10887446	-	2.96735	0.542028	-2.45274	6.05989e-66	1.61692e-64	establishment of cohesion 1 homolog 2 (S. cerevisiae)	http://www.ncbi.nlm.nih.gov/gene/?term=538949
ESPL1	chr5:26891701-26913470	-	1.73292	0.257539	-2.75034	1.03748e-85	3.58573e-84	extra spindle pole bodies homolog 1 (S. cerevisiae)	http://www.ncbi.nlm.nih.gov/gene/?term=506740
ESR1	chr9:89967417-90256185	+	9.15076	1.81303	-2.33549	1.7253e-130	9.22152e-129	estrogen receptor 1	http://www.ncbi.nlm.nih.gov/gene/?term=407238
ESRRG	chr16:20592132-20837309	-	2.79219	0.440338	-2.66471	3.20699e-104	1.37085e-102	estrogen-related receptor gamma	http://www.ncbi.nlm.nih.gov/gene/?term=536732
ESYT3	chr1:131669430-131723129	-	1.03838	0.155616	-2.73827	5.36883e-26	6.23607e-25	extended synaptotagmin-like protein 3	http://www.ncbi.nlm.nih.gov/gene/?term=530157
ETNK2	chr16:1733168-1751499	-	4.22985	1.87066	-1.17706	2.19048e-29	2.83651e-28	ethanolamine kinase 2	http://www.ncbi.nlm.nih.gov/gene/?term=533229
ETV1	chr4:22040110-22146798	-	2.01662	0.900745	-1.16275	1.42247e-27	1.73477e-26	ets variant 1	http://www.ncbi.nlm.nih.gov/gene/?term=540846
ETV4	chr19:44068236-44083253	-	1.15124	0.277211	-2.05413	8.2372e-22	8.20818e-21	ETS translocation variant 4-like	http://www.ncbi.nlm.nih.gov/gene/?term=533129
ETV5	chr1:81725702-81785000	+	7.58484	3.55681	-1.09253	1.00731e-66	2.72851e-65	ets variant 5	http://www.ncbi.nlm.nih.gov/gene/?term=541166
EVI2A	chr19:19015284-19024745	+	16.3552	6.41114	-1.3511	4.88226e-74	1.45354e-72	ecotropic viral integration site 2A	http://www.ncbi.nlm.nih.gov/gene/?term=528920
EVI2B	chr19:19027998-19036605	+	10.6605	3.93979	-1.43608	2.24454e-64	5.85999e-63	ecotropic viral integration site 2B	http://www.ncbi.nlm.nih.gov/gene/?term=617442
EVPL	chr19:56256889-56274935	+	0.255938	0.667203	1.38233	7.68274e-14	4.4703e-13	envoplakin	http://www.ncbi.nlm.nih.gov/gene/?term=510502
EXO1	chr16:35746895-35790804	-	0.9813	0.0634131	-3.95184	1.33892e-36	2.0684e-35	exonuclease 1	http://www.ncbi.nlm.nih.gov/gene/?term=506390
EXOC3L1	chr18:34940462-34946922	-	0.589121	1.45597	1.30534	1.86517e-14	1.12182e-13	exocyst complex component 3-like 1	http://www.ncbi.nlm.nih.gov/gene/?term=526306
EXOC3L2	chr18:53300684-53315415	-	0.51325	1.47932	1.5272	0	0	exocyst complex component 3-like 2	http://www.ncbi.nlm.nih.gov/gene/?term=539328
EYA2	chr13:76221971-76487993	+	3.95346	1.75993	-1.1676	2.06061e-26	2.41997e-25	eyes absent homolog 2 (Drosophila)	http://www.ncbi.nlm.nih.gov/gene/?term=615264
F2R	chr10:7879496-7897151	+	11.6911	5.32148	-1.13551	2.20299e-90	8.06575e-89	coagulation factor II (thrombin) receptor	http://www.ncbi.nlm.nih.gov/gene/?term=526585
F3	chr3:49110156-49121034	+	32.1961	14.2811	-1.17278	2.26118e-139	1.30963e-137	coagulation factor III (thromboplastin, tissue factor)	http://www.ncbi.nlm.nih.gov/gene/?term=280686
FABP3	chr2:122722227-122783834	+	46.4883	113.438	1.28696	6.66134e-16	4.55726e-15	fatty acid binding protein 3, muscle and heart (mammary-derived growth inhibitor)	http://www.ncbi.nlm.nih.gov/gene/?term=281758
FAM101A	chr17:53715008-53718387	-	2.70496	0.806764	-1.74539	5.71939e-20	5.30952e-19	family with sequence similarity 101, member A	http://www.ncbi.nlm.nih.gov/gene/?term=507695
FAM110D	chr2:127530453-127534029	-	3.91271	8.13746	1.05641	0	0	glycine/arginine rich protein 1	http://www.ncbi.nlm.nih.gov/gene/?term=787384
FAM115C	chr4:107804449-107839160	-	4.61899	2.16264	-1.09478	5.38761e-40	8.94596e-39	family with sequence similarity 115, member C	http://www.ncbi.nlm.nih.gov/gene/?term=510320
FAM117A	chr19:37502276-37544658	+	6.374	3.11761	-1.03176	1.87936e-29	2.44015e-28	family with sequence similarity 117, member A	http://www.ncbi.nlm.nih.gov/gene/?term=509931
FAM122B	chrX:18405703-18436316	-	5.41398	2.3609	-1.19735	8.03458e-33	1.13907e-31	family with sequence similarity 122B	http://www.ncbi.nlm.nih.gov/gene/?term=787049
FAM124B	chr2:113274587-113287683	-	1.28346	2.64599	1.04377	2.22045e-16	1.7085e-15	family with sequence similarity 124B	http://www.ncbi.nlm.nih.gov/gene/?term=506367
FAM132A	chr16:52452536-52456578	+	0.777416	0.100253	-2.95504	9.22183e-09	3.88517e-08	family with sequence similarity 132, member A	http://www.ncbi.nlm.nih.gov/gene/?term=506102
FAM132B	chr3:118122627-118132684	+	0.876355	0.326719	-1.42347	9.06085e-09	3.82066e-08	FAM132B	http://www.ncbi.nlm.nih.gov/gene/?term=FAM132B
FAM151A	chr3:92245946-92260697	+	0.761097	0.330335	-1.20415	5.21279e-05	0.000151527	FAM151A	http://www.ncbi.nlm.nih.gov/gene/?term=538670
FAM154A	chr8:25210484-25319687	+	0.201409	0.0221853	-3.18245	0.000267937	0.000706149	family with sequence similarity 154, member A	http://www.ncbi.nlm.nih.gov/gene/?term=539526
FAM159B	chr20:14723557-14746316	-	0.41233	1.28569	1.64067	9.7067e-05	0.000272562	family with sequence similarity 159, member B	http://www.ncbi.nlm.nih.gov/gene/?term=515994
FAM163A	chr16:62462617-62473347	+	0.287967	0.0225562	-3.67431	2.79997e-11	1.4062e-10	family with sequence similarity 163, member A	http://www.ncbi.nlm.nih.gov/gene/?term=613476
FAM166B	chr8:60196391-60199635	-	0.444158	1.52209	1.77691	8.88178e-16	5.806e-15	family with sequence similarity 166, member B	http://www.ncbi.nlm.nih.gov/gene/?term=507810
FAM167B	chr2:122115659-122117248	-	0.679364	2.14691	1.66001	2.5835e-09	1.13155e-08	family with sequence similarity 167, member B	http://www.ncbi.nlm.nih.gov/gene/?term=617897
FAM169A	chr20:6595305-6660931	+	5.87903	1.70882	-1.78258	1.00461e-149	6.3025e-148	family with sequence similarity 169, member A	http://www.ncbi.nlm.nih.gov/gene/?term=519307
FAM179A	chr11:70768372-70813750	-	0.411535	0.0582823	-2.81989	4.86797e-11	2.40284e-10	FAM179A	http://www.ncbi.nlm.nih.gov/gene/?term=100298060
FAM184A	chr9:32425721-32497748	+	1.1755	0.530559	-1.14769	7.34587e-14	4.27575e-13	family with sequence similarity 184, member A	http://www.ncbi.nlm.nih.gov/gene/?term=541122
FAM196B	chr20:1657886-1778946	-	1.13579	0.513427	-1.14547	3.49167e-09	1.51641e-08	family with sequence similarity 196, member B	http://www.ncbi.nlm.nih.gov/gene/?term=100335985
FAM198A	chr22:15616122-15670177	+	9.8403	2.71525	-1.85762	1.89232e-52	4.04697e-51	FAM198A	http://www.ncbi.nlm.nih.gov/gene/?term=615162
FAM19A3	chr3:30748403-30761053	-	0.13256	0.0356925	-1.89295	3.73224e-05	0.000110863	family with sequence similarity 19 (chemokine (C-C motif)-like), member A3	http://www.ncbi.nlm.nih.gov/gene/?term=510868
FAM212B	chr3:31719380-31733085	+	2.62661	0.943933	-1.47645	8.48163e-15	5.1924e-14	chromosome 3 open reading frame, human C1orf183	http://www.ncbi.nlm.nih.gov/gene/?term=616754
FAM216B	chr12:12940340-12975248	+	0.156284	0.00983697	-3.98981	0.000205714	0.000552499	chromosome 12 open reading frame, human C13orf30	http://www.ncbi.nlm.nih.gov/gene/?term=614187
FAM229B	chr9:38816218-38825776	-	5.37551	1.59613	-1.75182	5.11403e-19	4.57365e-18	protein FAM229B	http://www.ncbi.nlm.nih.gov/gene/?term=777592
FAM26F	chr9:34687228-34690107	-	6.30604	1.15468	-2.44924	1.09295e-46	2.06656e-45	family with sequence similarity 26, member F	http://www.ncbi.nlm.nih.gov/gene/?term=616136
FAM3D	chr22:43222284-43259933	+	0.360847	0.940688	1.38233	1.77805e-05	5.49409e-05	family with sequence similarity 3, member D	http://www.ncbi.nlm.nih.gov/gene/?term=514459
FAM46C	chr3:25694790-25723001	-	10.9073	4.59337	-1.24767	6.93717e-43	1.22565e-41	family with sequence similarity 46, member C	http://www.ncbi.nlm.nih.gov/gene/?term=517961
FAM64A	chr19:26021978-26026584	-	3.46495	0.214268	-4.01535	1.5762e-55	3.57833e-54	family with sequence similarity 64, member A	http://www.ncbi.nlm.nih.gov/gene/?term=540455
FAM65C	chr13:79328059-79401944	-	1.92975	4.54544	1.23601	4.44089e-16	3.1303e-15	family with sequence similarity 65, member C	http://www.ncbi.nlm.nih.gov/gene/?term=516658
FAM69B	chr11:104173072-104181091	+	3.9172	1.24924	-1.64877	5.48453e-29	7.01375e-28	family with sequence similarity 69, member B	http://www.ncbi.nlm.nih.gov/gene/?term=539229
FAM71D	chr10:79451644-79486868	+	0.285329	0.0887411	-1.68495	0.000219602	0.000587659	family with sequence similarity 71, member D	http://www.ncbi.nlm.nih.gov/gene/?term=618905
FAM72A	chr16:3836693-3849134	-	0.767908	0.0762459	-3.3322	7.86604e-16	5.36954e-15	family with sequence similarity 72, member A	http://www.ncbi.nlm.nih.gov/gene/?term=616965
FAM78A	chr11:101475107-101489611	-	3.58816	1.6847	-1.09075	4.77183e-31	6.52259e-30	family with sequence similarity 78, member A	http://www.ncbi.nlm.nih.gov/gene/?term=506709
FAM81A	chr10:50868414-50931495	-	0.343698	0.0772015	-2.15444	8.39387e-08	3.28023e-07	family with sequence similarity 81, member A	http://www.ncbi.nlm.nih.gov/gene/?term=538402
FAM83D	chr13:68368929-68391903	+	2.06681	0.392826	-2.39544	1.11126e-30	1.49906e-29	family with sequence similarity 83, member D	http://www.ncbi.nlm.nih.gov/gene/?term=508561
FANCB	chrX:135903213-135921326	+	0.733554	0.207775	-1.81988	6.92891e-10	3.17022e-09	Fanconi anemia, complementation group B	http://www.ncbi.nlm.nih.gov/gene/?term=616549
FANCD2	chr22:16783074-16833700	-	1.71715	0.102721	-4.06321	4.83828e-93	1.81851e-91	Fanconi anemia, complementation group D2	http://www.ncbi.nlm.nih.gov/gene/?term=515845
FANCI	chr21:21133957-21198618	+	4.31425	1.84619	-1.22456	1.27966e-51	2.68096e-50	Fanconi anemia, complementation group I	http://www.ncbi.nlm.nih.gov/gene/?term=522442
FASLG	chr16:41006871-41036682	+	2.47459	0.407825	-2.60117	1.01024e-42	1.77932e-41	Fas ligand (TNF superfamily, member 6)	http://www.ncbi.nlm.nih.gov/gene/?term=407111
FAT2	chr7:64703774-64778702	+	11.769	2.78975	-2.07678	0	0	FAT tumor suppressor homolog 2 (Drosophila)	http://www.ncbi.nlm.nih.gov/gene/?term=523046
FAT3	chr29:1962913-2765251	-	0.117724	1.49125	3.66304	2.22045e-16	1.7085e-15	FAT tumor suppressor homolog 3 (Drosophila)	http://www.ncbi.nlm.nih.gov/gene/?term=536281
FAXDC2	chr7:68011499-68028634	-	0.317952	0.0958512	-1.72994	6.77349e-05	0.000194182	FAXDC2	http://www.ncbi.nlm.nih.gov/gene/?term=785044
FBXL13	chr4:44383905-44601558	-	0.342927	0.0147409	-4.54	8.1615e-12	4.24133e-11	F-box and leucine-rich repeat protein 13	http://www.ncbi.nlm.nih.gov/gene/?term=523598
FBXL21	chr7:48966120-49015368	+	0.857871	0.389739	-1.13825	1.18593e-12	6.46181e-12	F-box and leucine-rich repeat protein 21	http://www.ncbi.nlm.nih.gov/gene/?term=505624
FBXL22	chr10:46461584-46466076	-	3.69209	9.14766	1.30897	0	0	F-box and leucine-rich repeat protein 22	http://www.ncbi.nlm.nih.gov/gene/?term=513821
FBXO41	chr11:11155364-11183132	+	0.174521	0.0475345	-1.87635	3.68528e-07	1.35911e-06	F-box protein 41	http://www.ncbi.nlm.nih.gov/gene/?term=536077
FBXO5	chr9:91008760-91067568	-	1.63481	0.486824	-1.74765	2.9734e-15	1.85681e-14	F-box protein 5	http://www.ncbi.nlm.nih.gov/gene/?term=515080
FCAMR	chr16:4556863-4574423	-	0.466174	3.09577	2.73136	0	0	Fc receptor, IgA, IgM, high affinity	http://www.ncbi.nlm.nih.gov/gene/?term=100297408
FCAR	chr18:62837502-62849245	+	0.131042	1.11626	3.09057	0	0	Fc fragment of IgA, receptor for	http://www.ncbi.nlm.nih.gov/gene/?term=503555
FCER1A	chr3:10539984-10546200	-	1.52199	0.543721	-1.48502	5.76712e-07	2.08696e-06	Fc fragment of IgE, high affinity I, receptor for; alpha polypeptide	http://www.ncbi.nlm.nih.gov/gene/?term=506783
FCER2	chr7:17756116-17768580	-	0.423936	0.154173	-1.4593	5.38456e-06	1.76231e-05	Fc fragment of IgE, low affinity II, receptor for (CD23)	http://www.ncbi.nlm.nih.gov/gene/?term=407106
FCGBP	chr18:49726380-49768187	-	0.406213	0.15403	-1.39903	8.52904e-13	4.69242e-12	Fc fragment of IgG binding protein	http://www.ncbi.nlm.nih.gov/gene/?term=534348
FCGR2	chr3:7928105-7944636	-	140.578	9.61757	-3.86955	0	0	Fc fragment of IgG, low affinity IIb, receptor (CD32)	http://www.ncbi.nlm.nih.gov/gene/?term=281765
FCGR2C	chr3:8032014-8040529	-	2.28135	0.686455	-1.73265	2.2133e-28	2.77091e-27	Fc fragment of IgG, low affinity IIc, receptor for (CD32)	http://www.ncbi.nlm.nih.gov/gene/?term=782652
FCGR3A	chr3:7996482-8005232	+	11.1259	3.45259	-1.68817	5.62598e-89	2.01632e-87	Fc fragment of IgG, low affinity IIIa, receptor (CD16a)	http://www.ncbi.nlm.nih.gov/gene/?term=281766
FCHO1	chr7:5295332-5325189	-	1.05173	0.231697	-2.18245	1.80118e-24	1.99322e-23	FCH domain only 1	http://www.ncbi.nlm.nih.gov/gene/?term=505672
FCN1	chr11:106822981-106831829	+	3.29138	16.0839	2.28885	0	0	ficolin (collagen/fibrinogen domain containing) 1	http://www.ncbi.nlm.nih.gov/gene/?term=497016
FCRL5	chr3:12844914-12908312	+	0.592303	0.102341	-2.53295	4.66005e-17	3.84542e-16	FCRL5	http://www.ncbi.nlm.nih.gov/gene/?term=517126
FCRLA	chr3:7894593-7904866	-	0.343005	0.0682515	-2.3293	1.29778e-05	4.0716e-05	Fc receptor-like A	http://www.ncbi.nlm.nih.gov/gene/?term=782871
FEN1	chr29:40930155-40936463	+	5.53745	2.16943	-1.35191	3.89176e-51	8.04913e-50	flap structure-specific endonuclease 1	http://www.ncbi.nlm.nih.gov/gene/?term=616242
FER1L6	chr14:17452675-17583592	-	0.493142	0.0479292	-3.36303	2.53377e-29	3.27605e-28	fer-1-like 6 (C. elegans)	http://www.ncbi.nlm.nih.gov/gene/?term=527366
FFAR2	chr18:46312168-46315208	+	0.552351	1.2687	1.19969	7.33385e-09	3.12153e-08	free fatty acid receptor 2	http://www.ncbi.nlm.nih.gov/gene/?term=522431
FGD2	chr23:10891782-10918355	+	5.9776	1.28148	-2.22176	2.2022e-93	8.30474e-92	FYVE, RhoGEF and PH domain containing 2	http://www.ncbi.nlm.nih.gov/gene/?term=512593
FGF1	chr7:55472447-55602023	-	2.69725	0.722814	-1.89979	2.78182e-40	4.65328e-39	fibroblast growth factor 1 (acidic)	http://www.ncbi.nlm.nih.gov/gene/?term=281160
FGF10	chr20:30519216-30533635	-	10.1393	4.26433	-1.24957	1.30067e-11	6.67446e-11	fibroblast growth factor 10	http://www.ncbi.nlm.nih.gov/gene/?term=326285
FGF11	chr19:27751012-27757019	+	0.451105	1.13139	1.32656	1.48765e-11	7.60636e-11	fibroblast growth factor 11	http://www.ncbi.nlm.nih.gov/gene/?term=613386
FGFBP1	chr6:115940214-115943190	-	79.0604	171.001	1.11298	1.11022e-15	7.08289e-15	fibroblast growth factor binding protein 1	http://www.ncbi.nlm.nih.gov/gene/?term=281812
FGFR3	chr6:109690990-109704041	+	2.07881	0.589097	-1.81918	2.86539e-24	3.14832e-23	fibroblast growth factor receptor 3	http://www.ncbi.nlm.nih.gov/gene/?term=281769
FGFR4	chr7:39936128-39946911	+	1.20637	0.0934555	-3.69025	7.23935e-42	1.25359e-40	fibroblast growth factor receptor 4	http://www.ncbi.nlm.nih.gov/gene/?term=317696
FHAD1	chr16:53336055-53502498	-	0.372642	0.158252	-1.23557	4.24106e-06	1.40349e-05	forkhead-associated (FHA) phosphopeptide binding domain 1	http://www.ncbi.nlm.nih.gov/gene/?term=512520
FHL1	chrX:19777799-19821369	+	36.6646	128.694	1.81149	1.11022e-15	7.08289e-15	four and a half LIM domains 1	http://www.ncbi.nlm.nih.gov/gene/?term=509056
FHL5	chr9:53951824-54030417	-	1.39151	0.689737	-1.01253	2.51586e-05	7.62122e-05	four and a half LIM domains 5	http://www.ncbi.nlm.nih.gov/gene/?term=615499
FIGNL1	chr4:5372479-5377195	+	1.89628	0.702583	-1.43243	3.0556e-20	2.86326e-19	fidgetin-like 1	http://www.ncbi.nlm.nih.gov/gene/?term=538986
FILIP1	chr9:15123910-15348168	-	2.7451	5.61665	1.03285	8.88178e-16	5.806e-15	filamin A interacting protein 1	http://www.ncbi.nlm.nih.gov/gene/?term=514193
FKBP1B	chr11:75047687-75065261	-	1.01292	0.160208	-2.6605	1.09414e-26	1.29662e-25	FK506 binding protein 1B, 12.6 kDa	http://www.ncbi.nlm.nih.gov/gene/?term=614795
FKBP9	chr4:64209775-64252100	-	29.5828	13.2786	-1.15566	4.73259e-149	2.93646e-147	FK506 binding protein 9, 63 kDa	http://www.ncbi.nlm.nih.gov/gene/?term=534182
FLNA	chrX:40310750-40335832	-	146.257	349.69	1.25757	8.88178e-16	5.806e-15	filamin A, alpha	http://www.ncbi.nlm.nih.gov/gene/?term=281165
FLNC	chr4:93609181-93637173	+	6.6733	24.4496	1.87334	8.88178e-16	5.806e-15	filamin C, gamma	http://www.ncbi.nlm.nih.gov/gene/?term=528415
FLT3	chr12:32231359-32293439	+	0.845115	0.134385	-2.65278	6.70969e-23	7.01345e-22	fms-related tyrosine kinase 3	http://www.ncbi.nlm.nih.gov/gene/?term=512700
FMNL2	chr2:43649134-43979707	-	10.8985	5.0685	-1.1045	8.19758e-165	5.655e-163	formin-like 2	http://www.ncbi.nlm.nih.gov/gene/?term=788312
FMO3	chr16:39505735-39532714	+	2.80073	0.676472	-2.0497	1.5598e-40	2.62728e-39	flavin containing monooxygenase 3	http://www.ncbi.nlm.nih.gov/gene/?term=281167
FN1	chr2:103881402-103950601	-	83.7867	224.603	1.42258	8.88178e-16	5.806e-15	fibronectin 1	http://www.ncbi.nlm.nih.gov/gene/?term=280794
FN3K	chr19:50537802-50546839	-	0.801557	0.322457	-1.3137	0.000340644	0.000883971	fructosamine 3 kinase	http://www.ncbi.nlm.nih.gov/gene/?term=539709
FNDC1	chr9:96977714-97044688	+	0.563451	0.127936	-2.13887	8.90516e-22	8.85818e-21	fibronectin type III domain containing 1	http://www.ncbi.nlm.nih.gov/gene/?term=514844
FNDC9	chr7:71059907-71064866	-	1.12683	0.476081	-1.24299	8.39447e-10	3.82479e-09	FNDC9	http://www.ncbi.nlm.nih.gov/gene/?term=101906529
FOLH1	chr29:5904652-5977341	-	16.8952	3.62321	-2.22127	0	0	folate hydrolase (prostate-specific membrane antigen) 1	http://www.ncbi.nlm.nih.gov/gene/?term=505865
FOLR1	chr15:52562289-52583730	+	11.1511	43.5219	1.96456	6.66134e-16	4.55726e-15	folate receptor 1 (adult)	http://www.ncbi.nlm.nih.gov/gene/?term=516067
FOLR2	chr15:52602019-52605541	+	18.203	6.19668	-1.55461	9.44632e-74	2.80007e-72	folate receptor 2 (fetal)	http://www.ncbi.nlm.nih.gov/gene/?term=507672
FOXA1	chr21:48214179-48217962	-	4.47808	0.777903	-2.52522	6.27271e-44	1.13182e-42	forkhead box A1	http://www.ncbi.nlm.nih.gov/gene/?term=503579
FOXF1	chr18:12379838-12383777	+	0.287911	2.35472	3.03186	2.22045e-16	1.7085e-15	forkhead box F1	http://www.ncbi.nlm.nih.gov/gene/?term=524813
FOXI1	chr20:1903852-1907694	+	5.17884	0.969656	-2.41708	1.78332e-75	5.42347e-74	forkhead box I1	http://www.ncbi.nlm.nih.gov/gene/?term=539442
FOXL1	chr18:12433560-12436714	+	0.0214735	0.195533	3.18678	2.47146e-06	8.38647e-06	forkhead box L1	http://www.ncbi.nlm.nih.gov/gene/?term=538955
FOXM1	chr5:107384359-107398330	+	0.727018	0.102962	-2.81988	9.52074e-21	9.087e-20	forkhead box M1	http://www.ncbi.nlm.nih.gov/gene/?term=513643
FRAS1	chr6:94518970-95059181	+	0.0411089	0.00874404	-2.23308	4.01362e-05	0.000118878	Fraser syndrome 1	http://www.ncbi.nlm.nih.gov/gene/?term=537989
FREM1	chr8:29325539-29506707	+	2.34256	0.136063	-4.10574	5.69773e-257	5.87784e-255	FRAS1 related extracellular matrix 1	http://www.ncbi.nlm.nih.gov/gene/?term=508018
FREM2	chr12:23320120-23472547	-	0.0615849	0.0115116	-2.41949	4.1123e-06	1.3634e-05	FRAS1 related extracellular matrix protein 2	http://www.ncbi.nlm.nih.gov/gene/?term=527601
FREM3	chr17:14432632-14541939	+	0.172294	0.0524488	-1.71589	1.76036e-06	6.08171e-06	FRAS1 related extracellular matrix 3	http://www.ncbi.nlm.nih.gov/gene/?term=781161
FRMD5	chr21:56045929-56400900	-	0.266853	0.0876836	-1.60567	2.33254e-06	7.94523e-06	FERM domain containing 5	http://www.ncbi.nlm.nih.gov/gene/?term=615161
FRMD7	chrX:15879578-15913193	-	0.309477	0.0467506	-2.72678	3.81414e-07	1.40464e-06	FERM domain containing 7	http://www.ncbi.nlm.nih.gov/gene/?term=539933
FRMPD1	chr8:62212517-62322434	+	0.318254	0.0307339	-3.37228	2.1161e-16	1.69508e-15	FERM and PDZ domain containing 1	http://www.ncbi.nlm.nih.gov/gene/?term=616412
FSBP	chr14:72224692-72230614	+	2.52677	1.13185	-1.15861	9.62183e-14	5.56993e-13	FSBP	http://www.ncbi.nlm.nih.gov/gene/?term=100848732
FSTL4	chr7:46449803-46894560	-	0.304087	0.0412249	-2.8829	4.3869e-22	4.41421e-21	follistatin-like 4	http://www.ncbi.nlm.nih.gov/gene/?term=540809
FUT2	chr18:55779725-55788072	+	4.84297	0.324712	-3.89866	9.19139e-87	3.21273e-85	fucosyltransferase 2 (secretor status included)	http://www.ncbi.nlm.nih.gov/gene/?term=281175
FUT5	chr7:19731632-19741479	+	0.575974	3.8172	2.72844	0	0	fucosyltransferase 5 (alpha (1,3) fucosyltransferase)	http://www.ncbi.nlm.nih.gov/gene/?term=338077
FUT7	chr11:106201878-106203263	+	2.44405	0.918912	-1.41128	6.71275e-12	3.50455e-11	fucosyltransferase 7 (alpha (1,3) fucosyltransferase)	http://www.ncbi.nlm.nih.gov/gene/?term=100036592
FXYD3	chr18:46033469-46039482	+	2.02105	0.335541	-2.59054	2.98706e-12	1.59029e-11	FXYD domain containing ion transport regulator 3	http://www.ncbi.nlm.nih.gov/gene/?term=780807
FXYD4	chr28:13887470-13893840	+	4.59713	1.21234	-1.92294	4.00919e-31	5.48677e-30	FXYD domain containing ion transport regulator 4	http://www.ncbi.nlm.nih.gov/gene/?term=100295639
FXYD6	chr15:28926756-28964448	-	72.917	34.7393	-1.06969	8.60712394024062e-316	1.05081218175508e-313	FXYD domain containing ion transport regulator 6	http://www.ncbi.nlm.nih.gov/gene/?term=511064
FZD5	chr2:96465985-96473295	-	3.8992	1.53034	-1.34933	1.51439e-77	4.73718e-76	frizzled family receptor 5	http://www.ncbi.nlm.nih.gov/gene/?term=538536
GABBR2	chr8:63838188-64206737	-	0.391004	0.106017	-1.88289	1.1904e-09	5.36051e-09	gamma-aminobutyric acid (GABA) B receptor, 2	http://www.ncbi.nlm.nih.gov/gene/?term=517040
GABRB1	chr6:67261248-67716143	+	0.246418	0.0420278	-2.55169	4.2496e-06	1.40577e-05	gamma-aminobutyric acid (GABA) A receptor, beta 1	http://www.ncbi.nlm.nih.gov/gene/?term=282239
GABRD	chr16:51963931-51974494	-	0.381899	0.0448708	-3.08934	5.76075e-07	2.08488e-06	gamma-aminobutyric acid (GABA) A receptor, delta	http://www.ncbi.nlm.nih.gov/gene/?term=508711
GABRP	chr20:2583486-2610158	+	14.3868	0.236071	-5.92938	0	0	gamma-aminobutyric acid (GABA) A receptor, pi	http://www.ncbi.nlm.nih.gov/gene/?term=517459
GADL1	chr22:5258462-5452369	-	0.00663035	0.157752	4.57243	5.84932e-07	2.11558e-06	glutamate decarboxylase-like 1	http://www.ncbi.nlm.nih.gov/gene/?term=614548
GAL3ST1	chr17:71660017-71678806	-	0.164539	0	#NAME?	0.000104483	0.000291157	galactose-3-O-sulfotransferase 1	http://www.ncbi.nlm.nih.gov/gene/?term=513295
GALNT4	chr5:19456114-19461415	-	10.1628	4.4965	-1.17642	4.31993e-125	2.22149e-123	UDP-N-acetyl-alpha-D-galactosamine:polypeptide N-acetylgalactosaminyltransferase 4 (GalNAc-T4)	http://www.ncbi.nlm.nih.gov/gene/?term=100125265
GALNT6	chr5:28543995-28615499	+	8.49238	2.40199	-1.82194	1.42921e-157	9.36433e-156	UDP-N-acetyl-alpha-D-galactosamine:polypeptide N-acetylgalactosaminyltransferase 6 (GalNAc-T6)	http://www.ncbi.nlm.nih.gov/gene/?term=506903
GALNT8	chr5:105799627-105837833	-	3.59422	0.505613	-2.82957	9.32827e-59	2.25179e-57	UDP-N-acetyl-alpha-D-galactosamine:polypeptide N-acetylgalactosaminyltransferase 8 (GalNAc-T8)	http://www.ncbi.nlm.nih.gov/gene/?term=540652
GALNTL2	chr1:154923159-154969397	+	1.84143	14.6787	2.99483	0	0	UDP-N-acetyl-alpha-D-galactosamine:polypeptide N-acetylgalactosaminyltransferase-like 2	http://www.ncbi.nlm.nih.gov/gene/?term=618078
GARNL3	chr11:97981748-98158339	+	4.02121	1.54495	-1.38007	3.46154e-54	7.67874e-53	GTPase activating Rap/RanGAP domain-like 3	http://www.ncbi.nlm.nih.gov/gene/?term=507761
GAS2L3	chr5:64821240-64858943	+	2.40469	0.677673	-1.82719	1.99798e-63	5.14113e-62	growth arrest-specific 2 like 3	http://www.ncbi.nlm.nih.gov/gene/?term=782903
GAT	chr15:83472191-83493607	-	0.119127	0	#NAME?	2.29233e-05	6.98149e-05	glycine-N-acyltransferase-like	http://www.ncbi.nlm.nih.gov/gene/?term=280801
GATA3	chr13:15982995-16012865	-	10.4518	5.079	-1.04114	3.98815e-89	1.43236e-87	GATA binding protein 3	http://www.ncbi.nlm.nih.gov/gene/?term=505169
GATA5	chr13:55291395-55301355	+	0.193568	0.824436	2.09057	2.08509e-10	9.89206e-10	GATA binding protein 5	http://www.ncbi.nlm.nih.gov/gene/?term=504784
GBX1	chr4:114518551-114547752	-	0.0762939	0.274524	1.84729	1.23555e-05	3.88715e-05	gastrulation brain homeobox 1	http://www.ncbi.nlm.nih.gov/gene/?term=518355
GCH1	chr10:67574383-67631254	-	4.69779	10.5971	1.17362	4.44089e-16	3.1303e-15	GTP cyclohydrolase 1	http://www.ncbi.nlm.nih.gov/gene/?term=286815
GCNT3	chr10:50707610-50712733	-	0.40305	0.193728	-1.05693	0.000300284	0.000785119	glucosaminyl (N-acetyl) transferase 3, mucin type	http://www.ncbi.nlm.nih.gov/gene/?term=404167
GDA	chr8:48658281-48782109	+	9.87934	2.18404	-2.17742	5.11727e-110	2.34386e-108	guanine deaminase	http://www.ncbi.nlm.nih.gov/gene/?term=525937
GDF10	chr28:42628166-42640763	-	1.09917	0.0720441	-3.93139	1.11912e-29	1.45976e-28	growth differentiation factor 10	http://www.ncbi.nlm.nih.gov/gene/?term=539510
GDF15	chr7:4711420-4713388	-	0.487227	3.82118	2.97135	2.22045e-16	1.7085e-15	growth differentiation factor 15	http://www.ncbi.nlm.nih.gov/gene/?term=618677
GDF5	chr13:65340132-65343889	-	0.662434	0.0530672	-3.64188	5.5088e-11	2.70851e-10	growth differentiation factor 5	http://www.ncbi.nlm.nih.gov/gene/?term=539559
GEN1	chr11:80969485-80998105	-	1.65005	0.467569	-1.81926	4.51546e-27	5.40771e-26	Gen homolog 1, endonuclease (Drosophila)	http://www.ncbi.nlm.nih.gov/gene/?term=785690
GFI1	chr3:51101719-51112405	+	1.31266	0.517481	-1.34292	2.89626e-11	1.45241e-10	growth factor independent 1 transcription repressor	http://www.ncbi.nlm.nih.gov/gene/?term=100139952
GFPT2	chr7:772145-817758	+	4.07975	10.3024	1.33643	4.44089e-16	3.1303e-15	glutamine-fructose-6-phosphate transaminase 2	http://www.ncbi.nlm.nih.gov/gene/?term=530101
GFRA3	chr7:51278942-51308203	-	0.480733	0.151294	-1.66788	4.40296e-05	0.000129685	GDNF family receptor alpha 3	http://www.ncbi.nlm.nih.gov/gene/?term=540009
GGH	chr14:29736444-29759096	-	3.57763	1.75797	-1.02509	9.62049e-13	5.2741e-12	gamma-glutamyl hydrolase (conjugase, folylpolygammaglutamyl hydrolase)	http://www.ncbi.nlm.nih.gov/gene/?term=525303
GGT7	chr13:64737634-64791116	-	1.58663	0.745674	-1.08935	8.63279e-10	3.93021e-09	gamma-glutamyltransferase 7	http://www.ncbi.nlm.nih.gov/gene/?term=615929
GIF	chr15:84361358-84381924	-	0.0382546	0.415758	3.44204	8.93836e-08	3.48619e-07	gastric intrinsic factor (vitamin B synthesis)	http://www.ncbi.nlm.nih.gov/gene/?term=613320
GIMAP1	chr4:114111448-114116542	+	9.93244	2.90419	-1.77401	5.27468e-86	1.82676e-84	GTPase, IMAP family member 1	http://www.ncbi.nlm.nih.gov/gene/?term=512867
GIMAP4	chr4:113866799-113890549	-	18.7759	5.24801	-1.83904	2.4378e-191	1.95139e-189	GTPase, IMAP family member 4	http://www.ncbi.nlm.nih.gov/gene/?term=510751
GIMAP5	chr4:114127116-114137742	+	4.40791	1.44995	-1.60409	5.35384e-26	6.22079e-25	GTPase, IMAP family member 5	http://www.ncbi.nlm.nih.gov/gene/?term=505013
GIMAP6	chr4:114062320-114066694	-	10.2875	3.1158	-1.72322	2.3912e-185	1.85291e-183	GTPase, IMAP family member 6	http://www.ncbi.nlm.nih.gov/gene/?term=528288
GIMAP7	chr4:113720874-114086272	+	12.6279	3.66752	-1.78374	2.43179e-285	2.71497e-283	GTPase, IMAP family member 7	http://www.ncbi.nlm.nih.gov/gene/?term=510988
GIMAP8	chr4:113668689-113698370	+	13.164	4.87831	-1.43214	4.73351e-189	3.7275e-187	GTPase, IMAP family member 8	http://www.ncbi.nlm.nih.gov/gene/?term=531516
GIMD1	chr6:20090066-20103058	+	0.33802	0.120564	-1.48731	0.000171045	0.000463753	GIMD1	http://www.ncbi.nlm.nih.gov/gene/?term=100138214
GINS2	chr18:11686847-11724607	-	3.6933	0.44072	-3.06698	1.67618e-37	2.63499e-36	GINS complex subunit 2 (Psf2 homolog)	http://www.ncbi.nlm.nih.gov/gene/?term=100299171
GINS4	chr27:36143518-36159009	+	1.17532	0.255562	-2.20131	2.28945e-21	2.24643e-20	GINS complex subunit 4 (Sld5 homolog)	http://www.ncbi.nlm.nih.gov/gene/?term=616799
GJA4	chr3:111481702-111483760	-	5.72825	16.3065	1.50928	2.22045e-16	1.7085e-15	gap junction protein, alpha 4, 37kDa	http://www.ncbi.nlm.nih.gov/gene/?term=538913
GJA9	chr3:107695847-107698770	+	0.787779	0.238203	-1.7256	5.62305e-11	2.76149e-10	GJA9	http://www.ncbi.nlm.nih.gov/gene/?term=282577
GJB1	chrX:84715936-84723342	-	3.97944	0.43369	-3.19783	9.51998e-57	2.20401e-55	gap junction protein, beta 1, 32kDa	http://www.ncbi.nlm.nih.gov/gene/?term=281194
GJB2	chr12:36335916-36340958	+	1.28301	0.45047	-1.51003	2.58267e-11	1.3015e-10	gap junction protein, beta 2, 26kDa	http://www.ncbi.nlm.nih.gov/gene/?term=407154
GJB4	chr3:111519878-111522551	-	1.304	0.295978	-2.13938	1.20322e-09	5.41391e-09	gap junction protein, beta 4, 30.3kDa	http://www.ncbi.nlm.nih.gov/gene/?term=100140553
GJB5	chr3:111523846-111541227	-	2.31295	5.50979	1.25226	2.22045e-16	1.7085e-15	gap junction protein, beta 5, 31.1kDa	http://www.ncbi.nlm.nih.gov/gene/?term=524030
GK	chrX:118110586-118186827	-	1.64084	3.52661	1.10385	0	0	glycerol kinase	http://www.ncbi.nlm.nih.gov/gene/?term=505987
GLDC	chr8:38455920-38557736	+	0.638408	0.308189	-1.05066	1.9764e-06	6.78869e-06	glycine dehydrogenase (decarboxylating)	http://www.ncbi.nlm.nih.gov/gene/?term=507688
GLI1	chr5:56321388-56331789	-	0.542426	0.215094	-1.33446	4.13942e-09	1.79062e-08	GLI family zinc finger 1	http://www.ncbi.nlm.nih.gov/gene/?term=517588
GLP1R	chr23:12907819-12942577	+	2.0766	0.0586507	-5.14593	8.77657e-88	3.10612e-86	glucagon-like peptide 1 receptor	http://www.ncbi.nlm.nih.gov/gene/?term=517420
GLT1D1	chr17:49196029-49313907	-	0.0660708	0.261998	1.98747	1.12454e-05	3.55967e-05	glycosyltransferase 1 domain containing 1	http://www.ncbi.nlm.nih.gov/gene/?term=516510
GLT8D2	chr5:67994625-68036627	-	10.8871	2.8233	-1.94717	3.53125e-78	1.11489e-76	glycosyltransferase 8 domain containing 2	http://www.ncbi.nlm.nih.gov/gene/?term=523294
GLYCAM1	chr5:25595262-25598164	+	137.65	484.383	1.81514	8.88178e-16	5.806e-15	glycosylation-dependent cell adhesion molecule 1	http://www.ncbi.nlm.nih.gov/gene/?term=282430
GM2A	chr7:64499096-64511833	+	24.956	6.79603	-1.87662	9.69691e-133	5.28271e-131	GM2 ganglioside activator	http://www.ncbi.nlm.nih.gov/gene/?term=504524
GMNN	chr23:32775568-32786324	-	7.11519	2.70788	-1.39374	5.59491e-25	6.31078e-24	geminin, DNA replication inhibitor	http://www.ncbi.nlm.nih.gov/gene/?term=526377
GNA14	chr8:53686442-53949024	-	5.15408	1.91233	-1.43038	2.19343e-28	2.74705e-27	guanine nucleotide binding protein (G protein), alpha 14	http://www.ncbi.nlm.nih.gov/gene/?term=281789
GNAT3	chr4:40775801-40830619	+	0.71906	0.217813	-1.72302	0.000273059	0.000717975	guanine nucleotide binding protein, alpha transducing 3	http://www.ncbi.nlm.nih.gov/gene/?term=516262
GNG11	chr4:11074737-11079756	+	49.4098	120.87	1.29059	4.44089e-16	3.1303e-15	guanine nucleotide binding protein (G protein), gamma 11	http://www.ncbi.nlm.nih.gov/gene/?term=511812
GNG13	chr25:676403-678502	-	0.976722	0.312978	-1.64189	0.000352852	0.000913903	guanine nucleotide binding protein (G protein), gamma 13	http://www.ncbi.nlm.nih.gov/gene/?term=517006
GP2	chr25:18102956-18119455	-	16.1105	34.6832	1.10624	4.44089e-16	3.1303e-15	glycoprotein 2 (zymogen granule membrane)	http://www.ncbi.nlm.nih.gov/gene/?term=531420
GPA33	chr3:1726506-1779669	+	3.20651	1.41279	-1.18246	1.45659e-12	7.88338e-12	glycoprotein A33 (transmembrane)	http://www.ncbi.nlm.nih.gov/gene/?term=518646
GPAM	chr26:32963400-33020235	-	55.9693	14.0014	-1.99906	0	0	glycerol-3-phosphate acyltransferase, mitochondrial	http://www.ncbi.nlm.nih.gov/gene/?term=497202
GPC2	chr25:36771153-36777421	+	0.255228	0.0416496	-2.61541	1.41344e-05	4.41001e-05	glypican 2	http://www.ncbi.nlm.nih.gov/gene/?term=618005
GPC4	chrX:17087363-17195539	-	9.23573	3.08765	-1.58072	5.07564e-76	1.55056e-74	glypican 4	http://www.ncbi.nlm.nih.gov/gene/?term=540179
GPC5	chr12:66292146-67870830	+	0.203031	0.0762572	-1.41275	1.25526e-05	3.94622e-05	glypican 5	http://www.ncbi.nlm.nih.gov/gene/?term=522828
GPM6A	chr27:6265765-6417208	-	2.94129	1.32774	-1.14748	7.08998e-18	6.02489e-17	glycoprotein M6A	http://www.ncbi.nlm.nih.gov/gene/?term=507389
GPR110	chr23:20206358-20250984	-	2.1279	6.74914	1.66527	0	0	G protein-coupled receptor 110	http://www.ncbi.nlm.nih.gov/gene/?term=512637
GPR114	chr18:25608275-25635064	+	0.663869	0.0857332	-2.95297	2.02354e-22	2.07051e-21	G protein-coupled receptor 114	http://www.ncbi.nlm.nih.gov/gene/?term=509974
GPR123	chr26:50854217-50889903	-	0.13527	1.01007	2.90054	6.66134e-16	4.55726e-15	G protein-coupled receptor 123	http://www.ncbi.nlm.nih.gov/gene/?term=518385
GPR135	chr10:71984664-71987886	-	0.175171	0.0308721	-2.50439	4.66852e-05	0.000137008	G protein-coupled receptor 135	http://www.ncbi.nlm.nih.gov/gene/?term=781195
GPR141	chr4:49942885-49946452	+	2.30789	0.504228	-2.19443	4.86519e-17	4.01275e-16	G protein-coupled receptor 141	http://www.ncbi.nlm.nih.gov/gene/?term=538837
GPR143	chrX:143861756-143891365	+	0.721767	0.195699	-1.8829	7.28221e-07	2.60853e-06	G protein-coupled receptor 143	http://www.ncbi.nlm.nih.gov/gene/?term=613505
GPR156	chr1:65539788-65648803	-	0.448795	0.147253	-1.60776	2.25009e-09	9.8961e-09	G protein-coupled receptor 156	http://www.ncbi.nlm.nih.gov/gene/?term=539186
GPR17	chr2:4805765-4811802	-	0.644678	1.51774	1.23527	3.3578e-10	1.56996e-09	G protein-coupled receptor 17	http://www.ncbi.nlm.nih.gov/gene/?term=782442
GPR171	chr1:117829439-117835978	+	5.41797	2.70831	-1.00036	2.11022e-19	1.915e-18	G protein-coupled receptor 171	http://www.ncbi.nlm.nih.gov/gene/?term=767929
GPR174	chrX:78186432-78223893	-	6.52769	1.21398	-2.42683	3.23915e-221	2.92385e-219	G protein-coupled receptor 174	http://www.ncbi.nlm.nih.gov/gene/?term=781056
GPR183	chr12:80142494-80244063	-	5.25003	1.93132	-1.44274	7.19534e-54	1.58167e-52	G protein-coupled receptor 183	http://www.ncbi.nlm.nih.gov/gene/?term=540287
GPR19	chr5:97600293-97635142	+	0.582738	0.140048	-2.05693	1.47117e-10	7.04747e-10	G protein-coupled receptor 19	http://www.ncbi.nlm.nih.gov/gene/?term=540647
GPR22	chr4:48784401-48791593	+	1.71046	0.727793	-1.23278	3.36016e-21	3.27712e-20	G protein-coupled receptor 22	http://www.ncbi.nlm.nih.gov/gene/?term=783685
GPR3	chr2:126477728-126480866	-	0.182902	0	#NAME?	2.35574e-06	8.00899e-06	G protein-coupled receptor 3	http://www.ncbi.nlm.nih.gov/gene/?term=540687
GPR31	chr9:103474188-103477881	-	1.01483	0.193938	-2.38757	3.71896e-25	4.21864e-24	G protein-coupled receptor 31	http://www.ncbi.nlm.nih.gov/gene/?term=617303
GPR34	chrX:107381534-107391288	-	9.9511	3.02377	-1.71851	5.39475e-87	1.89346e-85	G protein-coupled receptor 34	http://www.ncbi.nlm.nih.gov/gene/?term=505292
GPR37	chr4:89805488-89823611	-	7.71489	0.327545	-4.55788	1.20064e-242	1.16096e-240	G protein-coupled receptor 37 (endothelin receptor type B-like)	http://www.ncbi.nlm.nih.gov/gene/?term=532626
GPR55	chr2:119524420-119577489	-	0.485274	0.0521493	-3.21808	2.12048e-09	9.34301e-09	G protein-coupled receptor 55	http://www.ncbi.nlm.nih.gov/gene/?term=539107
GPR65	chr10:100790762-100816799	+	2.52677	0.786266	-1.6842	2.7783e-30	3.69786e-29	G protein-coupled receptor 65	http://www.ncbi.nlm.nih.gov/gene/?term=788507
GPR82	chrX:107357276-107361644	-	1.72829	0.629496	-1.45708	2.04501e-12	1.09822e-11	GPR82	http://www.ncbi.nlm.nih.gov/gene/?term=101904496
GPR84	chr5:25825372-25827510	+	0.627928	4.78237	2.92905	2.22045e-16	1.7085e-15	G protein-coupled receptor 84	http://www.ncbi.nlm.nih.gov/gene/?term=540044
GPR87	chr1:117717733-117734602	+	1.50115	0.444157	-1.75693	1.37458e-14	8.32199e-14	G protein-coupled receptor 87	http://www.ncbi.nlm.nih.gov/gene/?term=785030
GPR97	chr18:25726887-25754572	+	0.22495	0.956657	2.0884	6.68354e-13	3.7035e-12	G protein-coupled receptor 97	http://www.ncbi.nlm.nih.gov/gene/?term=529961
GPR98	chr7:92481296-92844731	+	11.3439	2.91015	-1.96275	0	0	G protein-coupled receptor 98	http://www.ncbi.nlm.nih.gov/gene/?term=537034
GPRIN1	chr7:39422259-39434035	-	0.290109	0.0751896	-1.94799	5.20636e-07	1.89191e-06	G protein regulated inducer of neurite outgrowth 1	http://www.ncbi.nlm.nih.gov/gene/?term=517383
GPRIN3	chr6:36923149-36999954	+	2.06906	0.697077	-1.56959	6.63745e-83	2.23487e-81	GPRIN family member 3	http://www.ncbi.nlm.nih.gov/gene/?term=517995
GPX3	chr7:64286948-64295117	+	50.7291	143.836	1.50354	8.88178e-16	5.806e-15	glutathione peroxidase 3 (plasma)	http://www.ncbi.nlm.nih.gov/gene/?term=281210
GRAP2	chr5:111777890-111845604	+	1.58899	0.365968	-2.11832	6.50973e-34	9.45202e-33	GRB2-related adaptor protein 2	http://www.ncbi.nlm.nih.gov/gene/?term=522346
GRB14	chr2:31783344-31912559	+	1.69225	4.25022	1.32859	0	0	growth factor receptor-bound protein 14	http://www.ncbi.nlm.nih.gov/gene/?term=497029
GREB1	chr11:86197804-86331061	-	1.12599	0.307748	-1.87137	1.97807e-40	3.31862e-39	growth regulation by estrogen in breast cancer 1	http://www.ncbi.nlm.nih.gov/gene/?term=508204
GREM1	chr10:30038588-30039968	-	11.0707	47.942	2.11454	6.66134e-16	4.55726e-15	gremlin 1	http://www.ncbi.nlm.nih.gov/gene/?term=539079
GRHL3	chr2:129159982-129193365	-	2.97032	1.03406	-1.5223	3.45139e-39	5.63174e-38	grainyhead-like 3 (Drosophila)	http://www.ncbi.nlm.nih.gov/gene/?term=531906
GRIA1	chr7:66762995-67111942	+	0.213102	0.0797448	-1.41808	1.62193e-06	5.62522e-06	glutamate receptor, ionotropic, AMPA 1	http://www.ncbi.nlm.nih.gov/gene/?term=529618
GRIA3	chrX:7178973-7490024	+	2.72517	1.16388	-1.2274	7.64368e-38	1.20888e-36	glutamate receptor, ionotrophic, AMPA 3	http://www.ncbi.nlm.nih.gov/gene/?term=534626
GRID2	chr6:32202075-32965590	-	0.226142	0.0481013	-2.23308	4.01362e-05	0.000118878	glutamate receptor, ionotropic, delta 2	http://www.ncbi.nlm.nih.gov/gene/?term=536367
GRIN2C	chr19:57188664-57205528	+	0.172766	0.0217488	-2.98981	9.98355e-08	3.87292e-07	glutamate receptor, ionotropic, N-methyl D-aspartate 2C	http://www.ncbi.nlm.nih.gov/gene/?term=535158
GRIP1	chr5:47622316-47707620	+	1.63166	0.693737	-1.23388	5.40865e-16	3.80298e-15	glutamate receptor interacting protein 1	http://www.ncbi.nlm.nih.gov/gene/?term=525592
GRO1	chr6:90822748-90824841	+	3.60896	13.7302	1.9277	0	0	chemokine (C-X-C motif) ligand 1 (melanoma growth stimulating activity, alpha)	http://www.ncbi.nlm.nih.gov/gene/?term=281212
GRP	chr24:58710084-58722723	+	39.8936	19.2019	-1.05491	1.62381e-58	3.90313e-57	gastrin-releasing peptide	http://www.ncbi.nlm.nih.gov/gene/?term=615323
GSC	chr21:61181838-61183400	-	0.233416	1.69691	2.86193	3.70013e-11	1.84084e-10	goosecoid homeobox	http://www.ncbi.nlm.nih.gov/gene/?term=514862
GSG1L	chr25:25599908-25852495	-	0.304969	0.053748	-2.50438	0.000288599	0.000756317	GSG1-like	http://www.ncbi.nlm.nih.gov/gene/?term=511049
GSG2	chr19:25010757-25013743	+	1.94303	0.606266	-1.68029	1.47896e-24	1.64253e-23	germ cell associated 2 (haspin)	http://www.ncbi.nlm.nih.gov/gene/?term=767819
GSR	chr27:25943355-25973543	-	6.28893	14.6199	1.21705	4.44089e-16	3.1303e-15	glutathione reductase	http://www.ncbi.nlm.nih.gov/gene/?term=506406
GSTCD	chr6:20576692-20728352	-	2.81271	1.33202	-1.07835	3.68885e-28	4.58103e-27	glutathione S-transferase, C-terminal domain containing	http://www.ncbi.nlm.nih.gov/gene/?term=526205
GSTM1	chr3:33805751-33880639	-	7.3582	2.52289	-1.54428	1.11904e-66	3.02873e-65	glutathione S-transferase mu 1	http://www.ncbi.nlm.nih.gov/gene/?term=327709
GSTM2	chr3:33824664-33834922	-	7.10555	2.21113	-1.68416	9.29569e-29	1.17678e-27	glutathione S-transferase M2	http://www.ncbi.nlm.nih.gov/gene/?term=615537
GSTT1	chr17:73299941-73307796	+	17.7274	5.10341	-1.79645	6.73989e-100	2.733e-98	glutathione S-transferase theta 1	http://www.ncbi.nlm.nih.gov/gene/?term=517724
GTSE1	chr5:117676886-117738866	+	1.91488	0.293219	-2.7072	1.17854e-51	2.47217e-50	G-2 and S-phase expressed 1	http://www.ncbi.nlm.nih.gov/gene/?term=507901
GUCY1A3	chr17:44599691-44665850	-	10.3979	4.19056	-1.31108	1.12559e-142	6.63241e-141	guanylate cyclase 1, soluble, alpha 3	http://www.ncbi.nlm.nih.gov/gene/?term=281216
GUCY2C	chr5:95605309-95670754	+	0.478132	0.11304	-2.08058	2.65476e-11	1.33683e-10	guanylate cyclase 2C (heat stable enterotoxin receptor)	http://www.ncbi.nlm.nih.gov/gene/?term=282244
GYLTL1B	chr15:76826370-76832382	+	2.30173	0.91847	-1.32541	1.52187e-21	1.50327e-20	glycosyltransferase-like 1B	http://www.ncbi.nlm.nih.gov/gene/?term=GYLTL1B
GZMH	chr21:35205930-35245407	-	1.36466	0.142237	-3.26217	5.79509e-20	5.37538e-19	granzyme H (cathepsin G-like 2, protein h-CCPX)	http://www.ncbi.nlm.nih.gov/gene/?term=617313
GZMK	chr20:24096931-24107687	-	1.59978	0.213099	-2.90828	9.74806e-17	7.92453e-16	granzyme K (granzyme 3; tryptase II)	http://www.ncbi.nlm.nih.gov/gene/?term=528871
GZMM	chr7:44797948-44803773	+	0.661846	0.141387	-2.22685	1.18195e-05	3.73097e-05	granzyme M (lymphocyte met-ase 1)	http://www.ncbi.nlm.nih.gov/gene/?term=512272
H2AFX	chr15:30202570-30203886	-	42.5253	11.514	-1.88493	1.71298e-260	1.7944e-258	H2A histone family, member X	http://www.ncbi.nlm.nih.gov/gene/?term=531733
H2AFZ	chr6:26101731-26104493	+	44.7903	19.5107	-1.19892	8.9323e-110	4.06929e-108	H2A histone family, member Z	http://www.ncbi.nlm.nih.gov/gene/?term=287016
H2B	chr23:7150821-31519765	+	14.3764	2.47126	-2.54038	5.97343e-76	1.82319e-74	histone H2B	http://www.ncbi.nlm.nih.gov/gene/?term=519934
H4	chr23:31652552-31667073	+	84.3091	27.5744	-1.61236	0	0	histone H4	http://www.ncbi.nlm.nih.gov/gene/?term=280691
HAND2	chr8:5746981-5749915	-	0.183143	1.98629	3.43903	4.44089e-16	3.1303e-15	HAND2	http://www.ncbi.nlm.nih.gov/gene/?term=781874
HAPLN1	chr7:85844630-85924686	-	0.312172	0.0268377	-3.54001	4.15152e-10	1.92991e-09	hyaluronan and proteoglycan link protein 1	http://www.ncbi.nlm.nih.gov/gene/?term=281717
HAS2	chr14:19703611-19733798	+	6.88118	1.68854	-2.02688	6.93265e-104	2.95596e-102	hyaluronan synthase 2	http://www.ncbi.nlm.nih.gov/gene/?term=281220
HAS3	chr18:36431551-36457717	+	7.63231	1.98678	-1.94169	3.85058e-205	3.28364e-203	hyaluronan synthase 3	http://www.ncbi.nlm.nih.gov/gene/?term=286824
HAVCR1	chr7:70213677-70734014	-	0.207637	0	#NAME?	1.13395e-07	4.37045e-07	hepatitis A virus cellular receptor 1	http://www.ncbi.nlm.nih.gov/gene/?term=613999
HAVCR2	chr7:70824034-70839761	-	8.05786	2.24878	-1.84125	2.15511e-48	4.22313e-47	hepatitis A virus cellular receptor 2	http://www.ncbi.nlm.nih.gov/gene/?term=768047
HBEGF	chr7:53216665-53227848	-	6.79463	3.25459	-1.06192	7.80322e-23	8.13145e-22	heparin-binding EGF-like growth factor	http://www.ncbi.nlm.nih.gov/gene/?term=522921
HBQ1	chr25:216880-220161	+	2.37991	0.992708	-1.26147	4.04123e-20	3.77226e-19	hemoglobin, theta 1	http://www.ncbi.nlm.nih.gov/gene/?term=618325
HCAR3	chr17:55053510-55055675	+	0.656846	2.82976	2.10705	2.22045e-16	1.7085e-15	hydroxycarboxylic acid receptor 3	http://www.ncbi.nlm.nih.gov/gene/?term=527744
HCST	chr18:46776952-46779609	+	1.85884	0.522772	-1.83015	3.91871e-06	1.30202e-05	hematopoietic cell signal transducer	http://www.ncbi.nlm.nih.gov/gene/?term=767892
HDC	chr10:60140536-60162803	-	0.235534	0.0332085	-2.82631	1.3662e-05	4.27363e-05	histidine decarboxylase	http://www.ncbi.nlm.nih.gov/gene/?term=515950
HDX	chrX:78003760-78053903	+	0.959466	0.391428	-1.29348	0.000123861	0.000342249	highly divergent homeobox	http://www.ncbi.nlm.nih.gov/gene/?term=523251
HEATR4	chr10:85310395-85358522	-	1.16008	0.442984	-1.3889	1.08396e-13	6.25991e-13	HEAT repeat containing 4	http://www.ncbi.nlm.nih.gov/gene/?term=511032
HECW1	chr4:78218150-78553931	-	0.135571	0.0160819	-3.07554	3.64087e-11	1.81189e-10	HECT, C2 and WW domain containing E3 ubiquitin protein ligase 1	http://www.ncbi.nlm.nih.gov/gene/?term=514243
HELLS	chr26:15860517-15897474	+	3.91851	0.531231	-2.88289	2.64456e-88	9.41828e-87	helicase, lymphoid-specific	http://www.ncbi.nlm.nih.gov/gene/?term=540933
HEPACAM2	chr4:10372196-10426072	-	11.5961	3.84368	-1.59308	1.76316e-100	7.24476e-99	HEPACAM family member 2	http://www.ncbi.nlm.nih.gov/gene/?term=513430
HEPHL1	chr29:653016-744427	-	0.184648	0.014792	-3.64189	1.59336e-08	6.59817e-08	hephaestin-like 1	http://www.ncbi.nlm.nih.gov/gene/?term=519580
HES1	chr1:73974240-73976720	-	19.5499	8.10133	-1.27093	1.70482e-74	5.11597e-73	hairy and enhancer of split 1, (Drosophila)	http://www.ncbi.nlm.nih.gov/gene/?term=539547
HES4	chr16:52723468-52731134	+	5.85033	2.4977	-1.22792	6.55163e-100	2.65984e-98	hairy and enhancer of split 4 (Drosophila)	http://www.ncbi.nlm.nih.gov/gene/?term=507480
HES6	chr3:118182221-118185103	-	9.33903	1.14701	-3.02539	1.18152e-190	9.41335e-189	hairy and enhancer of split 6 (Drosophila)	http://www.ncbi.nlm.nih.gov/gene/?term=531384
HES7	chr19:28375017-28377490	-	0.981869	0.259568	-1.91942	0.000149693	0.000409032	hairy and enhancer of split 7 (Drosophila)	http://www.ncbi.nlm.nih.gov/gene/?term=617638
HEY1	chr14:45125198-45129071	-	4.68016	2.10984	-1.14942	2.14311e-25	2.44577e-24	hairy/enhancer-of-split related with YRPW motif 1	http://www.ncbi.nlm.nih.gov/gene/?term=408005
HHAT	chr16:74551258-74877553	-	3.8953	1.50174	-1.3751	3.74143e-28	4.64462e-27	hedgehog acyltransferase	http://www.ncbi.nlm.nih.gov/gene/?term=100336796
HIPK4	chr18:50005650-50013820	-	0.46141	0.0767162	-2.58845	1.05828e-09	4.78781e-09	homeodomain interacting protein kinase 4	http://www.ncbi.nlm.nih.gov/gene/?term=520157
HIST1H1A	chr23:31674084-31675751	+	8.28584	0.739695	-3.48565	1.19995e-130	6.42373e-129	histone cluster 1, H1a	http://www.ncbi.nlm.nih.gov/gene/?term=618164
HIST1H1B	chr23:30728949-30731574	+	85.6443	13.6761	-2.6467	0	0	histone cluster 1, H1b	http://www.ncbi.nlm.nih.gov/gene/?term=527304
HIST1H1D	chr23:31490462-31494119	+	41.5976	14.8136	-1.48958	0	0	histone cluster 1, H1d	http://www.ncbi.nlm.nih.gov/gene/?term=509275
HIST1H1E	chr23:31530227-31557046	-	64.6482	25.861	-1.32183	0	0	histone cluster 1, H1e	http://www.ncbi.nlm.nih.gov/gene/?term=515957
HIST1H2AC	chr23:31502513-31589224	-	113.247	48.5727	-1.22126	0	0	histone cluster 1, H2ac	http://www.ncbi.nlm.nih.gov/gene/?term=506900
HIST1H2AD	chr23:30714046-30725179	+	58.4474	14.0884	-2.05263	3.00274e-302	3.53864e-300	histone cluster 1, H2	http://www.ncbi.nlm.nih.gov/gene/?term=614970
HIST1H2AG	chr23:30761086-30761577	+	106.443	12.6601	-3.07172	0	0	histone cluster 1, H2ag	http://www.ncbi.nlm.nih.gov/gene/?term=616790
HIST1H2AH	chr23:31109845-31112610	-	29.096	2.16261	-3.74998	4.89363e-278	5.34051e-276	histone cluster 1, H2ah	http://www.ncbi.nlm.nih.gov/gene/?term=616634
HIST1H2AJ	chr23:30766906-30767503	-	66.6916	5.95674	-3.48491	0	0	histone cluster 1, H2aj	http://www.ncbi.nlm.nih.gov/gene/?term=783767
HIST1H2BB	chr23:30737493-31646597	+	42.6675	17.4144	-1.29286	1.52008e-160	1.01558e-158	histone cluster 1, H2bn	http://www.ncbi.nlm.nih.gov/gene/?term=525512
HIST1H2BD	chr23:31547983-31555335	-	39.2165	13.1437	-1.57709	1.53237e-153	9.75771e-152	histone cluster 1, H2bd	http://www.ncbi.nlm.nih.gov/gene/?term=519935
HIST1H2BM	chr23:31460863-31461329	-	67.1687	22.1587	-1.59992	8.10659e-117	3.90821e-115	histone cluster 1, H2bm	http://www.ncbi.nlm.nih.gov/gene/?term=529646
HIST1H2BN	chr23:31112298-31113278	+	148.441	19.4194	-2.93432	0	0	histone cluster 1, H2bk	http://www.ncbi.nlm.nih.gov/gene/?term=614958
HIST2H2AB	chr3:20770041-20770582	+	30.9995	7.04951	-2.13665	1.63208e-93	6.16846e-92	histone cluster 2, H2ab	http://www.ncbi.nlm.nih.gov/gene/?term=614974
HIST2H2AC	chr3:20752624-20771062	-	66.3445	32.6224	-1.02411	1.56656e-50	3.1895e-49	histone cluster 2, H2ac	http://www.ncbi.nlm.nih.gov/gene/?term=513666
HIST2H2BF	chr3:20825189-20846429	+	22.9264	3.29296	-2.79955	1.98488e-194	1.61165e-192	histone cluster 2, H2bf	http://www.ncbi.nlm.nih.gov/gene/?term=615091
HIST3H2A	chr7:2485681-2487189	+	6.42021	2.43972	-1.3959	9.75754e-31	1.31888e-29	histone cluster 3, H2a	http://www.ncbi.nlm.nih.gov/gene/?term=538911
HIST3H2BB	chr7:2484941-2485498	-	36.1409	6.31242	-2.51737	2.38371e-136	1.3439e-134	histone cluster 3, H2bb	http://www.ncbi.nlm.nih.gov/gene/?term=520120
HJURP	chr3:114122296-114150017	-	3.87269	0.326307	-3.56903	1.19453e-163	8.17388e-162	Holliday junction recognition protein	http://www.ncbi.nlm.nih.gov/gene/?term=617456
HK2	chr11:9720952-9791777	-	2.77847	6.87563	1.3072	4.44089e-16	3.1303e-15	hexokinase 2	http://www.ncbi.nlm.nih.gov/gene/?term=788926
HKDC1	chr28:25752421-25792031	+	0.837828	0.36633	-1.19351	1.8208e-08	7.51343e-08	hexokinase domain containing 1	http://www.ncbi.nlm.nih.gov/gene/?term=614824
HLCS	chr1:150732148-150944588	-	9.8356	4.42662	-1.15181	2.11661e-134	1.17382e-132	holocarboxylase synthetase (biotin-(proprionyl-CoA-carboxylase (ATP-hydrolysing)) ligase)	http://www.ncbi.nlm.nih.gov/gene/?term=534247
HMGB2	chr8:5583683-5586018	-	43.9681	21.0423	-1.06316	5.06161e-100	2.05738e-98	high mobility group box 2	http://www.ncbi.nlm.nih.gov/gene/?term=540444
HMGB3	chrX:33794395-33801637	+	1.63366	0.296386	-2.46256	1.47757e-16	1.1909e-15	high mobility group box 3	http://www.ncbi.nlm.nih.gov/gene/?term=613729
HMGCS1	chr20:31443374-31477033	+	28.1047	12.5846	-1.15915	0	0	HMGCS1 protein-like	http://www.ncbi.nlm.nih.gov/gene/?term=407767
HMGN1	chr1:140906949-140913324	-	145.758	66.3284	-1.13588	0	0	high mobility group nucleosome binding domain 1	http://www.ncbi.nlm.nih.gov/gene/?term=614915
HMHA1	chr7:45183763-45192539	+	8.65669	4.21446	-1.03847	4.36603e-52	9.28466e-51	histocompatibility (minor) HA-1	http://www.ncbi.nlm.nih.gov/gene/?term=HMHA1
HMMR	chr7:77270778-77304678	+	4.42435	0.925217	-2.2576	3.84509e-98	1.53352e-96	hyaluronan-mediated motility receptor (RHAMM)	http://www.ncbi.nlm.nih.gov/gene/?term=281227
HNF4G	chr14:40830959-40965801	+	0.384251	0.149953	-1.35754	5.58049e-06	1.82398e-05	hepatocyte nuclear factor 4, gamma	http://www.ncbi.nlm.nih.gov/gene/?term=404168
HOMER1	chr10:10350691-10485317	-	10.4031	4.95803	-1.06917	2.26606e-73	6.67623e-72	homer homolog 1 (Drosophila)	http://www.ncbi.nlm.nih.gov/gene/?term=535311
HOPX	chr6:73639362-73671755	-	5.40947	2.35602	-1.19914	6.42884e-25	7.23937e-24	HOP homeobox	http://www.ncbi.nlm.nih.gov/gene/?term=281270
HOXA10	chr4:69317307-69326740	+	1.86395	0.826846	-1.17267	4.10055e-09	1.77458e-08	homeobox A10	http://www.ncbi.nlm.nih.gov/gene/?term=784386
HOXA9	chr4:69331788-69334928	+	7.08185	2.59862	-1.44638	7.3885e-48	1.43049e-46	homeobox A9	http://www.ncbi.nlm.nih.gov/gene/?term=510459
HOXC8	chr5:26178993-26182524	-	1.35202	2.83889	1.07021	2.41807e-13	1.37446e-12	homeobox C8	http://www.ncbi.nlm.nih.gov/gene/?term=100295249
HP	chr18:39173134-39179335	-	13.5083	988.84	6.19382	4.44089e-16	3.1303e-15	haptoglobin	http://www.ncbi.nlm.nih.gov/gene/?term=280692
HPCA	chr2:121610858-121619640	-	0.990821	0.249461	-1.98981	3.60576e-10	1.68173e-09	hippocalcin	http://www.ncbi.nlm.nih.gov/gene/?term=509772
HPCAL4	chr3:106975349-106988248	+	0.0631251	0.23641	1.90501	1.31476e-07	5.03533e-07	hippocalcin like 4	http://www.ncbi.nlm.nih.gov/gene/?term=531339
HPDL	chr3:101333428-101335081	-	1.3244	0.46923	-1.49697	8.25092e-09	3.49216e-08	4-hydroxyphenylpyruvate dioxygenase-like	http://www.ncbi.nlm.nih.gov/gene/?term=513050
HPSE2	chr26:19402880-20126746	-	0.474814	3.80797	3.00359	2.22045e-16	1.7085e-15	heparanase 2	http://www.ncbi.nlm.nih.gov/gene/?term=537343
HPX	chr15:47226087-47235666	+	0.553806	0	#NAME?	1.29969e-12	7.0601e-12	hemopexin	http://www.ncbi.nlm.nih.gov/gene/?term=534509
HRG	chr1:81127286-81135756	-	0.804102	0.108088	-2.89517	7.60284e-12	3.95768e-11	histidine-rich glycoprotein	http://www.ncbi.nlm.nih.gov/gene/?term=280820
HRH1	chr22:55885710-55932848	+	5.70525	12.7555	1.16076	4.44089e-16	3.1303e-15	histamine receptor H1	http://www.ncbi.nlm.nih.gov/gene/?term=281231
HRH4	chr24:32569944-32583745	-	0.417276	0.0147082	-4.82631	8.09011e-08	3.16955e-07	histamine receptor H4	http://www.ncbi.nlm.nih.gov/gene/?term=783354
HS2ST1	chr3:57104114-57279766	-	6.96503	3.17993	-1.13113	1.25152e-36	1.93427e-35	heparan sulfate 2-O-sulfotransferase 1	http://www.ncbi.nlm.nih.gov/gene/?term=523780
HS3ST2	chr25:20685060-20801037	+	0.0225042	0.594923	4.72444	1.66533e-14	1.00465e-13	heparan sulfate (glucosamine) 3-O-sulfotransferase 2	http://www.ncbi.nlm.nih.gov/gene/?term=532099
HS3ST3A1	chr19:32339870-32427059	-	0.771972	0.216896	-1.83155	1.80743e-15	1.14086e-14	heparan sulfate (glucosamine) 3-O-sulfotransferase 3A1	http://www.ncbi.nlm.nih.gov/gene/?term=521959
HS3ST5	chr9:36551274-36844167	+	0.355816	0.0800544	-2.15208	2.79283e-07	1.04072e-06	heparan sulfate (glucosamine) 3-O-sulfotransferase 5	http://www.ncbi.nlm.nih.gov/gene/?term=540355
HS3ST6	chr25:1486348-1492437	-	4.16617	1.47536	-1.49765	9.62041e-18	8.11625e-17	heparan sulfate (glucosamine) 3-O-sulfotransferase 6	http://www.ncbi.nlm.nih.gov/gene/?term=540355
HS6ST2	chrX:16394348-16784368	-	1.65556	0.300717	-2.46084	1.9379e-54	4.32713e-53	heparan sulfate 6-O-sulfotransferase 2	http://www.ncbi.nlm.nih.gov/gene/?term=517768
HSD11B1	chr16:75463612-75508770	-	0.814617	3.86837	2.24753	4.44089e-16	3.1303e-15	hydroxysteroid (11-beta) dehydrogenase 1	http://www.ncbi.nlm.nih.gov/gene/?term=282589
HSD11B1L	chr7:19836041-19841030	-	1.47466	0.634044	-1.21773	6.29218e-13	3.49177e-12	hydroxysteroid (11-beta) dehydrogenase 1-like	http://www.ncbi.nlm.nih.gov/gene/?term=404546
HSD17B1	chr19:43268326-43270819	+	1.44519	0.630323	-1.1971	9.5195e-07	3.3775e-06	hydroxysteroid (17-beta) dehydrogenase 1-like	http://www.ncbi.nlm.nih.gov/gene/?term=353107
HSD17B14	chr18:55878589-55899000	-	0.723533	0.231847	-1.64189	0.000352852	0.000913903	hydroxysteroid (17-beta) dehydrogenase 14	http://www.ncbi.nlm.nih.gov/gene/?term=282652
HSH2D	chr7:7885921-7896912	-	0.897575	0.371744	-1.27172	2.38172e-07	8.92225e-07	HSH2D	http://www.ncbi.nlm.nih.gov/gene/?term=100848273
HSPB7	chr2:136635132-136638959	+	0.133324	3.66915	4.78244	4.44089e-16	3.1303e-15	HSPB7	http://www.ncbi.nlm.nih.gov/gene/?term=512251
HSTN	chr6:87189736-87204440	+	15.896	72.799	2.19525	4.44089e-16	3.1303e-15	histatherin	http://www.ncbi.nlm.nih.gov/gene/?term=100302500
HTR2A	chr12:16821875-16889281	-	0.662931	1.5998	1.27096	0	0	5-hydroxytryptamine (serotonin) receptor 2A	http://www.ncbi.nlm.nih.gov/gene/?term=407230
HUNK	chr1:2778584-2918051	-	0.621246	0.242379	-1.3579	4.7776e-10	2.21186e-09	hormonally up-regulated Neu-associated kinase	http://www.ncbi.nlm.nih.gov/gene/?term=537640
HYAL2	chr22:50592324-50597462	+	8.17334	16.9755	1.05446	4.44089e-16	3.1303e-15	hyaluronoglucosaminidase 2	http://www.ncbi.nlm.nih.gov/gene/?term=281838
HYLS1	chr29:29615508-29627621	+	3.90667	1.91254	-1.03045	2.65787e-16	2.0363e-15	hydrolethalus syndrome 1	http://www.ncbi.nlm.nih.gov/gene/?term=538735
ICOS	chr2:92564261-92589913	+	2.20009	0.40861	-2.42877	6.38798e-34	9.28116e-33	inducible T-cell co-stimulator	http://www.ncbi.nlm.nih.gov/gene/?term=507026
ICOSLG	chr1:145684329-145695953	-	21.445	10.1889	-1.07364	1.12174e-195	9.19611e-194	inducible T-cell co-stimulator ligand	http://www.ncbi.nlm.nih.gov/gene/?term=507857
ID1	chr13:61726125-61727284	+	12.2363	33.0384	1.43298	6.66134e-16	4.55726e-15	inhibitor of DNA binding 1, dominant negative helix-loop-helix protein	http://www.ncbi.nlm.nih.gov/gene/?term=497011
IDO1	chr27:34686521-34699492	+	18.3042	6.41317	-1.51307	8.3909e-110	3.82778e-108	indoleamine 2,3-dioxygenase 1	http://www.ncbi.nlm.nih.gov/gene/?term=506281
IDS	chrX:32309003-32324469	-	50.0544	19.7667	-1.34042	2.81074e-232	2.66471e-230	iduronate 2-sulfatase	http://www.ncbi.nlm.nih.gov/gene/?term=541272
IFI27	chr21:59330563-59336765	+	18.8381	6.17506	-1.60913	2.93489e-57	6.8744e-56	putative ISG12(a) protein	http://www.ncbi.nlm.nih.gov/gene/?term=507138
IFI44	chr3:66277615-66297727	-	4.89043	2.22725	-1.1347	5.20066e-22	5.21757e-21	interferon-induced protein 44	http://www.ncbi.nlm.nih.gov/gene/?term=508348
IFI44L	chr3:66306917-66325202	-	13.8636	4.45456	-1.63795	5.16203e-135	2.87684e-133	interferon-induced protein 44-like	http://www.ncbi.nlm.nih.gov/gene/?term=508347
IFI6	chr2:126246583-126250183	+	25.398	10.3124	-1.30033	1.98013e-50	4.02189e-49	interferon, alpha-inducible protein 6	http://www.ncbi.nlm.nih.gov/gene/?term=512913
IFIT1	chr26:11108735-11110099	+	6.45228	13.1939	1.03199	2.22045e-16	1.7085e-15	interferon-induced protein with tetratricopeptide repeats 1	http://www.ncbi.nlm.nih.gov/gene/?term=100139670
IFNG	chr5:45830158-45834981	+	0.722351	0.234514	-1.62303	0.000140343	0.000384505	interferon, gamma	http://www.ncbi.nlm.nih.gov/gene/?term=281237
IGFALS	chr25:1366647-1369458	-	2.80442	1.3657	-1.03806	3.20226e-11	1.60042e-10	insulin-like growth factor binding protein, acid labile subunit	http://www.ncbi.nlm.nih.gov/gene/?term=532494
IGFBP5	chr2:105378990-105397646	-	22.3992	46.0964	1.04121	6.66134e-16	4.55726e-15	insulin-like growth factor binding protein 5	http://www.ncbi.nlm.nih.gov/gene/?term=404185
IGJ	chr6:87759435-87768832	-	112.99	22.7242	-2.31389	0	0	immunoglobulin J polypeptide, linker protein for immunoglobulin alpha and mu polypeptides	http://www.ncbi.nlm.nih.gov/gene/?term=280821
IGLL1	chr17:72951169-73152860	+	481.918	107.591	-2.16323	0	0	immunoglobulin lambda-like polypeptide 1	http://www.ncbi.nlm.nih.gov/gene/?term=407114
IGSF5	chr1:141349853-141403929	+	7.14596	2.15599	-1.72878	1.62796e-107	7.25103e-106	immunoglobulin superfamily, member 5	http://www.ncbi.nlm.nih.gov/gene/?term=511594
IGSF9	chr3:9857840-9878717	+	1.21719	0.286025	-2.08934	1.13501e-37	1.79006e-36	immunoglobulin superfamily, member 9	http://www.ncbi.nlm.nih.gov/gene/?term=504209
IGSF9B	chr29:33679906-33719089	+	0.81173	0.365919	-1.14948	6.30317e-19	5.60465e-18	immunoglobulin superfamily, member 9B	http://www.ncbi.nlm.nih.gov/gene/?term=517432
IKZF1	chr4:5420935-5517435	-	11.5823	4.60877	-1.32947	2.36217e-196	1.94121e-194	IKAROS family zinc finger 1 (Ikaros)	http://www.ncbi.nlm.nih.gov/gene/?term=541154
IKZF3	chr19:40778139-40864705	-	2.85666	0.817639	-1.80479	3.21476e-40	5.37483e-39	IKAROS family zinc finger 3 (Aiolos)	http://www.ncbi.nlm.nih.gov/gene/?term=540676
IL10	chr16:4402474-4406412	-	0.702853	1.77728	1.33838	5.47904e-05	0.000158707	interleukin 10	http://www.ncbi.nlm.nih.gov/gene/?term=281246
IL12RB1	chr7:5051297-5068855	+	0.877537	0.225827	-1.95824	5.17122e-14	3.03495e-13	interleukin 12 receptor, beta 1	http://www.ncbi.nlm.nih.gov/gene/?term=524299
IL15	chr17:16346467-16440256	-	4.4089	1.11957	-1.97747	3.67429e-60	9.0105e-59	interleukin 15	http://www.ncbi.nlm.nih.gov/gene/?term=281248
IL16	chr21:27480743-27606714	+	3.67429	1.55127	-1.24402	4.51054e-45	8.30643e-44	interleukin 16	http://www.ncbi.nlm.nih.gov/gene/?term=506314
IL17RE	chr22:16885755-16899311	-	2.69408	0.733058	-1.87779	2.00377e-38	3.20641e-37	interleukin 17 receptor E	http://www.ncbi.nlm.nih.gov/gene/?term=783335
IL17REL	chr5:120992221-121010393	-	0.676829	2.56026	1.91943	0	0	interleukin 17 receptor E-like	http://www.ncbi.nlm.nih.gov/gene/?term=100336471
IL18BP	chr15:52414903-52418800	+	7.0395	70.7358	3.3289	4.44089e-16	3.1303e-15	interleukin 18 binding protein	http://www.ncbi.nlm.nih.gov/gene/?term=617470
IL1B	chr11:46410274-46418889	-	1.73621	5.44104	1.64794	0	0	interleukin 1, beta	http://www.ncbi.nlm.nih.gov/gene/?term=281251
IL1R2	chr11:6708495-6758416	+	0.205972	12.8262	5.9605	4.44089e-16	3.1303e-15	interleukin 1 receptor, type II	http://www.ncbi.nlm.nih.gov/gene/?term=515700
IL1RAPL1	chrX:119676858-120908206	-	0.392136	0.106323	-1.8829	1.87045e-05	5.76698e-05	interleukin 1 receptor accessory protein-like 1	http://www.ncbi.nlm.nih.gov/gene/?term=541298
IL1RN	chr11:46684641-46706153	+	7.67179	71.7755	3.22586	4.44089e-16	3.1303e-15	interleukin 1 receptor antagonist	http://www.ncbi.nlm.nih.gov/gene/?term=281860
IL28RA	chr2:129315210-129340654	+	1.6613	0.82642	-1.00737	4.30385e-14	2.54084e-13	interleukin 28 receptor, alpha (interferon, lambda receptor)	http://www.ncbi.nlm.nih.gov/gene/?term=616826
IL3RA	chrUn_GJ060129:8480-17953	-	1.34384	4.88118	1.86087	2.22045e-16	1.7085e-15	interleukin 3 receptor, alpha (low affinity)	http://www.ncbi.nlm.nih.gov/gene/?term=100299249
IL7	chr14:44096887-44187918	-	4.26357	1.41587	-1.59037	2.08103e-29	2.69889e-28	interleukin 7	http://www.ncbi.nlm.nih.gov/gene/?term=280827
IL8	chr6:90559882-90563647	+	2.47025	12.8861	2.38309	0	0	interleukin 8	http://www.ncbi.nlm.nih.gov/gene/?term=280828
INCENP	chr29:41294699-41329262	+	2.88155	1.09727	-1.39293	1.6035e-31	2.21141e-30	inner centromere protein antigens 135/155kDa	http://www.ncbi.nlm.nih.gov/gene/?term=507693
INPP4B	chr17:15182002-16116846	+	11.0682	5.05788	-1.12982	4.68214e-93	1.76177e-91	inositol polyphosphate-4-phosphatase, type II, 105kDa	http://www.ncbi.nlm.nih.gov/gene/?term=534793
INPP5B	chr3:108595512-108650185	+	13.0724	5.33677	-1.29249	6.33962e-126	3.28499e-124	inositol polyphosphate-5-phosphatase, 75kDa	http://www.ncbi.nlm.nih.gov/gene/?term=538291
INSM1	chr13:40230120-40232331	+	0.17447	0.0192179	-3.18246	0.000267937	0.000706149	insulinoma-associated 1	http://www.ncbi.nlm.nih.gov/gene/?term=100137721
INSRR	chr3:14038213-14056319	+	0.106502	0.0163217	-2.70602	4.70384e-05	0.000137937	insulin receptor-related receptor	http://www.ncbi.nlm.nih.gov/gene/?term=787068
IQCA1	chr3:116402077-116592487	-	0.138291	0.0182794	-2.91942	8.3158e-05	0.000235847	IQ motif containing with AAA domain 1	http://www.ncbi.nlm.nih.gov/gene/?term=618101
IQGAP3	chr3:14306401-14347064	+	2.65062	0.158238	-4.06616	8.99086e-164	6.16464e-162	IQ motif containing GTPase activating protein 3	http://www.ncbi.nlm.nih.gov/gene/?term=505886
IRF1	chr7:23235653-23243672	+	39.7056	19.3127	-1.03979	9.28463e-226	8.51676e-224	interferon regulatory factor 1	http://www.ncbi.nlm.nih.gov/gene/?term=337917
IRF4	chr23:52047950-52064930	-	3.71441	1.02756	-1.85391	3.1405e-77	9.79674e-76	interferon regulatory factor 4	http://www.ncbi.nlm.nih.gov/gene/?term=506141
IRF8	chr18:11883374-11905065	+	14.3525	4.62775	-1.63292	2.25257e-128	1.19457e-126	interferon regulatory factor 8	http://www.ncbi.nlm.nih.gov/gene/?term=614909
IRX3	chr18:22692052-22694550	-	33.8221	15.7726	-1.10055	9.39535e-122	4.71714e-120	iroquois homeobox 3	http://www.ncbi.nlm.nih.gov/gene/?term=540417
IRX5	chr18:23308016-23312757	+	12.174	5.321	-1.19403	1.54837e-94	5.90469e-93	iroquois homeobox 5	http://www.ncbi.nlm.nih.gov/gene/?term=532896
ISL2	chr21:32107362-32113036	+	0.438755	0.977952	1.15635	3.83085e-05	0.000113693	ISL LIM homeobox 2	http://www.ncbi.nlm.nih.gov/gene/?term=786913
ISLR	chr21:34903756-34906883	-	7.33031	2.69973	-1.44106	4.10637e-57	9.58529e-56	immunoglobulin superfamily containing leucine-rich repeat	http://www.ncbi.nlm.nih.gov/gene/?term=515018
ISLR2	chr21:34949941-34958097	-	0.616083	0.280347	-1.13591	1.79175e-07	6.79538e-07	immunoglobulin superfamily containing leucine-rich repeat 2	http://www.ncbi.nlm.nih.gov/gene/?term=617436
ISM2	chr10:89729102-89738027	-	0.167847	0.0268921	-2.64189	8.66127e-05	0.000244724	isthmin 2 homolog (zebrafish)	http://www.ncbi.nlm.nih.gov/gene/?term=783302
ITGA4	chr2:15115673-15207508	-	4.66585	1.8928	-1.30162	2.10327e-45	3.88595e-44	integrin, alpha 4 (antigen CD49D, alpha 4 subunit of VLA-4 receptor)	http://www.ncbi.nlm.nih.gov/gene/?term=282882
ITGA5	chr5:25778012-25799053	+	7.0502	50.122	2.82971	4.44089e-16	3.1303e-15	integrin, alpha 5 (fibronectin receptor, alpha polypeptide)	http://www.ncbi.nlm.nih.gov/gene/?term=281873
ITGA8	chr13:30338789-30528328	-	1.78287	13.5366	2.92459	4.44089e-16	3.1303e-15	integrin, alpha 8	http://www.ncbi.nlm.nih.gov/gene/?term=511976
ITGAD	chr25:27709271-27736723	+	0.344111	0.123348	-1.48014	8.67229e-06	2.78044e-05	integrin, alpha D	http://www.ncbi.nlm.nih.gov/gene/?term=514056
ITGAE	chr19:25001044-25064632	-	3.96905	1.53317	-1.37228	1.75232e-83	5.94143e-82	integrin, alpha E (antigen CD103, human mucosal lymphocyte antigen 1; alpha polypeptide)	http://www.ncbi.nlm.nih.gov/gene/?term=100140050
ITGAL	chr25:26910389-26961732	+	5.16025	2.18866	-1.23739	8.8802e-65	2.32737e-63	integrin, alpha L (antigen CD11A (p180), lymphocyte function-associated antigen 1; alpha polypeptide)	http://www.ncbi.nlm.nih.gov/gene/?term=281874
ITGAX	chr25:27656505-27658128	+	2.99995	1.46865	-1.03045	0.000216314	0.00057941	integrin, alpha X (complement component 3 receptor 4 subunit)	http://www.ncbi.nlm.nih.gov/gene/?term=100298252
ITGB7	chr5:26958410-26973875	+	16.756	7.05735	-1.24748	2.39383e-143	1.42288e-141	integrin, beta 7	http://www.ncbi.nlm.nih.gov/gene/?term=514031
ITIH2	chr13:16217716-16250004	-	2.43513	0.904554	-1.42872	1.81363e-24	2.00634e-23	inter-alpha-trypsin inhibitor heavy chain 2	http://www.ncbi.nlm.nih.gov/gene/?term=512164
ITK	chr7:70911162-70973274	+	4.20209	1.57202	-1.41849	3.13946e-58	7.49846e-57	IL2-inducible T-cell kinase	http://www.ncbi.nlm.nih.gov/gene/?term=522311
ITPKA	chr10:37035180-37043518	+	1.24691	0.499447	-1.31995	1.21076e-07	4.65416e-07	inositol-trisphosphate 3-kinase A	http://www.ncbi.nlm.nih.gov/gene/?term=615813
JAG2	chr21:71144422-71156655	-	6.68089	3.24931	-1.03991	2.50181e-52	5.33363e-51	jagged 2	http://www.ncbi.nlm.nih.gov/gene/?term=517405
JPH2	chr13:73299470-73375668	-	3.7298	14.9109	1.9992	4.44089e-16	3.1303e-15	junctophilin 2	http://www.ncbi.nlm.nih.gov/gene/?term=614651
JPH4	chr10:21205405-21215202	+	0.32643	0.11506	-1.50439	1.39282e-05	4.35087e-05	junctophilin 4	http://www.ncbi.nlm.nih.gov/gene/?term=781073
KALRN	chr1:69628966-69675387	-	2.16332	0.790428	-1.45254	0.000264528	0.000698793	kalirin, RhoGEF kinase	http://www.ncbi.nlm.nih.gov/gene/?term=540675
KANK4	chr3:83801088-83876649	+	1.91818	0.213064	-3.17038	1.45143e-93	5.4918e-92	KN motif and ankyrin repeat domains 4	http://www.ncbi.nlm.nih.gov/gene/?term=519027
KAZALD1	chr26:21759847-21763514	+	1.86498	0.337113	-2.46786	1.28485e-24	1.4307e-23	Kazal-type serine peptidase inhibitor domain 1	http://www.ncbi.nlm.nih.gov/gene/?term=617445
KBTBD12	chr22:60248741-60298971	-	0.214372	0.95104	2.14939	4.44089e-16	3.1303e-15	kelch repeat and BTB (POZ) domain containing 12	http://www.ncbi.nlm.nih.gov/gene/?term=516527
KCNA3	chr3:32851203-32873645	+	4.56664	1.08486	-2.07362	4.41165e-218	3.96115e-216	potassium voltage-gated channel, shaker-related subfamily, member 3	http://www.ncbi.nlm.nih.gov/gene/?term=525507
KCNA4	chr15:61515351-61522803	-	1.01351	0.192361	-2.39747	2.01077e-29	2.60878e-28	potassium voltage-gated channel, shaker-related subfamily, member 4	http://www.ncbi.nlm.nih.gov/gene/?term=281880
KCNA6	chr5:105727282-105764106	-	1.48494	0.451091	-1.71891	5.5177e-34	8.02016e-33	potassium voltage-gated channel, shaker-related subfamily, member 6	http://www.ncbi.nlm.nih.gov/gene/?term=539714
KCNAB2	chr16:48078342-48174877	-	2.36898	1.01068	-1.22894	5.83033e-28	7.20092e-27	potassium voltage-gated channel, shaker-related subfamily, beta member 2	http://www.ncbi.nlm.nih.gov/gene/?term=541597
KCNC1	chr15:35272149-35317245	-	0.202194	0.0491514	-2.04044	0.000104833	0.000291978	potassium voltage-gated channel, Shaw-related subfamily, member 1	http://www.ncbi.nlm.nih.gov/gene/?term=541459
KCND3	chr3:31457802-31690198	+	0.44298	0.197815	-1.16309	4.5875e-09	1.9779e-08	potassium voltage-gated channel, Shal-related subfamily, member 3	http://www.ncbi.nlm.nih.gov/gene/?term=539739
KCNE3	chr15:54585022-54593263	-	13.1261	2.1114	-2.63617	0	0	potassium voltage-gated channel, Isk-related family, member 3	http://www.ncbi.nlm.nih.gov/gene/?term=527762
KCNG1	chr13:79646131-79662847	-	0.180494	5.5481	4.94197	4.44089e-16	3.1303e-15	potassium voltage-gated channel, subfamily G, member 1	http://www.ncbi.nlm.nih.gov/gene/?term=539813
KCNH2	chr4:114329663-114357976	-	0.149161	1.67587	3.48997	2.22045e-16	1.7085e-15	potassium voltage-gated channel, subfamily H (eag-related), member 2	http://www.ncbi.nlm.nih.gov/gene/?term=539971
KCNJ10	chr3:9720672-9755814	+	1.13737	0.567815	-1.00221	4.35795e-12	2.29815e-11	potassium inwardly-rectifying channel, subfamily J, member 10	http://www.ncbi.nlm.nih.gov/gene/?term=533343
KCNJ11	chr15:35650715-35653365	+	0.391859	0.1126	-1.79913	6.41963e-06	2.0852e-05	potassium inwardly-rectifying channel, subfamily J, member 11	http://www.ncbi.nlm.nih.gov/gene/?term=532060
KCNJ15	chr1:152286768-152307783	+	0.727448	2.86106	1.97563	0	0	potassium inwardly-rectifying channel, subfamily J, member 15	http://www.ncbi.nlm.nih.gov/gene/?term=522184
KCNJ3	chr2:40786474-41491335	-	0.27823	0	#NAME?	1.16531e-08	4.87078e-08	potassium inwardly-rectifying channel, subfamily J, member 3	http://www.ncbi.nlm.nih.gov/gene/?term=526088
KCNJ5	chr29:32805713-32833957	+	0.0721757	0.00706683	-3.35238	7.14957e-05	0.000204256	potassium inwardly-rectifying channel, subfamily J, member 5	http://www.ncbi.nlm.nih.gov/gene/?term=539844
KCNJ8	chr5:88852393-88860011	+	4.23174	10.4509	1.3043	0	0	potassium inwardly-rectifying channel, subfamily J, member 8	http://www.ncbi.nlm.nih.gov/gene/?term=282572
KCNJ9	chr3:9702774-9727000	-	0.0710051	0.172812	1.28321	0.000255499	0.000676151	potassium inwardly-rectifying channel, subfamily J, member 9	http://www.ncbi.nlm.nih.gov/gene/?term=614969
KCNK2	chr16:69864990-70097729	-	2.75452	1.36981	-1.00783	1.3737e-23	1.47263e-22	potassium channel, subfamily K, member 2	http://www.ncbi.nlm.nih.gov/gene/?term=282590
KCNK3	chr11:72831888-72868438	-	0.686935	1.67979	1.29004	3.30317e-07	1.22377e-06	potassium channel, subfamily K, member 3	http://www.ncbi.nlm.nih.gov/gene/?term=519188
KCNMB1	chr20:2159472-2172275	-	5.56616	12.5157	1.16898	6.66134e-16	4.55726e-15	potassium large conductance calcium-activated channel, subfamily M, beta member 1	http://www.ncbi.nlm.nih.gov/gene/?term=407176
KCNN3	chr3:15780742-15955016	+	0.757408	0.243289	-1.6384	2.61702e-28	3.26561e-27	potassium intermediate/small conductance calcium-activated channel, subfamily N, member 3	http://www.ncbi.nlm.nih.gov/gene/?term=534180
KCNQ2	chr13:54655515-54691165	+	0.123099	0.00986134	-3.64189	5.5088e-11	2.70851e-10	potassium voltage-gated channel, KQT-like subfamily, member 2	http://www.ncbi.nlm.nih.gov/gene/?term=505963
KCNQ5	chr9:12240406-12867653	+	1.64604	0.396513	-2.05356	6.78706e-52	1.43612e-50	potassium voltage-gated channel, KQT-like subfamily, member 5	http://www.ncbi.nlm.nih.gov/gene/?term=613605
KCNS2	chr14:68027149-68033561	-	0.118015	0.267416	1.18012	0.000131567	0.00036245	potassium voltage-gated channel, delayed-rectifier, subfamily S, member 2	http://www.ncbi.nlm.nih.gov/gene/?term=514860
KCNT1	chr11:103356174-103438933	+	0.835879	0.414326	-1.01253	1.12358e-08	4.7033e-08	potassium channel, subfamily T, member 1	http://www.ncbi.nlm.nih.gov/gene/?term=529468
KCTD15	chr18:44405518-44420649	+	2.92775	7.15452	1.28906	2.22045e-16	1.7085e-15	potassium channel tetramerisation domain containing 15	http://www.ncbi.nlm.nih.gov/gene/?term=512578
KERA	chr5:20995349-21015572	-	5.17591	0.298638	-4.11534	4.72478e-123	2.3863e-121	keratocan	http://www.ncbi.nlm.nih.gov/gene/?term=280785
KIAA0101	chr10:45700202-45709248	+	8.30235	0.553856	-3.90594	3.19741e-133	1.7475e-131	KIAA0101 ortholog	http://www.ncbi.nlm.nih.gov/gene/?term=540737
KIAA0319	chr23:32869164-32945179	+	0.224079	0.0401089	-2.48201	5.60073e-11	2.75092e-10	KIAA0319 ortholog	http://www.ncbi.nlm.nih.gov/gene/?term=520603
KIAA1045	chr8:59656126-59680778	+	0.299431	0.130301	-1.20038	8.97689e-06	2.87267e-05	KIAA1045 ortholog	http://www.ncbi.nlm.nih.gov/gene/?term=615254
KIAA1161	chr8:77079855-77087791	-	6.66251	2.84669	-1.22678	7.26485e-75	2.19173e-73	KIAA1161 ortholog	http://www.ncbi.nlm.nih.gov/gene/?term=528987
KIAA1199	chr21:27140052-27300588	+	0.134188	0.719677	2.42309	2.22045e-16	1.7085e-15	KIAA1199 ortholog	http://www.ncbi.nlm.nih.gov/gene/?term=KIAA1199
KIAA1244	chr9:76991561-77162780	+	6.96962	3.38994	-1.03982	1.08881e-150	6.84338e-149	KIAA1244 ortholog	http://www.ncbi.nlm.nih.gov/gene/?term=522232
KIAA1257	chr22:59607943-59643474	-	0.194367	0.0535239	-1.86053	0.000124249	0.000343153	KIAA1257 ortholog	http://www.ncbi.nlm.nih.gov/gene/?term=785686
KIAA1324	chr3:34311429-34388508	-	3.52029	0.432471	-3.02502	2.20354e-177	1.64732e-175	KIAA1324 ortholog	http://www.ncbi.nlm.nih.gov/gene/?term=784449
KIAA1324L	chr4:33518953-33763027	+	0.195136	0.701758	1.84649	1.02141e-14	6.23274e-14	KIAA1324-like ortholog	http://www.ncbi.nlm.nih.gov/gene/?term=518313
KIAA1328	chr24:20153970-20573807	-	4.72988	1.95933	-1.27144	4.78617e-78	1.50689e-76	KIAA1328 ortholog	http://www.ncbi.nlm.nih.gov/gene/?term=785328
KIAA1456	chr27:23063310-23137025	-	1.57595	0.442894	-1.83119	3.13307e-20	2.93423e-19	putative methyltransferase KIAA1456 homolog	http://www.ncbi.nlm.nih.gov/gene/?term=510845
KIAA1467	chr5:97262002-97299632	-	6.57026	2.40161	-1.45195	3.75258e-53	8.12781e-52	KIAA1467 ortholog	http://www.ncbi.nlm.nih.gov/gene/?term=512120
KIAA1524	chr1:53724996-53754034	-	3.27903	1.1938	-1.45771	5.87558e-60	1.43776e-58	KIAA1524 ortholog	http://www.ncbi.nlm.nih.gov/gene/?term=538580
KIAA1549	chr4:103304452-103312336	-	1.58617	0.603341	-1.3945	5.89723e-11	2.89112e-10	KIAA1549 ortholog	http://www.ncbi.nlm.nih.gov/gene/?term=512679
KIAA1644	chr5:115645962-115730832	-	1.56936	3.14546	1.00309	4.44089e-16	3.1303e-15	KIAA1644 ortholog	http://www.ncbi.nlm.nih.gov/gene/?term=789734
KIAA1841	chr11:43702481-43740203	+	0.527136	0.137243	-1.94144	3.3933e-06	1.13511e-05	KIAA1841 ortholog	http://www.ncbi.nlm.nih.gov/gene/?term=538151
KIF11	chr26:14042393-14087768	+	5.7332	0.282124	-4.34494	1.54627e-243	1.49944e-241	kinesin family member 11	http://www.ncbi.nlm.nih.gov/gene/?term=508467
KIF15	chr22:16553653-16610397	+	1.55157	0.133885	-3.53466	1.46633e-73	4.32759e-72	kinesin family member 15	http://www.ncbi.nlm.nih.gov/gene/?term=541135
KIF18A	chr15:59499775-59585602	-	1.62013	0.441066	-1.87704	2.99337e-27	3.60521e-26	kinesin family member 18A	http://www.ncbi.nlm.nih.gov/gene/?term=537566
KIF18B	chr19:45259186-45281171	-	1.02118	0.0573162	-4.15515	1.29908e-39	2.14138e-38	kinesin family member 18B	http://www.ncbi.nlm.nih.gov/gene/?term=511170
KIF19	chr19:57725559-57753604	-	0.20049	0.0392605	-2.35238	2.17841e-06	7.44489e-06	kinesin family member 19	http://www.ncbi.nlm.nih.gov/gene/?term=538109
KIF1A	chr3:120499856-120608703	-	4.72126	1.46949	-1.68386	3.05813e-157	1.98837e-155	kinesin family member 1A	http://www.ncbi.nlm.nih.gov/gene/?term=527883
KIF20A	chr7:51214055-51222646	+	8.15987	0.53119	-3.94125	1.79109e-260	1.87045e-258	kinesin family member 20A	http://www.ncbi.nlm.nih.gov/gene/?term=527854
KIF20B	chr26:11383702-11467711	+	4.44313	1.54615	-1.5229	2.23531e-89	8.07091e-88	kinesin family member 20B	http://www.ncbi.nlm.nih.gov/gene/?term=514679
KIF22	chr25:26694337-26709145	-	6.4461	0.829174	-2.95868	4.87804e-109	2.20748e-107	kinesin family member 22	http://www.ncbi.nlm.nih.gov/gene/?term=506294
KIF23	chr10:16247612-16308784	+	4.00489	0.528359	-2.92217	3.16776e-157	2.05571e-155	kinesin family member 23	http://www.ncbi.nlm.nih.gov/gene/?term=515748
KIF26B	chr16:32374208-32903957	-	2.40285	0.579529	-2.05179	7.91611e-166	5.50559e-164	kinesin family member 26B	http://www.ncbi.nlm.nih.gov/gene/?term=100336762
KIF2C	chr3:101832364-101851152	-	2.52846	0.390678	-2.69421	3.55136e-61	8.85621e-60	kinesin family member 2C	http://www.ncbi.nlm.nih.gov/gene/?term=533161
KIF3C	chr11:73451221-73487060	+	2.36651	1.15509	-1.03476	2.58617e-24	2.84705e-23	kinesin family member 3C	http://www.ncbi.nlm.nih.gov/gene/?term=777770
KIF4A	chrX:85321202-85449935	-	2.6494	0.250142	-3.40485	1.08305e-105	4.70661e-104	kinesin family member 4A	http://www.ncbi.nlm.nih.gov/gene/?term=537127
KIF5C	chr2:47311871-47472004	-	0.361814	0.0931102	-1.95824	5.17122e-14	3.03495e-13	kinesin family member 5C	http://www.ncbi.nlm.nih.gov/gene/?term=538771
KIF6	chr23:13193873-13613355	-	0.136709	0.0229463	-2.57477	0.000158584	0.000431416	KIF6	http://www.ncbi.nlm.nih.gov/gene/?term=100139627
KIFC1	chr23:7512493-7527642	+	5.06352	0.600652	-3.07554	1.41083e-118	6.86993e-117	kinesin family member C1	http://www.ncbi.nlm.nih.gov/gene/?term=510995
KIRREL3	chr29:30128049-30886857	-	0.553019	0.218204	-1.34165	1.07013e-05	3.39824e-05	kin of IRRE like 3 (Drosophila)	http://www.ncbi.nlm.nih.gov/gene/?term=618028
KIT	chr6:71796318-71917436	+	29.9952	9.29113	-1.69081	0	0	v-kit Hardy-Zuckerman 4 feline sarcoma viral oncogene homolog	http://www.ncbi.nlm.nih.gov/gene/?term=280832
KLF12	chr12:48827462-49184354	-	4.60702	2.27331	-1.01904	2.37838e-54	5.30022e-53	Kruppel-like factor 12	http://www.ncbi.nlm.nih.gov/gene/?term=100140477
KLHL13	chrX:1975397-2173247	-	2.61893	0.911956	-1.52194	6.02308e-40	9.99136e-39	kelch-like 13 (Drosophila)	http://www.ncbi.nlm.nih.gov/gene/?term=528138
KLHL34	chrX:128884921-128889324	+	0.194858	0.0180746	-3.43039	3.07465e-09	1.3401e-08	kelch-like 34 (Drosophila)	http://www.ncbi.nlm.nih.gov/gene/?term=519605
KLHL6	chr1:84158738-84211638	+	4.08089	1.16265	-1.81147	3.28242e-41	5.61236e-40	kelch-like 6 (Drosophila)	http://www.ncbi.nlm.nih.gov/gene/?term=527363
KLK1	chr18:57338700-57343803	-	0.398817	0.0439298	-3.18246	0.000267937	0.000706149	kallikrein 1	http://www.ncbi.nlm.nih.gov/gene/?term=493738
KLK10	chr18:57448224-57454214	-	0.711051	2.62328	1.88335	2.22045e-16	1.7085e-15	kallikrein-related peptidase 10	http://www.ncbi.nlm.nih.gov/gene/?term=515368
KLK11	chr18:57454330-57458832	-	1.10071	0.410112	-1.42434	5.63283e-12	2.95301e-11	kallikrein-related peptidase 11	http://www.ncbi.nlm.nih.gov/gene/?term=526737
KLK12	chr18:57461348-57466588	-	0.994525	0.277876	-1.83957	8.33017e-10	3.79702e-09	kallikrein-related peptidase 12	http://www.ncbi.nlm.nih.gov/gene/?term=618448
KLK6	chr18:57404800-57413334	-	0.738696	0.0398535	-4.2122	2.51763e-13	1.42986e-12	kallikrein-related peptidase 6	http://www.ncbi.nlm.nih.gov/gene/?term=532677
KLK7	chr18:57419929-57425155	-	1.8024	0.533875	-1.75535	7.62165e-13	4.21027e-12	kallikrein-related peptidase 7	http://www.ncbi.nlm.nih.gov/gene/?term=506380
KLRD1	chr5:100096196-100101270	-	2.86306	0.957907	-1.5796	7.48157e-17	6.11424e-16	killer cell lectin-like receptor subfamily D, member 1	http://www.ncbi.nlm.nih.gov/gene/?term=444877
KLRF2	chr5:100486684-100502862	-	1.82825	0	#NAME?	9.68051e-30	1.26465e-28	KLRF2	http://www.ncbi.nlm.nih.gov/gene/?term=100848657
KLRG1	chr5:101401662-101419388	-	1.23342	0.0896405	-3.78237	2.17408e-23	2.31602e-22	killer cell lectin-like receptor subfamily G, member 1	http://www.ncbi.nlm.nih.gov/gene/?term=100295672
KLRJ1	chr5:99860675-99870810	+	1.32841	0.0365812	-5.18245	4.99406e-19	4.4699e-18	killer cell lectin-like receptor family J member 1	http://www.ncbi.nlm.nih.gov/gene/?term=444861
KLRK1	chr5:100038296-100049840	+	2.2756	0.445614	-2.35238	1.94402e-25	2.2223e-24	killer cell lectin-like receptor subfamily K, member 1	http://www.ncbi.nlm.nih.gov/gene/?term=404058
KNTC1	chr17:55100593-55171166	-	2.06022	0.226934	-3.18245	2.43692e-147	1.49294e-145	kinetochore associated 1	http://www.ncbi.nlm.nih.gov/gene/?term=506353
KREMEN1	chr17:70543032-70603346	+	9.99483	4.97505	-1.00647	2.16158e-66	5.81331e-65	kringle containing transmembrane protein 1	http://www.ncbi.nlm.nih.gov/gene/?term=524357
KRT1	chr5:27401477-27407243	+	0.397042	0	#NAME?	2.93037e-14	1.74639e-13	keratin 1	http://www.ncbi.nlm.nih.gov/gene/?term=100301161
KRT14	chr19:42430195-42434559	-	39.7211	8.19155	-2.2777	0	0	keratin 14	http://www.ncbi.nlm.nih.gov/gene/?term=404111
KRT18	chr5:27171925-27175575	-	80.4798	21.1075	-1.93087	0	0	keratin 18	http://www.ncbi.nlm.nih.gov/gene/?term=506480
KRT2	chr5:27430824-27438807	+	0.128089	0	#NAME?	4.89397e-05	0.000142907	keratin 2	http://www.ncbi.nlm.nih.gov/gene/?term=786381
KRT23	chr19:41772735-41789051	-	0.509503	1.04321	1.03387	0.000314485	0.00081922	keratin 23 (histone deacetylase inducible)	http://www.ncbi.nlm.nih.gov/gene/?term=510914
KRT24	chr19:41557543-41561919	-	0.371024	0.0326947	-3.50438	1.20274e-07	4.62432e-07	keratin 24	http://www.ncbi.nlm.nih.gov/gene/?term=788424
KRT5	chr5:27541428-27547279	+	364.035	171.749	-1.08378	0	0	keratin 5	http://www.ncbi.nlm.nih.gov/gene/?term=281268
KRT6A	chr5:27558890-27564155	+	1.25461	0.0548214	-4.51636	1.67099e-32	2.3552e-31	keratin 6A	http://www.ncbi.nlm.nih.gov/gene/?term=614456
KRT75	chr5:27630615-27640849	+	0.728143	4.54728	2.64271	2.22045e-16	1.7085e-15	keratin 75	http://www.ncbi.nlm.nih.gov/gene/?term=539683
KRT76	chr5:27361595-27371178	+	0.104933	0	#NAME?	2.29233e-05	6.98149e-05	keratin 76	http://www.ncbi.nlm.nih.gov/gene/?term=407189
KRT77	chr5:27379062-27391577	+	0.167105	0.0105181	-3.98981	0.000205714	0.000552499	keratin 77	http://www.ncbi.nlm.nih.gov/gene/?term=100336698
KRT78	chr5:27258322-27266308	+	0.275273	0.00932967	-4.88289	3.92532e-08	1.5815e-07	keratin 78	http://www.ncbi.nlm.nih.gov/gene/?term=523221
KRT80	chr5:27886651-27910788	+	3.09373	6.36298	1.04036	4.44089e-16	3.1303e-15	keratin 80	http://www.ncbi.nlm.nih.gov/gene/?term=522400
KRT83	chr5:27745051-27751982	+	0.0244537	0.204712	3.06547	0.000366721	0.000947583	keratin 83	http://www.ncbi.nlm.nih.gov/gene/?term=507421
KYNU	chr2:53843445-53964125	-	2.65255	1.1447	-1.21241	1.62575e-17	1.36174e-16	kynureninase	http://www.ncbi.nlm.nih.gov/gene/?term=520327
L1CAM	chrX:39990120-40004432	-	1.3207	0.263051	-2.32789	8.07244e-42	1.39714e-40	L1 cell adhesion molecule	http://www.ncbi.nlm.nih.gov/gene/?term=516017
L3HYPDH	chr10:71992843-72005431	-	2.05109	0.991765	-1.04832	6.14651e-10	2.82443e-09	L-3-hydroxyproline dehydratase (trans-)	http://www.ncbi.nlm.nih.gov/gene/?term=510525
LA-DQB	chr23:25396616-25423789	+	2.23278	0	#NAME?	2.77475e-12	1.48051e-11	MHC cell surface glycoprotein	http://www.ncbi.nlm.nih.gov/gene/?term=790858
LAG3	chr5:104029081-104035920	-	0.55329	0.179628	-1.62302	0.000140343	0.000384505	lymphocyte-activation gene 3	http://www.ncbi.nlm.nih.gov/gene/?term=515155
LAMC3	chr11:101247065-101316541	+	2.82337	0.919771	-1.61807	3.02016e-61	7.53708e-60	laminin, gamma 3	http://www.ncbi.nlm.nih.gov/gene/?term=518914
LAMP3	chr1:84536329-84568013	+	3.51498	0.776637	-2.1782	1.85207e-87	6.54104e-86	lysosomal-associated membrane protein 3	http://www.ncbi.nlm.nih.gov/gene/?term=531327
LAP	chr27:5124193-5125991	+	19.5962	127.939	2.70681	2.22045e-16	1.7085e-15	lingual antimicrobial peptide	http://www.ncbi.nlm.nih.gov/gene/?term=403090
LAPTM5	chr2:123350420-123376541	+	106.78	42.0492	-1.34449	0	0	lysosomal protein transmembrane 5	http://www.ncbi.nlm.nih.gov/gene/?term=512361
LAT	chr25:26120762-26126167	-	1.94366	0.695277	-1.48312	1.30452e-16	1.05368e-15	linker for activation of T cells	http://www.ncbi.nlm.nih.gov/gene/?term=514735
LAX1	chr16:1326886-1335348	+	1.47697	0.546311	-1.43485	5.04529e-13	2.81594e-12	lymphocyte transmembrane adaptor 1	http://www.ncbi.nlm.nih.gov/gene/?term=540424
LBP	chr13:67875398-67910095	+	35.6567	111.878	1.64968	8.88178e-16	5.806e-15	lipopolysaccharide binding protein	http://www.ncbi.nlm.nih.gov/gene/?term=512242
LCK	chr2:122092889-122113823	-	9.42414	2.58856	-1.86421	1.48218e-90	5.44429e-89	lymphocyte-specific protein tyrosine kinase	http://www.ncbi.nlm.nih.gov/gene/?term=508890
LCN2	chr11:98776973-98797819	+	82.8927	225.012	1.44068	8.88178e-16	5.806e-15	lipocalin 2	http://www.ncbi.nlm.nih.gov/gene/?term=526639
LCNL1	chr11:106244092-106246331	-	0.908274	1.81903	1.00197	7.58237e-05	0.000216021	lipocalin-like 1	http://www.ncbi.nlm.nih.gov/gene/?term=514980
LCTL	chr10:13365616-13381791	-	2.39182	1.02315	-1.22509	5.55717e-13	3.09146e-12	lactase-like	http://www.ncbi.nlm.nih.gov/gene/?term=518599
LDB3	chr28:41657105-41716578	+	0.16764	0.351257	1.06716	1.62047e-05	5.02317e-05	LIM domain binding 3	http://www.ncbi.nlm.nih.gov/gene/?term=536781
LDLRAD1	chr3:92779723-92790244	+	4.78359	0.411728	-3.53833	1.70558e-93	6.43909e-92	low density lipoprotein receptor class A domain containing 1	http://www.ncbi.nlm.nih.gov/gene/?term=784181
LEF1	chr6:18335031-18451282	+	1.57855	0.752289	-1.06924	2.90489e-10	1.36365e-09	lymphoid enhancer-binding factor 1	http://www.ncbi.nlm.nih.gov/gene/?term=535399
LEKR1	chr1:111444532-111681610	-	0.822721	0.251901	-1.70755	2.56604e-12	1.37238e-11	leucine, glutamate and lysine rich 1	http://www.ncbi.nlm.nih.gov/gene/?term=785790
LEP	chr4:93249874-93266624	+	0.184917	1.29002	2.80244	2.22045e-16	1.7085e-15	leptin	http://www.ncbi.nlm.nih.gov/gene/?term=280836
LEPR	chr3:80071019-80167346	-	0.68255	0.231598	-1.55931	1.62449e-15	1.0273e-14	leptin receptor	http://www.ncbi.nlm.nih.gov/gene/?term=497205
LEPREL1	chr1:77752546-77932254	+	1.34551	0.601772	-1.16086	1.1264e-11	5.80124e-11	leprecan-like 1	http://www.ncbi.nlm.nih.gov/gene/?term=511799
LETM2	chr27:33230068-33250462	+	10.5413	4.37913	-1.26734	8.10002e-180	6.09567e-178	leucine zipper-EF-hand containing transmembrane protein 2	http://www.ncbi.nlm.nih.gov/gene/?term=783086
LGALS7B	chr18:48791432-48793845	+	3.5469	1.46241	-1.27821	6.06029e-08	2.40316e-07	lectin, galactoside-binding, soluble, 7B	http://www.ncbi.nlm.nih.gov/gene/?term=787811
LGI4	chr18:46040469-46049240	-	0.54733	1.90281	1.79765	0	0	leucine-rich repeat LGI family, member 4	http://www.ncbi.nlm.nih.gov/gene/?term=618195
LGR5	chr5:1076592-1204809	+	0.825157	0.111523	-2.88733	3.04228e-30	4.03971e-29	leucine-rich repeat containing G protein-coupled receptor 5	http://www.ncbi.nlm.nih.gov/gene/?term=520189
LGR6	chr16:70930279-71016606	+	1.91846	0.175093	-3.45376	3.49312e-60	8.57242e-59	leucine-rich repeat containing G protein-coupled receptor 6	http://www.ncbi.nlm.nih.gov/gene/?term=100336662
LHFPL3	chr4:45805975-46431361	+	0.416434	0.0842208	-2.30584	9.27077e-10	4.21049e-09	lipoma HMGIC fusion partner-like 3	http://www.ncbi.nlm.nih.gov/gene/?term=520147
LHFPL4	chr22:17129452-17162996	+	0.415797	0.206101	-1.01253	0.000120802	0.000334206	lipoma HMGIC fusion partner-like 4	http://www.ncbi.nlm.nih.gov/gene/?term=540541
LIG1	chr18:55307583-55334875	-	4.57313	1.68833	-1.43759	3.10183e-53	6.7312e-52	ligase I, DNA, ATP-dependent	http://www.ncbi.nlm.nih.gov/gene/?term=100124507
LILRB3	chr18:63149500-63284136	-	0.483613	0.15981	-1.5975	4.59978e-06	1.51702e-05	leukocyte immunoglobulin-like receptor, subfamily B (with TM and ITIM domains), member 3	http://www.ncbi.nlm.nih.gov/gene/?term=507024
LIMS2	chr2:4774526-4819195	+	5.38948	18.0471	1.74355	4.44089e-16	3.1303e-15	LIM and senescent cell antigen-like domains 2	http://www.ncbi.nlm.nih.gov/gene/?term=515401
LIN9	chr16:29992611-30077896	-	2.63743	1.10521	-1.25481	8.57286e-23	8.91976e-22	LIN9	http://www.ncbi.nlm.nih.gov/gene/?term=534587
LINGO3	chr7:22547455-22564130	+	0.250619	0.0384081	-2.70601	5.99e-09	2.56208e-08	leucine rich repeat and Ig domain containing 3	http://www.ncbi.nlm.nih.gov/gene/?term=618425
LIPA	chr26:10988284-11117493	-	35.8539	9.57987	-1.90405	0	0	lipase A, lysosomal acid, cholesterol esterase	http://www.ncbi.nlm.nih.gov/gene/?term=100125267
LIPC	chr10:51758867-51921040	-	0.213047	0	#NAME?	4.89397e-05	0.000142907	lipase, hepatic	http://www.ncbi.nlm.nih.gov/gene/?term=535192
LIPE	chr18:51206890-51227502	+	0.82056	1.64759	1.00568	1.08735e-12	5.94471e-12	lipase, hormone-sensitive	http://www.ncbi.nlm.nih.gov/gene/?term=286879
LIPT2	chr15:54616102-54618044	-	2.6137	1.23586	-1.08058	6.07276e-09	2.59551e-08	lipoyl(octanoyl) transferase 2 (putative)	http://www.ncbi.nlm.nih.gov/gene/?term=527628
LMNB1	chr7:28414057-28465720	-	11.104	3.99441	-1.47503	8.19765e-102	3.42224e-100	lamin B1	http://www.ncbi.nlm.nih.gov/gene/?term=540643
LMNB2	chr7:22428091-22448438	+	13.8867	4.96967	-1.48248	4.84515e-212	4.29359e-210	lamin B2	http://www.ncbi.nlm.nih.gov/gene/?term=516326
LMOD1	chr16:49624531-49651879	-	14.6147	45.8486	1.64946	4.44089e-16	3.1303e-15	leiomodin 1 (smooth muscle)	http://www.ncbi.nlm.nih.gov/gene/?term=532090
LMX1B	chr11:97392889-97484422	+	1.97488	0.802399	-1.29937	4.56464e-32	6.37022e-31	LIM homeobox transcription factor 1, beta-like	http://www.ncbi.nlm.nih.gov/gene/?term=100337389
LNP1	chr1:44331164-44372627	+	1.01272	0.484018	-1.0651	2.36278e-09	1.03796e-08	leukemia NUP98 fusion partner 1	http://www.ncbi.nlm.nih.gov/gene/?term=507217
LOC100125412	chr19:54095000-54104213	+	0.836407	2.13922	1.35481	7.10543e-15	4.36406e-14	differential display clone 8	http://www.ncbi.nlm.nih.gov/gene/?term=LOC100125412
LOC100125946	chr21:35135744-35137864	+	0.666383	0	#NAME?	1.19755e-09	5.38983e-09	uncharacterized LOC100125946	http://www.ncbi.nlm.nih.gov/gene/?term=100125946
LOC100126815	chr19:19910640-19922025	+	1.03305	0.254045	-2.02375	2.36898e-06	8.0524e-06	MHC class I-like family A1	http://www.ncbi.nlm.nih.gov/gene/?term=100126815
LOC100138951	chr18:57574117-57583637	+	0	0.196383	Inf	1.22222e-05	3.84987e-05	LOC100138951	http://www.ncbi.nlm.nih.gov/gene/?term=100138951
LOC100139049	chr5:99696393-99701648	-	0.541482	0.0701699	-2.94799	1.87809e-07	7.10616e-07	NKG2-A/NKG2-B type II integral membrane protein-like	http://www.ncbi.nlm.nih.gov/gene/?term=100139049
LOC100139362	chr7:14211738-14246200	-	0.997986	0.131914	-2.91942	1.81337e-26	2.1333e-25	zinc finger protein 709-like	http://www.ncbi.nlm.nih.gov/gene/?term=100139362
LOC100139680	chr9:82159834-82168967	-	0.468243	0.189116	-1.30799	0.000264385	0.000698577	ribosome production factor 1-like	http://www.ncbi.nlm.nih.gov/gene/?term=100139680
LOC100139881	chr21:35121904-35125177	+	0.474876	0	#NAME?	1.19755e-09	5.38983e-09	mast cell protease 2-like	http://www.ncbi.nlm.nih.gov/gene/?term=100139881
LOC100139916	chr25:2504659-2508933	+	4.98547	1.92203	-1.3751	6.63603e-24	7.19805e-23	interleukin 32-like	http://www.ncbi.nlm.nih.gov/gene/?term=100139916
LOC100140174	chr5:99599734-99604465	-	0.438729	0.0203478	-4.43039	6.01194e-06	1.95858e-05	NKG2A-like	http://www.ncbi.nlm.nih.gov/gene/?term=100140174
LOC100140788	chr27:4787526-4793810	-	0.235731	0.0332362	-2.82631	1.3662e-05	4.27363e-05	zinc finger protein 596-like	http://www.ncbi.nlm.nih.gov/gene/?term=100140788
LOC100140850	chr13:57651178-57760177	-	0.734872	0.12615	-2.54235	1.08074e-48	2.13009e-47	LOC100140850	http://www.ncbi.nlm.nih.gov/gene/?term=LOC100140850
LOC100141258	chr25:2515687-2521345	+	4.0757	0.901216	-2.1771	1.01029e-69	2.84086e-68	uncharacterized LOC100141258	http://www.ncbi.nlm.nih.gov/gene/?term=100141258
LOC100196900	chr13:74507152-74517896	+	2.45817	0.425131	-2.53161	8.14731e-18	6.89575e-17	uncharacterized LOC100196900	http://www.ncbi.nlm.nih.gov/gene/?term=100196900
LOC100196902	chr19:37319926-37325265	+	2.03145	0.313271	-2.69703	3.6957e-21	3.60023e-20	uncharacterized LOC100196902	http://www.ncbi.nlm.nih.gov/gene/?term=100196902
LOC100294726	chr7:70445873-70481860	-	0.0696647	0	#NAME?	0.000104483	0.000291157	uncharacterized LOC100294726	http://www.ncbi.nlm.nih.gov/gene/?term=100294726
LOC100294918	chr15:21887397-21897202	+	0.196064	0	#NAME?	0.000223063	0.000595186	LOC100294918	http://www.ncbi.nlm.nih.gov/gene/?term=LOC100294918
LOC100295221	chr23:30767589-30769825	+	44.7824	6.52071	-2.77983	0	0	histone H2B type 1-like	http://www.ncbi.nlm.nih.gov/gene/?term=100295221
LOC100295848	chr9:15602765-15605476	-	1.10873	0.282819	-1.97096	1.33295e-05	4.17694e-05	protein BEX2-like	http://www.ncbi.nlm.nih.gov/gene/?term=100295848
LOC100296121	chr18:64707986-64750031	-	3.91688	1.63495	-1.26046	7.61619e-26	8.80728e-25	zinc finger protein 547-like	http://www.ncbi.nlm.nih.gov/gene/?term=100296121
LOC100296618	chr19:14626244-14627824	+	4.83586	26.6439	2.46196	0	0	extracellular peptidase inhibitor-like	http://www.ncbi.nlm.nih.gov/gene/?term=100296618
LOC100297276	chr1:139359843-139364151	+	0.0124253	0.104017	3.06547	0.000366721	0.000947583	activity-dependent neuroprotector homeobox protein-like	http://www.ncbi.nlm.nih.gov/gene/?term=100297276
LOC100297504	chr18:44857022-44866822	+	0.194939	0	#NAME?	4.89397e-05	0.000142907	brachyury protein-like	http://www.ncbi.nlm.nih.gov/gene/?term=100297504
LOC100297513	chr10:76820111-76858681	-	0.481742	0.207539	-1.21488	2.27929e-06	7.77243e-06	uncharacterized LOC100297513	http://www.ncbi.nlm.nih.gov/gene/?term=100297513
LOC100297594	chr17:72929284-72929941	+	49.4851	18.559	-1.41488	9.13109e-85	3.13356e-83	uncharacterized LOC100297594	http://www.ncbi.nlm.nih.gov/gene/?term=LOC100297594
LOC100297621	chrX:115342024-115780713	+	0.763676	3.86147	2.33812	0	0	dystrophin-like	http://www.ncbi.nlm.nih.gov/gene/?term=100297621
LOC100298453	chr21:20660262-20661742	-	0.243976	0	#NAME?	5.02933e-06	1.65003e-05	myeloid-associated differentiation marker-like	http://www.ncbi.nlm.nih.gov/gene/?term=100298453
LOC100298642	chr17:40816691-40861722	-	0.154981	6.22368	5.3276	0	0	LOC100298642	http://www.ncbi.nlm.nih.gov/gene/?term=LOC100298642
LOC100298655	chrX:29091184-29091856	+	2.37716	0.402838	-2.56097	1.91274e-09	8.46727e-09	uncharacterized LOC100298655	http://www.ncbi.nlm.nih.gov/gene/?term=100298655
LOC100299144	chr14:66405-86097	-	0.701024	0.147082	-2.25284	1.29151e-12	7.02017e-12	protein tyrosine phosphatase, receptor type, f polypeptide (PTPRF), interacting protein (liprin), alpha 1-like	http://www.ncbi.nlm.nih.gov/gene/?term=100299144
LOC100299180	chr12:73571718-73704802	+	14.7101	0.485513	-4.92115	0	0	aTP-binding cassette, sub-family C (CFTR/MRP), member 4-like	http://www.ncbi.nlm.nih.gov/gene/?term=100299180
LOC100299281	chr16:60833853-60897523	-	57.2753	25.7982	-1.15064	0	0	quinone oxidoreductase-like protein 2-like	http://www.ncbi.nlm.nih.gov/gene/?term=100299281
LOC100300091	chrX:148404109-148409556	-	16.6783	2.00828	-3.05394	1.78793e-121	8.95019e-120	allergen Bos d 2-like	http://www.ncbi.nlm.nih.gov/gene/?term=100300091
LOC100300510	chr4:106918106-106923612	+	19.1809	5.56516	-1.78518	8.17334e-97	3.21068e-95	uncharacterized LOC100300510	http://www.ncbi.nlm.nih.gov/gene/?term=100300510
LOC100300716	chrUn_GJ060017:1528-2066	+	27.2775	6.61888	-2.04305	5.36184e-66	1.43179e-64	uncharacterized LOC100300716	http://www.ncbi.nlm.nih.gov/gene/?term=100300716
LOC100300806	chr7:15706694-15709883	-	1.24596	0.205864	-2.59749	2.34032e-06	7.96614e-06	uncharacterized LOC100300806	http://www.ncbi.nlm.nih.gov/gene/?term=100300806
LOC100300971	chr10:23378998-23394325	-	0.276629	0	#NAME?	0.000223063	0.000595186	T-cell receptor alpha chain V region HPB-MLT-like	http://www.ncbi.nlm.nih.gov/gene/?term=LOC100300971
LOC100335205	chr4:83280086-83318437	+	4.03098	1.2796	-1.65544	5.40738e-46	1.00728e-44	uncharacterized LOC100335205	http://www.ncbi.nlm.nih.gov/gene/?term=100335205
LOC100335848	chr12:76157163-76201406	+	3.44754	0.641042	-2.42708	2.52781e-17	2.1064e-16	multidrug resistance-associated protein 4-like	http://www.ncbi.nlm.nih.gov/gene/?term=100335848
LOC100335986	chr26:25716821-25720617	-	0.274031	0.0495337	-2.46786	3.85939e-07	1.42038e-06	deleted in malignant brain tumors 1 protein-like	http://www.ncbi.nlm.nih.gov/gene/?term=LOC100335986
LOC100335990	chrX:18793739-18804700	+	1.04927	0.262472	-1.99915	3.66203e-19	3.29417e-18	uncharacterized LOC100335990	http://www.ncbi.nlm.nih.gov/gene/?term=100335990
LOC100336251	chr18:34196372-34215935	-	4.6435	10.0899	1.11963	0	0	cadherin-5-like	http://www.ncbi.nlm.nih.gov/gene/?term=100336251
LOC100336526	chr2:130627811-130630125	+	1.11674	0.400919	-1.47791	2.15291e-05	6.58465e-05	ePH receptor B2-like	http://www.ncbi.nlm.nih.gov/gene/?term=100336526
LOC100336532	chrX:2874128-2947783	+	0.921755	0.391084	-1.2369	0.000210148	0.000563517	dedicator of cytokinesis protein 11-like	http://www.ncbi.nlm.nih.gov/gene/?term=100336532
LOC100336591	chr25:1568023-1575741	+	0.744494	0.247841	-1.58685	4.46646e-05	0.000131419	uncharacterized LOC100336591	http://www.ncbi.nlm.nih.gov/gene/?term=LOC100336591
LOC100336621	chr6:33469038-33809604	-	0.322073	0.0333896	-3.26992	0.000138737	0.000380719	glutamate receptor delta-2 subunit-like	http://www.ncbi.nlm.nih.gov/gene/?term=100336621
LOC100336669	chr3:54828060-54850338	+	6.36334	1.65525	-1.94274	5.97176e-133	3.25855e-131	guanylate binding protein 4-like	http://www.ncbi.nlm.nih.gov/gene/?term=100336669
LOC100336674	chr11:5785997-5802775	-	6.26038	19.2301	1.61904	2.22045e-16	1.7085e-15	solute carrier family 10 (sodium/bile acid cotransporter family), member 6-like	http://www.ncbi.nlm.nih.gov/gene/?term=100336674
LOC100336786	chr14:15330107-15332381	+	0.349631	0.0280087	-3.64189	4.84528e-06	1.59427e-05	serine/threonine-protein kinase MARK2-like	http://www.ncbi.nlm.nih.gov/gene/?term=100336786
LOC100336855	chr10:45345784-45363400	-	0.114055	0.728668	2.67553	3.04073e-05	9.13133e-05	dolichyl-diphosphooligosaccharide--protein glycosyltransferase subunit 4-like	http://www.ncbi.nlm.nih.gov/gene/?term=100336855
LOC100336869	chr5:99774994-99779653	-	2.72867	0.961804	-1.50438	1.74658e-09	7.75292e-09	killer cell lectin-like receptor subfamily C, member 1-like	http://www.ncbi.nlm.nih.gov/gene/?term=100336869
LOC100336982	chr16:2108975-2117749	+	0.522906	0	#NAME?	5.02933e-06	1.65003e-05	uncharacterized LOC100336982	http://www.ncbi.nlm.nih.gov/gene/?term=100336982
LOC100336998	chr5:10908834-10947220	-	0.928577	0.349126	-1.41127	1.27457e-06	4.4675e-06	protein tyrosine phosphatase, receptor type, f polypeptide (PTPRF), interacting protein (liprin), alpha 2-like	http://www.ncbi.nlm.nih.gov/gene/?term=100336998
LOC100337053	chr12:72006073-72205330	+	4.88409	2.09321	-1.22237	3.46636e-58	8.26182e-57	multidrug resistance-associated protein 4-like	http://www.ncbi.nlm.nih.gov/gene/?term=100337053
LOC100337066	chr5:116948625-116968574	+	1.30262	0.397341	-1.71297	1.09823e-20	1.04644e-19	wingless-type MMTV integration site family, member 7B-like	http://www.ncbi.nlm.nih.gov/gene/?term=100337066
LOC100337129	chr12:73516167-73571151	-	4.96702	0.299046	-4.05394	6.6865e-40	1.1081e-38	aTP-binding cassette, sub-family C (CFTR/MRP), member 4-like	http://www.ncbi.nlm.nih.gov/gene/?term=100337129
LOC100337165	chr6:5882044-5902035	+	0.485982	0.0802966	-2.59749	2.34032e-06	7.96614e-06	T-cell activation Rho GTPase-activating protein-like	http://www.ncbi.nlm.nih.gov/gene/?term=100337165
LOC100337183	chr8:66592011-66627986	+	0.481642	0.233433	-1.04495	7.96362e-05	0.000226521	contactin associated protein-like 3-like	http://www.ncbi.nlm.nih.gov/gene/?term=100337183
LOC100337197	chr26:19214962-19224035	+	1.78476	3.79232	1.08735	2.06501e-13	1.17753e-12	lysyl oxidase homolog 4-like	http://www.ncbi.nlm.nih.gov/gene/?term=100337197
LOC100337213	chr7:10817302-11482790	+	0.0846399	0.312324	1.88363	2.01722e-07	7.61562e-07	egf-like module containing, mucin-like, hormone receptor-like 2-like	http://www.ncbi.nlm.nih.gov/gene/?term=100337213
LOC100337214	chr7:45027132-45029452	-	1.58854	0.37833	-2.06998	1.00748e-14	6.14884e-14	lipid phosphate phosphatase-related protein type 3-like	http://www.ncbi.nlm.nih.gov/gene/?term=LOC100337214
LOC100337226	chr6:82555581-82962957	-	1.26229	0.368186	-1.77754	4.44727e-43	7.882e-42	LOC100337226	http://www.ncbi.nlm.nih.gov/gene/?term=LOC100337226
LOC100337240	chr24:62427084-62436168	-	0.0281233	0.247823	3.13947	0.000212481	0.000569501	serpin peptidase inhibitor, clade B (ovalbumin), member 3-like	http://www.ncbi.nlm.nih.gov/gene/?term=100337240
LOC100337244	chr12:74536422-74760765	+	3.99424	1.34437	-1.57099	4.78865e-67	1.30126e-65	aTP-binding cassette, sub-family C (CFTR/MRP), member 4-like	http://www.ncbi.nlm.nih.gov/gene/?term=100337244
LOC100337271	chr1:146288831-146311295	-	0.213719	0.0269043	-2.98981	4.40264e-05	0.000129685	uncharacterized LOC100337271	http://www.ncbi.nlm.nih.gov/gene/?term=LOC100337271
LOC100337296	chr1:30300654-30305325	+	0.110546	0.487067	2.13947	5.30628e-05	0.000153967	leukocyte immunoglobulin-like receptor, subfamily A (with TM domain), member 6-like	http://www.ncbi.nlm.nih.gov/gene/?term=100337296
LOC100337340	chr17:74194338-74200486	+	0.31825	0.0673061	-2.24135	5.39286e-08	2.14702e-07	transmembrane protein 191C-like	http://www.ncbi.nlm.nih.gov/gene/?term=LOC100337340
LOC100337430	chr15:75361016-75370265	-	1.01639	0.111956	-3.18245	1.58349e-07	6.0237e-07	aLX homeobox 4-like	http://www.ncbi.nlm.nih.gov/gene/?term=100337430
LOC100337478	chr5:47431141-47607504	+	1.37637	0.662406	-1.05508	3.87399e-07	1.42545e-06	glutamate receptor interacting protein 1-like	http://www.ncbi.nlm.nih.gov/gene/?term=100337478
LOC100847175	chr6:90705807-90710035	+	0.0350124	1.60436	5.51799	1.48104e-13	8.49382e-13	c-X-C motif chemokine 15-like	http://www.ncbi.nlm.nih.gov/gene/?term=100847175
LOC100847319	chr23:7671151-7679923	+	0.702555	0.33578	-1.06509	1.10576e-06	3.89633e-06	uncharacterized LOC100847319	http://www.ncbi.nlm.nih.gov/gene/?term=100847319
LOC100847320	chr27:141217-149657	+	0.262702	0.066141	-1.98981	0.00017826	0.000481814	CUB and sushi domain-containing protein 1-like	http://www.ncbi.nlm.nih.gov/gene/?term=100847320
LOC100847379	chr5:74906792-74972513	+	0.848985	0.0665002	-3.67431	2.79997e-11	1.4062e-10	apolipoprotein L3-like	http://www.ncbi.nlm.nih.gov/gene/?term=100847379
LOC100847395	chr29:51434187-51461970	-	0.108065	0.0209036	-2.37008	3.68323e-07	1.35856e-06	mucin-5AC-like	http://www.ncbi.nlm.nih.gov/gene/?term=LOC100847395
LOC100847454	chr7:55234246-55308690	+	0.704959	0.107105	-2.71851	4.19719e-06	1.38978e-05	uncharacterized LOC100847454	http://www.ncbi.nlm.nih.gov/gene/?term=100847454
LOC100847516	chr1:150675558-150690359	-	0.0596644	1.91904	5.00737	4.44089e-16	3.1303e-15	single-minded homolog 2-like	http://www.ncbi.nlm.nih.gov/gene/?term=100847516
LOC100847548	chr12:75932932-75956574	+	26.9161	0.516596	-5.70329	1.23971e-307	1.48154e-305	multidrug resistance-associated protein 4-like	http://www.ncbi.nlm.nih.gov/gene/?term=100847548
LOC100847581	chr18:65527525-65529777	-	2.1611	0.883845	-1.2899	3.91771e-14	2.31852e-13	60S acidic ribosomal protein P1-like	http://www.ncbi.nlm.nih.gov/gene/?term=100847581
LOC100847583	chr20:35988357-35994135	+	12.3761	5.59038	-1.14654	4.08415e-43	7.24979e-42	pikachurin-like	http://www.ncbi.nlm.nih.gov/gene/?term=100847583
LOC100847721	chr9:19943073-19990886	+	2.81157	0.202841	-3.79295	4.73785e-79	1.51415e-77	dual specificity protein kinase TTK-like	http://www.ncbi.nlm.nih.gov/gene/?term=LOC100847721
LOC100847724	chr19:14639863-14641760	-	19.3442	421.774	4.4465	4.44089e-16	3.1303e-15	extracellular peptidase inhibitor-like	http://www.ncbi.nlm.nih.gov/gene/?term=100847724
LOC100847765	chr3:31707603-31719973	-	0.248711	0.043833	-2.50438	4.66852e-05	0.000137008	uncharacterized LOC100847765	http://www.ncbi.nlm.nih.gov/gene/?term=100847765
LOC100847886	chr8:48572351-48658370	-	0.937952	0.127158	-2.88289	3.51887e-15	2.19098e-14	uncharacterized LOC100847886	http://www.ncbi.nlm.nih.gov/gene/?term=LOC100847886
LOC100847979	chr6:108344049-108383837	-	0.163882	0.0231062	-2.82631	1.3662e-05	4.27363e-05	uncharacterized LOC100847979	http://www.ncbi.nlm.nih.gov/gene/?term=LOC100847979
LOC100848038	chr7:23237737-23314672	-	9.80747	4.2359	-1.21121	3.40691e-51	7.05064e-50	uncharacterized LOC100848038	http://www.ncbi.nlm.nih.gov/gene/?term=LOC100848038
LOC100848055	chr18:56338267-56343163	+	0.130936	0	#NAME?	5.16845e-07	1.87954e-06	uncharacterized LOC100848055	http://www.ncbi.nlm.nih.gov/gene/?term=LOC100848055
LOC100848119	chr14:2244392-2248509	+	0.42864	0.16088	-1.41378	3.97053e-05	0.000117674	uncharacterized LOC100848119	http://www.ncbi.nlm.nih.gov/gene/?term=LOC100848119
LOC100848369	chr23:31681842-31693153	-	0.662582	0.236328	-1.48731	9.56967e-08	3.71959e-07	uncharacterized LOC100848369	http://www.ncbi.nlm.nih.gov/gene/?term=100848369
LOC100848415	chr13:62693076-62722422	+	0.46457	0.228391	-1.02439	2.31904e-05	7.05967e-05	DNA (cytosine-5)-methyltransferase 3B-like	http://www.ncbi.nlm.nih.gov/gene/?term=LOC100848415
LOC100848419	chr18:50881964-50889700	-	3.07468	1.40142	-1.13355	1.32504e-08	5.52006e-08	uncharacterized LOC100848419	http://www.ncbi.nlm.nih.gov/gene/?term=100848419
LOC100848452	chr18:51038854-51041461	+	2.55738	0.954903	-1.42124	1.60067e-05	4.96408e-05	uncharacterized LOC100848452	http://www.ncbi.nlm.nih.gov/gene/?term=LOC100848452
LOC100848488	chr1:23927266-23995996	+	7.43774	3.36198	-1.14555	7.89099e-21	7.55061e-20	roundabout homolog 2-like	http://www.ncbi.nlm.nih.gov/gene/?term=100848488
LOC100848511	chrX:14586063-14804571	-	1.36491	0.502972	-1.44026	2.60022e-05	7.85294e-05	uncharacterized LOC100848511	http://www.ncbi.nlm.nih.gov/gene/?term=100848511
LOC100848513	chr5:107865941-107866318	+	2.68845	0.947628	-1.50438	8.66413e-05	0.000244724	uncharacterized LOC100848513	http://www.ncbi.nlm.nih.gov/gene/?term=100848513
LOC100848563	chr15:78427798-78435971	-	1.55377	0.64801	-1.26168	4.08228e-09	1.76703e-08	uncharacterized LOC100848563	http://www.ncbi.nlm.nih.gov/gene/?term=LOC100848563
LOC100848575	chr5:100182534-100193164	-	5.68081	2.04829	-1.47168	2.75917e-43	4.92098e-42	natural killer cells antigen CD94-like	http://www.ncbi.nlm.nih.gov/gene/?term=100848575
LOC100848610	chr11:103283461-103285607	+	1.77121	0.216778	-3.03045	5.29058e-08	2.10853e-07	beta-lactoglobulin-2-like	http://www.ncbi.nlm.nih.gov/gene/?term=100848610
LOC100848734	chr23:30741940-30742661	+	43.7272	2.48063	-4.13975	0	0	histone H2A type 1-D-like	http://www.ncbi.nlm.nih.gov/gene/?term=LOC100848734
LOC100848815	chr23:25426101-25430183	-	22.7942	8.51173	-1.42114	3.25006e-84	1.10639e-82	SLA class II histocompatibility antigen, DQ haplotype D alpha chain-like	http://www.ncbi.nlm.nih.gov/gene/?term=100848815
LOC100848875	chr23:45347892-45405490	-	0.243201	0.777638	1.67695	3.20655e-11	1.60233e-10	N-acetyllactosaminide beta-1,6-N-acetylglucosaminyl-transferase, isoform A-like	http://www.ncbi.nlm.nih.gov/gene/?term=100848875
LOC100848911	chr7:74119575-74127292	+	4.23431	0.506718	-3.06287	7.78112e-32	1.08057e-30	securin-like	http://www.ncbi.nlm.nih.gov/gene/?term=LOC100848911
LOC100848920	chr16:13041903-13045221	-	39.2682	18.6268	-1.07598	2.41337e-106	1.05554e-104	regulator of G-protein signaling 2-like	http://www.ncbi.nlm.nih.gov/gene/?term=LOC100848920
LOC100849046	chr3:12974327-13031832	-	2.3585	0.640076	-1.88155	6.193e-58	1.46679e-56	SLAM family member 9-like	http://www.ncbi.nlm.nih.gov/gene/?term=100849046
LOC100850659	chr3:13497255-13501591	-	0.999682	0.158855	-2.65376	3.04138e-11	1.52293e-10	uncharacterized LOC100850659	http://www.ncbi.nlm.nih.gov/gene/?term=100850659
LOC100850749	chr2:1463132-1681846	+	0.270428	0.0429725	-2.65376	3.04138e-11	1.52293e-10	rho guanine nucleotide exchange factor 4-like	http://www.ncbi.nlm.nih.gov/gene/?term=LOC100850749
LOC101902154	chr5:66020546-66043578	-	1.00022	0.482011	-1.05318	0.000386496	0.000996253	LOC101902154	http://www.ncbi.nlm.nih.gov/gene/?term=101902154
LOC101902263	chr15:76753585-76756607	+	1.36079	0.498515	-1.44874	7.23379e-08	2.84391e-07	LOC101902263	http://www.ncbi.nlm.nih.gov/gene/?term=LOC101902263
LOC101902361	chr29:49805184-49808969	-	0.473252	0.156387	-1.59749	9.47554e-07	3.36226e-06	LOC101902361	http://www.ncbi.nlm.nih.gov/gene/?term=101902361
LOC101902376	chr5:280287-285498	+	0.769311	0.109342	-2.81472	1.22511e-06	4.30037e-06	LOC101902376	http://www.ncbi.nlm.nih.gov/gene/?term=101902376
LOC101902400	chr26:51358823-51365175	-	0.132841	0.5853	2.13948	0.00019179	0.000516656	LOC101902400	http://www.ncbi.nlm.nih.gov/gene/?term=101902400
LOC101902445	chr19:27861210-27862943	+	1.423	0.689672	-1.04495	1.01612e-05	3.2361e-05	LOC101902445	http://www.ncbi.nlm.nih.gov/gene/?term=LOC101902445
LOC101902537	chr29:50096805-50109810	+	0.196919	0.520576	1.40251	2.91603e-05	8.7685e-05	LOC101902537	http://www.ncbi.nlm.nih.gov/gene/?term=101902537
LOC101902555	chr12:73208602-73219747	-	9.16977	3.91127	-1.22925	4.97513e-12	2.61468e-11	LOC101902555	http://www.ncbi.nlm.nih.gov/gene/?term=101902555
LOC101902609	chr14:15180745-15187579	+	0.258432	0	#NAME?	4.89397e-05	0.000142907	LOC101902609	http://www.ncbi.nlm.nih.gov/gene/?term=LOC101902609
LOC101902617	chr6:5532712-5535320	+	4.02664	0.669956	-2.58744	7.0828e-24	7.67529e-23	LOC101902617	http://www.ncbi.nlm.nih.gov/gene/?term=101902617
LOC101902625	chr12:73793924-74077415	+	2.25638	0.981472	-1.20099	3.39029e-14	2.01271e-13	LOC101902625	http://www.ncbi.nlm.nih.gov/gene/?term=101902625
LOC101902659	chr5:108067082-108078621	-	0.178926	0	#NAME?	2.29233e-05	6.98149e-05	LOC101902659	http://www.ncbi.nlm.nih.gov/gene/?term=LOC101902659
LOC101902670	chr2:122824288-122836787	+	1.47739	2.99373	1.01889	0	0	LOC101902670	http://www.ncbi.nlm.nih.gov/gene/?term=101902670
LOC101902713	chr14:26476067-26479339	-	0.444742	0.0653179	-2.76742	0.000291966	0.000763961	LOC101902713	http://www.ncbi.nlm.nih.gov/gene/?term=101902713
LOC101902742	chr7:321074-346444	-	0.514029	0.0150988	-5.08934	2.15116e-09	9.47326e-09	LOC101902742	http://www.ncbi.nlm.nih.gov/gene/?term=101902742
LOC101902878	chr18:52391241-52391965	+	4.40754	2.20223	-1.00101	2.72311e-05	8.21458e-05	LOC101902878	http://www.ncbi.nlm.nih.gov/gene/?term=LOC101902878
LOC101902981	chr25:2691399-2692225	-	1.22882	3.20039	1.38097	3.79835e-09	1.64623e-08	LOC101902981	http://www.ncbi.nlm.nih.gov/gene/?term=LOC101902981
LOC101902996	chr7:10485798-10514208	+	0.0702644	0.619172	3.13947	1.94927e-09	8.62107e-09	LOC101902996	http://www.ncbi.nlm.nih.gov/gene/?term=LOC101902996
LOC101903005	chr23:25468652-25477403	+	68.8684	4.86783	-3.82249	0	0	LOC101903005	http://www.ncbi.nlm.nih.gov/gene/?term=LOC101903005
LOC101903244	chr13:24860225-25050138	+	1.34365	0.527818	-1.34804	8.56498e-07	3.04808e-06	LOC101903244	http://www.ncbi.nlm.nih.gov/gene/?term=101903244
LOC101903321	chr26:16718779-16721439	-	0.543146	2.24354	2.04636	0	0	LOC101903321	http://www.ncbi.nlm.nih.gov/gene/?term=101903321
LOC101903388	chr20:3797059-3806463	+	1.02609	0.464098	-1.14466	4.33134e-07	1.58668e-06	LOC101903388	http://www.ncbi.nlm.nih.gov/gene/?term=LOC101903388
LOC101903424	chr3:35877494-35878717	+	0.442804	0.0162583	-4.76742	1.66523e-07	6.32263e-07	LOC101903424	http://www.ncbi.nlm.nih.gov/gene/?term=101903424
LOC101903444	chr1:432376-437918	+	0.501169	0	#NAME?	1.26471e-11	6.49482e-11	LOC101903444	http://www.ncbi.nlm.nih.gov/gene/?term=101903444
LOC101903503	chr2:65276573-65280963	-	3.04981	1.31882	-1.20947	8.20963e-34	1.18821e-32	LOC101903503	http://www.ncbi.nlm.nih.gov/gene/?term=101903503
LOC101903527	chr2:111250509-111266004	-	0.282666	0.00889592	-4.98981	9.20845e-09	3.88049e-08	LOC101903527	http://www.ncbi.nlm.nih.gov/gene/?term=LOC101903527
LOC101903658	chr23:28921606-28933993	-	2.4021	0.863973	-1.47524	2.13413e-12	1.14445e-11	LOC101903658	http://www.ncbi.nlm.nih.gov/gene/?term=LOC101903658
LOC101903662	chr23:52459599-52477810	+	0.386034	0	#NAME?	5.3114e-08	2.11534e-07	LOC101903662	http://www.ncbi.nlm.nih.gov/gene/?term=LOC101903662
LOC101903710	chr10:73080396-73083056	+	0.572055	0.271437	-1.07554	0.000273876	0.0007199	LOC101903710	http://www.ncbi.nlm.nih.gov/gene/?term=101903710
LOC101903852	chr24:270633-273775	+	2.41798	0.723643	-1.74045	1.69363e-16	1.36181e-15	LOC101903852	http://www.ncbi.nlm.nih.gov/gene/?term=LOC101903852
LOC101903891	chr25:36792040-36819879	+	0.284371	0.0777688	-1.87051	0.000250048	0.000662294	LOC101903891	http://www.ncbi.nlm.nih.gov/gene/?term=101903891
LOC101903924	chr14:680711-693194	-	0.602365	0.0801215	-2.91038	8.06065e-11	3.92115e-10	LOC101903924	http://www.ncbi.nlm.nih.gov/gene/?term=101903924
LOC101904120	chr3:57102957-57103607	+	7.7358	3.66824	-1.07646	1.36088e-11	6.97285e-11	LOC101904120	http://www.ncbi.nlm.nih.gov/gene/?term=LOC101904120
LOC101904141	chrX:39593127-39596969	-	5.62556	2.46677	-1.18937	1.0218e-23	1.0992e-22	LOC101904141	http://www.ncbi.nlm.nih.gov/gene/?term=LOC101904141
LOC101904160	chr14:174015-246273	+	0.415294	0.0593445	-2.80695	1.11715e-07	4.31012e-07	LOC101904160	http://www.ncbi.nlm.nih.gov/gene/?term=LOC101904160
LOC101904219	chr19:28319482-28329700	+	0.223477	0.031094	-2.84542	0.000156258	0.000425635	LOC101904219	http://www.ncbi.nlm.nih.gov/gene/?term=101904219
LOC101904300	chrUn_GJ058440:48758-62876	+	0.264021	0.0162318	-4.02376	1.66172e-11	8.47592e-11	LOC101904300	http://www.ncbi.nlm.nih.gov/gene/?term=LOC101904300
LOC101904315	chr3:33325364-33327849	+	0.0769625	0.339098	2.13947	5.30628e-05	0.000153967	LOC101904315	http://www.ncbi.nlm.nih.gov/gene/?term=LOC101904315
LOC101904370	chr5:99659671-99729717	-	0.318712	0.0200607	-3.98981	0.000205714	0.000552499	LOC101904370	http://www.ncbi.nlm.nih.gov/gene/?term=101904370
LOC101904526	chr15:51814449-51816460	-	3.05669	1.41713	-1.109	3.05137e-14	1.81563e-13	LOC101904526	http://www.ncbi.nlm.nih.gov/gene/?term=101904526
LOC101904551	chr7:27064599-27065412	+	5.50215	1.54513	-1.83227	6.0917e-20	5.64743e-19	LOC101904551	http://www.ncbi.nlm.nih.gov/gene/?term=LOC101904551
LOC101904601	chr9:70875545-71152285	+	1.28796	4.52878	1.81403	0	0	LOC101904601	http://www.ncbi.nlm.nih.gov/gene/?term=101904601
LOC101904706	chr23:17257442-17263357	-	2.03512	4.91224	1.27127	2.22045e-16	1.7085e-15	LOC101904706	http://www.ncbi.nlm.nih.gov/gene/?term=LOC101904706
LOC101904723	chr7:5674140-5680248	+	0.939711	0.400852	-1.22915	2.80711e-10	1.31976e-09	LOC101904723	http://www.ncbi.nlm.nih.gov/gene/?term=101904723
LOC101904843	chr14:468892-475106	-	0.399763	0.160124	-1.31996	8.30707e-05	0.000235836	LOC101904843	http://www.ncbi.nlm.nih.gov/gene/?term=LOC101904843
LOC101904864	chr25:26058346-26063828	+	0.276089	0.0595814	-2.2122	9.36431e-08	3.64672e-07	LOC101904864	http://www.ncbi.nlm.nih.gov/gene/?term=101904864
LOC101904903	chr5:99795004-99806761	-	0.880851	0.056247	-3.96905	1.36952e-17	1.14883e-16	LOC101904903	http://www.ncbi.nlm.nih.gov/gene/?term=101904903
LOC101905029	chr17:55857481-55858325	-	2.49975	0.675855	-1.887	9.62523e-11	4.66686e-10	LOC101905029	http://www.ncbi.nlm.nih.gov/gene/?term=101905029
LOC101905132	chr3:102715088-102720808	+	0.507731	1.0699	1.07534	1.08487e-05	3.43892e-05	LOC101905132	http://www.ncbi.nlm.nih.gov/gene/?term=LOC101905132
LOC101905134	chr17:68545124-68555836	+	0.579051	0.0765392	-2.91942	8.3158e-05	0.000235847	LOC101905134	http://www.ncbi.nlm.nih.gov/gene/?term=101905134
LOC101905167	chr5:112580459-112581728	+	0.110161	1.01928	3.20986	0.000122677	0.000339117	LOC101905167	http://www.ncbi.nlm.nih.gov/gene/?term=101905167
LOC101905263	chr7:15446494-15447449	+	2.88193	0.874276	-1.72087	8.22608e-13	4.52942e-12	LOC101905263	http://www.ncbi.nlm.nih.gov/gene/?term=LOC101905263
LOC101905293	chrX:4227901-4270759	+	0.819072	0.294599	-1.47524	5.3647e-05	0.000155569	LOC101905293	http://www.ncbi.nlm.nih.gov/gene/?term=101905293
LOC101905369	chr10:92902261-93009550	-	0.842439	0.301893	-1.48053	1.10999e-12	6.06263e-12	LOC101905369	http://www.ncbi.nlm.nih.gov/gene/?term=101905369
LOC101905432	chr13:66443823-66449887	+	19.1416	7.69001	-1.31565	1.06577e-92	3.98812e-91	LOC101905432	http://www.ncbi.nlm.nih.gov/gene/?term=101905432
LOC101905441	chr18:8452495-8456543	-	0.501258	0.162735	-1.62303	6.36521e-08	2.51819e-07	LOC101905441	http://www.ncbi.nlm.nih.gov/gene/?term=101905441
LOC101905453	chr26:25733798-25736959	-	0.249996	0	#NAME?	1.07373e-05	3.40519e-05	LOC101905453	http://www.ncbi.nlm.nih.gov/gene/?term=101905453
LOC101905505	chrX:64505750-64507889	+	0.844224	0.0929915	-3.18246	5.41394e-17	4.45345e-16	LOC101905505	http://www.ncbi.nlm.nih.gov/gene/?term=101905505
LOC101905551	chr24:61816085-61816825	-	0.304764	6.25741	4.3598	2.22045e-16	1.7085e-15	LOC101905551	http://www.ncbi.nlm.nih.gov/gene/?term=101905551
LOC101905591	chr19:42479769-42493875	-	0.131602	0.0139162	-3.24134	3.30865e-06	1.10833e-05	LOC101905591	http://www.ncbi.nlm.nih.gov/gene/?term=101905591
LOC101905599	chr25:29823595-29825577	+	3.61591	1.31799	-1.45602	1.64697e-17	1.37918e-16	LOC101905599	http://www.ncbi.nlm.nih.gov/gene/?term=LOC101905599
LOC101905669	chr21:20193751-20194626	+	1.14679	0.103647	-3.46785	1.58065e-09	7.04774e-09	LOC101905669	http://www.ncbi.nlm.nih.gov/gene/?term=101905669
LOC101905723	chr10:58548570-58554222	+	0.849579	0.330799	-1.36079	0.000375173	0.000968169	LOC101905723	http://www.ncbi.nlm.nih.gov/gene/?term=101905723
LOC101905818	chr12:21844133-21847237	+	0.852623	0.345207	-1.30445	2.79259e-08	1.13892e-07	LOC101905818	http://www.ncbi.nlm.nih.gov/gene/?term=101905818
LOC101905852	chr14:941676-1008759	+	1.12777	0.290867	-1.95504	4.25606e-15	2.64174e-14	LOC101905852	http://www.ncbi.nlm.nih.gov/gene/?term=LOC101905852
LOC101905860	chr5:85354392-85411123	-	0.355498	0.125306	-1.50439	0.000217679	0.00058279	LOC101905860	http://www.ncbi.nlm.nih.gov/gene/?term=LOC101905860
LOC101905894	chr8:103682569-103683929	-	10.7024	5.13223	-1.06028	6.15083e-30	8.08517e-29	LOC101905894	http://www.ncbi.nlm.nih.gov/gene/?term=101905894
LOC101906005	chr13:11241449-11246646	+	0.952224	0.321138	-1.56811	5.13217e-08	2.04852e-07	LOC101906005	http://www.ncbi.nlm.nih.gov/gene/?term=LOC101906005
LOC101906009	chrX:70355647-70382438	-	1.57253	0.39592	-1.98981	1.47719e-16	1.19088e-15	LOC101906009	http://www.ncbi.nlm.nih.gov/gene/?term=101906009
LOC101906102	chr23:30810703-30825623	-	1370.32	499.151	-1.45696	0	0	LOC101906102	http://www.ncbi.nlm.nih.gov/gene/?term=101906102
LOC101906128	chr11:29808637-29811463	-	0.125881	0.754299	2.58308	8.69505e-06	2.78721e-05	LOC101906128	http://www.ncbi.nlm.nih.gov/gene/?term=LOC101906128
LOC101906169	chr12:62487201-62664430	-	0.103544	0.355849	1.78102	0.000150053	0.00040995	LOC101906169	http://www.ncbi.nlm.nih.gov/gene/?term=LOC101906169
LOC101906227	chr14:35398855-35487180	+	1.75379	7.76954	2.14735	0	0	LOC101906227	http://www.ncbi.nlm.nih.gov/gene/?term=101906227
LOC101906272	chr13:41894779-41907386	-	0.188094	0	#NAME?	5.02933e-06	1.65003e-05	LOC101906272	http://www.ncbi.nlm.nih.gov/gene/?term=101906272
LOC101906296	chr13:55263820-55278276	+	0.16824	0.0114041	-3.8829	3.12363e-07	1.1589e-06	LOC101906296	http://www.ncbi.nlm.nih.gov/gene/?term=LOC101906296
LOC101906312	chr7:70775296-70789532	-	1.88918	0.751272	-1.33035	7.28138e-14	4.24112e-13	LOC101906312	http://www.ncbi.nlm.nih.gov/gene/?term=101906312
LOC101906316	chr8:80689151-80760157	+	0.629362	0.206614	-1.60695	1.13798e-05	3.59853e-05	LOC101906316	http://www.ncbi.nlm.nih.gov/gene/?term=101906316
LOC101906344	chr9:97398605-97399165	-	5.28971	10.9361	1.04784	1.23134e-10	5.9262e-10	LOC101906344	http://www.ncbi.nlm.nih.gov/gene/?term=101906344
LOC101906419	chr9:74546350-74553115	+	0.554906	0.162995	-1.76742	0.000167582	0.000454838	LOC101906419	http://www.ncbi.nlm.nih.gov/gene/?term=LOC101906419
LOC101906455	chr14:38585145-38615171	+	2.26594	0.987157	-1.19876	3.3045e-06	1.10737e-05	LOC101906455	http://www.ncbi.nlm.nih.gov/gene/?term=101906455
LOC101906526	chr6:72866767-72900481	-	0.270719	0.0554786	-2.28679	3.42573e-07	1.26724e-06	LOC101906526	http://www.ncbi.nlm.nih.gov/gene/?term=101906526
LOC101906536	chr10:71151683-71152291	-	0.964134	2.35273	1.28703	4.27688e-05	0.000126235	LOC101906536	http://www.ncbi.nlm.nih.gov/gene/?term=LOC101906536
LOC101906598	chr4:40520204-40560784	-	13.4977	3.46233	-1.9629	6.86439e-122	3.45152e-120	LOC101906598	http://www.ncbi.nlm.nih.gov/gene/?term=LOC101906598
LOC101906722	chr12:75532644-75593788	+	1.57512	0.769251	-1.03394	6.76586e-05	0.000194013	LOC101906722	http://www.ncbi.nlm.nih.gov/gene/?term=LOC101906722
LOC101906727	chr14:1058966-1060325	+	0.730841	0.0966028	-2.91942	8.3158e-05	0.000235847	LOC101906727	http://www.ncbi.nlm.nih.gov/gene/?term=LOC101906727
LOC101906855	chr10:36757301-36794494	-	0.772802	0.151332	-2.35238	1.10761e-07	4.27475e-07	LOC101906855	http://www.ncbi.nlm.nih.gov/gene/?term=101906855
LOC101907050	chrX:27726380-27733173	-	1.41144	0.483685	-1.54503	1.13161e-05	3.58005e-05	LOC101907050	http://www.ncbi.nlm.nih.gov/gene/?term=LOC101907050
LOC101907085	chr11:105122441-105123149	-	1.84741	0.421019	-2.13355	1.31102e-08	5.46299e-08	LOC101907085	http://www.ncbi.nlm.nih.gov/gene/?term=101907085
LOC101907117	chr13:70062661-70066149	-	0.662673	0.21652	-1.6138	5.47237e-09	2.34807e-08	LOC101907117	http://www.ncbi.nlm.nih.gov/gene/?term=101907117
LOC101907218	chr7:16025837-16026847	+	1.60103	0.445526	-1.84542	3.07144e-07	1.14041e-06	LOC101907218	http://www.ncbi.nlm.nih.gov/gene/?term=LOC101907218
LOC101907326	chr14:68651402-68660607	-	4.72601	1.67082	-1.50007	3.35032e-14	1.98932e-13	LOC101907326	http://www.ncbi.nlm.nih.gov/gene/?term=LOC101907326
LOC101907331	chr3:121004407-121038452	+	3.97717	1.77249	-1.16596	6.87474e-06	2.22727e-05	LOC101907331	http://www.ncbi.nlm.nih.gov/gene/?term=LOC101907331
LOC101907356	chr13:12693829-12696942	-	1.21124	0.474379	-1.35237	0.000291671	0.000763719	LOC101907356	http://www.ncbi.nlm.nih.gov/gene/?term=LOC101907356
LOC101907372	chr12:34496651-34504182	-	1.87016	0.774271	-1.27225	6.60444e-29	8.41738e-28	LOC101907372	http://www.ncbi.nlm.nih.gov/gene/?term=LOC101907372
LOC101907401	chr29:47541200-47544486	+	1.30986	0.192376	-2.76741	1.65986e-10	7.929e-10	LOC101907401	http://www.ncbi.nlm.nih.gov/gene/?term=LOC101907401
LOC101907481	chr3:100068027-100069335	+	1.08688	0.258444	-2.07227	5.96008e-09	2.55121e-08	LOC101907481	http://www.ncbi.nlm.nih.gov/gene/?term=101907481
LOC101907627	chr9:65872515-65874482	-	6.81672	2.83762	-1.2644	1.34832e-20	1.2822e-19	LOC101907627	http://www.ncbi.nlm.nih.gov/gene/?term=101907627
LOC101907634	chr27:26367915-26389611	+	23.7464	10.7387	-1.14489	1.37167e-80	4.49369e-79	LOC101907634	http://www.ncbi.nlm.nih.gov/gene/?term=LOC101907634
LOC101907725	chr24:58347644-58362664	-	1.88886	0.86895	-1.12017	1.20848e-14	7.33999e-14	LOC101907725	http://www.ncbi.nlm.nih.gov/gene/?term=LOC101907725
LOC101907743	chr8:22129216-22140205	+	0.480915	0.0353153	-3.76742	1.2368e-06	4.33826e-06	LOC101907743	http://www.ncbi.nlm.nih.gov/gene/?term=LOC101907743
LOC101907808	chr4:120134730-120139022	+	0.632038	0.208252	-1.60168	4.14253e-11	2.05342e-10	LOC101907808	http://www.ncbi.nlm.nih.gov/gene/?term=LOC101907808
LOC101907832	chr16:1803250-1838210	-	2.52761	1.12304	-1.17036	1.28885e-56	2.97373e-55	LOC101907832	http://www.ncbi.nlm.nih.gov/gene/?term=LOC101907832
LOC101907985	chr21:10846121-10883308	+	0.544019	0.174324	-1.64189	4.31136e-09	1.86381e-08	LOC101907985	http://www.ncbi.nlm.nih.gov/gene/?term=101907985
LOC101908103	chr3:18552325-18553929	+	0.984928	0.11159	-3.14181	7.24865e-15	4.44881e-14	LOC101908103	http://www.ncbi.nlm.nih.gov/gene/?term=LOC101908103
LOC101908130	chr13:79658823-79701394	+	0.0922225	0.965042	3.3874	2.22045e-16	1.7085e-15	LOC101908130	http://www.ncbi.nlm.nih.gov/gene/?term=LOC101908130
LOC101908153	chr27:26367825-26376025	-	56.9952	28.4719	-1.0013	3.7761e-48	7.34867e-47	LOC101908153	http://www.ncbi.nlm.nih.gov/gene/?term=LOC101908153
LOC404103	chr13:74943621-74947760	-	5.80136	0.504635	-3.52308	3.37377e-51	6.99059e-50	spleen trypsin inhibitor	http://www.ncbi.nlm.nih.gov/gene/?term=404103
LOC407171	chr18:63174816-63177902	+	2.21873	11.5939	2.38556	2.22045e-16	1.7085e-15	Fc gamma 2 receptor	http://www.ncbi.nlm.nih.gov/gene/?term=407171
LOC444875	chr21:71507493-71530794	+	4.58165	1.52024	-1.59157	2.29872e-28	2.87468e-27	IgM	http://www.ncbi.nlm.nih.gov/gene/?term=444875
LOC504599	chr3:20823726-20824139	+	42.5477	7.59476	-2.486	1.27658e-117	6.18074e-116	histone H3.2	http://www.ncbi.nlm.nih.gov/gene/?term=504599
LOC504861	chr18:61040532-61053681	-	0.193347	2.18936	3.50124	2.22045e-16	1.7085e-15	solute carrier family 7 (cationic amino acid transporter, y+ system), member 3-like	http://www.ncbi.nlm.nih.gov/gene/?term=504861
LOC505183	chr23:31525819-31526272	-	115.651	17.2264	-2.74708	0	0	histone H2B type 1-like	http://www.ncbi.nlm.nih.gov/gene/?term=505183
LOC505383	chr29:10474485-12328778	+	0.526298	0.206122	-1.35238	2.23414e-14	1.33851e-13	LOC505383	http://www.ncbi.nlm.nih.gov/gene/?term=505383
LOC505502	chr4:54083716-54744457	-	0.366586	1.27468	1.79791	2.22045e-16	1.7085e-15	LOC505502	http://www.ncbi.nlm.nih.gov/gene/?term=LOC505502
LOC505972	chr25:2405860-2418896	+	0.0842256	0.500984	2.57243	1.7214e-08	7.11191e-08	uncharacterized LOC505972	http://www.ncbi.nlm.nih.gov/gene/?term=505972
LOC506364	chr18:57861453-57868307	-	0.153925	0.8429	2.45313	2.50733e-12	1.34119e-11	LOC506364	http://www.ncbi.nlm.nih.gov/gene/?term=506364
LOC506823	chr12:75162750-75175327	+	2.55656	0.177857	-3.84541	1.36345e-27	1.66578e-26	multidrug resistance-associated protein 4-like	http://www.ncbi.nlm.nih.gov/gene/?term=506823
LOC506959	chr10:22643478-22644244	-	0.695491	0	#NAME?	2.35574e-06	8.00899e-06	uncharacterized LOC506959	http://www.ncbi.nlm.nih.gov/gene/?term=506959
LOC507513	chr7:92952348-93053108	+	7.04331	1.40493	-2.32576	1.30999e-49	2.62618e-48	G protein-coupled receptor 98-like	http://www.ncbi.nlm.nih.gov/gene/?term=507513
LOC507550	chr8:62935770-62978425	+	1.96688	4.23763	1.10735	2.22045e-16	1.7085e-15	LOC507550	http://www.ncbi.nlm.nih.gov/gene/?term=507550
LOC508455	chr18:53270706-53284531	+	0.239944	0.0248752	-3.26992	0.000138737	0.000380719	estradiol 17-beta-dehydrogenase 12-like	http://www.ncbi.nlm.nih.gov/gene/?term=508455
LOC508492	chr14:11892026-11907678	-	1.09042	0.0628616	-4.11656	2.97431e-27	3.58353e-26	LOC508492	http://www.ncbi.nlm.nih.gov/gene/?term=LOC508492
LOC509058	chr15:76769009-76792101	+	5.92827	2.48684	-1.2533	1.10691e-56	2.55568e-55	LOC509058	http://www.ncbi.nlm.nih.gov/gene/?term=LOC509058
LOC509513	chr4:106638735-106904802	+	10.0161	2.27773	-2.13665	2.09569e-74	6.2723e-73	uncharacterized LOC509513	http://www.ncbi.nlm.nih.gov/gene/?term=509513
LOC509810	chr18:65197726-65211384	+	3.81088	1.75992	-1.11461	2.43316e-27	2.94094e-26	zinc finger protein LOC509810	http://www.ncbi.nlm.nih.gov/gene/?term=509810
LOC509881	chr19:57485564-57505056	+	1.75237	0.31133	-2.49279	4.38277e-20	4.08432e-19	cD300 molecule-like family member b-like	http://www.ncbi.nlm.nih.gov/gene/?term=LOC509881
LOC509946	chrX:20487655-20568357	+	0.673995	0.131984	-2.35237	8.49771e-13	4.6767e-12	LOC509946	http://www.ncbi.nlm.nih.gov/gene/?term=509946
LOC510185	chr5:75927359-75967608	-	3.70004	1.20214	-1.62194	1.31749e-33	1.89795e-32	LOC510185	http://www.ncbi.nlm.nih.gov/gene/?term=510185
LOC510913	chr24:58560951-58629002	+	0.252178	0.00766276	-5.04043	4.45291e-09	1.92231e-08	nose resistant to fluoxetine protein 6-like	http://www.ncbi.nlm.nih.gov/gene/?term=LOC510913
LOC511034	chr1:137110870-137499248	-	0.220123	0.0143684	-3.93734	1.56423e-07	5.95247e-07	LOC511034	http://www.ncbi.nlm.nih.gov/gene/?term=LOC511034
LOC511180	chr18:56738809-56746760	+	4.04837	1.33313	-1.60252	1.51562e-41	2.60324e-40	sialic acid binding Ig-like lectin 5-like	http://www.ncbi.nlm.nih.gov/gene/?term=511180
LOC511617	chr4:113763390-113768447	-	3.03157	1.34217	-1.1755	2.65922e-12	1.42065e-11	GTPase, IMAP family member 5-like	http://www.ncbi.nlm.nih.gov/gene/?term=511617
LOC512440	chr21:20128135-20133013	-	2.49531	0.843295	-1.56511	4.35865e-24	4.75362e-23	myeloid-associated differentiation marker-like	http://www.ncbi.nlm.nih.gov/gene/?term=512440
LOC512486	chr3:54306891-54323003	-	12.298	5.32822	-1.2067	3.09596e-92	1.15343e-90	interferon-induced guanylate-binding protein 1	http://www.ncbi.nlm.nih.gov/gene/?term=512486
LOC512541	chr10:85431596-85435223	+	0.831033	0.302222	-1.4593	5.38456e-06	1.76231e-05	acyl-CoA thioesterase 4-like	http://www.ncbi.nlm.nih.gov/gene/?term=512541
LOC512548	chr13:74313865-74317438	+	1.30894	0.64964	-1.01069	6.22723e-05	0.000179264	LOC512548	http://www.ncbi.nlm.nih.gov/gene/?term=512548
LOC512867	chr4:113952067-113959999	-	2.09078	0.766712	-1.44728	1.05586e-24	1.17958e-23	LOC512867	http://www.ncbi.nlm.nih.gov/gene/?term=512867
LOC513486	chr19:45846843-45857821	-	0.974393	0.0841801	-3.53295	2.88326e-12	1.53695e-11	LOC513486	http://www.ncbi.nlm.nih.gov/gene/?term=LOC513486
LOC513969	chr13:11125454-17820964	+	0.578804	0.0977583	-2.56578	4.32278e-20	4.03064e-19	ankyrin repeat domain-containing protein 26-like	http://www.ncbi.nlm.nih.gov/gene/?term=513969
LOC514194	chr1:119895944-119956192	+	4.07524	19.3406	2.24668	4.44089e-16	3.1303e-15	LOC514194	http://www.ncbi.nlm.nih.gov/gene/?term=LOC514194
LOC514978	chr13:67954928-67982705	+	0.523481	0.193743	-1.43399	6.47258e-05	0.000186009	lipopolysaccharide-binding protein-like	http://www.ncbi.nlm.nih.gov/gene/?term=514978
LOC515105	chr16:50596014-50678949	-	1.09165	0.430794	-1.34144	2.82296e-16	2.16083e-15	LOC515105	http://www.ncbi.nlm.nih.gov/gene/?term=LOC515105
LOC515150	chr16:4998346-5006453	+	3.99745	13.0152	1.70305	0	0	complement component 4 binding protein, alpha-like	http://www.ncbi.nlm.nih.gov/gene/?term=515150
LOC515418	chr3:11533839-11540174	-	0.763836	0.108698	-2.81294	4.04251e-29	5.1951e-28	CD1a molecule-like	http://www.ncbi.nlm.nih.gov/gene/?term=515418
LOC515624	chr4:93645724-93702748	-	0.219964	0.0852865	-1.36688	2.27687e-06	7.76575e-06	LOC515624	http://www.ncbi.nlm.nih.gov/gene/?term=515624
LOC515676	chr19:14514191-14548202	-	6.3519	2.00612	-1.66278	2.31675e-41	3.97123e-40	uncharacterized LOC515676	http://www.ncbi.nlm.nih.gov/gene/?term=515676
LOC515828	chr16:3639567-3663701	+	2.60438	0.577598	-2.1728	2.83091e-39	4.63264e-38	uncharacterized LOC515828	http://www.ncbi.nlm.nih.gov/gene/?term=515828
LOC515976	chr22:53567796-53584624	-	0.971753	2.58099	1.40926	2.88658e-14	1.7212e-13	LOC515976	http://www.ncbi.nlm.nih.gov/gene/?term=LOC515976
LOC516599	chr15:48505720-48525958	-	1.8352	0.649581	-1.49836	1.18799e-19	1.08768e-18	tripartite motif containing 5-like	http://www.ncbi.nlm.nih.gov/gene/?term=516599
LOC516742	chr3:20813132-20813508	-	83.563	22.645	-1.88367	2.87006e-147	1.75513e-145	histone cluster 1, H4i-like	http://www.ncbi.nlm.nih.gov/gene/?term=516742
LOC517138	chr23:31669545-31670354	-	106.67	44.3455	-1.26629	8.17993e-224	7.40338e-222	histone cluster 1, H4i-like	http://www.ncbi.nlm.nih.gov/gene/?term=517138
LOC517139	chr23:31670478-31671144	-	42.4574	5.51954	-2.9434	3.40922e-226	3.14426e-224	histone cluster 1, H3a-like	http://www.ncbi.nlm.nih.gov/gene/?term=LOC517139
LOC518080	chr1:22313429-22383855	-	1.30449	0.646896	-1.01188	1.33899e-11	6.8638e-11	aTP-binding cassette, sub-family C (CFTR/MRP), member 1-like	http://www.ncbi.nlm.nih.gov/gene/?term=518080
LOC518134	chr7:18708751-18745554	-	0.914393	0.243947	-1.90625	3.88495e-13	2.18267e-12	eGF-like module-containing mucin-like hormone receptor-like 4-like	http://www.ncbi.nlm.nih.gov/gene/?term=518134
LOC518911	chrX:68957213-69060487	-	0.247746	0	#NAME?	2.55667e-09	1.12096e-08	solute carrier family 9 (sodium/hydrogen exchanger), member 2-like	http://www.ncbi.nlm.nih.gov/gene/?term=518911
LOC518961	chr23:31485312-31485744	-	281.74	98.8575	-1.51094	0	0	histone cluster 1, H4i-like	http://www.ncbi.nlm.nih.gov/gene/?term=518961
LOC519952	chr4:106314077-106322132	-	0.116955	0	#NAME?	0.000223063	0.000595186	dBH-like monooxygenase protein 2-like	http://www.ncbi.nlm.nih.gov/gene/?term=519952
LOC521092	chrX:116418004-116422594	-	0.0320326	0.211704	2.72444	1.81621e-05	5.60485e-05	ring finger protein, LIM domain interacting-like	http://www.ncbi.nlm.nih.gov/gene/?term=521092
LOC521207	chr28:18547467-18575340	+	4.72602	1.2928	-1.87013	5.57473e-89	2.00007e-87	LOC521207	http://www.ncbi.nlm.nih.gov/gene/?term=521207
LOC521580	chr23:31455830-31472762	-	65.6586	6.98973	-3.23168	0	0	histone H2B type 1-like	http://www.ncbi.nlm.nih.gov/gene/?term=521580
LOC522763	chr21:20084897-20092569	-	0.104915	0.562413	2.42241	2.04764e-10	9.72531e-10	LOC522763	http://www.ncbi.nlm.nih.gov/gene/?term=522763
LOC522960	chr23:31121165-31127673	+	13.7507	1.01747	-3.75645	1.54736e-207	1.33973e-205	histone cluster 1, H2bj-like	http://www.ncbi.nlm.nih.gov/gene/?term=LOC522960
LOC523083	chr8:60653092-60654051	-	0.282287	0	#NAME?	0.000104483	0.000291157	putative olfactory receptor ENSP00000348552-like	http://www.ncbi.nlm.nih.gov/gene/?term=523083
LOC523214	chr23:31496689-31499123	-	27.8972	4.89536	-2.51063	0	0	histone cluster 1, H3a-like	http://www.ncbi.nlm.nih.gov/gene/?term=LOC523214
LOC523427	chr13:54063354-54079412	+	5.96702	2.78517	-1.09925	1.3525e-41	2.32778e-40	LOC523427	http://www.ncbi.nlm.nih.gov/gene/?term=LOC523427
LOC523484	chr2:69897824-69917648	+	0.115183	0.0126874	-3.18246	0.000267937	0.000706149	5-hydroxytryptamine receptor 5B-like	http://www.ncbi.nlm.nih.gov/gene/?term=523484
LOC524176	chr13:68095745-68097060	+	2.55689	1.11901	-1.19217	1.99129e-09	8.8012e-09	histone cluster 1, H2ai-like	http://www.ncbi.nlm.nih.gov/gene/?term=524176
LOC524236	chr2:5345250-5345959	+	6.42502	0.700711	-3.19681	6.16308e-41	1.04745e-39	histone cluster 1, H2ai-like	http://www.ncbi.nlm.nih.gov/gene/?term=524236
LOC524576	chr5:74875633-74899129	-	1.64681	0.404978	-2.02376	1.96944e-16	1.58021e-15	apolipoprotein L, 3-like	http://www.ncbi.nlm.nih.gov/gene/?term=524576
LOC524692	chr22:49951089-50235376	-	0.991847	0.323108	-1.6181	2.05908e-33	2.95623e-32	LOC524692	http://www.ncbi.nlm.nih.gov/gene/?term=LOC524692
LOC524810	chr21:71453612-71596379	-	71.9639	17.5149	-2.03869	0	0	IgM	http://www.ncbi.nlm.nih.gov/gene/?term=524810
LOC525511	chr23:31643512-31651168	-	69.6846	7.03859	-3.30748	0	0	histone cluster 1, H3a-like	http://www.ncbi.nlm.nih.gov/gene/?term=LOC525511
LOC525599	chr23:25634652-25643394	-	3.76715	0.456668	-3.04426	8.79288e-72	2.53552e-70	butyrophilin family member	http://www.ncbi.nlm.nih.gov/gene/?term=525599
LOC525627	chr19:40363631-40374360	+	0.836407	0.298069	-1.48856	1.03264e-11	5.32887e-11	upstream-binding protein 1-like	http://www.ncbi.nlm.nih.gov/gene/?term=LOC525627
LOC525938	chr29:46054739-46057356	+	1.51204	0.580243	-1.38177	1.48991e-05	4.6371e-05	glutathione S-transferase pi 1-like	http://www.ncbi.nlm.nih.gov/gene/?term=LOC525938
LOC527068	chr13:43973307-43996000	+	0.26154	0.0620496	-2.07554	0.000209084	0.000561018	aldo-keto reductase family 1 member C3 -like	http://www.ncbi.nlm.nih.gov/gene/?term=527068
LOC527083	chr18:50439977-50453116	-	0.157373	0	#NAME?	2.29233e-05	6.98149e-05	Cytochrome P450 2G1-like	http://www.ncbi.nlm.nih.gov/gene/?term=527083
LOC527388	chr23:31479366-31481528	+	141.755	20.4014	-2.79666	0	0	histone cluster 1, H4i-like	http://www.ncbi.nlm.nih.gov/gene/?term=527388
LOC527645	chr23:30757225-30757676	-	26.9797	5.01907	-2.42638	1.03488e-79	3.33876e-78	histone cluster 1, H4i-like	http://www.ncbi.nlm.nih.gov/gene/?term=527645
LOC527981	chr27:23866969-23908462	-	0.203879	0.047909	-2.08934	1.15639e-08	4.83644e-08	low-density lipoprotein receptor-related protein 2-like	http://www.ncbi.nlm.nih.gov/gene/?term=527981
LOC528040	chr7:15835271-15865462	+	0.11964	0	#NAME?	2.62739e-10	1.23749e-09	complement component 3-like	http://www.ncbi.nlm.nih.gov/gene/?term=528040
LOC528329	chr23:30747674-30748375	+	21.6179	3.40174	-2.66788	5.42649e-110	2.48215e-108	histone cluster 1, H4i-like	http://www.ncbi.nlm.nih.gov/gene/?term=528329
LOC528412	chr21:9628134-9665834	-	56.1129	20.9238	-1.42319	6.44794e-200	5.40354e-198	aTP-binding cassette, sub-family C (CFTR/MRP), member 4-like	http://www.ncbi.nlm.nih.gov/gene/?term=528412
LOC529195	chr25:2691392-2710539	-	0.702644	1.88228	1.42162	2.22045e-16	1.7085e-15	LOC529195	http://www.ncbi.nlm.nih.gov/gene/?term=LOC529195
LOC529196	chr22:53809969-53833166	+	2.06168	0.756981	-1.44549	8.3834e-25	9.38742e-24	C-C chemokine receptor type 1-like	http://www.ncbi.nlm.nih.gov/gene/?term=529196
LOC529277	chr23:30729842-30730795	-	30.229	2.21113	-3.77308	2.5268e-289	2.86822e-287	histone cluster 1, H2ai-like	http://www.ncbi.nlm.nih.gov/gene/?term=529277
LOC529849	chr10:47953721-47957474	+	0.589452	1.33487	1.17925	2.49489e-12	1.33475e-11	LOC529849	http://www.ncbi.nlm.nih.gov/gene/?term=LOC529849
LOC530077	chr4:114148212-114155546	-	5.49536	1.4327	-1.93948	1.9455e-38	3.11463e-37	gTPase, IMAP family member 5-like	http://www.ncbi.nlm.nih.gov/gene/?term=530077
LOC530264	chr17:74342851-74355802	-	0.620412	0.218683	-1.50439	4.25863e-09	1.84148e-08	leucine-rich repeat-containing protein LOC400891-like	http://www.ncbi.nlm.nih.gov/gene/?term=LOC530264
LOC531074	chr16:81130396-81182499	-	1.31257	0.166823	-2.976	3.21046e-58	7.66265e-57	LOC531074	http://www.ncbi.nlm.nih.gov/gene/?term=LOC531074
LOC531990	chr2:89166308-89166736	+	4.47448	1.1133	-2.00688	3.394e-11	1.69276e-10	histone cluster 2, H3c-like	http://www.ncbi.nlm.nih.gov/gene/?term=LOC531990
LOC532207	chr6:117798755-117856796	-	0.0819844	0	#NAME?	0.000223063	0.000595186	epididymis-specific alpha-mannosidase-like	http://www.ncbi.nlm.nih.gov/gene/?term=532207
LOC532330	chr25:36520478-36523733	-	0.399378	0.0559893	-2.83453	5.56186e-09	2.38512e-08	insulin receptor substrate 3-like	http://www.ncbi.nlm.nih.gov/gene/?term=532330
LOC533266	chr26:14916721-14938883	+	0.231028	0	#NAME?	5.6093e-10	2.58352e-09	LOC533266	http://www.ncbi.nlm.nih.gov/gene/?term=LOC533266
LOC533821	chr27:23463194-23523903	-	7.0985	2.1004	-1.75685	7.22706e-195	5.91051e-193	tyrosine-protein kinase SgK223-like	http://www.ncbi.nlm.nih.gov/gene/?term=533821
LOC534578	chr3:42743608-42766086	-	9.30963	4.27261	-1.12361	6.26286e-63	1.60061e-61	LOC534578	http://www.ncbi.nlm.nih.gov/gene/?term=534578
LOC534842	chr1:24157562-24589936	+	3.54782	1.10803	-1.67894	3.09452e-83	1.04505e-81	LOC534842	http://www.ncbi.nlm.nih.gov/gene/?term=LOC534842
LOC536123	chr2:25826528-26263973	-	0.895247	0.104882	-3.09352	3.23444e-34	4.74198e-33	LOC536123	http://www.ncbi.nlm.nih.gov/gene/?term=LOC536123
LOC536642	chr11:69904866-70648419	+	0.116482	0.0359255	-1.69703	5.47196e-05	0.00015853	LOC536642	http://www.ncbi.nlm.nih.gov/gene/?term=LOC536642
LOC537376	chr28:9739986-10568656	+	0.29555	2.86723	3.27818	0	0	LOC537376	http://www.ncbi.nlm.nih.gov/gene/?term=LOC537376
LOC537655	chrX:115892889-117040628	+	0.814041	4.42922	2.44388	2.22045e-16	1.7085e-15	dystrophin-like	http://www.ncbi.nlm.nih.gov/gene/?term=537655
LOC538070	chr8:41293376-41583639	+	4.86501	1.51222	-1.68577	9.26644e-186	7.21337e-184	LOC538070	http://www.ncbi.nlm.nih.gov/gene/?term=LOC538070
LOC538751	chr6:91126207-91138401	+	2.61303	0.604595	-2.11168	2.09407e-23	2.23289e-22	LOC538751	http://www.ncbi.nlm.nih.gov/gene/?term=LOC538751
LOC538837	chr4:60029652-60036771	-	1.25881	0.310594	-2.01896	5.08534e-13	2.83642e-12	LOC538837	http://www.ncbi.nlm.nih.gov/gene/?term=LOC538837
LOC539517	chr19:31737123-31828424	+	1.36756	3.92459	1.52094	4.44089e-16	3.1303e-15	LOC539517	http://www.ncbi.nlm.nih.gov/gene/?term=LOC539517
LOC539572	chr6:14171346-14227343	+	3.28491	1.13186	-1.53716	1.71401e-83	5.81735e-82	LOC539572	http://www.ncbi.nlm.nih.gov/gene/?term=LOC539572
LOC540148	chr23:31463889-31474495	+	95.5187	9.79162	-3.28616	0	0	histone cluster 1, H3a-like	http://www.ncbi.nlm.nih.gov/gene/?term=LOC540148
LOC613715	chr28:44930281-44953779	+	6.45611	16.2412	1.33092	4.44089e-16	3.1303e-15	LOC613715	http://www.ncbi.nlm.nih.gov/gene/?term=LOC613715
LOC613744	chr10:25255871-25256630	-	0.49724	0	#NAME?	0.000104483	0.000291157	T-cell receptor alpha chain V region HPB-MLT-like	http://www.ncbi.nlm.nih.gov/gene/?term=613744
LOC614741	chr28:4121564-4484474	+	0.0939653	0.0172505	-2.44549	8.41641e-05	0.000238422	formin-2-like	http://www.ncbi.nlm.nih.gov/gene/?term=LOC614741
LOC614781	chrX:39258455-39268422	-	1.31823	0.211205	-2.64189	2.45911e-17	2.05117e-16	killer cell immunoglobulin-like receptor 3DL1-like	http://www.ncbi.nlm.nih.gov/gene/?term=614781
LOC615257	chr23:26682369-26690852	+	1.13606	0.419378	-1.43772	1.06629e-06	3.76783e-06	butyrophilin, subfamily 1, member A1-like	http://www.ncbi.nlm.nih.gov/gene/?term=615257
LOC615277	chr22:12681630-12688327	+	1.25388	0.0232615	-5.75231	6.54999e-29	8.35112e-28	thioesterase superfamily member 4-like	http://www.ncbi.nlm.nih.gov/gene/?term=615277
LOC615514	chr3:33782465-33800932	-	1.04102	0.437825	-1.24957	1.76373e-06	6.0915e-06	LOC615514	http://www.ncbi.nlm.nih.gov/gene/?term=615514
LOC615727	chr29:50882286-50892958	+	0.745022	1.97661	1.40767	2.22045e-16	1.7085e-15	LOC615727	http://www.ncbi.nlm.nih.gov/gene/?term=615727
LOC616014	chr28:6242295-6301593	+	2.73128	1.34707	-1.01975	1.08773e-33	1.56896e-32	mixed lineage kinase 4	http://www.ncbi.nlm.nih.gov/gene/?term=616014
LOC616060	chr5:100328486-100340537	-	1.24974	0.251167	-2.31491	3.05604e-09	1.33233e-08	LOC616060	http://www.ncbi.nlm.nih.gov/gene/?term=LOC616060
LOC616111	chr27:32793133-32820262	-	12.2997	5.49123	-1.16342	3.24402e-101	1.34107e-99	LOC616111	http://www.ncbi.nlm.nih.gov/gene/?term=616111
LOC616149	chr3:22763661-22790816	-	0.605205	0.203736	-1.57072	1.07568e-08	4.51003e-08	neuroblastoma breakpoint family, member 3-like	http://www.ncbi.nlm.nih.gov/gene/?term=616149
LOC616612	chr2:47067412-47302251	-	2.23779	0.492986	-2.18246	4.11046e-32	5.7482e-31	LOC616612	http://www.ncbi.nlm.nih.gov/gene/?term=LOC616612
LOC616720	chr18:60544237-60557337	-	2.51702	1.12804	-1.1579	3.19781e-25	3.63353e-24	zinc finger protein 850-like	http://www.ncbi.nlm.nih.gov/gene/?term=616720
LOC616776	chr23:30713333-30713772	-	120.562	12.7994	-3.23563	0	0	histone H2B type 1-like	http://www.ncbi.nlm.nih.gov/gene/?term=LOC616776
LOC616782	chr25:10092222-10251935	-	0.132356	0.0422581	-1.64712	1.93127e-07	7.30088e-07	uncharacterized LOC616782	http://www.ncbi.nlm.nih.gov/gene/?term=616782
LOC616800	chr23:30715756-30716352	+	88.0245	14.4001	-2.61183	0	0	histone cluster 1, H3a-like	http://www.ncbi.nlm.nih.gov/gene/?term=LOC616800
LOC616819	chr23:30726419-30764756	+	54.221	12.2537	-2.14563	0	0	histone cluster 1, H3a-like	http://www.ncbi.nlm.nih.gov/gene/?term=616819
LOC616853	chr5:30665012-30667676	+	0.533229	0.0507982	-3.39191	5.96753e-09	2.55343e-08	ribose-5-phosphate isomerase-like	http://www.ncbi.nlm.nih.gov/gene/?term=616853
LOC616876	chr5:30643474-30657974	+	0.088641	0	#NAME?	4.89397e-05	0.000142907	complement component 1, q subcomponent-like 1-like	http://www.ncbi.nlm.nih.gov/gene/?term=616876
LOC616942	chr23:27842188-27846500	+	4.52482	0.99078	-2.19122	9.16934e-44	1.64834e-42	major histocompatibility complex, class I, A-like	http://www.ncbi.nlm.nih.gov/gene/?term=616942
LOC616971	chr1:81844062-81864316	-	0.014293	0.566777	5.3094	1.07412e-11	5.54036e-11	nmrA-like family domain-containing protein 1-like	http://www.ncbi.nlm.nih.gov/gene/?term=616971
LOC616977	chr8:23164757-23166334	+	0.429334	0.0630551	-2.76742	2.27221e-06	7.75095e-06	interferon beta-2-like	http://www.ncbi.nlm.nih.gov/gene/?term=616977
LOC617126	chrX:112550665-112621986	-	0.0869863	0	#NAME?	4.89397e-05	0.000142907	LOC617126	http://www.ncbi.nlm.nih.gov/gene/?term=LOC617126
LOC617141	chr18:61634901-61638834	+	0.685092	0.0368113	-4.21808	1.60793e-21	1.58459e-20	solute carrier family 7 (cationic amino acid transporter, y+ system), member 3-like	http://www.ncbi.nlm.nih.gov/gene/?term=617141
LOC617219	chr5:44533877-44539641	+	0.14192	1.53199	3.43226	2.22045e-16	1.7085e-15	lysozyme C, tracheal isozyme-like	http://www.ncbi.nlm.nih.gov/gene/?term=617219
LOC617568	chr8:102795829-102872341	-	0.139321	0.042202	-1.72303	0.000273059	0.000717975	LOC617568	http://www.ncbi.nlm.nih.gov/gene/?term=LOC617568
LOC617702	chr18:63337116-63357130	+	0.453665	2.65111	2.5469	0	0	leukocyte immunoglobulin-like receptor, subfamily B (with TM and ITIM domains), member 3-like	http://www.ncbi.nlm.nih.gov/gene/?term=617702
LOC617875	chr23:31534731-31535523	+	181.347	52.8497	-1.77879	0	0	histone H4-like	http://www.ncbi.nlm.nih.gov/gene/?term=617875
LOC618367	chr29:42478123-42495308	+	2.51959	0.904554	-1.47791	1.57906e-11	8.0628e-11	uncharacterized LOC618367	http://www.ncbi.nlm.nih.gov/gene/?term=618367
LOC618409	chr13:61928188-61938365	-	3.6065	1.69567	-1.08874	2.98343e-15	1.86273e-14	interferon regulatory factor 4-like	http://www.ncbi.nlm.nih.gov/gene/?term=618409
LOC618416	chrUn_GJ059959:16628-24315	+	0.308245	0.764842	1.31108	3.88866e-07	1.43053e-06	leukocyte immunoglobulin-like receptor, subfamily B (with TM and ITIM domains), member 3-like	http://www.ncbi.nlm.nih.gov/gene/?term=618416
LOC618565	chr5:100112428-100120510	-	1.4474	0.384173	-1.91364	2.23173e-10	1.05597e-09	natural killer cells antigen CD94-like	http://www.ncbi.nlm.nih.gov/gene/?term=618565
LOC618591	chr5:100762267-100779161	+	2.84642	0.645511	-2.14063	1.97044e-18	1.71435e-17	killer cell lectin-like receptor-like	http://www.ncbi.nlm.nih.gov/gene/?term=LOC618591
LOC618824	chr23:31461651-31462144	+	138.789	27.6347	-2.32834	0	0	histone cluster 1, H2ai-like	http://www.ncbi.nlm.nih.gov/gene/?term=LOC618824
LOC618859	chr8:23023813-23024450	+	0.424758	0	#NAME?	0.000104483	0.000291157	interferon, omega 1-like	http://www.ncbi.nlm.nih.gov/gene/?term=618859
LOC619000	chr13:17717591-17883913	+	0.374304	0.0422868	-3.14593	7.73879e-09	3.28483e-08	ankyrin repeat domain 26-like	http://www.ncbi.nlm.nih.gov/gene/?term=619000
LOC619094	chr5:29427933-29428321	+	3.36713	0.358101	-3.23308	7.659e-13	4.22883e-12	histone H4-like	http://www.ncbi.nlm.nih.gov/gene/?term=619094
LOC768255	chr4:114032637-114039806	+	23.1802	6.69298	-1.79217	5.596e-202	4.72458e-200	GTPase, IMAP family member 4-like	http://www.ncbi.nlm.nih.gov/gene/?term=768255
LOC780876	chr6:5536135-5566484	+	10.9034	3.18603	-1.77495	3.8581e-57	9.01197e-56	MAD2 mitotic arrest deficient-like 1 (yeast)-like	http://www.ncbi.nlm.nih.gov/gene/?term=780876
LOC781004	chr16:5919480-5979455	-	1.35144	0.517421	-1.38509	2.88755e-11	1.44826e-10	complement factor H-like	http://www.ncbi.nlm.nih.gov/gene/?term=781004
LOC781146	chr5:44443587-44448198	+	1.93278	24.3822	3.65708	0	0	lysozyme	http://www.ncbi.nlm.nih.gov/gene/?term=781146
LOC781253	chr14:49549584-49559175	-	2.66787	1.00991	-1.40146	3.09396e-11	1.54835e-10	uncharacterized LOC781253	http://www.ncbi.nlm.nih.gov/gene/?term=781253
LOC781423	chr7:32973280-33036926	-	0.0294177	0.501177	4.09056	5.31353e-13	2.96029e-12	LOC781423	http://www.ncbi.nlm.nih.gov/gene/?term=781423
LOC781434	chr14:50606043-50606353	-	1.16183	0	#NAME?	5.02933e-06	1.65003e-05	histone cluster 1, H4i-like	http://www.ncbi.nlm.nih.gov/gene/?term=781434
LOC781635	chr14:533231-537271	+	1.50979	0.524675	-1.52485	5.95282e-07	2.15141e-06	liprin-alpha-1-like	http://www.ncbi.nlm.nih.gov/gene/?term=781635
LOC781675	chr3:54505041-54526702	+	1.54524	0.205668	-2.90944	1.25901e-35	1.90678e-34	guanylate binding protein 4-like	http://www.ncbi.nlm.nih.gov/gene/?term=781675
LOC781710	chr3:54586990-54604412	+	3.59136	0.536393	-2.74317	6.78793e-41	1.15249e-39	uncharacterized LOC781710	http://www.ncbi.nlm.nih.gov/gene/?term=781710
LOC781726	chr3:11879996-11883800	-	0.932398	0.250667	-1.89517	1.13057e-07	4.3604e-07	T-cell surface glycoprotein CD1b-2-like	http://www.ncbi.nlm.nih.gov/gene/?term=781726
LOC781772	chr28:41916798-41924802	+	0.925797	0.195938	-2.2403	1.10061e-31	1.52157e-30	family with sequence similarity 25, member A-like	http://www.ncbi.nlm.nih.gov/gene/?term=LOC781772
LOC782062	chr18:63313116-63319242	+	0.140485	1.75377	3.64197	0	0	leukocyte immunoglobulin-like receptor, subfamily B, member 5-like	http://www.ncbi.nlm.nih.gov/gene/?term=782062
LOC782270	chr22:35335189-35335591	+	22.0787	8.1971	-1.42947	2.40903e-29	3.11713e-28	aTP synthase, H+ transporting, mitochondrial F1 complex, epsilon subunit-like	http://www.ncbi.nlm.nih.gov/gene/?term=782270
LOC782367	chr3:12139780-12144579	-	0.947324	0.114446	-3.04919	1.32516e-24	1.4751e-23	cD1d molecule-like	http://www.ncbi.nlm.nih.gov/gene/?term=782367
LOC782703	chrX:124277637-124280768	-	0.182294	0.0188986	-3.26992	0.000138737	0.000380719	melanoma antigen family B, 4-like	http://www.ncbi.nlm.nih.gov/gene/?term=782703
LOC783096	chr18:63203866-63209410	+	0.25691	0.574256	1.16043	5.4623e-06	1.78621e-05	immunoglobulin-like transcript 8-like	http://www.ncbi.nlm.nih.gov/gene/?term=783096
LOC783134	chr18:63213700-63220307	+	0.0832936	0.945006	3.50405	2.22045e-16	1.7085e-15	leukocyte immunoglobulin-like receptor, subfamily B (with TM and ITIM domains), member 3-like	http://www.ncbi.nlm.nih.gov/gene/?term=783134
LOC783224	chr1:127128783-127132999	-	0.643757	2.22374	1.7884	1.14382e-09	5.15965e-09	ferritin light chain-like	http://www.ncbi.nlm.nih.gov/gene/?term=783224
LOC783491	chrX:16754640-16755368	+	1.15913	0.281773	-2.04044	0.000104833	0.000291978	uncharacterized LOC783491	http://www.ncbi.nlm.nih.gov/gene/?term=783491
LOC783497	chr15:13987135-13988254	+	1.83487	0.461969	-1.98981	8.99322e-12	4.65929e-11	protein phosphatase 1, regulatory (inhibitor) subunit 14C-like	http://www.ncbi.nlm.nih.gov/gene/?term=783497
LOC783604	chr3:55024347-55046429	+	3.02187	0.68042	-2.15094	3.65991e-41	6.24207e-40	guanylate-binding protein 4-like	http://www.ncbi.nlm.nih.gov/gene/?term=783604
LOC784007	chr3:13085203-13107179	-	8.91112	25.3145	1.50629	8.88178e-16	5.806e-15	uncharacterized LOC784007	http://www.ncbi.nlm.nih.gov/gene/?term=784007
LOC784249	chr8:23207183-23208468	+	0.228288	0	#NAME?	4.89397e-05	0.000142907	interferon beta-like	http://www.ncbi.nlm.nih.gov/gene/?term=784249
LOC784406	chr5:51170692-51173072	-	0.989614	0.34882	-1.50438	4.25863e-09	1.84148e-08	cyclin-dependent kinase 2-like	http://www.ncbi.nlm.nih.gov/gene/?term=784406
LOC784939	chr1:57326844-57506802	-	0.403435	0.0950777	-2.08516	8.11697e-12	4.21948e-11	LOC784939	http://www.ncbi.nlm.nih.gov/gene/?term=LOC784939
LOC785756	chr18:45337459-45339636	+	44.3009	1.40425	-4.97946	5.67304e-266	6.03583e-264	androgen binding protein beta-like	http://www.ncbi.nlm.nih.gov/gene/?term=785756
LOC785803	chr5:44421159-44427330	+	0.0668927	5.19904	6.28025	4.44089e-16	3.1303e-15	lysozyme 14D	http://www.ncbi.nlm.nih.gov/gene/?term=785803
LOC785867	chr8:70831856-70851224	-	2.07171	0.989686	-1.06578	4.05867e-22	4.09122e-21	rho-related BTB domain-containing protein 2-like	http://www.ncbi.nlm.nih.gov/gene/?term=785867
LOC785874	chrX:131058817-131064044	+	0.440644	0	#NAME?	0.000104483	0.000291157	uncharacterized LOC785874	http://www.ncbi.nlm.nih.gov/gene/?term=785874
LOC786065	chr23:26932837-26938692	+	1.53358	0.705595	-1.11999	6.84086e-07	2.45859e-06	butyrophilin, subfamily 3, member A3-like	http://www.ncbi.nlm.nih.gov/gene/?term=786065
LOC786215	chr3:53805442-53811926	+	3.59537	1.50142	-1.25981	5.21655e-16	3.67018e-15	uncharacterized LOC786215	http://www.ncbi.nlm.nih.gov/gene/?term=786215
LOC786254	chr4:106867514-106883852	+	0.142705	0.00785947	-4.18246	5.04805e-05	0.000147109	uncharacterized LOC786254	http://www.ncbi.nlm.nih.gov/gene/?term=786254
LOC786348	chr24:62373610-62384881	-	0.209631	5.50824	4.71567	0	0	serpin peptidase inhibitor, clade B like	http://www.ncbi.nlm.nih.gov/gene/?term=786348
LOC786352	chr5:74640392-74653277	+	10.0116	4.31075	-1.21566	4.40962e-52	9.37148e-51	apolipoprotein L, 1-like	http://www.ncbi.nlm.nih.gov/gene/?term=786352
LOC786372	chr3:54077497-54094990	+	3.27432	0.65013	-2.3324	6.75162e-66	1.79725e-64	uncharacterized LOC786372	http://www.ncbi.nlm.nih.gov/gene/?term=786372
LOC786410	chr24:62398296-62440952	-	0.0746545	0.937447	3.65044	7.04659e-12	3.67375e-11	serpin peptidase inhibitor, clade B like	http://www.ncbi.nlm.nih.gov/gene/?term=786410
LOC786512	chr7:53932779-53949793	+	0.932275	0.267398	-1.80177	9.85052e-27	1.16857e-25	LOC786512	http://www.ncbi.nlm.nih.gov/gene/?term=786512
LOC786948	chr25:987387-989266	-	4.46627	0.0739097	-5.91716	4.83111e-64	1.25742e-62	tryptase-2-like	http://www.ncbi.nlm.nih.gov/gene/?term=786948
LOC786987	chr23:28813918-28846611	-	3.67216	8.93798	1.28332	2.22045e-16	1.7085e-15	uncharacterized LOC786987	http://www.ncbi.nlm.nih.gov/gene/?term=786987
LOC787269	chr23:31589474-31602493	+	173.937	84.2794	-1.04531	0	0	histone H2B type 1-like	http://www.ncbi.nlm.nih.gov/gene/?term=787269
LOC787465	chr23:31539399-31540054	-	48.0577	4.55035	-3.40072	2.86011e-289	3.23574e-287	histone H2B type 1-like	http://www.ncbi.nlm.nih.gov/gene/?term=787465
LOC787538	chr7:53585067-53593787	+	0.126998	0.0319746	-1.98981	0.00017826	0.000481814	LOC787538	http://www.ncbi.nlm.nih.gov/gene/?term=LOC787538
LOC787781	chr19:40318604-40325684	+	0.313151	0.0636806	-2.29793	7.80427e-05	0.000222138	ADP-ribosylation factor-like protein 5C-like	http://www.ncbi.nlm.nih.gov/gene/?term=LOC787781
LOC787891	chr11:103777143-103823801	-	0.6046	0.203506	-1.57091	1.79073e-20	1.69344e-19	uncharacterized LOC787891	http://www.ncbi.nlm.nih.gov/gene/?term=LOC787891
LOC787904	chr3:12569226-12606968	+	0.0621143	0.453521	2.86817	5.70802e-10	2.6272e-09	CD5 molecule-like	http://www.ncbi.nlm.nih.gov/gene/?term=787904
LOC788142	chr3:20870973-20901670	+	0.526798	0.146594	-1.84542	3.09621e-05	9.28889e-05	phosphodiesterase 4D interacting protein-like	http://www.ncbi.nlm.nih.gov/gene/?term=788142
LOC788175	chr3:12169825-12173547	-	1.34336	0.266616	-2.33301	7.18905e-17	5.88084e-16	CD1D antigen, d polypeptide-like	http://www.ncbi.nlm.nih.gov/gene/?term=788175
LOC788250	chr23:31653704-31654950	+	83.6494	7.86751	-3.41038	0	0	histone cluster 1, H3a-like	http://www.ncbi.nlm.nih.gov/gene/?term=LOC788250
LOC788334	chr5:74854943-74861160	-	2.5996	0.435668	-2.57699	6.83921e-27	8.15038e-26	apolipoprotein L, 3-like	http://www.ncbi.nlm.nih.gov/gene/?term=788334
LOC788399	chrX:118592978-118598313	-	0.2846	0.025079	-3.50438	1.87484e-05	5.77371e-05	melanoma antigen family B, 1-like	http://www.ncbi.nlm.nih.gov/gene/?term=LOC788399
LOC788694	chr5:99580537-99589181	-	0.444547	0.0195868	-4.50438	2.94469e-06	9.9238e-06	NKG2-A/NKG2-B type II integral membrane protein-like	http://www.ncbi.nlm.nih.gov/gene/?term=788694
LOC788724	chr3:22584782-22585308	+	1.92834	0.453135	-2.08935	8.20175e-07	2.92372e-06	histone cluster 2, H2aa3-like	http://www.ncbi.nlm.nih.gov/gene/?term=788724
LOC789035	chr16:53004496-53006076	+	0.243647	0.858808	1.81754	7.17059e-07	2.57018e-06	nogo-B receptor-like	http://www.ncbi.nlm.nih.gov/gene/?term=789035
LOC789206	chr4:106517512-106520976	+	0.231297	0	#NAME?	0.000223063	0.000595186	TCRVB21-like	http://www.ncbi.nlm.nih.gov/gene/?term=789206
LOC789335	chr3:118105199-118120609	-	0.101902	0.490425	2.26685	1.68046e-09	7.47409e-09	LOC789335	http://www.ncbi.nlm.nih.gov/gene/?term=789335
LOC789355	chr17:73289381-73290917	+	1.32009	0.332362	-1.98981	0.00017826	0.000481814	glutathione S-transferase theta 1-like	http://www.ncbi.nlm.nih.gov/gene/?term=789355
LOC789869	chr2:121974512-121982286	-	0.435335	0	#NAME?	1.16531e-08	4.87078e-08	zinc finger and BTB domain-containing protein 8B-like	http://www.ncbi.nlm.nih.gov/gene/?term=789869
LOC790271	chr18:65096936-65115801	-	0.547722	0.092818	-2.56097	2.57541e-05	7.78356e-05	zinc finger protein 252-like	http://www.ncbi.nlm.nih.gov/gene/?term=790271
LOC790312	chr10:26680108-26686240	-	0.952686	2.17509	1.191	1.16555e-06	4.09978e-06	Purine nucleoside phosphorylase-like	http://www.ncbi.nlm.nih.gov/gene/?term=790312
LOXL2	chr8:71278582-71390893	-	2.93474	6.47104	1.14076	6.66134e-16	4.55726e-15	lysyl oxidase-like 2	http://www.ncbi.nlm.nih.gov/gene/?term=532684
LOXL4	chr26:19201157-19223480	-	3.79815	8.6093	1.1806	4.44089e-16	3.1303e-15	lysyl oxidase-like 4	http://www.ncbi.nlm.nih.gov/gene/?term=281904
LPAR5	chr5:104163252-104174065	+	1.31621	0.413098	-1.67183	1.66981e-14	1.00699e-13	lysophosphatidic acid receptor 5	http://www.ncbi.nlm.nih.gov/gene/?term=507598
LPO	chr19:9441748-9471532	+	3.80729	26.6036	2.80479	4.44089e-16	3.1303e-15	lactoperoxidase	http://www.ncbi.nlm.nih.gov/gene/?term=280844
LPP	chr1:79038429-79783203	-	21.7839	44.4266	1.02816	8.88178e-16	5.806e-15	LIM domain containing preferred translocation partner in lipoma	http://www.ncbi.nlm.nih.gov/gene/?term=524132
LPPR1	chr8:92522732-92674692	+	1.30081	0.394621	-1.72087	4.49882e-07	1.64608e-06	lipid phosphate phosphatase-related protein type 1	http://www.ncbi.nlm.nih.gov/gene/?term=515209
LPXN	chr15:83203869-83248093	-	4.98106	1.72825	-1.52714	9.65255e-49	1.90469e-47	leupaxin	http://www.ncbi.nlm.nih.gov/gene/?term=513264
LRCH4	chr25:36507627-36518508	+	6.80652	2.92613	-1.21792	1.52471e-53	3.32361e-52	leucine-rich repeats and calponin homology (CH) domain containing 4	http://www.ncbi.nlm.nih.gov/gene/?term=527134
LRMP	chr5:85310311-85366073	-	2.90681	0.86734	-1.74477	2.22917e-31	3.06804e-30	lymphoid-restricted membrane protein	http://www.ncbi.nlm.nih.gov/gene/?term=100140494
LRP12	chr14:62215158-62305653	+	5.24819	2.61171	-1.00683	1.47073e-44	2.67936e-43	low density lipoprotein receptor-related protein 12	http://www.ncbi.nlm.nih.gov/gene/?term=519993
LRP2	chr2:26901619-27079662	+	10.6475	0.31895	-5.06104	0	0	low density lipoprotein receptor-related protein 2	http://www.ncbi.nlm.nih.gov/gene/?term=100337021
LRR1	chr10:42685898-42696777	+	2.62961	0.997691	-1.39818	2.7656e-16	2.1174e-15	leucine rich repeat protein 1	http://www.ncbi.nlm.nih.gov/gene/?term=790210
LRRC10	chr5:44094624-44097713	+	1.19127	0.534536	-1.15614	9.19266e-10	4.17669e-09	leucine rich repeat containing 10	http://www.ncbi.nlm.nih.gov/gene/?term=517750
LRRC10B	chr29:40672863-40676161	+	0.0574265	0.271999	2.24381	3.65154e-06	1.2173e-05	leucine rich repeat containing 10B	http://www.ncbi.nlm.nih.gov/gene/?term=520410
LRRC15	chr1:73776578-73787737	+	1.23304	0.119778	-3.36378	1.7598e-27	2.13541e-26	LRRC15	http://www.ncbi.nlm.nih.gov/gene/?term=100848949
LRRC16B	chr10:20904645-20921516	-	0.109966	0.0220232	-2.31996	0.000268654	0.00070771	leucine rich repeat containing 16B	http://www.ncbi.nlm.nih.gov/gene/?term=LRRC16B
LRRC17	chr4:44466876-44517475	+	3.44624	0.678821	-2.34392	8.11569e-49	1.60237e-47	leucine rich repeat containing 17	http://www.ncbi.nlm.nih.gov/gene/?term=777690
LRRC3	chr1:145885350-145887685	+	1.00914	2.48752	1.30158	1.94977e-12	1.0484e-11	leucine rich repeat containing 3	http://www.ncbi.nlm.nih.gov/gene/?term=506054
LRRC32	chr15:56826658-56838969	-	2.72024	5.70769	1.06917	2.22045e-16	1.7085e-15	leucine rich repeat containing 32	http://www.ncbi.nlm.nih.gov/gene/?term=615467
LRRC3C	chr19:40924223-40927310	+	0.154084	0.0169724	-3.18245	0.000267937	0.000706149	leucine rich repeat containing 3C	http://www.ncbi.nlm.nih.gov/gene/?term=618432
LRRC42	chr3:92809554-92830529	-	6.41245	2.162	-1.56851	8.78241e-39	1.42211e-37	leucine rich repeat containing 42	http://www.ncbi.nlm.nih.gov/gene/?term=534728
LRRC4C	chr15:71243139-72680560	-	2.46791	0.683954	-1.85132	6.93546e-56	1.58618e-54	leucine rich repeat containing 4C	http://www.ncbi.nlm.nih.gov/gene/?term=528664
LRRC55	chr15:81669906-81681566	+	0.515063	0.20776	-1.30983	2.87348e-10	1.34909e-09	leucine rich repeat containing 55	http://www.ncbi.nlm.nih.gov/gene/?term=615203
LRRC7	chr3:75355749-75967348	-	0.412844	0.142519	-1.53444	4.36124e-09	1.88417e-08	leucine rich repeat containing 7	http://www.ncbi.nlm.nih.gov/gene/?term=538844
LRRC9	chr10:72403898-72523819	+	0.36346	0.136654	-1.41127	1.27457e-06	4.4675e-06	LRRC9	http://www.ncbi.nlm.nih.gov/gene/?term=537580
LRRIQ1	chr5:14748131-14972256	+	0.339753	0.121628	-1.48201	1.26654e-08	5.28284e-08	leucine-rich repeats and IQ motif containing 1	http://www.ncbi.nlm.nih.gov/gene/?term=781474
LRTM1	chr22:46608378-46617873	+	0.148981	0	#NAME?	0.000104483	0.000291157	LRTM1	http://www.ncbi.nlm.nih.gov/gene/?term=101903093
LRTOMT	chr15:52492121-52508050	+	1.5035	0.734859	-1.03279	6.00326e-12	3.14284e-11	leucine rich transmembrane and 0-methyltransferase domain containing	http://www.ncbi.nlm.nih.gov/gene/?term=LRTOMT
LSAMP	chr1:61026445-61781015	-	0.438459	1.23597	1.49513	2.22045e-16	1.7085e-15	neuronal growth regulator 1-like	http://www.ncbi.nlm.nih.gov/gene/?term=100336456
LTA	chr23:27537907-27540353	-	0.230831	0.022601	-3.35238	7.14957e-05	0.000204256	lymphotoxin alpha (TNF superfamily, member 1)	http://www.ncbi.nlm.nih.gov/gene/?term=280845
LTB4R	chr10:20687227-20689253	-	0.640198	2.722	2.08808	2.22045e-16	1.7085e-15	leukotriene B4 receptor	http://www.ncbi.nlm.nih.gov/gene/?term=613482
LTB4R2	chr10:20692299-20696624	-	1.04785	2.73827	1.38583	1.74123e-11	8.87143e-11	leukotriene B4 receptor 2	http://www.ncbi.nlm.nih.gov/gene/?term=513386
LTBP4	chr18:50173268-50202361	+	11.1364	5.34212	-1.0598	1.8675e-111	8.65887e-110	LTBP4	http://www.ncbi.nlm.nih.gov/gene/?term=100848191
LTC4S	chr7:1418471-1421412	-	3.00629	0.662288	-2.18245	3.50961e-12	1.86032e-11	leukotriene C4 synthase	http://www.ncbi.nlm.nih.gov/gene/?term=511749
LUM	chr5:21037441-21046958	-	136.726	46.9422	-1.54233	0	0	lumican	http://www.ncbi.nlm.nih.gov/gene/?term=280847
LUZP2	chr29:20256321-20805042	-	3.64757	0.345531	-3.40005	1.56799e-166	1.09276e-164	leucine zipper protein 2	http://www.ncbi.nlm.nih.gov/gene/?term=785165
LY6E	chr14:2624758-2628462	-	12.4452	4.65004	-1.42027	1.94546e-47	3.73466e-46	lymphocyte antigen 6 complex, locus E	http://www.ncbi.nlm.nih.gov/gene/?term=510977
LY75	chr2:36557431-36647994	+	10.9172	2.03684	-2.4222	0	0	lymphocyte antigen 75	http://www.ncbi.nlm.nih.gov/gene/?term=407236
LY9	chr3:8836985-8864445	-	5.82453	2.69482	-1.11195	5.49562e-31	7.49082e-30	lymphocyte antigen 9	http://www.ncbi.nlm.nih.gov/gene/?term=528926
LYPD1	chr2:65216983-65279824	+	3.39688	1.45356	-1.22462	1.55716e-28	1.95668e-27	LY6/PLAUR domain containing 1	http://www.ncbi.nlm.nih.gov/gene/?term=533675
LYPD3	chr18:51991409-51995823	-	8.36511	3.79699	-1.13953	4.88916e-31	6.67759e-30	LY6/PLAUR domain containing 3	http://www.ncbi.nlm.nih.gov/gene/?term=513150
LYPLAL1	chr16:23350279-23382371	+	4.00595	1.97062	-1.02349	1.83149e-20	1.73005e-19	lysophospholipase-like 1	http://www.ncbi.nlm.nih.gov/gene/?term=533920
LYZ	chr5:44712168-44720974	-	31.8511	14.9251	-1.0936	3.34411e-105	1.44585e-103	lysozyme	http://www.ncbi.nlm.nih.gov/gene/?term=777776
LYZ2	chr5:44572855-44578526	-	3.95905	0.18579	-4.41341	3.04621e-44	5.53087e-43	lysozyme C-2	http://www.ncbi.nlm.nih.gov/gene/?term=280849
M-SAA3.2	chr29:26755567-26759547	+	1463.53	8858.65	2.59763	1.11022e-15	7.08289e-15	mammary serum amyloid A3.2	http://www.ncbi.nlm.nih.gov/gene/?term=618238
M1AP	chr11:9972940-10068268	+	0.943063	0.460034	-1.03561	3.5205e-06	1.1757e-05	meiosis 1 asscociated protein	http://www.ncbi.nlm.nih.gov/gene/?term=541185
MAB21L2	chr17:7225067-7227206	-	7.18646	3.04082	-1.24082	4.18311e-40	6.97321e-39	mab-21-like 2 (C. elegans)	http://www.ncbi.nlm.nih.gov/gene/?term=539225
MAB21L3	chr3:27297219-27325545	-	0.113673	5.86225	5.68849	2.22045e-16	1.7085e-15	mab-21-like 3 (C. elegans)	http://www.ncbi.nlm.nih.gov/gene/?term=518597
MAD2L1	chr6:6013172-6026059	+	3.88219	0.876109	-2.14769	5.04076e-73	1.4774e-71	MAD2 mitotic arrest deficient-like 1 (yeast)	http://www.ncbi.nlm.nih.gov/gene/?term=337870
MAFF	chr5:110463657-110484829	+	6.1695	15.9568	1.37095	4.44089e-16	3.1303e-15	v-maf musculoaponeurotic fibrosarcoma oncogene homolog F (avian)	http://www.ncbi.nlm.nih.gov/gene/?term=617914
MAK	chr23:45207855-45258409	+	0.524373	0.107818	-2.282	1.62069e-09	7.21675e-09	male germ cell-associated kinase	http://www.ncbi.nlm.nih.gov/gene/?term=536048
MALT1	chr24:58282591-58347411	+	7.06308	3.4947	-1.01513	1.87672e-44	3.41349e-43	mucosa associated lymphoid tissue lymphoma translocation gene 1	http://www.ncbi.nlm.nih.gov/gene/?term=504994
MANEAL	chr3:108701540-108708400	-	1.7703	0.769734	-1.20156	1.08233e-09	4.89335e-09	mannosidase, endo-alpha-like	http://www.ncbi.nlm.nih.gov/gene/?term=526978
MAOB	chrX:105235777-105359155	+	3.33905	18.5307	2.47241	2.22045e-16	1.7085e-15	monoamine oxidase B	http://www.ncbi.nlm.nih.gov/gene/?term=338445
MAP1A	chr21:55809902-55830697	+	2.75736	8.2187	1.57562	4.44089e-16	3.1303e-15	microtubule-associated protein 1A	http://www.ncbi.nlm.nih.gov/gene/?term=515593
MAP3K13	chr1:82295980-82458110	-	2.09175	0.979313	-1.09487	2.12294e-33	3.04534e-32	mitogen-activated protein kinase kinase kinase 13	http://www.ncbi.nlm.nih.gov/gene/?term=505369
MAP4K1	chr18:48633598-48647723	-	2.93963	1.2024	-1.28972	6.78405e-21	6.51346e-20	mitogen-activated protein kinase kinase kinase kinase 1	http://www.ncbi.nlm.nih.gov/gene/?term=522002
MAP9	chr17:1908439-1953208	+	1.64002	0.575519	-1.51078	3.70568e-10	1.72691e-09	microtubule-associated protein 9	http://www.ncbi.nlm.nih.gov/gene/?term=613821
MAPK10	chr6:102687292-103320864	-	0.0691262	0	#NAME?	4.89397e-05	0.000142907	mitogen-activated protein kinase 10	http://www.ncbi.nlm.nih.gov/gene/?term=537631
MAPK12	chr5:119821434-119829826	-	0.980391	2.23222	1.18705	0	0	mitogen-activated protein kinase 12	http://www.ncbi.nlm.nih.gov/gene/?term=512943
2018-03-01	chr16:24976039-25009408	+	55.523	21.3412	-1.37944	0	0	2018-03-01	http://www.ncbi.nlm.nih.gov/gene/?term=537028
2018-03-01	chr6:936928-2085898	+	4.18217	2.0009	-1.0636	6.78514e-51	1.39484e-49	membrane-associated ring finger (C3HC4) 1	http://www.ncbi.nlm.nih.gov/gene/?term=617247
2018-03-10	chr19:47756507-47858262	-	0.0945199	0	#NAME?	4.89397e-05	0.000142907	membrane-associated ring finger (C3HC4) 10	http://www.ncbi.nlm.nih.gov/gene/?term=540263
MARCKSL1	chr2:122053550-122055798	+	32.5118	84.6764	1.381	4.44089e-16	3.1303e-15	MARCKS-like 1	http://www.ncbi.nlm.nih.gov/gene/?term=539555
MARCO	chr2:71099032-71134083	+	0.030621	0.445224	3.86194	1.3792e-07	5.27496e-07	macrophage receptor with collagenous structure	http://www.ncbi.nlm.nih.gov/gene/?term=505632
MASP2	chr16:43462986-43478362	+	6.28665	2.65438	-1.24392	9.24982e-63	2.35867e-61	mannan-binding lectin serine peptidase 2	http://www.ncbi.nlm.nih.gov/gene/?term=505819
MASTL	chr13:18015909-18039535	+	1.51233	0.148075	-3.35237	6.35254e-53	1.36632e-51	microtubule associated serine/threonine kinase-like	http://www.ncbi.nlm.nih.gov/gene/?term=540206
MATK	chr7:21421294-21429294	+	6.66921	2.82606	-1.23872	1.41899e-32	2.00335e-31	megakaryocyte-associated tyrosine kinase	http://www.ncbi.nlm.nih.gov/gene/?term=504668
MATN2	chr14:68478179-68651684	-	32.4767	6.85016	-2.2452	0	0	matrilin 2	http://www.ncbi.nlm.nih.gov/gene/?term=781953
MATN4	chr13:74357851-74373553	-	0.447491	0.21067	-1.08687	9.98962e-05	0.000280112	matrilin 4	http://www.ncbi.nlm.nih.gov/gene/?term=504598
MB21D1	chr9:13153026-13177078	-	3.315	1.07131	-1.62963	1.12344e-41	1.93649e-40	Mab-21 domain containing 1	http://www.ncbi.nlm.nih.gov/gene/?term=782472
MBL2	chr26:6343652-6348912	+	0.184226	0	#NAME?	0.000104483	0.000291157	mannose-binding lectin (protein C) 2, soluble	http://www.ncbi.nlm.nih.gov/gene/?term=281297
MCAM	chr15:30414472-30422213	-	8.58154	24.7725	1.52943	4.44089e-16	3.1303e-15	melanoma cell adhesion molecule	http://www.ncbi.nlm.nih.gov/gene/?term=281301
MCF2	chrX:23067186-23192506	-	1.56645	0.144525	-3.43811	4.12462e-99	1.66259e-97	MCF.2 cell line derived transforming sequence	http://www.ncbi.nlm.nih.gov/gene/?term=532185
MCHR1	chr5:112510411-112513886	+	0.51892	0.061556	-3.07554	3.64087e-11	1.81189e-10	melanin-concentrating hormone receptor 1	http://www.ncbi.nlm.nih.gov/gene/?term=540119
MCM10	chr13:28132559-28170527	+	2.98379	0.690307	-2.11184	2.04903e-74	6.13806e-73	minichromosome maintenance complex component 10	http://www.ncbi.nlm.nih.gov/gene/?term=527595
MCM2	chr22:60565099-60581550	-	7.41056	1.48361	-2.32047	1.29427e-154	8.2726e-153	minichromosome maintenance complex component 2	http://www.ncbi.nlm.nih.gov/gene/?term=510120
MCM3	chr23:24438946-24456316	-	9.01217	1.91921	-2.23136	4.78614e-158	3.142e-156	minichromosome maintenance complex component 3	http://www.ncbi.nlm.nih.gov/gene/?term=281302
MCM4	chr14:21164877-21273328	-	8.14113	1.94613	-2.06462	1.78723e-90	6.55768e-89	minichromosome maintenance complex component 4	http://www.ncbi.nlm.nih.gov/gene/?term=504367
MCM5	chr5:73990719-74009154	+	8.25148	2.39601	-1.78402	2.22454e-86	7.72782e-85	minichromosome maintenance complex component 5	http://www.ncbi.nlm.nih.gov/gene/?term=506970
MCM6	chr2:61821930-61856346	+	11.6082	4.61627	-1.33034	2.656e-82	8.91637e-81	minichromosome maintenance complex component 6	http://www.ncbi.nlm.nih.gov/gene/?term=517812
MCM8	chr13:48486608-48533511	+	0.957105	0.377721	-1.34136	5.86315e-12	3.07139e-11	minichromosome maintenance complex component 8	http://www.ncbi.nlm.nih.gov/gene/?term=507507
MCMDC2	chr14:33067922-33114147	+	0.397149	0.130381	-1.60695	1.13798e-05	3.59853e-05	minichromosome maintenance domain containing 2	http://www.ncbi.nlm.nih.gov/gene/?term=528249
MDGA1	chr23:11530878-11594184	-	0.172994	0.0254072	-2.76741	2.54124e-05	7.69262e-05	MAM domain containing glycosylphosphatidylinositol anchor 1	http://www.ncbi.nlm.nih.gov/gene/?term=536481
MDGA2	chr10:39914559-40823859	-	0.631772	0.106283	-2.57149	1.40671e-18	1.22955e-17	MAM domain containing glycosylphosphatidylinositol anchor 2	http://www.ncbi.nlm.nih.gov/gene/?term=537506
MDH1B	chr2:95466142-95499382	-	0.429523	0.138297	-1.63497	7.18495e-06	2.32289e-05	malate dehydrogenase 1B, NAD (soluble)	http://www.ncbi.nlm.nih.gov/gene/?term=527943
MDK	chr17:21513490-21514172	+	6.93014	1.72064	-2.00994	4.56179e-51	9.42344e-50	midkine-like	http://www.ncbi.nlm.nih.gov/gene/?term=280852
MDM1	chr5:45644763-45673882	+	1.69282	0.717295	-1.23879	7.78755e-15	4.77352e-14	MDM1	http://www.ncbi.nlm.nih.gov/gene/?term=614357
MEGF10	chr7:27820355-28024418	-	6.55138	1.43007	-2.19571	5.62812e-197	4.64765e-195	multiple EGF-like-domains 10	http://www.ncbi.nlm.nih.gov/gene/?term=539136
MEI1	chr5:113277156-113333113	+	0.248103	0.0149065	-4.05693	8.29162e-12	4.30566e-11	meiosis inhibitor 1	http://www.ncbi.nlm.nih.gov/gene/?term=516011
MELK	chr8:61146390-61230555	+	2.13496	0.187384	-3.51014	7.27592e-55	1.63757e-53	maternal embryonic leucine zipper kinase	http://www.ncbi.nlm.nih.gov/gene/?term=520088
METTL20	chr5:78647787-78658219	-	3.20661	1.13903	-1.49324	5.41911e-21	5.2192e-20	methyltransferase like 20	http://www.ncbi.nlm.nih.gov/gene/?term=530461
MFI2	chr1:72084018-72109975	-	0.557667	1.13336	1.02313	1.01213e-10	4.89687e-10	antigen p97 (melanoma associated) identified by monoclonal antibodies 133.2 and 96.5	http://www.ncbi.nlm.nih.gov/gene/?term=MFI2
MFSD2A	chr3:106724608-106737437	-	2.7217	0.936165	-1.53967	9.19848e-23	9.55605e-22	major facilitator superfamily domain containing 2A	http://www.ncbi.nlm.nih.gov/gene/?term=512633
MGAM	chr4:106115777-106206753	+	0.0383472	0.193534	2.33539	7.86192e-09	3.33583e-08	maltase-glucoamylase (alpha-glucosidase)	http://www.ncbi.nlm.nih.gov/gene/?term=100336421
MGAT3	chr5:111388219-111425618	+	0.143652	0.0297851	-2.26992	6.75831e-06	2.19059e-05	mannosyl (beta-1,4-)-glycoprotein beta-1,4-N-acetylglucosaminyltransferase	http://www.ncbi.nlm.nih.gov/gene/?term=520087
MGAT5B	chr19:55527768-55591094	-	0.35314	0.0896642	-1.97764	4.81775e-08	1.92642e-07	mannosyl (alpha-1,6-)-glycoprotein beta-1,6-N-acetyl-glucosaminyltransferase, isozyme B	http://www.ncbi.nlm.nih.gov/gene/?term=785213
MGC126945	chr23:27600073-27604060	+	4.32982	1.79551	-1.26991	1.51594e-16	1.22154e-15	uncharacterized protein MGC126945	http://www.ncbi.nlm.nih.gov/gene/?term=767904
MGC133764	chrX:118633276-118636998	-	0.459939	0.10808	-2.08934	6.12688e-05	0.000176555	melanoma antigen family B-like	http://www.ncbi.nlm.nih.gov/gene/?term=788454
MGC137036	chr23:15887150-15893402	+	0.635614	0.0658946	-3.26992	0.000138737	0.000380719	uncharacterized protein MGC137036	http://www.ncbi.nlm.nih.gov/gene/?term=768024
MGC138914	chr18:61608934-61623987	-	0.547197	0.0781933	-2.80694	4.14174e-14	2.44726e-13	uncharacterized LOC512219	http://www.ncbi.nlm.nih.gov/gene/?term=512219
MGC140080	chrX:82594047-82619003	-	0.157992	0.0174029	-3.18245	0.000267937	0.000706149	uncharacterized protein MGC140080	http://www.ncbi.nlm.nih.gov/gene/?term=768049
MGC151921	chrX:148319907-148326780	-	162.82	18.3152	-3.15216	0	0	odorant-binding protein-like	http://www.ncbi.nlm.nih.gov/gene/?term=517854
MGC152281	chr11:10196559-10203500	+	0.290816	0.0197129	-3.88289	3.12363e-07	1.1589e-06	uncharacterized LOC507942	http://www.ncbi.nlm.nih.gov/gene/?term=507942
MGC157082	chr18:61317193-61327422	+	0.724528	0.333962	-1.11736	0.000174645	0.000473083	uncharacterized LOC788038	http://www.ncbi.nlm.nih.gov/gene/?term=788038
MGME1	chr13:38544426-38554841	+	4.78561	2.19873	-1.12203	2.93598e-25	3.33714e-24	mitochondrial genome maintenance exonuclease 1	http://www.ncbi.nlm.nih.gov/gene/?term=506205
MGST1	chr5:93925155-93950166	-	72.78	32.7714	-1.1511	0	0	microsomal glutathione S-transferase 1	http://www.ncbi.nlm.nih.gov/gene/?term=493719
MIA	chr18:50312668-50314099	+	94.8485	25.0122	-1.92299	3.66196e-247	3.63412e-245	melanoma inhibitory activity	http://www.ncbi.nlm.nih.gov/gene/?term=280857
MILR1	chr19:49269657-49307275	+	6.00564	1.97218	-1.60653	2.77671e-46	5.19811e-45	mast cell immunoglobulin-like receptor 1	http://www.ncbi.nlm.nih.gov/gene/?term=789682
MIS18A	chr1:2490259-2502546	+	2.17259	0.649874	-1.74118	9.15505e-12	4.74096e-11	MIS18 kinetochore protein homolog A (S. pombe)	http://www.ncbi.nlm.nih.gov/gene/?term=510809
MIS18BP1	chr21:55398214-55483294	-	3.04994	0.652141	-2.22553	2.05177e-72	5.96717e-71	MIS18 binding protein 1	http://www.ncbi.nlm.nih.gov/gene/?term=507661
MISP	chr7:44940853-44951976	+	0.972139	0.480711	-1.01599	3.62067e-07	1.33658e-06	mitotic spindle positioning	http://www.ncbi.nlm.nih.gov/gene/?term=505316
MKI67	chr26:47850950-47880035	-	6.96829	0.482896	-3.85102	0	0	antigen identified by monoclonal antibody Ki-67	http://www.ncbi.nlm.nih.gov/gene/?term=513220
MLF1IP	chr27:14163964-14215893	-	2.06537	0.697487	-1.56616	4.88823e-15	3.02418e-14	MLF1 interacting protein	http://www.ncbi.nlm.nih.gov/gene/?term=617866
MME	chr1:113387231-113503003	-	26.2278	3.41374	-2.94167	0	0	membrane metallo-endopeptidase	http://www.ncbi.nlm.nih.gov/gene/?term=536741
MMP12	chr15:6007389-6017748	+	2.50922	0.140538	-4.15821	7.33847e-59	1.77779e-57	matrix metallopeptidase 12 (macrophage elastase)	http://www.ncbi.nlm.nih.gov/gene/?term=526981
MMP23B	chr16:52260741-52263124	-	6.835	3.16284	-1.11172	1.7248e-20	1.63291e-19	matrix metallopeptidase 23B	http://www.ncbi.nlm.nih.gov/gene/?term=527590
MMP28	chr19:14904910-14930774	+	1.18524	2.64698	1.15917	4.44089e-16	3.1303e-15	matrix metallopeptidase 28	http://www.ncbi.nlm.nih.gov/gene/?term=519276
MMP7	chr15:6390160-6400327	+	14.944	0.423017	-5.14271	1.83554e-199	1.53444e-197	matrix metallopeptidase 7 (matrilysin, uterine)	http://www.ncbi.nlm.nih.gov/gene/?term=286794
MMP9	chr13:75466513-75473824	+	4.5166	1.06304	-2.08704	9.39024e-58	2.21939e-56	matrix metallopeptidase 9 (gelatinase B, 92kDa gelatinase, 92kDa type IV collagenase)	http://www.ncbi.nlm.nih.gov/gene/?term=282871
MMS22L	chr9:53227937-53352399	+	2.09009	0.679591	-1.62083	2.54437e-33	3.64217e-32	MMS22-like, DNA repair protein	http://www.ncbi.nlm.nih.gov/gene/?term=532916
MN1	chr17:69428904-69478074	-	1.85189	5.08934	1.45848	4.44089e-16	3.1303e-15	meningioma (disrupted in balanced translocation) 1	http://www.ncbi.nlm.nih.gov/gene/?term=786290
MND1	chr17:4212628-4296899	-	1.86911	0.428689	-2.12435	1.90048e-10	9.04532e-10	meiotic nuclear divisions 1 homolog (S. cerevisiae)	http://www.ncbi.nlm.nih.gov/gene/?term=618239
MOAP1	chr21:58402462-58404008	-	1.09484	0.334457	-1.71083	2.4247e-08	9.92693e-08	modulator of apoptosis 1	http://www.ncbi.nlm.nih.gov/gene/?term=100139785
MOV10L1	chr5:121099095-121165142	+	0.0794476	0.00437559	-4.18245	5.04805e-05	0.000147109	Mov10l1, Moloney leukemia virus 10-like 1, homolog (mouse)	http://www.ncbi.nlm.nih.gov/gene/?term=100139822
MOXD1	chr9:71244042-71342012	-	3.95352	0.653222	-2.59749	2.82286e-84	9.61927e-83	monooxygenase, DBH-like 1	http://www.ncbi.nlm.nih.gov/gene/?term=507076
MPEG1	chr15:83667091-83671187	-	39.1358	15.9318	-1.29658	0	0	macrophage expressed 1	http://www.ncbi.nlm.nih.gov/gene/?term=539997
MPO	chr19:9467478-9485125	-	0.178976	0.016898	-3.40484	4.5695e-07	1.66996e-06	myeloperoxidase	http://www.ncbi.nlm.nih.gov/gene/?term=511206
MPP2	chr19:44385970-44415126	-	0.51303	0.0469143	-3.45094	1.14735e-23	1.23309e-22	membrane protein, palmitoylated 2 (MAGUK p55 subfamily member 2)	http://www.ncbi.nlm.nih.gov/gene/?term=505383
MPV17L	chr25:13909141-13914705	+	0.59383	0.0307814	-4.26992	1.17082e-09	5.27724e-09	MPV17 mitochondrial membrane protein-like	http://www.ncbi.nlm.nih.gov/gene/?term=617491
MPZ	chr3:8229236-8234093	+	0.0116829	0.247079	4.4025	3.50597e-06	1.1713e-05	myelin protein zero	http://www.ncbi.nlm.nih.gov/gene/?term=539462
MRC2	chr19:47689029-47748130	+	16.6889	6.65981	-1.32534	3.72934e-256	3.82398e-254	mannose receptor, C type 2	http://www.ncbi.nlm.nih.gov/gene/?term=529049
MRGPRF	chr29:47009943-47019518	-	2.76838	9.9693	1.84845	2.22045e-16	1.7085e-15	MAS-related GPR, member F	http://www.ncbi.nlm.nih.gov/gene/?term=615886
MRVI1	chr15:42548274-42674639	+	5.20299	17.8723	1.78031	4.44089e-16	3.1303e-15	murine retrovirus integration site 1 homolog	http://www.ncbi.nlm.nih.gov/gene/?term=281918
MS4A1	chr15:84615940-84631933	+	3.12548	0.460699	-2.76218	9.78402e-48	1.88998e-46	membrane-spanning 4-domains, subfamily A, member 1	http://www.ncbi.nlm.nih.gov/gene/?term=505653
MS4A7	chr15:84518685-84543481	+	3.96431	1.83625	-1.11031	1.21358e-12	6.6082e-12	membrane-spanning 4-domains, subfamily A, member 7	http://www.ncbi.nlm.nih.gov/gene/?term=767975
MSH2	chr11:29648305-29730537	+	8.88782	3.42451	-1.37593	2.02349e-83	6.8472e-82	mutS homolog 2, colon cancer, nonpolyposis type 1 (E. coli)	http://www.ncbi.nlm.nih.gov/gene/?term=533115
MSI1	chr17:64914954-64937019	-	0.547599	0.135113	-2.01895	0.000357807	0.00092589	musashi homolog 1 (Drosophila)	http://www.ncbi.nlm.nih.gov/gene/?term=527436
MSI2	chr19:8321108-8728220	+	7.72968	3.69256	-1.06579	1.53853e-145	9.29143e-144	musashi homolog 2 (Drosophila)	http://www.ncbi.nlm.nih.gov/gene/?term=505542
MSR1	chr27:19976204-20056663	+	9.63733	3.62246	-1.41166	2.75061e-89	9.91039e-88	macrophage scavenger receptor 1	http://www.ncbi.nlm.nih.gov/gene/?term=281311
MST4	chrX:15811930-15878198	+	9.58599	3.67512	-1.38314	1.35175e-92	5.04714e-91	serine/threonine protein kinase MST4	http://www.ncbi.nlm.nih.gov/gene/?term=539445
MSTN	chr2:6213566-6220196	+	2.39047	0.237249	-3.33282	5.85022e-61	1.45038e-59	myostatin	http://www.ncbi.nlm.nih.gov/gene/?term=281187
MSX2	chr20:6360600-6365490	+	2.42324	0.628049	-1.94799	1.37122e-14	8.30318e-14	msh homeobox 2	http://www.ncbi.nlm.nih.gov/gene/?term=540230
MT1A	chr18:24106716-24108524	-	22.0787	192.484	3.12401	2.22045e-16	1.7085e-15	metallothionein-1A	http://www.ncbi.nlm.nih.gov/gene/?term=404071
MT2A	chr18:24125366-24126333	-	145.261	473.067	1.7034	1.11022e-15	7.08289e-15	metallothionein 2A	http://www.ncbi.nlm.nih.gov/gene/?term=404070
MTFR2	chr9:75236003-75254523	-	1.34525	0.226998	-2.56712	2.29295e-23	2.43881e-22	family with sequence similarity 54, member A	http://www.ncbi.nlm.nih.gov/gene/?term=534254
MTUS2	chr12:31027147-31412539	-	0.286384	0.114474	-1.32293	1.54619e-07	5.89175e-07	microtubule associated tumor suppressor candidate 2	http://www.ncbi.nlm.nih.gov/gene/?term=535569
MUC1	chr3:15482757-15486949	+	5.37644	12.6653	1.23616	4.44089e-16	3.1303e-15	mucin 1, cell surface associated	http://www.ncbi.nlm.nih.gov/gene/?term=281333
MURC	chr8:91916165-91928341	+	1.01937	0.33167	-1.61986	1.48205e-12	8.01606e-12	muscle-related coiled-coil protein	http://www.ncbi.nlm.nih.gov/gene/?term=528386
MUSTN1	chr22:48611898-48613044	+	4.38177	80.6032	4.20125	2.22045e-16	1.7085e-15	musculoskeletal, embryonic nuclear protein 1	http://www.ncbi.nlm.nih.gov/gene/?term=616088
MXD3	chr7:40136164-40142179	-	1.84202	0.110047	-4.0651	8.21845e-44	1.47897e-42	MAX dimerization protein 3	http://www.ncbi.nlm.nih.gov/gene/?term=533359
MXRA5	chrX:138875032-138904235	+	34.6859	5.03768	-2.78352	0	0	matrix-remodelling associated 5	http://www.ncbi.nlm.nih.gov/gene/?term=786844
MYB	chr9:74222715-74258204	+	2.36285	0.43762	-2.43278	3.29344e-67	8.97105e-66	v-myb myeloblastosis viral oncogene homolog (avian)	http://www.ncbi.nlm.nih.gov/gene/?term=317776
MYBL1	chr14:32840188-32870162	-	3.13742	1.06625	-1.55703	4.88071e-25	5.51803e-24	v-myb myeloblastosis viral oncogene homolog (avian)-like 1	http://www.ncbi.nlm.nih.gov/gene/?term=338034
MYBL2	chr13:72939569-72966160	+	2.2319	0.40181	-2.47369	6.33596e-43	1.12001e-41	v-myb myeloblastosis viral oncogene homolog (avian)-like 2	http://www.ncbi.nlm.nih.gov/gene/?term=510420
MYCL	chr3:106787217-106792950	+	2.55833	0.741482	-1.78672	6.33662e-31	8.61983e-30	MYCL	http://www.ncbi.nlm.nih.gov/gene/?term=540350
MYH11	chr25:14217720-14343745	-	69.0473	215.349	1.64102	8.88178e-16	5.806e-15	myosin, heavy chain 11, smooth muscle	http://www.ncbi.nlm.nih.gov/gene/?term=530050
MYH15	chr1:53530102-53687493	-	0.111886	0.0159023	-2.81472	1.22511e-06	4.30037e-06	myosin, heavy chain 15	http://www.ncbi.nlm.nih.gov/gene/?term=526674
MYH2	chr19:30137767-30165109	-	0.0777957	0.391736	2.33212	1.55431e-15	9.84572e-15	myosin, heavy chain 2, skeletal muscle, adult	http://www.ncbi.nlm.nih.gov/gene/?term=788772
MYH7	chr10:21325406-21345624	+	0.0894915	0.0171435	-2.38409	0.000150843	0.00041181	myosin, heavy chain 7, cardiac muscle, beta	http://www.ncbi.nlm.nih.gov/gene/?term=282714
MYL9	chr13:66306260-66314230	+	50.8354	149.143	1.55279	8.88178e-16	5.806e-15	myosin, light chain 9, regulatory	http://www.ncbi.nlm.nih.gov/gene/?term=505964
MYLK	chr1:68580136-68668202	-	34.0895	80.9162	1.2471	1.11022e-15	7.08289e-15	myosin light chain kinase	http://www.ncbi.nlm.nih.gov/gene/?term=338037
MYLK2	chr13:61894345-61915386	+	0.297732	0.0524725	-2.50438	2.15055e-07	8.08929e-07	myosin light chain kinase 2	http://www.ncbi.nlm.nih.gov/gene/?term=533378
MYO18B	chr17:67776886-68002789	+	0.0491103	0.00455538	-3.43038	3.66845e-05	0.000109131	myosin XVIIIB	http://www.ncbi.nlm.nih.gov/gene/?term=540437
MYO1G	chr4:77317103-77333096	+	2.22014	0.9354	-1.247	7.63674e-20	7.05473e-19	myosin IG	http://www.ncbi.nlm.nih.gov/gene/?term=516513
MYO3A	chr13:26760177-26933032	+	3.01261	0.496909	-2.59996	8.88221e-124	4.49944e-122	myosin IIIA	http://www.ncbi.nlm.nih.gov/gene/?term=535824
MYO5C	chr10:58165482-58279281	+	3.36443	1.14053	-1.56066	6.40298e-76	1.95254e-74	myosin VC	http://www.ncbi.nlm.nih.gov/gene/?term=532574
MYOC	chr16:39957133-39971282	-	18.2541	8.01522	-1.18741	1.29718e-93	4.92466e-92	myocilin, trabecular meshwork inducible glucocorticoid response	http://www.ncbi.nlm.nih.gov/gene/?term=281342
MZB1	chr7:52285862-52287943	-	13.7559	3.53345	-1.9609	3.36144e-56	7.71382e-55	marginal zone B and B1 cell-specific protein	http://www.ncbi.nlm.nih.gov/gene/?term=510480
NAAA	chr6:92508027-92531911	-	5.86824	2.30372	-1.34896	8.44605e-29	1.07122e-27	N-acylethanolamine acid amidase	http://www.ncbi.nlm.nih.gov/gene/?term=515375
NAALAD2	chr29:5081274-5133468	-	1.19403	0.456147	-1.38827	3.30658e-13	1.86328e-12	N-acetylated alpha-linked acidic dipeptidase 2	http://www.ncbi.nlm.nih.gov/gene/?term=536439
NAALADL1	chr29:43919976-43936186	-	0.508513	0.168957	-1.58963	1.86415e-06	6.41676e-06	N-acetylated alpha-linked acidic dipeptidase-like 1	http://www.ncbi.nlm.nih.gov/gene/?term=506692
NANOS1	chr26:39580834-39582457	+	4.47766	0.943543	-2.24658	4.75539e-44	8.60331e-43	nanos homolog 1 (Drosophila)	http://www.ncbi.nlm.nih.gov/gene/?term=786356
NAPSA	chr18:56967921-56974462	-	1.09399	0.137718	-2.98981	3.16388e-14	1.88191e-13	napsin A aspartic peptidase	http://www.ncbi.nlm.nih.gov/gene/?term=539259
NASP	chr3:101061881-101090758	-	12.9019	6.03936	-1.09512	5.65764e-97	2.2328e-95	nuclear autoantigenic sperm protein (histone-binding)	http://www.ncbi.nlm.nih.gov/gene/?term=512427
NAV3	chr5:6776932-7678220	+	4.50363	1.65729	-1.44226	7.33024e-135	4.0785e-133	neuron navigator 3	http://www.ncbi.nlm.nih.gov/gene/?term=528870
NCAM2	chr1:14790590-15364327	-	2.23474	0.432003	-2.37099	5.03414e-51	1.03866e-49	neural cell adhesion molecule 2	http://www.ncbi.nlm.nih.gov/gene/?term=535613
NCAPG	chr6:38735577-38812056	+	5.56257	0.644968	-3.10845	6.46315e-160	4.30116e-158	non-SMC condensin I complex, subunit G	http://www.ncbi.nlm.nih.gov/gene/?term=531234
NCAPG2	chr4:120133800-120207828	-	2.85704	0.586235	-2.28497	4.10337e-76	1.25694e-74	non-SMC condensin II complex, subunit G2	http://www.ncbi.nlm.nih.gov/gene/?term=516644
NCAPH	chr11:2398870-2435808	+	1.75145	0.502328	-1.80185	2.2309e-43	3.9809e-42	non-SMC condensin I complex, subunit H	http://www.ncbi.nlm.nih.gov/gene/?term=504477
NCKAP1L	chr5:25662812-25708104	-	8.95929	4.12719	-1.11822	9.75633e-91	3.59143e-89	NCK-associated protein 1-like	http://www.ncbi.nlm.nih.gov/gene/?term=513641
NCKAP5	chr2:64102656-65214068	+	0.272928	0.0715016	-1.93247	1.67114e-09	7.43459e-09	NCK-associated protein 5	http://www.ncbi.nlm.nih.gov/gene/?term=786958
NCMAP	chr2:128913471-128963983	-	0.74033	0.251706	-1.55643	1.10112e-11	5.67361e-11	NCMAP	http://www.ncbi.nlm.nih.gov/gene/?term=614724
NCR3	chr23:27490999-27523803	+	3.42096	0.855484	-1.99959	2.27817e-18	1.97298e-17	natural cytotoxicity triggering receptor 3	http://www.ncbi.nlm.nih.gov/gene/?term=513769
NCS1	chr11:100521101-100566562	+	1.38851	4.32633	1.63961	2.22045e-16	1.7085e-15	neuronal calcium sensor 1	http://www.ncbi.nlm.nih.gov/gene/?term=526544
NDC80	chr24:37280124-37313654	+	2.23699	0.196271	-3.51064	1.27535e-50	2.60129e-49	NDC80 homolog, kinetochore complex component (S. cerevisiae)	http://www.ncbi.nlm.nih.gov/gene/?term=538789
NDE1	chr25:14176918-14237244	+	13.3046	30.5514	1.19931	1.11022e-15	7.08289e-15	nudE nuclear distribution gene E homolog 1 (A. nidulans)	http://www.ncbi.nlm.nih.gov/gene/?term=508088
NDNF	chr6:4372946-4376819	+	11.4457	2.51018	-2.18894	2.88981e-143	1.71469e-141	neuron-derived neurotrophic factor	http://www.ncbi.nlm.nih.gov/gene/?term=519500
NDRG4	chr18:26340567-26383765	+	2.89397	13.4063	2.21179	4.44089e-16	3.1303e-15	NDRG family member 4	http://www.ncbi.nlm.nih.gov/gene/?term=515033
NDST3	chr6:8124491-8251738	-	0.602672	0.288299	-1.06381	0.000181443	0.000490261	N-deacetylase/N-sulfotransferase (heparan glucosaminyl) 3	http://www.ncbi.nlm.nih.gov/gene/?term=524136
NDUFA4L2	chr5:56531720-56539329	+	0.63059	1.71334	1.44204	1.32068e-10	6.34361e-10	NADH dehydrogenase (ubiquinone) 1 alpha subcomplex, 4-like 2	http://www.ncbi.nlm.nih.gov/gene/?term=613541
NECAB2	chr18:10316499-10350464	+	0.927161	0.35015	-1.40485	3.10849e-05	9.32327e-05	N-terminal EF-hand calcium binding protein 2	http://www.ncbi.nlm.nih.gov/gene/?term=515049
NEIL3	chr27:7557041-7603267	+	0.957466	0.0678856	-3.81804	2.94156e-21	2.87548e-20	nei endonuclease VIII-like 3 (E. coli)	http://www.ncbi.nlm.nih.gov/gene/?term=515343
NEK2	chr16:73674156-73687038	+	3.03213	0.165584	-4.1947	2.57649e-88	9.18549e-87	NIMA (never in mitosis gene a)-related kinase 2	http://www.ncbi.nlm.nih.gov/gene/?term=523998
NELL2	chr5:35580039-36042698	+	3.41284	0.382066	-3.15908	1.1421e-107	5.10711e-106	NEL-like 2 (chicken)	http://www.ncbi.nlm.nih.gov/gene/?term=524622
NEPN	chr9:33595871-33619430	-	0.175198	0.0154385	-3.50438	1.87484e-05	5.77371e-05	nephrocan	http://www.ncbi.nlm.nih.gov/gene/?term=100125284
NES	chr3:14208428-14215602	+	4.7663	9.65863	1.01895	4.44089e-16	3.1303e-15	nestin	http://www.ncbi.nlm.nih.gov/gene/?term=522383
NEURL	chr26:24330861-24404653	+	3.44071	0.352008	-3.28903	8.3432e-131	4.48051e-129	neuralized homolog (Drosophila)	http://www.ncbi.nlm.nih.gov/gene/?term=510334
NEXN	chr3:66998154-67054199	-	3.44142	8.6764	1.33409	4.44089e-16	3.1303e-15	nexilin-like	http://www.ncbi.nlm.nih.gov/gene/?term=504819
NFASC	chr16:2437542-2634919	+	0.802848	0.334238	-1.26425	8.39021e-24	9.06891e-23	neurofascin	http://www.ncbi.nlm.nih.gov/gene/?term=512796
NFATC1	chr24:1018253-1099836	-	5.11578	1.89161	-1.43534	1.00693e-55	2.29211e-54	nuclear factor of activated T-cells, cytoplasmic, calcineurin-dependent 1	http://www.ncbi.nlm.nih.gov/gene/?term=511224
NFATC2	chr13:79971111-80131107	-	4.97305	1.26512	-1.97486	1.69257e-188	1.32977e-186	nuclear factor of activated T-cells, cytoplasmic, calcineurin-dependent 2	http://www.ncbi.nlm.nih.gov/gene/?term=530401
NFE2	chr5:25928840-25936090	+	0.773721	2.65975	1.78141	0	0	nuclear factor (erythroid-derived 2), 45kDa	http://www.ncbi.nlm.nih.gov/gene/?term=514006
NFIL3	chr8:87876421-87893188	+	13.9773	34.8092	1.31638	4.44089e-16	3.1303e-15	nuclear factor, interleukin 3 regulated	http://www.ncbi.nlm.nih.gov/gene/?term=506097
NGFR	chr19:37725118-37744573	-	19.6436	0.845549	-4.53803	0	0	nerve growth factor receptor	http://www.ncbi.nlm.nih.gov/gene/?term=353110
NIM1	chr20:31484840-31561673	-	1.01619	0.29559	-1.7815	1.64209e-11	8.37833e-11	serine/threonine-protein kinase NIM1	http://www.ncbi.nlm.nih.gov/gene/?term=530210
NINJ2	chr5:107937356-108009893	-	1.16407	0.478699	-1.28199	8.17996e-07	2.91626e-06	ninjurin 2	http://www.ncbi.nlm.nih.gov/gene/?term=509556
NKAIN2	chr9:26688263-27348898	-	0.202085	0.0148398	-3.76742	1.2368e-06	4.33826e-06	Na+/K+ transporting ATPase interacting 2	http://www.ncbi.nlm.nih.gov/gene/?term=787444
NKAIN3	chr14:29149204-29687510	+	4.41324	1.63365	-1.43374	1.23127e-39	2.03058e-38	Na+/K+ transporting ATPase interacting 3	http://www.ncbi.nlm.nih.gov/gene/?term=788352
NKG7	chr18:57812522-57815287	-	10.7354	4.05272	-1.40541	1.91157e-60	4.70475e-59	natural killer cell group 7 sequence	http://www.ncbi.nlm.nih.gov/gene/?term=513006
NKPD1	chr18:53211190-53221038	-	2.16245	0.977743	-1.14514	2.08902e-24	2.30949e-23	NTPase, KAP family P-loop domain containing 1	http://www.ncbi.nlm.nih.gov/gene/?term=789234
NKX2-2	chr13:41104463-41107079	-	0.0208908	0.230113	3.4614	1.32249e-05	4.1453e-05	NK2 homeobox 2	http://www.ncbi.nlm.nih.gov/gene/?term=531695
NKX3-1	chr8:71661028-71666559	-	1.02338	0.275924	-1.891	1.14237e-15	7.28526e-15	NK3 homeobox 1	http://www.ncbi.nlm.nih.gov/gene/?term=782252
NLGN1	chr1:93626047-94742072	-	0.423386	0.1075	-1.97764	4.81775e-08	1.92642e-07	neuroligin 1	http://www.ncbi.nlm.nih.gov/gene/?term=530042
NLRC3	chr25:2926170-2955069	-	2.74498	0.733311	-1.9043	1.71597e-75	5.22332e-74	NLR family, CARD domain containing 3	http://www.ncbi.nlm.nih.gov/gene/?term=507786
NLRP1	chr19:26637515-26669339	+	2.50423	0.827974	-1.59671	2.02479e-52	4.32482e-51	NLR family, pyrin domain containing 1	http://www.ncbi.nlm.nih.gov/gene/?term=528166
NLRP6	chr11:107213072-107220945	-	0.062687	0	#NAME?	0.000104483	0.000291157	NLR family, pyrin domain containing 6	http://www.ncbi.nlm.nih.gov/gene/?term=505101
NMB	chr21:22741475-22744781	-	2.50139	10.0898	2.0121	0	0	neuromedin B	http://www.ncbi.nlm.nih.gov/gene/?term=506584
NMUR1	chr2:120099605-120108150	-	0.219394	0	#NAME?	1.23067e-10	5.92383e-10	neuromedin U receptor 1	http://www.ncbi.nlm.nih.gov/gene/?term=539614
NNAT	chr13:67118490-67120884	+	7.3247	3.26672	-1.16493	1.55928e-22	1.60467e-21	neuronatin	http://www.ncbi.nlm.nih.gov/gene/?term=353114
NOL4	chr24:23165610-23627854	+	0.158772	0.020575	-2.94799	1.87809e-07	7.10616e-07	nucleolar protein 4	http://www.ncbi.nlm.nih.gov/gene/?term=536981
NOS3	chr4:114375967-114394483	+	0.733823	2.87831	1.97172	0	0	nitric oxide synthase 3 (endothelial cell)	http://www.ncbi.nlm.nih.gov/gene/?term=287024
NOV	chr14:47005557-47013935	-	12.8443	52.6645	2.0357	4.44089e-16	3.1303e-15	nephroblastoma overexpressed gene	http://www.ncbi.nlm.nih.gov/gene/?term=505727
NOX4	chr29:6147929-6328474	+	0.489141	1.6722	1.77343	2.22045e-16	1.7085e-15	NADPH oxidase 4	http://www.ncbi.nlm.nih.gov/gene/?term=378474
NOX5	chr10:15807309-15868304	+	0.405564	1.01549	1.32417	3.77476e-14	2.23665e-13	NADPH oxidase, EF-hand calcium binding domain 5	http://www.ncbi.nlm.nih.gov/gene/?term=531303
NPAS3	chr21:43872331-44706914	+	1.45499	0.627574	-1.21315	2.3894e-22	2.43313e-21	neuronal PAS domain protein 3	http://www.ncbi.nlm.nih.gov/gene/?term=527053
NPHS1	chr18:46721110-46739995	-	0.143805	0.0341174	-2.07553	0.000209084	0.000561018	nephrosis 1, congenital, Finnish type (nephrin)	http://www.ncbi.nlm.nih.gov/gene/?term=519706
NPR3	chr20:40965738-41042094	-	0.250702	1.25575	2.3245	0	0	natriuretic peptide receptor C/guanylate cyclase C (atrionatriuretic peptide receptor C)	http://www.ncbi.nlm.nih.gov/gene/?term=281358
NRCAM	chr4:49520883-49840672	-	0.114915	0.506316	2.13947	2.22045e-16	1.7085e-15	neuronal cell adhesion molecule	http://www.ncbi.nlm.nih.gov/gene/?term=534500
NRG2	chr7:52714321-52908809	-	0.472942	0.187541	-1.33446	3.36999e-05	0.000100764	NRG2	http://www.ncbi.nlm.nih.gov/gene/?term=783452
NRGN	chr29:28587900-28594909	+	1.89147	0.631351	-1.58299	7.57215e-07	2.7061e-06	neurogranin (protein kinase C substrate, RC3)	http://www.ncbi.nlm.nih.gov/gene/?term=616955
NRIP2	chr5:107402177-107425019	+	0.39491	0.0128887	-4.93735	1.90228e-08	7.84106e-08	nuclear receptor interacting protein 2	http://www.ncbi.nlm.nih.gov/gene/?term=614457
NRIP3	chr15:44174813-44203115	+	0.22331	0.660985	1.56557	1.38157e-10	6.62856e-10	nuclear receptor interacting protein 3	http://www.ncbi.nlm.nih.gov/gene/?term=538608
NRK	chrX:53396026-53508481	-	0.847764	0.198684	-2.09319	7.60751e-13	4.20314e-12	Nik related kinase	http://www.ncbi.nlm.nih.gov/gene/?term=783774
NRN1	chr23:48868151-48877449	+	3.07488	1.53373	-1.00349	4.88389e-10	2.25984e-09	neuritin 1	http://www.ncbi.nlm.nih.gov/gene/?term=538730
NRXN1	chr11:32127027-33353226	-	0.59979	0.100102	-2.58299	1.0454e-42	1.8403e-41	neurexin 1	http://www.ncbi.nlm.nih.gov/gene/?term=281950
NRXN2	chr29:43476403-43576128	-	0.217376	0.0851345	-1.35238	1.75409e-05	5.423e-05	neurexin 2	http://www.ncbi.nlm.nih.gov/gene/?term=537808
NSL1	chr16:72664764-72701054	+	4.54473	2.08823	-1.12191	7.82875e-22	7.80575e-21	NSL1, MIND kinetochore complex component, homolog (S. cerevisiae)	http://www.ncbi.nlm.nih.gov/gene/?term=506867
NT5E	chr9:64827939-64929957	-	8.39179	3.29124	-1.35035	3.44673e-70	9.73229e-69	5'-nucleotidase, ecto (CD73)	http://www.ncbi.nlm.nih.gov/gene/?term=281363
NTN3	chr25:1976913-1979953	+	0.941362	0.350626	-1.42482	2.80048e-08	1.142e-07	netrin 3	http://www.ncbi.nlm.nih.gov/gene/?term=787961
NTNG1	chr3:35969786-36337286	-	0.737353	0.0825962	-3.15821	2.98641e-24	3.27492e-23	netrin G2	http://www.ncbi.nlm.nih.gov/gene/?term=787473
NTRK2	chr8:79334411-79748829	+	4.44697	1.70658	-1.38171	1.97647e-211	1.74238e-209	neurotrophic tyrosine kinase, receptor, type 2	http://www.ncbi.nlm.nih.gov/gene/?term=505824
NTS	chr5:15609695-15621365	+	0.600212	3.5536	2.56574	2.22045e-16	1.7085e-15	neurotensin	http://www.ncbi.nlm.nih.gov/gene/?term=280881
NUAK2	chr16:2894909-2914079	-	3.58359	1.51354	-1.24348	3.92912e-11	1.95162e-10	NUAK family, SNF1-like kinase, 2	http://www.ncbi.nlm.nih.gov/gene/?term=518632
NUDT11	chrX:94214307-94220149	-	0.207591	0.0130664	-3.98981	0.000205714	0.000552499	nudix (nucleoside diphosphate linked moiety X)-type motif 11	http://www.ncbi.nlm.nih.gov/gene/?term=616931
NUDT13	chr28:29352462-29370596	+	1.91558	0.76728	-1.31996	9.92723e-19	8.74009e-18	nudix (nucleoside diphosphate linked moiety X)-type motif 13	http://www.ncbi.nlm.nih.gov/gene/?term=504993
NUF2	chr3:6033718-6072026	-	3.42621	0.440757	-2.95856	5.01685e-51	1.03572e-49	NUF2, NDC80 kinetochore complex component, homolog (S. cerevisiae)	http://www.ncbi.nlm.nih.gov/gene/?term=519504
[truncated: 892 more rows]
