# Supplementary material for: Transcriptome sequencing to detect the potential role of long non-coding RNAs in bovine mammary gland during the dry and lactation period
Source: BMC Genomics. 2018 Aug 13;19:605. doi: 10.1186/s12864-018-4974-5 (PMC6090732; doi:10.1186/s12864-018-4974-5)
Supplement: Supplementary file 3 — The expression profile of novel lncRNAs in the dry and lactation periods. (XLSX 980 kb) [file 12864_2018_4974_MOESM3_ESM.xlsx]

## Sheet: new_lncRNA_exp
tracking_id	Pos	Strand	Length	CD_COUNT	CL_COUNT	CD_RPKM	CL_RPKM	class_code
TCONS_00000105	chr1:2218591-2219395	+	805	23	2	120.971	12.2405	u
TCONS_00000110	chr1:2360914-2361172	+	259	28	1	457.726	19.0224	u
TCONS_00000268	chr1:10222110-10223377	+	1268	58	29	193.667	112.679	u
TCONS_00000270	chr1:10225542-10227409	+	1868	105	65	237.991	171.436	u
TCONS_00000322	chr1:21055647-21056481	+	835	43	4	218.037	23.6015	u
TCONS_00000352	chr1:21708680-21710562	+	1883	55	16	123.669	41.8635	u
TCONS_00000354	chr1:21800331-21800482	+	302	8	1	112.158	16.3139	u
TCONS_00000388	chr1:24005343-24006175	+	833	32	24	162.649	141.949	u
TCONS_00000398	chr1:24028424-24030990	+	2567	121	68	199.575	130.512	u
TCONS_00000406	chr1:24045849-24046480	+	632	27	13	180.882	101.343	u
TCONS_00000407	chr1:24046906-24048104	+	1199	57	17	201.281	69.8547	u
TCONS_00000411	chr1:24058405-24058998	+	594	24	15	171.069	124.414	u
TCONS_00000416	chr1:24067618-24068077	+	460	23	5	211.698	53.5523	u
TCONS_00000417	chr1:24068136-24069154	+	1019	26	11	108.031	53.1844	u
TCONS_00000418	chr1:24069250-24069673	+	424	31	15	309.559	174.298	u
TCONS_00000420	chr1:24078311-24078847	+	537	17	9	134.036	82.5723	u
TCONS_00000429	chr1:24105621-24106266	+	646	25	16	163.853	122.026	u
TCONS_00000431	chr1:24109712-24110721	+	1010	27	14	113.185	68.2924	u
TCONS_00000432	chr1:24115844-24116789	+	946	40	17	179.026	88.5368	u
TCONS_00000434	chr1:24141841-24143109	+	1269	33	6	110.103	23.2946	u
TCONS_00000542	chr1:35789462-35789759	+	298	19	3	269.951	49.5988	u
TCONS_00000572	chr1:37958232-37959309	+	1078	31	4	121.756	18.2813	u
TCONS_00000581	chr1:38023974-38025027	+	1054	20	14	80.341	65.4415	u
TCONS_00000599	chr1:41683625-41684399	+	775	19	18	103.801	114.429	u
TCONS_00000759	chr1:44935670-44936870	+	1201	35	12	123.388	49.2271	u
TCONS_00000880	chr1:55042737-55043343	+	607	24	0	167.406	0	u
TCONS_00000941	chr1:57323381-57324400	+	1020	18	1	74.7171	4.83021	u
TCONS_00000990	chr1:58267446-58267787	+	342	22	12	272.361	172.871	u
TCONS_00001077	chr1:60272480-60272929	+	450	24	2	225.812	21.8969	u
TCONS_00001080	chr1:60277255-60278142	+	888	40	5	190.719	27.7411	u
TCONS_00001083	chr1:60285015-60286337	+	1323	36	13	115.21	48.4116	u
TCONS_00001091	chr1:60325603-60326035	+	433	17	4	166.23	45.5133	u
TCONS_00001125	chr1:64930089-64930510	+	422	16	9	160.53	105.074	u
TCONS_00001188	chr1:66835537-66836024	+	488	24	8	208.228	80.7674	u
TCONS_00001207	chr1:67459787-67460461	+	675	34	5	213.267	36.4949	u
TCONS_00001242	chr1:68240022-68240757	+	736	21	17	120.806	113.799	u
TCONS_00001243	chr1:68241359-68242202	+	844	30	9	150.497	52.5371	u
TCONS_00001246	chr1:68253819-68254300	+	482	26	8	228.388	81.7728	u
TCONS_00001255	chr1:68769533-68772929	+	3397	128	48	159.537	69.6164	u
TCONS_00001257	chr1:69039408-69040358	+	951	37	25	164.729	129.517	u
TCONS_00001282	chr1:69096586-69097787	+	1202	70	32	246.571	131.163	u
TCONS_00001297	chr1:69135827-69137451	+	1625	51	36	132.881	109.148	u
TCONS_00001305	chr1:69160356-69161582	+	1227	31	25	106.971	100.383	u
TCONS_00001311	chr1:69174679-69175571	+	893	27	10	128.015	55.1715	u
TCONS_00001392	chr1:71779582-71779939	+	358	20	1	236.535	13.762	u
TCONS_00001437	chr1:72891124-72891396	+	273	45	29	697.907	523.361	u
TCONS_00001438	chr1:72891557-72892040	+	484	81	53	708.577	539.506	u
TCONS_00001440	chr1:72916487-72916957	+	471	56	27	503.402	282.429	u
TCONS_00001448	chr1:72932437-72933715	+	1279	38	6	125.794	23.1125	u
TCONS_00001449	chr1:72934175-72934815	+	641	19	2	125.5	15.3723	u
TCONS_00001763	chr1:84635451-84636898	+	1448	28	2	81.8723	6.80499	u
TCONS_00001861	chr1:90190159-90190809	+	651	26	6	169.099	45.4084	u
TCONS_00001870	chr1:90454262-90454707	+	446	43	33	408.208	364.54	u
TCONS_00001880	chr1:90634110-90634848	+	739	29	2	166.15	13.3337	u
TCONS_00001929	chr1:95785250-95785859	+	610	19	0	131.878	0	u
TCONS_00002293	chr1:113200034-113200656	+	623	51	27	346.601	213.522	u
TCONS_00002585	chr1:132075413-132076184	+	772	56	30	307.127	191.456	u
TCONS_00002710	chr1:140913858-140914753	+	896	43	18	203.193	98.9761	u
TCONS_00002871	chr1:146521785-146522708	+	924	34	13	155.795	69.3166	u
TCONS_00002872	chr1:146522780-146523384	+	605	23	8	160.961	65.1479	u
TCONS_00003084	chr1:155012749-155013304	+	556	21	17	159.916	150.64	u
TCONS_00003187	chr1:2222455-2223421	-	967	30	16	131.354	81.5191	u
TCONS_00003197	chr1:2250713-2251344	-	632	26	20	174.182	155.912	u
TCONS_00003242	chr1:6137373-6137730	-	358	24	6	283.842	82.5723	u
TCONS_00003342	chr1:19837051-19837606	-	556	20	9	152.301	79.7506	u
TCONS_00003355	chr1:19949067-19949459	-	393	27	8	290.883	100.291	u
TCONS_00003358	chr1:19957431-19957715	-	285	35	2	519.961	34.5741	u
TCONS_00003364	chr1:19971909-19972455	-	547	38	24	294.133	216.167	u
TCONS_00003365	chr1:19972564-19973158	-	595	52	26	370.028	215.289	u
TCONS_00003384	chr1:20030456-20031442	-	987	51	19	218.777	94.8424	u
TCONS_00003390	chr1:20039188-20039760	-	573	31	23	229.063	197.76	u
TCONS_00003415	chr1:20097552-20097894	-	343	27	18	333.286	258.55	u
TCONS_00003426	chr1:20172340-20172952	-	613	37	14	255.558	112.521	u
TCONS_00003432	chr1:20191227-20191681	-	455	21	9	195.414	97.4534	u
TCONS_00003434	chr1:20199573-20200034	-	462	29	27	265.769	287.931	u
TCONS_00003436	chr1:20211426-20211759	-	334	32	9	405.65	132.758	u
TCONS_00003437	chr1:20225355-20225960	-	606	49	40	342.351	325.202	u
TCONS_00003438	chr1:20226126-20226660	-	535	39	20	308.644	184.18	u
TCONS_00003439	chr1:20226739-20227108	-	370	30	16	343.295	213.051	u
TCONS_00003442	chr1:20230933-20231412	-	480	36	22	317.548	225.812	u
TCONS_00003444	chr1:20257250-20257860	-	611	36	25	249.465	201.588	u
TCONS_00003449	chr1:20317104-20317470	-	367	29	13	334.564	174.519	u
TCONS_00003450	chr1:20467505-20468048	-	544	29	14	225.708	126.793	u
TCONS_00003451	chr1:20470028-20471086	-	1059	73	95	291.86	441.971	u
TCONS_00003452	chr1:20471207-20471610	-	404	28	31	293.443	378.047	u
TCONS_00003612	chr1:44725159-44725506	-	348	30	10	364.997	141.575	u
TCONS_00003613	chr1:44726715-44727446	-	732	65	18	375.967	121.151	u
TCONS_00003712	chr1:50652667-50653186	-	520	26	0	211.698	0	u
TCONS_00003858	chr1:57919781-57920329	-	549	22	0	169.667	0	u
TCONS_00003859	chr1:57921619-57922315	-	697	24	5	145.789	35.343	u
TCONS_00004282	chr1:70493871-70494355	-	485	20	6	174.597	60.9503	u
TCONS_00004283	chr1:70497039-70497895	-	857	29	9	143.273	51.7402	u
TCONS_00004334	chr1:71231413-71231795	-	383	41	5	453.245	64.3187	u
TCONS_00004337	chr1:71239591-71239933	-	343	28	21	345.63	301.642	u
TCONS_00004352	chr1:71364021-71364602	-	582	31	16	225.521	135.445	u
TCONS_00004363	chr1:71386831-71387412	-	582	24	9	174.597	76.1878	u
TCONS_00004433	chr1:72651426-72651980	-	583	25	4	181.56	33.8032	u
TCONS_00004530	chr1:78883792-78884369	-	578	22	6	161.155	51.1434	u
TCONS_00004531	chr1:78902092-78902780	-	689	20	3	122.902	21.452	u
TCONS_00004575	chr1:81036749-81037654	-	906	20	9	93.4651	48.9418	u
TCONS_00004645	chr1:83241379-83241941	-	563	46	11	345.937	96.261	u
TCONS_00004710	chr1:84254621-84255060	-	440	20	1	192.453	11.1973	u
TCONS_00004822	chr1:88587978-88589491	-	1514	286	267	799.812	868.863	u
TCONS_00004830	chr1:90306051-90306694	-	644	22	0	144.639	0	u
TCONS_00004834	chr1:91873768-91874906	-	1139	35	14	130.104	60.5578	u
TCONS_00004837	chr1:91878932-91880233	-	1302	34	42	110.564	158.929	u
TCONS_00004839	chr1:91885227-91886022	-	796	26	10	138.295	61.8946	u
TCONS_00004840	chr1:91887841-91888570	-	730	31	11	179.799	74.2396	u
TCONS_00004841	chr1:91889991-91890777	-	787	37	15	199.056	93.9037	u
TCONS_00004859	chr1:92893773-92894144	-	372	57	40	648.753	529.765	u
TCONS_00004863	chr1:92898497-92898735	-	239	36	32	637.753	659.657	u
TCONS_00004864	chr1:92900504-92901183	-	680	133	77	828.115	557.889	u
TCONS_00004872	chr1:92909868-92910077	-	210	36	15	725.823	351.915	u
TCONS_00004879	chr1:92920219-92920737	-	519	99	58	807.636	550.588	u
TCONS_00004882	chr1:92925528-92925929	-	402	69	39	726.726	477.974	u
TCONS_00004883	chr1:92926050-92926355	-	306	66	35	913.209	563.524	u
TCONS_00004885	chr1:92930610-92930929	-	320	55	27	727.713	415.7	u
TCONS_00004888	chr1:92938060-92938377	-	318	59	37	785.548	573.245	u
TCONS_00004889	chr1:92947576-92947900	-	325	44	35	573.214	530.58	u
TCONS_00004890	chr1:92948036-92948717	-	682	140	75	869.143	541.805	u
TCONS_00004892	chr1:92950724-92951066	-	343	63	30	777.668	430.917	u
TCONS_00004893	chr1:92952880-92953295	-	416	74	45	753.158	532.948	u
TCONS_00004897	chr1:92958739-92959454	-	716	158	64	934.312	440.385	u
TCONS_00004907	chr1:92970313-92970674	-	362	56	28	654.979	381.079	u
TCONS_00004909	chr1:92974234-92974522	-	289	47	25	688.569	426.195	u
TCONS_00004912	chr1:92983681-92984236	-	556	102	44	776.735	389.892	u
TCONS_00004926	chr1:93003941-93004330	-	390	75	42	814.225	530.58	u
TCONS_00004928	chr1:93025666-93025904	-	239	41	18	726.329	371.057	u
TCONS_00004930	chr1:93030349-93030858	-	510	97	53	805.284	512.002	u
TCONS_00004931	chr1:93033949-93034415	-	467	127	48	1151.42	506.396	u
TCONS_00004932	chr1:93034468-93034704	-	237	41	29	732.459	602.859	u
TCONS_00004937	chr1:93041695-93042506	-	812	19	17	99.0707	103.148	u
TCONS_00004938	chr1:93043098-93044194	-	1097	43	17	165.962	76.3499	u
TCONS_00004951	chr1:93079572-93080722	-	1151	37	34	136.105	145.536	u
TCONS_00004971	chr1:93122143-93122999	-	857	24	26	118.571	149.472	u
TCONS_00004974	chr1:93129081-93130070	-	990	29	14	124.025	69.6721	u
TCONS_00004986	chr1:93281428-93282105	-	678	34	17	212.323	123.534	u
TCONS_00005008	chr1:93468280-93468803	-	524	19	1	153.522	9.40231	u
TCONS_00005009	chr1:93469571-93470306	-	736	41	15	235.86	100.411	u
TCONS_00005027	chr1:95884789-95885331	-	543	20	8	155.947	72.5866	u
TCONS_00005210	chr1:106850128-106850979	-	852	26	6	129.206	34.6959	u
TCONS_00005217	chr1:107129274-107130140	-	867	31	6	151.388	34.0956	u
TCONS_00005218	chr1:107130193-107130632	-	440	30	9	288.68	100.776	u
TCONS_00005228	chr1:107770593-107771795	-	1203	59	7	207.651	28.6681	u
TCONS_00005273	chr1:111306626-111307486	-	861	29	25	142.608	143.055	u
TCONS_00005302	chr1:112570638-112571411	-	774	17	6	92.9942	38.1923	u
TCONS_00005303	chr1:112619917-112620502	-	586	20	5	144.504	42.0376	u
TCONS_00005349	chr1:115915673-115916266	-	594	21	1	149.686	8.2943	u
TCONS_00005353	chr1:116039174-116039788	-	615	24	10	165.228	80.1108	u
TCONS_00005358	chr1:116071198-116072370	-	1173	24	38	86.6285	159.607	u
TCONS_00005367	chr1:116121916-116122736	-	821	22	19	113.456	114.019	u
TCONS_00005370	chr1:116231187-116231934	-	748	23	10	130.189	65.8665	u
TCONS_00005463	chr1:119149027-119150357	-	1331	60	27	190.863	99.9428	u
TCONS_00005980	chr1:145678904-145679816	-	913	28	5	129.848	26.9814	u
TCONS_00006041	chr1:148674072-148674975	-	904	122	71	571.398	386.951	u
TCONS_00006133	chr1:151161096-151161741	-	646	23	5	150.745	38.1332	u
TCONS_00006198	chr1:154587398-154588465	-	1068	30	22	118.932	101.489	u
TCONS_00006222	chr1:154646195-154646943	-	749	22	10	124.362	65.7785	u
TCONS_00006327	chr1:157267948-157268225	-	278	11	3	167.531	53.167	u
TCONS_00006329	chr1:158079168-158079813	-	646	23	14	150.745	106.773	u
TCONS_00006428	chr1:10223219-10223665	+	447	16	21	151.551	231.461	u
TCONS_00006459	chr1:21711315-21712502	+	1188	15	21	53.4592	87.0901	u
TCONS_00006467	chr1:24002536-24003843	+	1308	44	34	142.427	128.067	u
TCONS_00006468	chr1:24004664-24005586	+	923	30	27	137.615	144.121	u
TCONS_00006472	chr1:24030256-24031249	+	994	30	28	127.786	138.783	u
TCONS_00006473	chr1:24038425-24038882	+	458	21	30	194.134	322.717	u
TCONS_00006474	chr1:24045481-24046241	+	761	29	22	161.347	142.431	u
TCONS_00006476	chr1:24059127-24059985	+	859	13	37	64.0764	212.214	u
TCONS_00006479	chr1:24088666-24089705	+	1040	16	41	65.138	194.23	u
TCONS_00006504	chr1:35777447-35777790	+	344	9	17	110.772	243.476	u
TCONS_00006507	chr1:35818935-35819450	+	516	11	19	90.259	181.414	u
TCONS_00006517	chr1:37957704-37958154	+	451	11	16	103.268	174.787	u
TCONS_00006571	chr1:44850562-44852626	+	2065	54	78	110.719	186.098	u
TCONS_00006576	chr1:45396766-45397100	+	335	21	30	265.413	441.207	u
TCONS_00006582	chr1:46374817-46375618	+	802	61	37	322.035	227.297	u
TCONS_00006591	chr1:46527480-46528639	+	1160	11	31	40.1497	131.665	u
TCONS_00006598	chr1:52195748-52196481	+	734	36	38	207.661	255.067	u
TCONS_00006642	chr1:65465131-65467990	+	2860	82	108	121.394	186.047	u
TCONS_00006649	chr1:67015802-67016228	+	427	17	42	168.566	484.604	u
TCONS_00006653	chr1:67458809-67459450	+	642	27	25	178.064	191.854	u
TCONS_00006669	chr1:68239525-68240047	+	523	26	22	210.484	207.246	u
TCONS_00006672	chr1:69039606-69040634	+	1029	37	30	152.242	143.639	u
TCONS_00006678	chr1:69065743-69066178	+	436	10	28	97.1094	316.401	u
TCONS_00006681	chr1:69074024-69075017	+	994	24	46	102.229	228.001	u
TCONS_00006682	chr1:69087800-69089076	+	1277	33	52	109.413	200.622	u
TCONS_00006684	chr1:69094439-69094944	+	506	11	18	92.0428	175.262	u
TCONS_00006686	chr1:69097194-69098017	+	824	41	26	210.671	155.458	u
TCONS_00006687	chr1:69100134-69102938	+	2805	120	163	181.132	286.3	u
TCONS_00006688	chr1:69109705-69110685	+	981	30	26	129.479	130.578	u
TCONS_00006690	chr1:69114589-69115437	+	849	24	55	119.688	319.169	u
TCONS_00006740	chr1:72890098-72890385	+	288	52	37	764.467	632.959	u
TCONS_00006741	chr1:72893543-72893782	+	240	38	41	670.378	841.664	u
TCONS_00006814	chr1:93146649-93147570	+	922	16	31	73.4745	165.652	u
TCONS_00006984	chr1:111229238-111230062	+	825	10	34	51.3208	203.044	u
TCONS_00006999	chr1:118542742-118543847	+	1106	51	29	195.237	129.184	u
TCONS_00007005	chr1:120472332-120472790	+	459	14	31	129.141	332.748	u
TCONS_00007023	chr1:123460607-123462424	+	1818	9	65	20.9602	176.151	u
TCONS_00007049	chr1:132078460-132079866	+	1407	50	49	150.461	171.581	u
TCONS_00007250	chr1:1464569-1465193	-	625	36	19	243.877	149.775	u
TCONS_00007274	chr1:10231673-10232312	-	640	29	37	191.852	284.831	u
TCONS_00007275	chr1:10237804-10238495	-	692	16	26	97.8952	185.111	u
TCONS_00007284	chr1:19849559-19854221	-	4663	241	282	218.826	297.954	u
TCONS_00007290	chr1:19902630-19903175	-	546	38	43	294.672	388.009	u
TCONS_00007292	chr1:19904361-19905400	-	1040	74	85	301.263	402.672	u
TCONS_00007294	chr1:19910921-19911815	-	895	59	59	279.111	324.784	u
TCONS_00007299	chr1:19937043-19937736	-	694	25	33	152.521	234.272	u
TCONS_00007303	chr1:19950357-19950929	-	573	36	30	266.009	257.948	u
TCONS_00007305	chr1:19954165-19954491	-	327	11	20	142.427	301.334	u
TCONS_00007308	chr1:19959550-19960088	-	539	16	30	125.684	274.22	u
TCONS_00007311	chr1:19963127-19963592	-	466	27	33	245.316	348.894	u
TCONS_00007313	chr1:19965279-19965886	-	608	25	30	174.094	243.099	u
TCONS_00007315	chr1:19967656-19968458	-	803	30	52	158.181	319.046	u
TCONS_00007316	chr1:19970945-19971731	-	787	26	59	139.877	369.354	u
TCONS_00007318	chr1:19972774-19973971	-	1198	63	51	222.654	209.739	u
TCONS_00007327	chr1:19986952-19987797	-	846	11	45	55.0516	262.064	u
TCONS_00007342	chr1:20018485-20018966	-	482	8	24	70.2733	245.318	u
TCONS_00007350	chr1:20031614-20032482	-	869	36	60	175.4	340.171	u
TCONS_00007351	chr1:20039340-20040099	-	760	40	31	222.84	200.962	u
TCONS_00007353	chr1:20043147-20044814	-	1668	115	133	291.91	392.845	u
TCONS_00007363	chr1:20056575-20057624	-	1050	53	71	213.715	333.146	u
TCONS_00007369	chr1:20075773-20076784	-	1012	105	117	439.295	569.602	u
TCONS_00007373	chr1:20093963-20094263	-	301	5	21	70.3317	343.731	u
TCONS_00007374	chr1:20097130-20097781	-	652	34	42	220.79	317.371	u
TCONS_00007375	chr1:20098849-20099256	-	408	14	44	145.283	531.323	u
TCONS_00007376	chr1:20099324-20099740	-	417	23	22	233.528	259.928	u
TCONS_00007378	chr1:20131467-20131907	-	441	14	19	134.412	212.266	u
TCONS_00007379	chr1:20135114-20136022	-	909	25	35	116.446	189.701	u
TCONS_00007382	chr1:20144599-20145306	-	708	4	30	23.9207	208.763	u
TCONS_00007389	chr1:20164594-20165758	-	1165	50	42	181.715	177.619	u
TCONS_00007400	chr1:20206266-20207589	-	1324	51	78	163.091	290.25	u
TCONS_00007402	chr1:20219806-20220391	-	586	14	37	101.153	311.079	u
TCONS_00007403	chr1:20225191-20225675	-	485	35	39	305.544	396.177	u
TCONS_00007404	chr1:20227018-20227602	-	585	22	34	159.226	286.345	u
TCONS_00007405	chr1:20227712-20228967	-	1256	84	84	283.164	329.5	u
TCONS_00007406	chr1:20229758-20230027	-	270	11	24	172.495	437.939	u
TCONS_00007410	chr1:20246286-20246730	-	445	6	32	57.0872	354.288	u
TCONS_00007414	chr1:20256860-20257453	-	594	20	39	142.558	323.478	u
TCONS_00007415	chr1:20261987-20262347	-	361	7	29	82.0991	395.783	u
TCONS_00007416	chr1:20272044-20272300	-	257	7	27	115.322	517.603	u
TCONS_00007417	chr1:20276851-20277340	-	490	24	25	207.378	251.368	u
TCONS_00007418	chr1:20278758-20279354	-	597	36	57	255.315	470.399	u
TCONS_00007420	chr1:20287210-20287618	-	409	16	27	165.632	325.242	u
TCONS_00007423	chr1:20342221-20342906	-	686	5	22	30.8598	158.003	u
TCONS_00007424	chr1:20354171-20354567	-	397	2	25	21.3298	310.253	u
TCONS_00007425	chr1:20355029-20355825	-	797	6	45	31.8743	278.176	u
TCONS_00007427	chr1:20370357-20371179	-	823	10	36	51.4456	215.511	u
TCONS_00007431	chr1:20407632-20408413	-	782	14	38	75.8	239.41	u
TCONS_00007439	chr1:20429613-20430249	-	637	6	27	39.8804	208.829	u
TCONS_00007440	chr1:20430531-20430800	-	270	6	25	94.0882	456.186	u
TCONS_00007441	chr1:20431040-20431903	-	864	16	43	78.4068	245.2	u
TCONS_00007446	chr1:20446166-20446619	-	454	12	19	111.911	206.188	u
TCONS_00007454	chr1:20456971-20457534	-	564	6	23	45.0422	200.916	u
TCONS_00007455	chr1:20460069-20460864	-	796	40	50	212.762	309.473	u
TCONS_00007459	chr1:20465401-20465816	-	416	12	27	122.134	319.769	u
TCONS_00007467	chr1:22041368-22041996	-	629	0	17	0	133.157	u
TCONS_00007836	chr1:68681161-68682239	-	1079	31	42	121.643	191.776	u
TCONS_00007843	chr1:69909927-69910476	-	550	4	18	30.7925	161.241	u
TCONS_00007874	chr1:71322863-71324248	-	1386	39	63	119.138	223.946	u
TCONS_00007878	chr1:71364267-71364783	-	517	17	22	139.221	209.652	u
TCONS_00007887	chr1:71610809-71611388	-	580	23	48	167.899	407.736	u
TCONS_00008003	chr1:91877862-91879767	-	1906	52	57	115.512	147.339	u
TCONS_00008006	chr1:92855124-92855413	-	290	36	38	525.596	645.582	u
TCONS_00008008	chr1:92864644-92864990	-	347	23	46	280.638	653.122	u
TCONS_00008010	chr1:92876773-92877245	-	473	30	66	268.539	687.462	u
TCONS_00008016	chr1:92900705-92901443	-	739	127	94	727.624	626.685	u
TCONS_00008020	chr1:92908703-92909210	-	508	75	56	625.094	543.113	u
TCONS_00008023	chr1:92916432-92917127	-	696	132	95	802.994	672.482	u
TCONS_00008024	chr1:92919622-92919828	-	207	28	29	572.711	690.23	u
TCONS_00008026	chr1:92922907-92923371	-	465	50	62	455.265	656.908	u
TCONS_00008028	chr1:92925119-92925437	-	319	28	43	371.634	664.116	u
TCONS_00008031	chr1:92926863-92928010	-	1148	186	155	685.992	665.205	u
TCONS_00008042	chr1:92969095-92969452	-	358	46	41	544.03	564.244	u
TCONS_00008046	chr1:92993027-92993432	-	406	65	52	677.852	631.02	u
TCONS_00008047	chr1:93003548-93004148	-	601	88	71	619.949	582.036	u
TCONS_00008049	chr1:93006301-93006777	-	477	76	79	674.595	815.971	u
TCONS_00008050	chr1:93024812-93025105	-	294	44	47	633.655	787.62	u
TCONS_00008052	chr1:93031197-93031479	-	283	44	36	658.285	626.732	u
TCONS_00008053	chr1:93031732-93032500	-	769	172	107	947	685.525	u
TCONS_00008055	chr1:93041333-93042068	-	736	17	17	97.7955	113.799	u
TCONS_00008065	chr1:93091149-93091770	-	622	5	28	34.0351	221.786	u
TCONS_00008068	chr1:93103153-93104052	-	900	24	29	112.906	158.753	u
TCONS_00008069	chr1:93114160-93115946	-	1787	22	71	52.125	195.749	u
TCONS_00008075	chr1:93218403-93219164	-	762	13	41	72.2331	265.091	u
TCONS_00008078	chr1:93240634-93241709	-	1076	22	27	86.5681	123.628	u
TCONS_00008085	chr1:93271439-93272010	-	572	4	20	29.6082	172.266	u
TCONS_00008086	chr1:93272826-93273803	-	978	41	23	177.498	115.866	u
TCONS_00008093	chr1:93294389-93295833	-	1445	23	42	67.3919	143.201	u
TCONS_00008096	chr1:93305887-93306602	-	716	14	22	82.7871	151.382	u
TCONS_00008097	chr1:93320410-93320995	-	586	13	24	93.9276	201.781	u
TCONS_00008115	chr1:93419054-93420601	-	1548	52	34	142.226	108.212	u
TCONS_00008240	chr1:116003639-116004159	-	521	9	20	73.1396	189.129	u
TCONS_00008241	chr1:116021732-116022656	-	925	8	21	36.6181	111.852	u
TCONS_00008245	chr1:116071858-116072813	-	956	18	34	79.7191	175.221	u
TCONS_00008246	chr1:116076288-116077289	-	1002	19	29	80.2848	142.592	u
TCONS_00008256	chr1:116119191-116120068	-	878	5	31	24.1114	173.954	u
TCONS_00008267	chr1:116153109-116153605	-	497	6	24	51.1143	237.914	u
TCONS_00008276	chr1:116442628-116443363	-	736	36	23	207.096	153.963	u
TCONS_00008299	chr1:126932446-126932925	-	480	19	22	167.595	225.812	u
TCONS_00008307	chr1:128041567-128042524	-	958	23	19	101.651	97.7134	u
TCONS_00008400	chr1:143493678-143494108	-	431	1	30	9.82359	342.934	u
TCONS_00008420	chr1:146121483-146122055	-	573	7	24	51.7239	206.359	u
TCONS_00008439	chr1:152870939-152871400	-	462	5	26	45.8222	277.266	u
TCONS_00008440	chr1:153127457-153129284	-	1828	39	64	90.3309	172.492	u
TCONS_00008446	chr1:153148397-153149345	-	949	7	26	31.2305	134.981	u
TCONS_00008447	chr1:153153103-153153353	-	251	3	15	50.6052	294.431	u
TCONS_00008448	chr1:153156446-153157276	-	831	12	31	61.1403	183.792	u
TCONS_00008450	chr1:153161264-153161951	-	688	9	46	55.3862	329.409	u
TCONS_00008466	chr1:154588214-154588995	-	782	10	24	54.1428	151.207	u
TCONS_00008470	chr1:154596413-154597339	-	927	18	37	82.213	196.647	u
TCONS_00008476	chr1:154610555-154611751	-	1197	21	34	74.2802	139.943	u
TCONS_00008487	chr1:154646933-154647702	-	770	17	41	93.4772	262.337	u
TCONS_00008500	chr1:156369858-156371596	-	1739	87	64	211.82	181.32	u
TCONS_00008537	chr1:157264421-157265269	-	849	80	22	398.961	127.668	u
TCONS_00008631	chr10:2203867-2204594	+	728	26	0	151.213	0	u
TCONS_00008633	chr10:2259641-2259752	+	577	15	0	110.069	0	u
TCONS_00008635	chr10:2276366-2277230	+	865	26	2	127.264	11.3915	u
TCONS_00008717	chr10:7542864-7543169	+	602	19	23	133.63	188.234	u
TCONS_00008799	chr10:10327222-10328016	+	795	29	7	154.447	43.3807	u
TCONS_00008854	chr10:11799825-11800827	+	1003	26	6	109.754	29.4725	u
TCONS_00009038	chr10:16597814-16598833	+	1281	39	26	128.903	99.9977	u
TCONS_00009039	chr10:16597584-16598833	+	1250	40	27	135.487	106.419	u
TCONS_00009053	chr10:18081701-18082278	+	578	33	16	241.732	136.382	u
TCONS_00009055	chr10:18111942-18113372	+	1431	67	44	198.236	151.488	u
TCONS_00009056	chr10:18129090-18129861	+	772	24	30	131.626	191.456	u
TCONS_00009059	chr10:18234762-18235533	+	772	18	35	98.7195	223.366	u
TCONS_00009062	chr10:18315594-18316097	+	504	20	7	168.015	68.4279	u
TCONS_00009251	chr10:22098127-22098678	+	552	18	2	138.064	17.8508	u
TCONS_00009432	chr10:28525449-28527520	+	2072	69	28	140.996	66.5785	u
TCONS_00009442	chr10:28570462-28571879	+	1418	27	7	80.6186	24.3214	u
TCONS_00009460	chr10:30068747-30068980	+	234	17	116	307.596	2442.35	u
TCONS_00009461	chr10:30069364-30069997	+	634	21	49	140.242	380.779	u
TCONS_00009523	chr10:35101761-35102583	+	823	21	12	108.036	71.8369	u
TCONS_00009538	chr10:35965525-35966062	+	538	18	0	141.657	0	u
TCONS_00009542	chr10:35981244-35982173	+	930	28	8	127.474	42.3812	u
TCONS_00009559	chr10:36170869-36172815	+	1947	67	45	145.699	113.871	u
TCONS_00009597	chr10:36742323-36743111	+	789	24	6	128.79	37.4663	u
TCONS_00009601	chr10:36878080-36878762	+	683	99	67	613.709	483.304	u
TCONS_00009681	chr10:38068254-38069239	+	986	45	32	193.234	159.897	u
TCONS_00009721	chr10:43023929-43024618	+	690	28	5	171.813	35.7015	u
TCONS_00009752	chr10:44121200-44121838	+	639	18	2	119.267	15.4204	u
TCONS_00009771	chr10:44987305-44988357	+	1053	31	42	124.647	196.511	u
TCONS_00009855	chr10:48275375-48276836	+	1462	41	24	118.736	80.8779	u
TCONS_00009859	chr10:48385432-48387203	+	1772	65	7	155.309	19.4626	u
TCONS_00009869	chr10:48440815-48442541	+	1727	54	12	132.388	34.2338	u
TCONS_00009873	chr10:48499691-48500454	+	764	23	3	127.462	19.3461	u
TCONS_00009874	chr10:48518203-48518857	+	655	21	0	135.746	0	u
TCONS_00010140	chr10:49843806-49844417	+	612	11	13	76.1008	104.655	u
TCONS_00010289	chr10:54426432-54427719	+	1288	32	6	105.192	22.951	u
TCONS_00010330	chr10:55125964-55126518	+	555	18	3	137.318	26.6314	u
TCONS_00010331	chr10:55126726-55127372	+	647	28	4	183.232	30.4594	u
TCONS_00010337	chr10:55199047-55200671	+	1625	68	14	177.175	42.4464	u
TCONS_00010417	chr10:58326184-58326948	+	765	67	21	370.818	135.246	u
TCONS_00010454	chr10:59653133-59653755	+	623	19	15	129.126	118.623	u
TCONS_00010544	chr10:62581403-62582389	+	987	19	1	81.505	4.9917	u
TCONS_00010545	chr10:62606183-62607129	+	947	22	0	98.3604	0	u
TCONS_00010554	chr10:65209270-65210137	+	868	33	31	160.969	175.958	u
TCONS_00010576	chr10:65844366-65845648	+	1283	46	57	151.802	218.884	u
TCONS_00010577	chr10:65845715-65846977	+	1263	39	22	130.74	85.8194	u
TCONS_00010725	chr10:70042512-70043220	+	709	19	12	113.463	83.3875	u
TCONS_00011028	chr10:79869288-79870058	+	771	34	17	186.712	108.633	u
TCONS_00011033	chr10:79876737-79877695	+	959	30	24	132.45	123.299	u
TCONS_00011048	chr10:79917252-79918074	+	823	25	14	128.614	83.8097	u
TCONS_00011054	chr10:79926578-79928034	+	1457	38	33	110.426	111.589	u
TCONS_00011059	chr10:79937812-79938206	+	395	20	3	214.378	37.4188	u
TCONS_00011062	chr10:79941862-79943430	+	1569	52	24	140.323	75.3623	u
TCONS_00011074	chr10:79959477-79960427	+	951	22	12	97.9467	62.168	u
TCONS_00011076	chr10:79962201-79963403	+	1203	53	38	186.534	155.627	u
TCONS_00011077	chr10:79970473-79971953	+	1481	52	57	148.661	189.621	u
TCONS_00011079	chr10:79973424-79974313	+	890	31	23	147.475	127.322	u
TCONS_00011086	chr10:80011923-80013512	+	1590	85	36	226.344	111.55	u
TCONS_00011087	chr10:80013594-80014444	+	851	20	17	99.5057	98.4205	u
TCONS_00011089	chr10:80020267-80021218	+	952	34	10	151.213	51.7522	u
TCONS_00011093	chr10:80026621-80027719	+	1099	34	16	130.987	71.7279	u
TCONS_00011094	chr10:80027820-80029321	+	1502	70	38	197.322	124.646	u
TCONS_00011095	chr10:80032079-80032670	+	592	28	18	200.255	149.802	u
TCONS_00011096	chr10:80033224-80036407	+	3184	105	41	139.625	63.442	u
TCONS_00011099	chr10:80049857-80051011	+	1155	33	16	120.971	68.2502	u
TCONS_00011101	chr10:80056315-80058229	+	1915	65	35	143.712	90.0462	u
TCONS_00011102	chr10:80063889-80064518	+	630	20	9	134.412	70.383	u
TCONS_00011120	chr10:80654617-80655291	+	675	20	5	125.451	36.4949	u
TCONS_00011137	chr10:80985868-80987029	+	1162	35	22	127.529	93.2787	u
TCONS_00011140	chr10:80991627-80992093	+	467	31	15	281.056	158.249	u
TCONS_00011259	chr10:83069662-83070391	+	730	25	4	144.999	26.9962	u
TCONS_00011733	chr10:104154121-104154668	+	548	20	0	154.524	0	u
TCONS_00011753	chr10:971087-971948	-	862	89	35	437.15	200.045	u
TCONS_00011792	chr10:3990680-3991548	-	869	27	7	131.55	39.6866	u
TCONS_00011873	chr10:6853726-6854371	-	646	26	5	170.407	38.1332	u
TCONS_00011909	chr10:8733488-8734483	-	996	48	15	204.047	74.199	u
TCONS_00011941	chr10:10336905-10338506	-	1602	35	18	92.5024	55.3574	u
TCONS_00011942	chr10:10342213-10343267	-	1055	40	6	160.53	28.0198	u
TCONS_00011968	chr10:11285079-11285763	-	685	16	3	98.8956	21.5773	u
TCONS_00012021	chr10:12144493-12145418	-	926	34	12	155.459	63.8464	u
TCONS_00012110	chr10:16331813-16332691	-	879	21	6	101.153	33.6301	u
TCONS_00012125	chr10:17508176-17508811	-	636	19	7	126.486	54.2259	u
TCONS_00012126	chr10:17510214-17510896	-	683	20	4	123.982	28.854	u
TCONS_00012255	chr10:21272830-21273900	-	1071	28	8	110.692	36.8016	u
TCONS_00012261	chr10:21289655-21290702	-	1048	24	18	96.9611	84.6208	u
TCONS_00012303	chr10:22105819-22106705	-	887	27	5	128.881	27.7723	u
TCONS_00012306	chr10:22171937-22173942	-	2006	151	15	318.709	36.8406	u
TCONS_00012307	chr10:22180498-22181982	-	1485	42	8	119.749	26.5417	u
TCONS_00012398	chr10:26513651-26514634	-	984	25	7	107.57	35.0485	u
TCONS_00012417	chr10:26740973-26741932	-	960	21	23	92.6181	118.038	u
TCONS_00012525	chr10:30603024-30603331	-	308	15	0	206.2	0	u
TCONS_00012548	chr10:34751745-34752755	-	1011	22	2	92.1338	9.74641	u
TCONS_00012550	chr10:34837951-34838832	-	882	25	20	120.01	111.719	u
TCONS_00012553	chr10:34851737-34852995	-	1259	36	30	121.067	117.398	u
TCONS_00012554	chr10:34876137-34876698	-	562	20	15	150.675	131.499	u
TCONS_00012558	chr10:34949276-34949927	-	652	20	14	129.876	105.79	u
TCONS_00012561	chr10:35117182-35117470	-	289	20	2	293.008	34.0956	u
TCONS_00012630	chr10:36887063-36887918	-	856	2829	2293	13992.9	13197.6	u
TCONS_00012739	chr10:43066292-43067718	-	1427	40	5	118.682	17.2628	u
TCONS_00012745	chr10:43075860-43077823	-	1964	111	30	239.293	75.2568	u
TCONS_00012893	chr10:45637509-45638580	-	1072	23	7	90.8408	32.1713	u
TCONS_00012949	chr10:46914612-46914985	-	374	21	5	237.736	65.8665	u
TCONS_00012964	chr10:47081331-47083097	-	1767	54	76	129.391	211.906	u
TCONS_00013092	chr10:54902780-54903164	-	385	18	2	197.952	25.5938	u
TCONS_00013149	chr10:59562566-59563846	-	1281	29	3	95.851	11.5382	u
TCONS_00013170	chr10:60174208-60175079	-	872	24	5	116.531	28.2501	u
TCONS_00013258	chr10:65030390-65031370	-	1031	23	5	94.4532	23.8934	u
TCONS_00013273	chr10:65157159-65157824	-	666	18	6	114.432	44.3857	u
TCONS_00013276	chr10:65160461-65161234	-	774	27	8	147.697	50.9231	u
TCONS_00013277	chr10:65164474-65165044	-	571	25	12	185.375	103.541	u
TCONS_00013279	chr10:65169084-65169639	-	556	21	13	159.916	115.195	u
TCONS_00013284	chr10:65212390-65212946	-	557	22	19	167.23	168.06	u
TCONS_00013310	chr10:65902075-65902844	-	770	24	7	131.968	44.7892	u
TCONS_00013578	chr10:80662083-80662759	-	677	21	4	131.334	29.1097	u
TCONS_00013580	chr10:80744437-80745718	-	1282	23	16	75.9604	61.4891	u
TCONS_00013582	chr10:80990282-80991478	-	1197	73	40	258.212	164.639	u
TCONS_00013599	chr10:81516497-81517621	-	1125	32	29	120.433	127.002	u
TCONS_00013639	chr10:82552398-82553844	-	1447	118	60	345.272	204.291	u
TCONS_00013691	chr10:85271697-85272197	-	501	33	17	278.884	167.177	u
TCONS_00013695	chr10:85282617-85283160	-	544	35	32	272.406	289.812	u
TCONS_00013697	chr10:85284132-85284450	-	319	25	23	331.816	355.225	u
TCONS_00013775	chr10:86332052-86333282	-	1231	38	25	130.699	100.057	u
TCONS_00013858	chr10:89364410-89365015	-	606	25	6	174.669	48.7803	u
TCONS_00013914	chr10:93138114-93138493	-	380	27	12	300.835	155.584	u
TCONS_00013915	chr10:93139272-93139998	-	727	28	9	163.069	60.9922	u
TCONS_00013918	chr10:93163895-93164461	-	567	24	13	179.216	112.96	u
TCONS_00013940	chr10:93897780-93898435	-	656	19	0	122.63	0	u
TCONS_00013980	chr10:101822480-101823466	-	987	34	14	145.851	69.8839	u
TCONS_00014032	chr10:103042960-103043828	-	869	21	6	102.317	34.0171	u
TCONS_00014066	chr10:103780461-103781713	-	1253	43	6	145.3	23.5921	u
TCONS_00014067	chr10:103783311-103783919	-	609	22	11	152.951	88.99	u
TCONS_00014146	chr10:8250210-8251567	+	1358	9	26	28.0602	94.3278	u
TCONS_00014264	chr10:18235193-18235812	+	620	10	43	68.2898	341.698	u
TCONS_00014265	chr10:18241287-18242184	+	898	10	25	47.1489	137.161	u
TCONS_00014267	chr10:18245473-18246108	+	636	2	32	13.3144	247.89	u
TCONS_00014274	chr10:18280048-18281202	+	1155	21	52	76.9813	221.813	u
TCONS_00014275	chr10:18308698-18309069	+	372	4	21	45.5265	278.126	u
TCONS_00014276	chr10:18327722-18328505	+	784	20	25	108.009	157.105	u
TCONS_00014277	chr10:18329516-18330225	+	710	5	30	29.8167	208.175	u
TCONS_00014279	chr10:18371068-18371777	+	710	6	35	35.78	242.871	u
TCONS_00014280	chr10:18375507-18376010	+	504	3	19	25.2022	185.733	u
TCONS_00014285	chr10:18912024-18912780	+	757	5	20	27.9655	130.167	u
TCONS_00014321	chr10:22113220-22114093	+	874	125	40	605.545	225.483	u
TCONS_00014323	chr10:22204067-22204713	+	647	52	45	340.288	342.669	u
TCONS_00014356	chr10:30069778-30072473	+	2967	45	269	64.2159	446.684	u
TCONS_00014357	chr10:30072536-30073011	+	476	0	25	0	258.761	u
TCONS_00014402	chr10:35114905-35117286	+	2382	35	75	62.212	155.126	u
TCONS_00014408	chr10:36170459-36171470	+	1012	18	29	75.3078	141.183	u
TCONS_00014449	chr10:44986865-44988098	+	1234	30	67	102.933	267.501	u
TCONS_00014457	chr10:45391982-45393017	+	1036	24	105	98.0842	499.339	u
TCONS_00014480	chr10:46442491-46442886	+	396	42	47	449.057	584.748	u
TCONS_00014481	chr10:47047964-47048379	+	764	30	33	166.255	212.807	u
TCONS_00014482	chr10:48272361-48273411	+	1051	32	27	128.912	126.569	u
TCONS_00014684	chr10:55213139-55214387	+	1249	23	27	77.9674	106.504	u
TCONS_00014714	chr10:59653463-59654048	+	586	10	22	72.252	184.966	u
TCONS_00014753	chr10:67772375-67772952	+	578	38	21	278.358	179.002	u
TCONS_00014836	chr10:73365814-73366692	+	879	18	27	86.7024	151.336	u
TCONS_00014947	chr10:79860597-79861646	+	1050	28	25	112.906	117.305	u
TCONS_00014951	chr10:79868545-79869390	+	846	19	20	95.0891	116.473	u
TCONS_00014952	chr10:79869482-79871275	+	1794	71	75	167.565	205.97	u
TCONS_00014953	chr10:79871456-79872184	+	729	22	19	127.774	128.408	u
TCONS_00014955	chr10:79877640-79878725	+	1086	31	49	120.859	222.296	u
TCONS_00014962	chr10:79898916-79900315	+	1400	42	69	127.019	242.821	u
TCONS_00014964	chr10:79916520-79917678	+	1159	32	27	116.9	114.775	u
TCONS_00014968	chr10:79927183-79928280	+	1098	30	25	115.682	112.177	u
TCONS_00014973	chr10:79943770-79945408	+	1639	61	41	157.579	123.245	u
TCONS_00014978	chr10:79963494-79964410	+	917	18	23	83.1095	123.573	u
TCONS_00014979	chr10:79970033-79971525	+	1493	41	52	116.271	171.597	u
TCONS_00014981	chr10:79972052-79972707	+	656	15	28	96.8133	210.291	u
TCONS_00014983	chr10:79978990-79980260	+	1271	16	34	53.2994	131.795	u
TCONS_00014986	chr10:79996908-79997458	+	551	7	20	53.7891	178.832	u
TCONS_00014988	chr10:80010492-80011489	+	998	20	39	84.8491	192.531	u
TCONS_00014991	chr10:80019186-80019985	+	800	14	17	74.0945	104.695	u
TCONS_00014995	chr10:80039869-80040501	+	633	16	26	107.02	202.365	u
TCONS_00014996	chr10:80051207-80052288	+	1082	18	25	70.4357	113.836	u
TCONS_00014997	chr10:80055070-80055882	+	813	13	24	67.7018	145.441	u
TCONS_00015133	chr10:92638425-92638744	+	320	36	24	476.322	369.511	u
TCONS_00015184	chr10:949849-950108	-	260	21	33	341.974	625.326	u
TCONS_00015186	chr10:959177-959439	-	263	21	27	338.074	505.794	u
TCONS_00015196	chr10:1435429-1436054	-	626	1	46	6.76353	362.034	u
TCONS_00015219	chr10:4787201-4788296	-	1096	8	43	30.9049	193.296	u
TCONS_00015234	chr10:6861080-6861762	-	683	5	27	30.9954	194.764	u
TCONS_00015302	chr10:13855230-13855824	-	595	11	37	78.2751	306.373	u
TCONS_00015303	chr10:13856935-13857475	-	541	21	24	164.35	218.565	u
TCONS_00015353	chr10:21292544-21293371	-	828	30	26	153.405	154.707	u
TCONS_00015357	chr10:22127896-22129400	-	1505	336	96	945.258	314.268	u
TCONS_00015358	chr10:22130824-22131191	-	368	54	26	621.289	348.09	u
TCONS_00015359	chr10:22133457-22134061	-	605	95	41	664.838	333.883	u
TCONS_00015361	chr10:22141852-22142342	-	491	87	21	750.214	210.719	u
TCONS_00015362	chr10:22148668-22149232	-	565	108	40	809.325	348.801	u
TCONS_00015363	chr10:22149388-22149971	-	584	109	31	790.244	261.526	u
TCONS_00015365	chr10:22151567-22152273	-	707	159	49	952.194	341.462	u
TCONS_00015366	chr10:22155908-22156228	-	321	67	18	883.726	276.27	u
TCONS_00015367	chr10:22156426-22157059	-	634	108	32	721.244	248.672	u
TCONS_00015371	chr10:25982720-25983332	-	613	241	127	1664.58	1020.73	u
TCONS_00015377	chr10:26638185-26642715	-	4531	374	380	349.482	413.195	u
TCONS_00015378	chr10:26642927-26644280	-	1354	65	55	203.256	200.129	u
TCONS_00015411	chr10:34750563-34751304	-	742	5	22	28.5308	146.078	u
TCONS_00015413	chr10:34809416-34810898	-	1483	17	59	48.535	196.009	u
TCONS_00015414	chr10:34811564-34812403	-	840	13	30	65.5257	175.958	u
TCONS_00015415	chr10:34821527-34822207	-	681	13	20	80.8247	144.693	u
TCONS_00015416	chr10:34822267-34823314	-	1048	7	33	28.2803	155.138	u
TCONS_00015417	chr10:34824566-34824882	-	317	5	22	66.7818	341.924	u
TCONS_00015418	chr10:34825689-34826425	-	737	11	30	63.1936	200.549	u
TCONS_00015419	chr10:34830843-34831820	-	978	2	21	8.65842	105.79	u
TCONS_00015420	chr10:34844766-34845509	-	744	8	29	45.5265	192.04	u
TCONS_00015421	chr10:34849102-34850410	-	1309	18	38	58.2211	143.024	u
TCONS_00015422	chr10:34850541-34851513	-	973	6	31	26.1088	156.969	u
TCONS_00015423	chr10:34852347-34853205	-	859	16	32	78.8632	183.537	u
TCONS_00015424	chr10:34855007-34856246	-	1240	23	31	78.5333	123.17	u
TCONS_00015426	chr10:34865702-34867477	-	1776	18	55	42.9118	152.576	u
TCONS_00015428	chr10:34882240-34882744	-	505	14	24	117.377	234.146	u
TCONS_00015430	chr10:34884119-34885228	-	1110	2	25	7.62877	110.964	u
TCONS_00015433	chr10:34892302-34893239	-	938	11	25	49.6521	131.312	u
TCONS_00015436	chr10:34950131-34950634	-	504	4	30	33.6029	293.263	u
TCONS_00015437	chr10:35025598-35026348	-	751	3	20	16.9133	131.207	u
TCONS_00015442	chr10:35204512-35205293	-	782	2	32	10.8286	201.609	u
TCONS_00015445	chr10:35246075-35248020	-	1946	11	44	23.933	111.398	u
TCONS_00015446	chr10:35249728-35250379	-	652	8	22	51.9505	166.242	u
TCONS_00015447	chr10:35253930-35254585	-	656	11	23	70.9964	172.739	u
TCONS_00015448	chr10:35265257-35266011	-	755	13	26	72.9028	169.665	u
TCONS_00015449	chr10:35266067-35266743	-	677	4	27	25.0161	196.49	u
TCONS_00015451	chr10:35278269-35278725	-	457	5	22	46.3235	237.177	u
TCONS_00015453	chr10:35297550-35298457	-	908	11	21	51.2926	113.946	u
TCONS_00015494	chr10:43179197-43180403	-	1207	24	46	84.1883	187.766	u
TCONS_00015514	chr10:45327636-45329705	-	2070	18	55	36.8171	130.906	u
TCONS_00015515	chr10:45329813-45330602	-	790	6	19	32.1567	118.493	u
TCONS_00015516	chr10:45330746-45332168	-	1423	5	45	14.8769	155.802	u
TCONS_00015601	chr10:47077466-47078539	-	1074	27	34	106.441	155.97	u
TCONS_00015608	chr10:49841313-49842512	-	1200	59	56	208.17	229.918	u
TCONS_00015672	chr10:58554896-58555659	-	764	29	23	160.713	148.32	u
TCONS_00015690	chr10:60885232-60887782	-	2551	52	92	86.3059	177.682	u
TCONS_00015692	chr10:60889517-60890314	-	798	6	34	31.8344	209.914	u
TCONS_00015722	chr10:65171139-65172131	-	993	32	46	136.442	228.231	u
TCONS_00015724	chr10:65174983-65175598	-	616	20	35	137.467	279.933	u
TCONS_00015756	chr10:72721883-72722366	-	484	4	22	34.9915	223.946	u
TCONS_00015773	chr10:76147566-76148373	-	808	11	20	57.6407	121.951	u
TCONS_00015796	chr10:81516082-81517212	-	1131	36	45	134.768	196.027	u
TCONS_00015799	chr10:82340889-82342059	-	1171	40	49	144.627	206.16	u
TCONS_00015804	chr10:82553483-82554229	-	747	45	40	255.058	263.819	u
TCONS_00015835	chr10:86332475-86333543	-	1069	28	25	110.899	115.22	u
TCONS_00015856	chr10:89364870-89365525	-	656	17	26	109.722	195.27	u
TCONS_00015864	chr10:93165679-93166322	-	644	10	20	65.7449	153.007	u
TCONS_00015874	chr10:101226903-101227855	-	953	34	20	151.055	103.396	u
TCONS_00015876	chr10:101309576-101310801	-	1226	35	64	120.872	257.191	u
TCONS_00015893	chr10:103045488-103046026	-	539	13	21	102.118	191.954	u
TCONS_00015895	chr10:103068471-103069680	-	1210	1848	2268	6466.43	9234.72	u
TCONS_00015961	chr11:855068-855295	+	228	25	9	464.251	194.479	u
TCONS_00015962	chr11:860267-860479	+	213	24	6	477.067	138.783	u
TCONS_00015968	chr11:1024617-1025041	+	425	18	0	179.321	0	u
TCONS_00015969	chr11:1027532-1028463	+	932	47	10	213.516	52.8628	u
TCONS_00015970	chr11:1033469-1034370	+	902	23	8	107.962	43.6968	u
TCONS_00015972	chr11:1044105-1045102	+	998	22	0	93.334	0	u
TCONS_00015973	chr11:1049476-1050156	+	681	30	19	186.518	137.459	u
TCONS_00016132	chr11:5814282-5815100	+	819	30	5	155.09	30.0782	u
TCONS_00016134	chr11:5832740-5833032	+	293	17	3	245.657	50.4452	u
TCONS_00016135	chr11:5839154-5839772	+	619	19	16	129.96	127.349	u
TCONS_00016159	chr11:6528904-6529271	+	368	22	14	253.118	187.433	u
TCONS_00016163	chr11:6547377-6547986	+	610	34	9	235.992	72.6907	u
TCONS_00016170	chr11:6568687-6569562	+	876	37	26	178.832	146.23	u
TCONS_00016178	chr11:6585877-6586494	+	618	42	45	287.745	358.748	u
TCONS_00016186	chr11:6601123-6601470	+	348	31	7	377.164	99.1025	u
TCONS_00016208	chr11:6777061-6777869	+	809	18	13	94.2045	79.17	u
TCONS_00016216	chr11:6801402-6802437	+	1036	30	66	122.605	313.87	u
TCONS_00016221	chr11:6810919-6811451	+	533	38	42	301.859	388.229	u
TCONS_00016319	chr11:10605889-10606876	+	988	29	9	124.276	44.8799	u
TCONS_00016399	chr11:14001896-14002904	+	1009	25	14	104.905	68.3601	u
TCONS_00016456	chr11:15384805-15385503	+	699	22	3	133.258	21.1451	u
TCONS_00016457	chr11:15385654-15386376	+	723	21	6	122.978	40.8864	u
TCONS_00016535	chr11:20967486-20968144	+	659	21	6	134.922	44.8572	u
TCONS_00016537	chr11:20990408-20991493	+	1086	20	3	77.9736	13.61	u
TCONS_00016567	chr11:24527261-24528534	+	1274	50	0	166.168	0	u
TCONS_00016570	chr11:24614951-24615710	+	1094	21	1	81.2736	4.50348	u
TCONS_00016595	chr11:25015585-25015971	+	387	18	3	196.929	38.1923	u
TCONS_00016612	chr11:25292394-25292910	+	517	22	0	180.169	0	u
TCONS_00016619	chr11:25314170-25316151	+	1982	85	35	181.578	87.0022	u
TCONS_00016623	chr11:25346988-25347720	+	780	25	8	135.704	50.5314	u
TCONS_00016627	chr11:25510808-25511378	+	571	33	5	244.695	43.142	u
TCONS_00016664	chr11:26444218-26445843	+	1626	52	16	135.404	48.4803	u
TCONS_00016668	chr11:26507457-26508308	+	852	40	40	198.778	231.306	u
TCONS_00016911	chr11:34256735-34256832	+	578	37	5	271.033	42.6195	u
TCONS_00016919	chr11:34312571-34313270	+	700	25	22	151.213	154.843	u
TCONS_00016921	chr11:34328252-34329208	+	957	27	17	119.454	87.5191	u
TCONS_00016927	chr11:34397269-34398061	+	793	19	0	101.444	0	u
TCONS_00016928	chr11:34418371-34419200	+	830	21	8	107.125	47.4873	u
TCONS_00017176	chr11:48067479-48068160	+	682	21	2	130.371	14.4481	u
TCONS_00017219	chr11:48913147-48914052	+	906	36	6	168.237	32.6279	u
TCONS_00017250	chr11:49861807-49862587	+	781	26	19	140.952	119.858	u
TCONS_00017251	chr11:49863223-49864325	+	1103	24	6	92.1263	26.8004	u
TCONS_00017252	chr11:49934484-49935727	+	1244	42	4	142.948	15.8418	u
TCONS_00017255	chr11:49966976-49967816	+	841	26	4	130.896	23.4331	u
TCONS_00017298	chr11:60690934-60691979	+	1046	26	7	105.242	32.971	u
TCONS_00017417	chr11:66643036-66643474	+	439	26	3	250.759	33.6684	u
TCONS_00017418	chr11:66644388-66645368	+	981	70	17	302.118	85.378	u
TCONS_00017420	chr11:66658757-66660186	+	1430	47	10	139.158	34.4532	u
TCONS_00017421	chr11:66662909-66663580	+	672	19	6	119.71	43.9894	u
TCONS_00017422	chr11:66663695-66664366	+	672	24	6	151.213	43.9894	u
TCONS_00017544	chr11:71351112-71352231	+	1120	47	30	177.675	131.968	u
TCONS_00017566	chr11:72237637-72238358	+	722	20	9	117.284	61.4146	u
TCONS_00017679	chr11:73995997-73996432	+	436	21	10	203.93	113	u
TCONS_00017693	chr11:74068356-74068777	+	422	17	7	170.563	81.7244	u
TCONS_00017787	chr11:78219641-78220044	+	404	29	11	303.924	134.146	u
TCONS_00017841	chr11:79148285-79149534	+	1250	23	39	77.905	153.717	u
TCONS_00017976	chr11:87504935-87505669	+	735	27	7	155.534	46.922	u
TCONS_00017978	chr11:87507522-87508391	+	870	29	8	141.132	45.304	u
TCONS_00017979	chr11:87511983-87512973	+	991	26	6	111.083	29.8293	u
TCONS_00017988	chr11:87882304-87883296	+	993	47	22	200.399	109.154	u
TCONS_00017990	chr11:87886210-87886984	+	775	27	16	147.506	101.715	u
TCONS_00018232	chr11:97110879-97111662	+	784	26	3	140.412	18.8526	u
TCONS_00018233	chr11:97111813-97112921	+	1109	32	6	122.17	26.6554	u
TCONS_00018518	chr11:99916419-99917210	+	792	16	11	85.5347	68.4279	u
TCONS_00018519	chr11:99934375-99935649	+	1275	54	334	179.321	1290.63	u
TCONS_00018622	chr11:101966925-101967700	+	776	22	9	120.035	57.1409	u
TCONS_00018674	chr11:103273673-103274150	+	478	20	3	177.154	30.9214	u
TCONS_00018730	chr11:104943549-104943821	+	273	18	2	279.163	36.0939	u
TCONS_00018731	chr11:104943887-104944512	+	626	27	21	182.615	165.276	u
TCONS_00018833	chr11:106457979-106460138	+	2160	77	25	150.933	57.0233	u
TCONS_00018944	chr11:2522196-2523526	-	1331	33	23	104.974	85.1365	u
TCONS_00019175	chr11:5399219-5399980	-	762	23	0	127.797	0	u
TCONS_00019199	chr11:6002282-6002960	-	679	29	7	180.832	50.7919	u
TCONS_00019294	chr11:10595760-10596178	-	419	23	0	232.414	0	u
TCONS_00019299	chr11:10622148-10623762	-	1615	71	32	186.137	97.621	u
TCONS_00019302	chr11:10636145-10636483	-	339	20	12	249.792	174.4	u
TCONS_00019307	chr11:10659402-10659938	-	537	20	2	157.69	18.3494	u
TCONS_00019323	chr11:10748804-10749396	-	593	24	12	171.358	99.6994	u
TCONS_00019438	chr11:15560995-15561922	-	928	31	6	141.436	31.8544	u
TCONS_00019465	chr11:19456094-19456375	-	282	24	0	360.338	0	u
TCONS_00019466	chr11:19458208-19458968	-	761	21	14	116.838	90.6378	u
TCONS_00019520	chr11:21099645-21100542	-	898	46	24	216.885	131.674	u
TCONS_00019521	chr11:21100620-21101783	-	1164	50	26	181.872	110.049	u
TCONS_00019716	chr11:24821146-24822035	-	890	46	9	218.834	49.8217	u
TCONS_00019740	chr11:26182939-26183454	-	516	19	2	155.902	19.0962	u
TCONS_00019757	chr11:27640315-27641116	-	802	34	18	179.495	110.577	u
TCONS_00019792	chr11:29397927-29398616	-	690	19	7	116.588	49.9822	u
TCONS_00019889	chr11:34031211-34031272	-	432	16	2	156.814	22.8093	u
TCONS_00019891	chr11:34073164-34074201	-	1038	21	6	85.6583	28.4787	u
TCONS_00019892	chr11:34077240-34077876	-	637	19	0	126.288	0	u
TCONS_00019894	chr11:34251326-34251546	-	454	32	2	298.43	21.704	u
TCONS_00019900	chr11:34130175-34131603	-	1429	48	4	142.219	13.7909	u
TCONS_00019902	chr11:34136532-34137322	-	791	18	0	96.3482	0	u
TCONS_00019904	chr11:34141082-34143339	-	2258	71	11	133.132	24.0013	u
TCONS_00019905	chr11:34163195-34164021	-	827	18	7	92.1541	41.7022	u
TCONS_00019906	chr11:34178911-34179713	-	803	19	2	100.181	12.271	u
TCONS_00019910	chr11:34196671-34197721	-	1051	30	2	120.855	9.37548	u
TCONS_00019914	chr11:34210200-34211115	-	916	23	3	106.311	16.1358	u
TCONS_00019915	chr11:34211254-34213848	-	2595	100	30	163.159	56.9574	u
TCONS_00019917	chr11:34216550-34218518	-	1969	82	13	176.326	32.5285	u
TCONS_00020023	chr11:40953526-40954503	-	978	46	6	199.144	30.2258	u
TCONS_00020055	chr11:43457363-43458015	-	653	21	0	136.161	0	u
TCONS_00020178	chr11:48808921-48810063	-	1143	75	28	277.819	120.692	u
TCONS_00020255	chr11:49812384-49813326	-	943	19	22	85.308	114.942	u
TCONS_00020312	chr11:60032362-60032574	-	213	25	39	496.945	902.092	u
TCONS_00020327	chr11:60309955-60310864	-	910	27	17	125.623	92.0393	u
TCONS_00020496	chr11:64534162-64534882	-	721	22	0	129.192	0	u
TCONS_00020524	chr11:66673275-66674347	-	1073	52	9	205.188	41.3246	u
TCONS_00020590	chr11:68349693-68351625	-	1933	61	17	133.612	43.3294	u
TCONS_00020592	chr11:68354005-68354867	-	863	42	22	206.056	125.597	u
TCONS_00020643	chr11:69682027-69683122	-	1096	30	16	115.893	71.9243	u
TCONS_00020999	chr11:86940701-86941755	-	1055	23	41	92.3045	191.469	u
TCONS_00021021	chr11:87562992-87563565	-	574	20	6	147.525	51.4998	u
TCONS_00021055	chr11:89866964-89867918	-	955	33	18	146.305	92.8614	u
TCONS_00021216	chr11:95623152-95624262	-	1111	42	23	160.06	101.995	u
TCONS_00021218	chr11:95631034-95632230	-	1197	32	18	113.189	74.0874	u
TCONS_00021220	chr11:95640900-95641515	-	616	22	15	151.213	119.971	u
TCONS_00021222	chr11:95643073-95644565	-	1493	48	27	136.122	89.0984	u
TCONS_00021225	chr11:95646681-95647247	-	567	27	7	201.618	60.8248	u
TCONS_00021229	chr11:95652070-95653684	-	1615	70	55	183.516	167.786	u
TCONS_00021230	chr11:95653813-95654503	-	691	24	17	147.055	121.21	u
TCONS_00021234	chr11:95661802-95663323	-	1522	53	41	147.438	132.72	u
TCONS_00021241	chr11:95687923-95689181	-	1259	59	30	198.415	117.398	u
TCONS_00021252	chr11:95722390-95723496	-	1107	42	30	160.638	133.518	u
TCONS_00021261	chr11:95749640-95750130	-	491	21	18	181.086	180.616	u
TCONS_00021264	chr11:95767556-95768514	-	959	20	4	88.2997	20.5498	u
TCONS_00021266	chr11:95770913-95771734	-	822	21	13	108.167	77.918	u
TCONS_00021411	chr11:99394469-99395108	-	640	22	15	145.543	115.472	u
TCONS_00021414	chr11:99404766-99405753	-	988	47	18	201.414	89.7597	u
TCONS_00021469	chr11:100416072-100416832	-	761	27	27	150.22	174.801	u
TCONS_00021529	chr11:101852771-101853204	-	434	26	31	253.648	351.915	u
TCONS_00021530	chr11:101853274-101853626	-	353	44	20	527.747	279.14	u
TCONS_00021532	chr11:101854901-101855390	-	490	26	27	224.66	271.477	u
TCONS_00021551	chr11:102480939-102481429	-	491	12	3	103.478	30.1027	u
TCONS_00021585	chr11:103115448-103116757	-	1310	44	20	142.21	75.2185	u
TCONS_00021587	chr11:103120857-103121445	-	589	24	7	172.522	58.5529	u
TCONS_00021747	chr11:104892415-104893051	-	637	27	31	179.462	239.766	u
TCONS_00021749	chr11:104922634-104923358	-	725	18	4	105.119	27.1824	u
TCONS_00021750	chr11:104923820-104924992	-	1173	48	30	173.257	126.005	u
TCONS_00021757	chr11:105424203-105424706	-	504	20	2	168.015	19.5508	u
TCONS_00021761	chr11:105522303-105523155	-	853	20	7	99.2724	40.431	u
TCONS_00021888	chr11:107304337-107305170	-	834	143	40	725.968	236.298	u
TCONS_00021924	chr11:5810403-5811541	+	1139	18	35	66.9108	151.395	u
TCONS_00021936	chr11:6514285-6516203	+	1919	195	182	430.237	467.264	u
TCONS_00021938	chr11:6525360-6526266	+	907	25	53	116.703	287.895	u
TCONS_00021941	chr11:6533366-6534545	+	1180	29	45	104.055	187.887	u
TCONS_00021942	chr11:6536298-6538135	+	1838	30	64	69.1072	171.554	u
TCONS_00021954	chr11:6586062-6586637	+	576	30	46	220.519	393.461	u
TCONS_00021960	chr11:6598646-6599252	+	607	11	40	76.7276	324.666	u
TCONS_00021973	chr11:6763631-6764345	+	715	1	32	5.92164	220.501	u
TCONS_00021976	chr11:6778144-6779308	+	1165	26	64	94.492	270.657	u
TCONS_00021983	chr11:6805366-6805968	+	603	8	28	56.1721	228.774	u
TCONS_00021989	chr11:6820851-6821276	+	426	30	67	298.167	774.874	u
TCONS_00021993	chr11:7181917-7182853	+	937	66	94	298.23	494.259	u
TCONS_00022068	chr11:25306586-25307811	+	1226	15	36	51.8022	144.67	u
TCONS_00022076	chr11:26399306-26400463	+	1158	52	60	190.126	255.275	u
TCONS_00022085	chr11:26507881-26509118	+	1238	51	57	174.42	226.84	u
TCONS_00022088	chr11:26516883-26517669	+	787	23	27	123.737	169.027	u
TCONS_00022216	chr11:30741325-30741995	+	671	32	28	201.918	205.59	u
TCONS_00022218	chr11:34273770-34274846	+	1077	20	27	78.6252	123.513	u
TCONS_00022222	chr11:34357972-34358566	+	595	10	25	71.1591	207.009	u
TCONS_00022292	chr11:44143408-44143997	+	590	4	22	28.7049	183.712	u
TCONS_00022318	chr11:49938652-49939681	+	1030	20	21	82.213	100.45	u
TCONS_00022348	chr11:66644915-66645592	+	678	47	21	293.505	152.6	u
TCONS_00022356	chr11:68228054-68230373	+	2320	175	161	319.373	341.904	u
TCONS_00022362	chr11:68442212-68442808	+	597	9	24	63.8287	198.063	u
TCONS_00022494	chr11:86498733-86499279	+	547	8	21	61.9228	189.146	u
TCONS_00022496	chr11:86922234-86922749	+	516	35	37	287.188	353.279	u
TCONS_00022500	chr11:87879490-87882157	+	2668	151	101	239.629	186.51	u
TCONS_00022506	chr11:88602044-88602567	+	524	6	17	48.4806	159.839	u
TCONS_00022508	chr11:92488839-92489464	+	626	12	24	81.1623	188.887	u
TCONS_00022510	chr11:92496563-92496997	+	435	5	25	48.6663	283.15	u
TCONS_00022516	chr11:92531923-92532479	+	557	13	25	98.818	221.132	u
TCONS_00022518	chr11:92541487-92542023	+	537	2	24	15.769	220.193	u
TCONS_00022519	chr11:92542688-92543184	+	497	18	29	153.343	287.48	u
TCONS_00022656	chr11:99938941-99940118	+	1178	23	60	82.6666	250.941	u
TCONS_00022698	chr11:101967817-101969034	+	1218	3	28	10.4285	113.26	u
TCONS_00022860	chr11:6608567-6608926	-	360	5	19	58.8051	260.026	u
TCONS_00022866	chr11:10218416-10219290	-	875	33	32	159.681	180.181	u
TCONS_00022876	chr11:10577916-10579032	-	1117	44	68	166.781	299.931	u
TCONS_00022877	chr11:10579843-10581199	-	1357	32	37	99.843	134.335	u
TCONS_00022882	chr11:10627243-10627647	-	405	9	19	94.0882	231.134	u
TCONS_00022883	chr11:10627729-10628338	-	610	12	32	83.2912	258.456	u
TCONS_00022886	chr11:10634765-10636038	-	1274	41	63	136.258	243.634	u
TCONS_00022889	chr11:10653472-10654213	-	742	12	35	68.4739	232.397	u
TCONS_00022916	chr11:14237220-14237568	-	349	11	44	133.449	621.145	u
TCONS_00022920	chr11:14248175-14248698	-	524	20	36	161.602	338.483	u
TCONS_00022921	chr11:14249802-14250538	-	737	18	46	103.408	307.508	u
TCONS_00022923	chr11:14257625-14258091	-	467	12	63	108.796	664.645	u
TCONS_00022928	chr11:14278392-14278864	-	473	31	58	277.491	604.133	u
TCONS_00022929	chr11:14279085-14281572	-	2488	277	439	471.386	869.321	u
TCONS_00022936	chr11:14639834-14641009	-	1176	49	42	176.415	175.958	u
TCONS_00022937	chr11:14646240-14647340	-	1101	32	26	123.058	116.346	u
TCONS_00022939	chr11:14648780-14649759	-	980	21	20	90.7279	100.547	u
TCONS_00022950	chr11:14670812-14673135	-	2324	87	135	158.501	286.196	u
TCONS_00023079	chr11:24818614-24819448	-	835	12	19	60.8475	112.107	u
TCONS_00023100	chr11:27638163-27640147	-	1985	33	66	70.3884	163.813	u
TCONS_00023106	chr11:28832611-28833253	-	643	5	15	32.9236	114.933	u
TCONS_00023107	chr11:29387251-29387952	-	702	20	27	120.626	189.493	u
TCONS_00023164	chr11:43470934-43471165	-	232	12	19	218.998	403.489	u
TCONS_00023165	chr11:43489445-43489826	-	1565	56	91	151.503	286.479	u
TCONS_00023181	chr11:46066738-46067378	-	641	16	28	105.684	215.212	u
TCONS_00023184	chr11:46681169-46681732	-	564	0	18	0	157.239	u
TCONS_00023194	chr11:48784699-48785351	-	653	5	21	32.4194	158.443	u
TCONS_00023195	chr11:48792326-48792947	-	622	12	28	81.6843	221.786	u
TCONS_00023287	chr11:60065413-60065995	-	583	56	22	406.693	185.917	u
TCONS_00023302	chr11:62464230-62464898	-	669	17	20	107.59	147.289	u
TCONS_00023403	chr11:68343314-68344882	-	1569	39	38	105.242	119.324	u
TCONS_00023405	chr11:68348817-68349629	-	813	12	24	62.494	145.441	u
TCONS_00023408	chr11:68368518-68368942	-	425	8	22	79.6982	255.035	u
TCONS_00023440	chr11:72574035-72574585	-	551	271	195	2082.41	1743.61	u
TCONS_00023488	chr11:78384565-78385396	-	832	0	24	0	142.12	u
TCONS_00023505	chr11:86931124-86932101	-	978	12	23	51.9505	115.866	u
TCONS_00023525	chr11:93145403-93146388	-	986	12	28	51.529	139.909	u
TCONS_00023526	chr11:93183716-93184895	-	1180	2	26	7.17622	108.557	u
TCONS_00023592	chr11:95614241-95615473	-	1233	18	49	61.8098	195.794	u
TCONS_00023593	chr11:95615663-95616032	-	370	11	24	125.875	319.577	u
TCONS_00023595	chr11:95634158-95635156	-	999	20	25	84.7641	123.294	u
TCONS_00023597	chr11:95641201-95643632	-	2432	70	86	121.866	174.221	u
TCONS_00023599	chr11:95645800-95646706	-	907	33	59	154.047	320.487	u
TCONS_00023601	chr11:95648770-95650618	-	1849	50	60	114.493	159.875	u
TCONS_00023602	chr11:95650768-95653059	-	2292	100	96	184.728	206.359	u
TCONS_00023608	chr11:95669005-95669634	-	630	9	31	60.4853	242.43	u
TCONS_00023612	chr11:95684387-95685639	-	1253	24	36	81.0976	141.552	u
TCONS_00023613	chr11:95688381-95689428	-	1048	42	32	169.682	150.437	u
TCONS_00023619	chr11:95705752-95706778	-	1027	46	57	189.642	273.445	u
TCONS_00023630	chr11:95744030-95744953	-	924	16	28	73.3155	149.297	u
TCONS_00023631	chr11:95762748-95765561	-	2814	71	121	106.827	211.849	u
TCONS_00023633	chr11:95769368-95770581	-	1214	22	24	76.7276	97.3999	u
TCONS_00023646	chr11:98696711-98697489	-	779	5	20	27.1757	126.491	u
TCONS_00023666	chr11:99856723-99857293	-	571	11	29	81.5651	250.223	u
TCONS_00023671	chr11:100381530-100382473	-	944	24	34	107.643	177.449	u
TCONS_00023677	chr11:100399688-100400604	-	917	25	53	115.43	284.756	u
TCONS_00023678	chr11:100406154-100406729	-	576	21	25	154.363	213.837	u
TCONS_00023683	chr11:100488292-100489139	-	848	459	343	2291.74	1992.8	u
TCONS_00023705	chr11:101841340-101842076	-	737	47	59	270.009	394.412	u
TCONS_00023707	chr11:101862426-101862943	-	518	38	57	310.6	542.14	u
TCONS_00023722	chr11:103117115-103117785	-	671	12	19	75.7193	139.507	u
TCONS_00023731	chr11:103300022-103300521	-	500	0	21	0	206.926	u
TCONS_00023760	chr11:104164223-104164647	-	425	94	16	936.454	185.48	u
TCONS_00023785	chr11:105529354-105531077	-	1724	64	63	157.178	180.04	u
TCONS_00023786	chr11:105531128-105531537	-	410	20	24	206.535	288.399	u
TCONS_00023806	chr11:106862986-106863271	-	286	36	39	532.947	671.838	u
TCONS_00023872	chr12:11548596-11550207	+	1612	154	130	404.486	397.324	u
TCONS_00023876	chr12:11559844-11560543	+	700	33	49	199.601	344.877	u
TCONS_00023878	chr12:11562207-11562555	+	349	28	18	339.688	254.105	u
TCONS_00023906	chr12:12229733-12230579	+	847	35	16	174.957	93.0685	u
TCONS_00023911	chr12:12272433-12273214	+	782	21	4	113.7	25.2011	u
TCONS_00024058	chr12:16757706-16758438	+	733	25	9	144.405	60.4929	u
TCONS_00024119	chr12:18507764-18508672	+	909	52	14	242.207	75.8805	u
TCONS_00024177	chr12:19658279-19658973	+	695	115	94	700.585	666.36	u
TCONS_00024191	chr12:20505092-20505984	+	893	22	3	104.308	16.5514	u
TCONS_00024235	chr12:21914105-21914605	+	501	17	7	143.668	68.8377	u
TCONS_00024370	chr12:25648567-25648945	+	379	26	3	290.457	38.9985	u
TCONS_00024371	chr12:25649283-25649896	+	614	29	2	199.976	16.0482	u
TCONS_00024458	chr12:28607483-28607977	+	495	22	9	188.176	89.5784	u
TCONS_00024501	chr12:30250256-30251138	+	883	20	3	95.8996	16.7389	u
TCONS_00024533	chr12:30980299-30981635	+	1337	34	31	107.67	114.234	u
TCONS_00024838	chr12:52160961-52162023	+	1063	29	16	115.508	74.1571	u
TCONS_00024839	chr12:52174726-52175064	+	490	13	4	112.33	40.2189	u
TCONS_00024864	chr12:53188091-53188303	+	213	15	11	298.167	254.436	u
TCONS_00024871	chr12:54857308-54858993	+	1686	55	24	138.119	70.1326	u
TCONS_00024872	chr12:54859209-54860208	+	1000	27	13	114.317	64.0486	u
TCONS_00024873	chr12:54860537-54861316	+	780	30	1	162.845	6.31643	u
TCONS_00024884	chr12:54996899-54997660	+	762	19	9	105.571	58.1907	u
TCONS_00024890	chr12:55739159-55739684	+	526	24	1	193.185	9.36656	u
TCONS_00024896	chr12:55772357-55773095	+	739	23	6	131.774	40.0012	u
TCONS_00024897	chr12:55773159-55773740	+	582	30	1	218.246	8.46531	u
TCONS_00024898	chr12:55774625-55774958	+	334	22	0	278.884	0	u
TCONS_00024902	chr12:55795352-55796084	+	733	23	7	132.853	47.05	u
TCONS_00024903	chr12:55800718-55801822	+	1105	30	11	114.949	49.0452	u
TCONS_00024905	chr12:55868207-55868600	+	394	30	1	322.383	12.5046	u
TCONS_00024910	chr12:55898660-55899754	+	1095	32	2	123.732	8.99874	u
TCONS_00024913	chr12:55936155-55936805	+	651	21	4	136.58	30.2723	u
TCONS_00024914	chr12:55937685-55938558	+	874	21	1	101.732	5.63708	u
TCONS_00024917	chr12:55962303-55963266	+	964	28	2	122.978	10.2216	u
TCONS_00024918	chr12:55980635-55981209	+	575	18	0	132.542	0	u
TCONS_00024929	chr12:65333862-65334577	+	716	30	9	177.401	61.9292	u
TCONS_00024982	chr12:69698776-69699998	+	1223	25	10	86.5488	40.2846	u
TCONS_00024999	chr12:71841777-71842302	+	526	22	5	177.086	46.8328	u
TCONS_00025018	chr12:72973726-72974049	+	324	18	0	235.221	0	u
TCONS_00025030	chr12:73198725-73199219	+	495	27	7	230.944	69.6721	u
TCONS_00025033	chr12:73203294-73204183	+	890	44	3	209.32	16.6072	u
TCONS_00025071	chr12:74378194-74378518	+	325	29	11	377.8	166.754	u
TCONS_00025100	chr12:76020136-76020821	+	686	28	13	172.815	93.3652	u
TCONS_00025107	chr12:76538392-76539289	+	898	36	6	169.736	32.9186	u
TCONS_00025109	chr12:76541880-76542819	+	940	26	1	117.11	5.24129	u
TCONS_00025115	chr12:76639799-76640818	+	1020	62	41	257.359	198.039	u
TCONS_00025118	chr12:76647430-76648030	+	601	39	9	274.75	73.7792	u
TCONS_00025119	chr12:76648179-76648768	+	590	41	10	294.225	83.5053	u
TCONS_00025198	chr12:80619537-80620390	+	854	69	12	342.089	69.2292	u
TCONS_00025219	chr12:81171543-81172826	+	1284	69	44	227.526	168.832	u
TCONS_00025224	chr12:81318089-81318685	+	597	17	0	120.565	0	u
TCONS_00025278	chr12:88673822-88674090	+	269	22	8	346.273	146.522	u
TCONS_00025284	chr12:89337221-89337955	+	735	31	20	178.576	134.063	u
TCONS_00025310	chr12:90313108-90313678	+	571	40	34	296.6	293.365	u
TCONS_00025311	chr12:90314752-90315322	+	571	29	18	215.035	155.311	u
TCONS_00025315	chr12:90323375-90323763	+	389	28	8	304.759	101.323	u
TCONS_00025316	chr12:90329398-90329922	+	525	29	11	233.876	103.228	u
TCONS_00025317	chr12:90330155-90330448	+	294	20	2	288.025	33.5157	u
TCONS_00025433	chr12:11274986-11275735	-	750	16	4	90.3247	26.2763	u
TCONS_00025457	chr12:11702861-11703395	-	535	25	6	197.849	55.254	u
TCONS_00025524	chr12:14718473-14719124	-	652	30	7	194.815	52.8952	u
TCONS_00025574	chr12:16069701-16070897	-	1197	41	12	145.023	49.3916	u
TCONS_00025598	chr12:16250201-16250578	-	378	20	1	224.02	13.0339	u
TCONS_00025623	chr12:17880355-17881100	-	746	26	17	147.565	112.273	u
TCONS_00025633	chr12:18010544-18011141	-	598	25	10	177.005	82.3882	u
TCONS_00025634	chr12:18013707-18014431	-	725	19	12	110.959	81.5472	u
TCONS_00025690	chr12:19575768-19576074	-	307	34	16	468.909	256.772	u
TCONS_00025691	chr12:19576286-19576540	-	255	38	11	630.944	212.529	u
TCONS_00025695	chr12:19619957-19620539	-	583	49	56	355.857	473.244	u
TCONS_00025702	chr12:19666888-19667687	-	800	45	17	238.161	104.695	u
TCONS_00025789	chr12:24824945-24826330	-	1386	42	17	128.302	60.4299	u
TCONS_00025917	chr12:29147545-29148578	-	1034	27	19	110.558	90.5314	u
TCONS_00025939	chr12:30070552-30071148	-	597	18	8	127.657	66.0209	u
TCONS_00025953	chr12:30735926-30736407	-	482	15	0	131.763	0	u
TCONS_00026296	chr12:49228153-49228543	-	391	25	1	270.714	12.6005	u
TCONS_00026297	chr12:49229676-49230771	-	1096	63	24	243.376	107.886	u
TCONS_00026299	chr12:49234517-49235231	-	715	31	8	183.571	55.1252	u
TCONS_00026302	chr12:49239052-49239750	-	699	26	8	157.487	56.387	u
TCONS_00026303	chr12:49239927-49240780	-	854	34	14	168.566	80.7674	u
TCONS_00026306	chr12:49246018-49248099	-	2082	65	43	132.184	101.755	u
TCONS_00026311	chr12:49257803-49258468	-	666	33	11	209.791	81.3738	u
TCONS_00026313	chr12:49262792-49263892	-	1101	79	27	303.8	120.821	u
TCONS_00026316	chr12:49266085-49267000	-	916	30	10	138.667	53.7862	u
TCONS_00026321	chr12:49282358-49283233	-	876	28	30	135.332	168.726	u
TCONS_00026323	chr12:49286577-49287470	-	894	25	8	118.4	44.0878	u
TCONS_00026333	chr12:49307148-49308002	-	855	46	13	227.792	74.9106	u
TCONS_00026335	chr12:49313919-49314580	-	662	24	9	153.497	66.9808	u
TCONS_00026338	chr12:49321217-49322432	-	1216	38	33	132.312	133.705	u
TCONS_00026407	chr12:54097622-54098121	-	500	20	0	169.359	0	u
TCONS_00026471	chr12:65369882-65371174	-	1293	41	5	134.256	19.0519	u
TCONS_00026507	chr12:71848951-71849298	-	348	18	0	218.998	0	u
TCONS_00026512	chr12:72233645-72234366	-	722	31	11	181.791	75.0622	u
TCONS_00026519	chr12:72924119-72924883	-	765	125	8	691.825	51.5222	u
TCONS_00026613	chr12:79891034-79891279	-	246	20	8	344.225	160.222	u
TCONS_00026618	chr12:79904058-79904601	-	544	27	26	210.142	235.473	u
TCONS_00026623	chr12:79919396-79920849	-	1454	29	23	84.4464	77.9344	u
TCONS_00026629	chr12:79928061-79929081	-	1021	36	40	149.288	193.019	u
TCONS_00026633	chr12:79942632-79943213	-	582	20	22	145.497	186.237	u
TCONS_00026637	chr12:79950589-79952521	-	1933	69	66	151.135	168.22	u
TCONS_00026715	chr12:86288433-86288750	-	318	23	51	306.23	790.149	u
TCONS_00026824	chr12:11547607-11549650	+	2044	197	194	408.068	467.613	u
TCONS_00026827	chr12:11562336-11562691	+	356	18	23	214.077	318.305	u
TCONS_00026835	chr12:12236560-12238186	+	1627	40	57	104.093	172.605	u
TCONS_00026837	chr12:12242997-12244163	+	1167	21	38	76.1897	160.427	u
TCONS_00026916	chr12:16761513-16763015	+	1503	26	40	73.2423	131.119	u
TCONS_00026918	chr12:18141770-18146342	+	4573	464	282	429.6	303.818	u
TCONS_00026920	chr12:18151681-18152097	+	417	7	26	71.0738	307.187	u
TCONS_00026998	chr12:25645040-25645878	+	839	76	30	383.53	176.167	u
TCONS_00027003	chr12:27103724-27104077	+	724	2	19	11.696	129.295	u
TCONS_00027005	chr12:27541499-27542984	+	1486	41	102	116.819	338.18	u
TCONS_00027006	chr12:27543412-27545002	+	1591	23	108	61.2076	334.441	u
TCONS_00027009	chr12:27561368-27561676	+	309	2	18	27.4043	286.999	u
TCONS_00027060	chr12:28576642-28576998	+	357	11	23	130.458	317.414	u
TCONS_00027062	chr12:28606865-28607841	+	977	17	35	73.6719	176.498	u
TCONS_00027064	chr12:28610052-28610908	+	857	19	30	93.8686	172.467	u
TCONS_00027076	chr12:30235544-30236210	+	667	37	24	234.868	177.277	u
TCONS_00027077	chr12:30236211-30236758	+	548	20	26	154.524	233.754	u
TCONS_00027094	chr12:30982850-30984838	+	1989	47	67	100.049	165.961	u
TCONS_00027095	chr12:30986085-30990241	+	4157	120	165	122.222	195.555	u
TCONS_00027100	chr12:32559121-32560354	+	1234	23	57	78.9151	227.576	u
TCONS_00027103	chr12:32581909-32583054	+	1146	16	36	59.113	154.769	u
TCONS_00027124	chr12:35665386-35665849	+	464	14	26	127.749	276.071	u
TCONS_00027146	chr12:36596935-36599127	+	2193	271	217	523.213	487.514	u
TCONS_00027147	chr12:36604069-36604541	+	473	51	41	456.517	427.06	u
TCONS_00027158	chr12:49344708-49346435	+	1728	140	72	343.03	205.284	u
TCONS_00027174	chr12:55849145-55849689	+	545	5	19	38.8438	171.76	u
TCONS_00027177	chr12:62675156-62676134	+	979	0	27	0	135.877	u
TCONS_00027178	chr12:62690105-62690782	+	678	8	15	49.9583	109	u
TCONS_00027179	chr12:66224936-66227000	+	2065	954	575	1956.03	1371.87	u
TCONS_00027214	chr12:69081420-69081874	+	455	4	25	37.2217	270.704	u
TCONS_00027215	chr12:69224425-69225028	+	604	3	22	21.0296	179.453	u
TCONS_00027226	chr12:73198180-73199031	+	852	44	27	218.656	156.131	u
TCONS_00027227	chr12:73221598-73222781	+	1184	55	20	196.679	83.2232	u
TCONS_00027237	chr12:75988608-75989443	+	836	2	23	10.1291	135.546	u
TCONS_00027239	chr12:75997851-75998821	+	971	0	67	0	339.955	u
TCONS_00027243	chr12:76005828-76007123	+	1296	21	72	68.606	273.712	u
TCONS_00027247	chr12:76011596-76012580	+	985	1	30	4.29845	150.055	u
TCONS_00027249	chr12:76222902-76224330	+	1429	96	147	284.437	506.817	u
TCONS_00027277	chr12:81160811-81162236	+	1426	86	55	255.345	190.024	u
TCONS_00027292	chr12:90319140-90319523	+	384	23	27	253.597	346.416	u
TCONS_00027317	chr12:11269715-11271767	-	2053	74	70	152.613	167.987	u
TCONS_00027323	chr12:11284321-11286000	-	1680	71	59	178.936	173.025	u
TCONS_00027326	chr12:11701540-11703258	-	1719	81	49	199.506	140.439	u
TCONS_00027382	chr12:18004909-18005933	-	1025	12	26	49.5684	124.973	u
TCONS_00027384	chr12:18018702-18019341	-	640	55	50	363.857	384.907	u
TCONS_00027403	chr12:19627508-19628589	-	1082	26	45	101.74	204.904	u
TCONS_00027422	chr12:24823600-24824866	-	1267	26	35	86.8849	136.1	u
TCONS_00027433	chr12:26443774-26444270	-	497	17	23	144.824	228.001	u
TCONS_00027435	chr12:26447378-26447940	-	563	21	51	157.928	446.301	u
TCONS_00027437	chr12:26454981-26455779	-	799	44	52	233.16	320.644	u
TCONS_00027441	chr12:26465168-26465716	-	549	33	37	254.501	332.044	u
TCONS_00027442	chr12:26466908-26467314	-	407	23	26	239.266	314.735	u
TCONS_00027447	chr12:28446912-28448154	-	1243	27	35	91.9688	138.728	u
TCONS_00027449	chr12:28452369-28453396	-	1028	8	34	32.9492	162.949	u
TCONS_00027466	chr12:28509130-28514953	-	5824	470	362	341.684	306.234	u
TCONS_00027477	chr12:29116384-29116883	-	500	2	22	16.9359	216.78	u
TCONS_00027478	chr12:29120473-29121010	-	538	5	22	39.3492	201.468	u
TCONS_00027482	chr12:29134233-29134778	-	546	8	22	62.0362	198.516	u
TCONS_00027483	chr12:29136576-29137019	-	444	5	20	47.6798	221.928	u
TCONS_00027484	chr12:29137466-29138142	-	677	8	22	50.0321	160.103	u
TCONS_00027485	chr12:29149920-29152553	-	2634	47	110	75.5492	205.751	u
TCONS_00027487	chr12:29159926-29161178	-	1253	10	58	33.7907	228.057	u
TCONS_00027491	chr12:29170528-29171243	-	716	12	35	70.9604	240.836	u
TCONS_00027530	chr12:33372778-33373169	-	392	11	21	118.81	263.936	u
TCONS_00027531	chr12:33393983-33394651	-	669	43	70	272.139	515.511	u
TCONS_00027537	chr12:35649277-35649988	-	712	9	30	53.5193	207.59	u
TCONS_00027549	chr12:36397547-36397870	-	324	58	55	757.933	836.342	u
TCONS_00027550	chr12:36402564-36402931	-	368	42	64	483.225	856.837	u
TCONS_00027552	chr12:36414993-36415248	-	256	23	38	380.396	731.324	u
TCONS_00027553	chr12:36415345-36415562	-	218	20	31	388.438	700.602	u
TCONS_00027554	chr12:36415740-36416402	-	663	59	93	376.779	691.091	u
TCONS_00027640	chr12:49232619-49233185	-	567	12	24	89.6078	208.542	u
TCONS_00027642	chr12:49237636-49238730	-	1095	24	29	92.7993	130.482	u
TCONS_00027644	chr12:49245039-49246291	-	1253	42	32	141.921	125.824	u
TCONS_00027648	chr12:49252663-49253586	-	924	33	33	151.213	175.958	u
TCONS_00027649	chr12:49255262-49256298	-	1037	20	46	81.658	218.547	u
TCONS_00027651	chr12:49262302-49263038	-	737	54	27	310.223	180.494	u
TCONS_00027654	chr12:49276362-49277150	-	789	73	41	391.736	256.019	u
TCONS_00027655	chr12:49277370-49278148	-	779	46	28	250.016	177.087	u
TCONS_00027661	chr12:49320529-49321825	-	1297	25	36	81.6108	136.75	u
TCONS_00027662	chr12:49322018-49322680	-	663	14	20	89.4051	148.622	u
TCONS_00027673	chr12:50909292-50910189	-	898	27	38	127.302	208.484	u
TCONS_00027722	chr12:71833378-71834396	-	1019	5	54	20.7751	261.087	u
TCONS_00027730	chr12:72230728-72230935	-	208	14	26	284.979	615.852	u
TCONS_00027746	chr12:77026835-77027558	-	724	687	1330	4017.59	9050.64	u
TCONS_00027751	chr12:79503681-79505984	-	2304	79	130	145.175	277.989	u
TCONS_00027753	chr12:79510480-79512596	-	2117	111	96	221.998	223.417	u
TCONS_00027756	chr12:79878958-79879604	-	647	6	20	39.264	152.297	u
TCONS_00027758	chr12:79884259-79886074	-	1816	36	59	83.9333	160.067	u
TCONS_00027760	chr12:79893362-79894422	-	1061	15	30	59.8582	139.307	u
TCONS_00027762	chr12:79899500-79900368	-	869	4	22	19.4889	124.729	u
TCONS_00027764	chr12:79903954-79904446	-	493	21	24	180.352	239.845	u
TCONS_00027771	chr12:79927438-79928700	-	1263	28	46	93.8647	179.441	u
TCONS_00027773	chr12:79930056-79930955	-	900	31	29	145.837	158.753	u
TCONS_00027783	chr12:79969989-79970588	-	600	14	20	98.7926	164.227	u
TCONS_00027789	chr12:81174102-81174758	-	657	23	23	148.221	172.476	u
TCONS_00027796	chr12:81206777-81206837	-	1119	46	75	174.051	330.215	u
TCONS_00027797	chr12:81206777-81206859	-	1138	46	76	171.145	329.031	u
TCONS_00027798	chr12:81312773-81314404	-	1632	18	45	46.6982	135.85	u
TCONS_00027814	chr12:89212668-89213016	-	349	3	34	36.3952	479.976	u
TCONS_00027818	chr12:90240778-90241238	-	461	6	26	55.1059	277.868	u
TCONS_00027819	chr12:90242695-90243633	-	939	16	22	72.1443	115.431	u
TCONS_00027822	chr12:90592176-90593101	-	926	9	52	41.1509	276.668	u
TCONS_00027943	chr13:1925928-1926534	+	607	29	24	202.282	194.8	u
TCONS_00027944	chr13:1926623-1927029	+	407	21	12	218.46	145.262	u
TCONS_00027946	chr13:1966192-1966981	+	790	21	13	112.549	81.0741	u
TCONS_00028103	chr13:10886112-10886876	+	765	22	1	121.761	6.44028	u
TCONS_00028155	chr13:11402710-11403401	+	692	23	9	140.724	64.077	u
TCONS_00028274	chr13:16201570-16202247	+	678	79	45	493.339	327.001	u
TCONS_00028278	chr13:16210415-16210692	+	278	26	25	395.983	443.059	u
TCONS_00028385	chr13:18760680-18764139	+	3460	476	336	582.477	478.442	u
TCONS_00028434	chr13:20622463-20623661	+	1199	33	17	116.531	69.8547	u
TCONS_00028465	chr13:22748397-22749550	+	1154	31	49	113.737	209.197	u
TCONS_00028500	chr13:23705902-23706283	+	382	23	10	254.925	128.974	u
TCONS_00028538	chr13:25090976-25091761	+	786	23	6	123.895	37.6093	u
TCONS_00028541	chr13:25153988-25154905	+	918	41	7	189.099	37.5683	u
TCONS_00028544	chr13:25222205-25223063	+	859	32	8	157.726	45.8842	u
TCONS_00028572	chr13:26048855-26049864	+	1010	26	17	108.993	82.9265	u
TCONS_00028615	chr13:28503254-28504325	+	1072	29	35	114.538	160.857	u
TCONS_00028617	chr13:28508125-28508945	+	821	28	19	144.398	114.019	u
TCONS_00028620	chr13:28513904-28515430	+	1527	42	28	116.455	90.341	u
TCONS_00028766	chr13:33834729-33835949	+	1221	28	11	97.0935	44.3857	u
TCONS_00028773	chr13:34272576-34273600	+	1025	36	17	148.705	81.713	u
TCONS_00028775	chr13:34318906-34319924	+	1019	22	12	91.4105	58.0194	u
TCONS_00028777	chr13:34455223-34455654	+	625	18	13	121.938	102.478	u
TCONS_00028824	chr13:36457807-36458374	+	568	21	9	156.538	78.0657	u
TCONS_00028876	chr13:38726466-38727083	+	618	22	1	150.724	7.97219	u
TCONS_00029025	chr13:45556759-45557702	+	944	24	24	107.643	125.258	u
TCONS_00029026	chr13:45557886-45558562	+	677	20	7	125.08	50.9419	u
TCONS_00029036	chr13:46748048-46748250	+	203	69	99	1439.13	2402.73	u
TCONS_00029037	chr13:46748408-46751757	+	3350	418	344	528.298	505.917	u
TCONS_00029086	chr13:48398694-48399981	+	1288	26	13	85.4683	49.7271	u
TCONS_00029219	chr13:52996348-52997559	+	1212	52	34	181.655	138.211	u
TCONS_00029388	chr13:57108679-57109064	+	386	24	5	263.252	63.8188	u
TCONS_00029408	chr13:58049462-58049953	+	492	20	7	172.113	70.0969	u
TCONS_00029410	chr13:58062652-58063834	+	1183	40	16	143.16	66.6348	u
TCONS_00029411	chr13:58063935-58064900	+	966	24	0	105.192	0	u
TCONS_00029412	chr13:58079422-58080134	+	713	36	14	213.777	96.7397	u
TCONS_00029566	chr13:61891731-61893582	+	1852	49	10	112.022	26.6027	u
TCONS_00029672	chr13:63405895-63406586	+	692	31	11	189.672	78.3164	u
TCONS_00029673	chr13:63406760-63408085	+	1326	48	30	153.266	111.466	u
TCONS_00029956	chr13:68396552-68397723	+	1172	31	0	111.991	0	u
TCONS_00029990	chr13:72343801-72344310	+	510	20	1	166.038	9.66042	u
TCONS_00029996	chr13:72815056-72815726	+	671	24	6	151.439	44.055	u
TCONS_00030015	chr13:72932515-72932635	+	523	64	54	518.115	508.696	u
TCONS_00030086	chr13:74464795-74465599	+	805	29	13	152.528	79.5634	u
TCONS_00030196	chr13:77909808-77910169	+	362	20	0	233.921	0	u
TCONS_00030245	chr13:79047067-79048691	+	1625	50	9	130.276	27.287	u
TCONS_00030270	chr13:79955247-79955525	+	279	14	4	212.457	70.6353	u
TCONS_00030470	chr13:3571402-3572423	-	1022	24	16	99.4278	77.1321	u
TCONS_00030520	chr13:10236623-10237408	-	786	24	8	129.282	50.1457	u
TCONS_00030523	chr13:10265066-10265494	-	429	48	17	473.731	195.235	u
TCONS_00030524	chr13:10321809-10322180	-	372	46	20	523.555	264.882	u
TCONS_00030534	chr13:10545706-10546045	-	340	26	10	323.774	144.906	u
TCONS_00030535	chr13:10548846-10549120	-	275	20	11	307.925	197.072	u
TCONS_00030543	chr13:11068176-11069378	-	1203	24	11	84.4682	45.0498	u
TCONS_00030544	chr13:11071924-11073276	-	1353	52	2	162.725	7.2828	u
TCONS_00030545	chr13:11074071-11075066	-	996	20	2	85.0195	9.8932	u
TCONS_00030546	chr13:11076890-11077951	-	1062	23	4	91.6961	18.5567	u
TCONS_00030559	chr13:11501523-11502035	-	513	20	0	165.067	0	u
TCONS_00030637	chr13:12965415-12965676	-	262	54	9	872.65	169.242	u
TCONS_00030638	chr13:12968742-12969039	-	298	56	29	795.645	479.455	u
TCONS_00030642	chr13:13007084-13007368	-	285	34	20	505.105	345.741	u
TCONS_00030644	chr13:13014566-13015569	-	1004	167	111	704.256	544.697	u
TCONS_00030645	chr13:13015751-13016044	-	294	37	17	532.846	284.884	u
TCONS_00030646	chr13:13016259-13016469	-	211	36	20	722.383	466.996	u
TCONS_00030649	chr13:13019937-13020350	-	414	73	30	746.569	357.015	u
TCONS_00030653	chr13:13023704-13024102	-	399	65	41	689.744	506.264	u
TCONS_00030655	chr13:13033183-13033406	-	224	23	13	434.738	285.931	u
TCONS_00030664	chr13:13248731-13249520	-	790	36	27	192.94	168.385	u
TCONS_00030668	chr13:13255973-13256896	-	924	40	21	183.289	111.973	u
TCONS_00030669	chr13:13257022-13258000	-	979	39	57	168.667	286.852	u
TCONS_00030672	chr13:13265565-13266738	-	1174	44	35	158.684	146.881	u
TCONS_00030677	chr13:13281529-13282528	-	1000	27	23	114.317	113.317	u
TCONS_00030679	chr13:13288423-13289852	-	1430	43	43	127.315	148.149	u
TCONS_00030818	chr13:17980543-17981087	-	545	19	9	147.606	81.3602	u
TCONS_00030916	chr13:22498314-22498641	-	328	31	12	400.162	180.249	u
TCONS_00030917	chr13:22533720-22534180	-	461	35	25	321.451	267.181	u
TCONS_00030922	chr13:22646981-22647658	-	678	28	14	174.854	101.734	u
TCONS_00030935	chr13:22689179-22689911	-	733	34	12	196.391	80.6572	u
TCONS_00030981	chr13:23639614-23640360	-	747	25	21	141.699	138.505	u
TCONS_00030983	chr13:23641771-23642615	-	845	25	17	125.265	99.1193	u
TCONS_00031134	chr13:30171073-30172640	-	1568	29	8	78.3068	25.1368	u
TCONS_00031135	chr13:30187329-30188261	-	933	28	12	127.064	63.3674	u
TCONS_00031204	chr13:32337493-32338631	-	1139	18	14	66.9108	60.5578	u
TCONS_00031283	chr13:35043301-35043605	-	305	57	58	791.266	936.902	u
TCONS_00031300	chr13:36366539-36367190	-	652	22	6	142.864	45.3388	u
TCONS_00031312	chr13:37291509-37292837	-	1329	44	20	140.177	74.1431	u
TCONS_00031349	chr13:38683410-38683993	-	584	20	1	144.999	8.43632	u
TCONS_00031458	chr13:43554980-43556069	-	1090	40	24	155.375	108.48	u
TCONS_00031534	chr13:47563048-47563515	-	468	19	11	171.892	115.801	u
TCONS_00031610	chr13:51396230-51397513	-	1284	31	16	102.222	61.3933	u
TCONS_00031611	chr13:51398959-51400554	-	1596	56	18	148.56	55.5656	u
TCONS_00031643	chr13:51816542-51817661	-	1120	28	8	105.849	35.1915	u
TCONS_00031813	chr13:54943149-54944264	-	1116	66	23	250.396	101.538	u
TCONS_00031920	chr13:59287939-59288727	-	789	24	10	128.79	62.4438	u
TCONS_00031978	chr13:60793902-60794941	-	1040	29	2	118.063	9.47464	u
TCONS_00032017	chr13:61762595-61763526	-	932	19	8	86.3148	42.2902	u
TCONS_00032078	chr13:62628340-62629158	-	819	20	7	103.394	42.1095	u
TCONS_00032181	chr13:65228802-65229673	-	872	30	5	145.664	28.2501	u
TCONS_00032242	chr13:67101983-67103619	-	1637	26	39	67.2469	117.377	u
TCONS_00032267	chr13:70481733-70482182	-	450	41	17	385.762	186.124	u
TCONS_00032289	chr13:70665516-70665800	-	285	21	1	311.977	17.2871	u
TCONS_00032362	chr13:72278778-72279535	-	758	22	2	122.886	12.9995	u
TCONS_00032364	chr13:72302761-72303465	-	705	20	0	120.113	0	u
TCONS_00032367	chr13:72309098-72310128	-	1031	39	1	160.16	4.77867	u
TCONS_00032371	chr13:72327550-72328179	-	630	21	2	141.132	15.6407	u
TCONS_00032375	chr13:72354200-72355829	-	1630	69	2	179.229	6.04517	u
TCONS_00032378	chr13:72360680-72361888	-	1209	46	2	161.094	8.15023	u
TCONS_00032379	chr13:72365106-72365743	-	638	21	4	139.363	30.8891	u
TCONS_00032380	chr13:72370347-72371481	-	1135	30	10	111.911	43.408	u
TCONS_00032382	chr13:72373431-72374362	-	932	24	15	109.029	79.2942	u
TCONS_00032385	chr13:72376769-72377577	-	809	38	10	198.876	60.9	u
TCONS_00032386	chr13:72378623-72379006	-	384	20	5	220.519	64.1512	u
TCONS_00032387	chr13:72381875-72382479	-	605	29	0	202.951	0	u
TCONS_00032391	chr13:72388428-72389793	-	1366	39	17	120.882	61.3146	u
TCONS_00032394	chr13:72400837-72401909	-	1073	58	10	228.863	45.9162	u
TCONS_00032395	chr13:72402113-72404978	-	2866	117	20	172.845	34.3811	u
TCONS_00032399	chr13:72408282-72408944	-	663	24	5	153.266	37.1554	u
TCONS_00032404	chr13:72421671-72425911	-	4241	322	28	321.466	32.5279	u
TCONS_00032409	chr13:72437115-72437990	-	876	33	12	159.499	67.4906	u
TCONS_00032411	chr13:72439113-72440662	-	1550	55	10	150.238	31.7859	u
TCONS_00032414	chr13:72445739-72446282	-	544	24	2	186.793	18.1133	u
TCONS_00032415	chr13:72447028-72447485	-	458	20	2	184.889	21.5145	u
TCONS_00032420	chr13:72457353-72457929	-	577	32	2	234.813	17.0773	u
TCONS_00032426	chr13:72465421-72466399	-	979	20	5	86.4958	25.1625	u
TCONS_00032427	chr13:72466454-72466950	-	497	15	10	127.786	99.131	u
TCONS_00032428	chr13:72467697-72468427	-	731	16	16	92.6724	107.837	u
TCONS_00032430	chr13:72472107-72473029	-	923	38	8	174.313	42.7026	u
TCONS_00032434	chr13:72483149-72484761	-	1613	50	15	131.245	45.8166	u
TCONS_00032436	chr13:72486083-72488266	-	2184	87	9	168.661	20.3028	u
TCONS_00032437	chr13:72488491-72489153	-	663	19	0	121.335	0	u
TCONS_00032444	chr13:72508233-72509416	-	1184	39	6	139.464	24.967	u
TCONS_00032446	chr13:72510896-72511767	-	872	29	2	140.809	11.3	u
TCONS_00032449	chr13:72517239-72518930	-	1692	110	18	275.258	52.4129	u
TCONS_00032454	chr13:72524241-72525430	-	1190	53	16	188.572	66.2429	u
TCONS_00032455	chr13:72525486-72526603	-	1118	38	11	143.91	48.4749	u
TCONS_00032482	chr13:73633217-73634647	-	1431	44	41	130.185	141.16	u
TCONS_00032542	chr13:75542899-75543219	-	321	26	7	342.938	107.438	u
TCONS_00032610	chr13:77726243-77727454	-	1212	39	21	136.242	85.3656	u
TCONS_00032668	chr13:78534041-78537379	-	3339	233	346	295.452	510.535	u
TCONS_00032687	chr13:79132398-79133554	-	1157	32	19	117.102	80.907	u
TCONS_00032754	chr13:81274403-81274969	-	567	19	1	141.879	8.68926	u
TCONS_00032756	chr13:81285031-81285577	-	547	20	11	154.807	99.0767	u
TCONS_00032758	chr13:81312097-81312256	-	892	36	9	170.878	49.71	u
TCONS_00032762	chr13:81303818-81304659	-	842	30	21	150.854	122.878	u
TCONS_00032764	chr13:81309402-81309883	-	482	17	6	149.331	61.3296	u
TCONS_00032786	chr13:82090883-82092041	-	1159	56	26	204.575	110.524	u
TCONS_00032990	chr13:10887238-10887861	+	624	7	22	47.4964	173.702	u
TCONS_00033037	chr13:16200768-16201076	+	309	31	27	424.767	430.498	u
TCONS_00033038	chr13:16201289-16201569	+	281	12	35	180.81	613.66	u
TCONS_00033040	chr13:16202886-16203221	+	336	22	30	277.224	439.894	u
TCONS_00033041	chr13:16209911-16210555	+	645	31	64	203.493	488.862	u
TCONS_00033042	chr13:16214016-16214441	+	426	49	24	487.006	277.567	u
TCONS_00033155	chr13:28495507-28495729	+	223	12	21	227.837	463.96	u
TCONS_00033156	chr13:28496207-28497528	+	1322	32	46	102.486	171.432	u
TCONS_00033161	chr13:28509439-28510253	+	815	14	30	72.7308	181.355	u
TCONS_00033162	chr13:28511019-28511574	+	556	17	29	129.456	256.974	u
TCONS_00033173	chr13:30930298-30932293	+	1996	8	42	16.9698	103.67	u
TCONS_00033175	chr13:30934225-30935223	+	999	7	35	29.6675	172.611	u
TCONS_00033294	chr13:34277529-34278336	+	808	7	20	36.6804	121.951	u
TCONS_00033300	chr13:34339865-34340791	+	927	14	30	63.9434	159.444	u
TCONS_00033343	chr13:39667984-39668306	+	323	18	49	235.949	747.411	u
TCONS_00033345	chr13:39707094-39707552	+	459	75	69	691.825	740.632	u
TCONS_00033346	chr13:39708335-39708647	+	313	70	36	946.894	566.662	u
TCONS_00033349	chr13:39715099-39715598	+	500	60	59	508.076	581.364	u
TCONS_00033351	chr13:39731943-39732543	+	601	47	59	331.109	483.664	u
TCONS_00033433	chr13:52995912-52996871	+	960	22	32	97.0285	164.227	u
TCONS_00033488	chr13:58049648-58050439	+	792	28	24	149.686	149.297	u
TCONS_00033489	chr13:58050631-58051575	+	945	50	26	224.02	135.553	u
TCONS_00033490	chr13:58051671-58052808	+	1138	82	52	305.084	225.127	u
TCONS_00033492	chr13:58080558-58082606	+	2049	73	71	150.844	170.719	u
TCONS_00033496	chr13:58090490-58090622	+	712	48	35	285.436	242.189	u
TCONS_00033511	chr13:60497536-60498277	+	742	57	25	325.251	165.998	u
TCONS_00033515	chr13:61257925-61258834	+	910	16	21	74.4434	113.696	u
TCONS_00033589	chr13:67874560-67874833	+	274	2	30	30.9049	539.432	u
TCONS_00033631	chr13:75437107-75437915	+	809	47	19	245.978	115.71	u
TCONS_00033678	chr13:79789484-79790212	+	729	1	19	5.80791	128.408	u
TCONS_00033679	chr13:79834069-79834681	+	613	0	20	0	160.744	u
TCONS_00033685	chr13:79952065-79952585	+	521	17	23	138.153	217.498	u
TCONS_00033826	chr13:82369455-82370032	+	578	21	23	153.829	196.05	u
TCONS_00033827	chr13:82395172-82396540	+	1369	88	105	272.162	377.878	u
TCONS_00033848	chr13:10320329-10320592	-	264	19	22	304.717	410.568	u
TCONS_00033849	chr13:10320694-10321105	-	412	28	21	287.745	251.124	u
TCONS_00033850	chr13:10321249-10321634	-	386	33	26	361.971	331.858	u
TCONS_00033851	chr13:10323514-10324025	-	512	34	30	281.162	288.68	u
TCONS_00033852	chr13:10324409-10324776	-	368	37	40	425.698	535.523	u
TCONS_00033881	chr13:13004840-13005057	-	218	12	32	233.063	723.202	u
TCONS_00033885	chr13:13018475-13018772	-	298	44	37	625.15	611.718	u
TCONS_00033887	chr13:13023581-13023957	-	377	54	44	606.457	575.013	u
TCONS_00033930	chr13:13253380-13254219	-	840	26	24	131.051	140.766	u
TCONS_00033935	chr13:13282407-13282928	-	522	7	28	56.7774	264.273	u
TCONS_00033937	chr13:13289487-13291090	-	1604	24	91	63.3512	279.514	u
TCONS_00033939	chr13:13295617-13296130	-	514	5	23	41.1865	220.46	u
TCONS_00033941	chr13:13300892-13301210	-	319	5	25	66.3632	386.114	u
TCONS_00033977	chr13:13811892-13813014	-	1123	10	34	37.7023	149.164	u
TCONS_00034082	chr13:22502602-22503024	-	423	11	36	110.103	419.303	u
TCONS_00034084	chr13:22533954-22534245	-	292	17	26	246.498	438.689	u
TCONS_00034085	chr13:22534346-22534620	-	275	14	34	215.548	609.133	u
TCONS_00034086	chr13:22534795-22535225	-	431	21	33	206.295	377.227	u
TCONS_00034094	chr13:22628500-22629337	-	838	4	20	20.2099	117.585	u
TCONS_00034095	chr13:22638437-22640439	-	2003	19	52	40.1625	127.905	u
TCONS_00034098	chr13:22647204-22648230	-	1027	23	19	94.8211	91.1484	u
TCONS_00034099	chr13:22651922-22654822	-	2901	75	132	109.461	224.178	u
TCONS_00034102	chr13:22657959-22658754	-	796	9	30	47.8715	185.684	u
TCONS_00034104	chr13:22661777-22663631	-	1855	33	50	75.3213	132.798	u
TCONS_00034105	chr13:22663755-22664332	-	578	5	23	36.626	196.05	u
TCONS_00034108	chr13:22669155-22671031	-	1877	40	112	90.2284	293.981	u
TCONS_00034119	chr13:22704452-22705198	-	747	25	19	141.699	125.314	u
TCONS_00034136	chr13:23627545-23628313	-	769	12	28	66.0697	179.39	u
TCONS_00034169	chr13:28482472-28483394	-	923	15	23	68.8077	122.77	u
TCONS_00034171	chr13:28489636-28490605	-	970	12	23	52.379	116.821	u
TCONS_00034208	chr13:32338451-32338903	-	453	1	20	9.34651	217.519	u
TCONS_00034232	chr13:34884474-34884890	-	417	58	92	588.897	1086.97	u
TCONS_00034233	chr13:34884961-34887935	-	2975	344	628	489.575	1040.01	u
TCONS_00034237	chr13:35053284-35053695	-	412	47	90	483.001	1076.25	u
TCONS_00034238	chr13:35125565-35125932	-	368	34	64	391.182	856.837	u
TCONS_00034245	chr13:38156862-38157412	-	551	9	24	69.1574	214.598	u
TCONS_00034272	chr13:43245348-43245964	-	617	62	56	425.456	447.166	u
TCONS_00034275	chr13:43252221-43252830	-	610	57	31	395.633	250.379	u
TCONS_00034284	chr13:43554135-43554612	-	478	3	19	26.573	195.836	u
TCONS_00034285	chr13:43554812-43555490	-	679	19	25	118.476	181.4	u
TCONS_00034289	chr13:44874889-44875618	-	730	7	26	40.5997	175.476	u
TCONS_00034290	chr13:44875795-44876287	-	493	8	27	68.7054	269.825	u
TCONS_00034291	chr13:44878717-44880545	-	1829	23	52	53.2429	140.073	u
TCONS_00034292	chr13:44880889-44882003	-	1115	6	25	22.7837	110.467	u
TCONS_00034293	chr13:44883263-44883849	-	587	10	24	72.1289	201.437	u
TCONS_00034294	chr13:44884794-44885586	-	793	12	20	64.0702	124.258	u
TCONS_00034298	chr13:44910589-44911325	-	737	9	26	51.7038	173.809	u
TCONS_00034301	chr13:44917213-44917998	-	786	9	21	48.4806	131.632	u
TCONS_00034303	chr13:44944237-44944716	-	480	14	33	123.491	338.718	u
TCONS_00034310	chr13:47547090-47547651	-	562	20	23	150.675	201.631	u
TCONS_00034313	chr13:48610191-48611854	-	1664	68	52	173.023	153.963	u
TCONS_00034423	chr13:62633307-62634601	-	1295	29	34	94.8148	129.353	u
TCONS_00034430	chr13:63806745-63809067	-	2323	112	163	204.135	345.704	u
TCONS_00034431	chr13:63809323-63812168	-	2846	137	184	203.814	318.529	u
TCONS_00034480	chr13:67983037-67983591	-	555	47	22	358.552	195.297	u
TCONS_00034481	chr13:67990635-67990968	-	991	2893	3519	12360.1	17494.9	u
TCONS_00034501	chr13:73820775-73821639	-	865	3	24	14.6843	136.698	u
TCONS_00034542	chr13:77738918-77739868	-	951	21	28	93.4946	145.059	u
TCONS_00034545	chr13:77956921-77957395	-	475	11	34	98.0498	352.656	u
TCONS_00034577	chr13:78504372-78504977	-	606	16	40	111.788	325.202	u
TCONS_00034578	chr13:78505110-78505604	-	495	6	22	51.3208	218.969	u
TCONS_00034579	chr13:78505703-78508518	-	2816	89	184	133.815	321.922	u
TCONS_00034589	chr13:78818649-78819117	-	469	4	19	36.1106	199.594	u
TCONS_00034616	chr13:81297885-81299231	-	1347	22	41	69.1517	149.962	u
TCONS_00034630	chr13:82091336-82092017	-	790	39	23	209.019	143.439	u
TCONS_00034655	chr14:398971-399277	+	307	32	23	441.326	369.11	u
TCONS_00034656	chr14:402102-402663	+	562	25	6	188.344	52.5994	u
TCONS_00034677	chr14:634945-635741	+	797	55	19	292.181	117.452	u
TCONS_00034679	chr14:854950-855164	+	215	16	0	315.086	0	u
TCONS_00034896	chr14:4086904-4087486	+	583	60	56	435.743	473.244	u
TCONS_00034898	chr14:4088539-4089165	+	627	54	29	364.648	227.875	u
TCONS_00035049	chr14:11738615-11739657	+	1043	36	30	146.139	141.711	u
TCONS_00035052	chr14:11747770-11748868	+	1099	39	20	150.25	89.6599	u
TCONS_00035054	chr14:11753206-11753869	+	664	27	21	172.164	155.818	u
TCONS_00035055	chr14:11755688-11756529	+	842	20	11	100.569	64.3645	u
TCONS_00035067	chr14:13381585-13382720	+	1136	32	17	119.267	73.7287	u
TCONS_00035081	chr14:15658813-15659243	+	431	20	3	196.472	34.2934	u
TCONS_00035168	chr14:18098493-18099022	+	530	93	23	742.942	213.805	u
TCONS_00035217	chr14:21259595-21260776	+	1182	33	11	118.207	45.8502	u
TCONS_00035228	chr14:22732202-22733324	+	1123	29	8	109.337	35.0975	u
TCONS_00035447	chr14:31909939-31910626	+	688	22	2	135.389	14.3221	u
TCONS_00035527	chr14:37560019-37560480	+	462	21	15	192.453	159.961	u
TCONS_00035529	chr14:37583338-37583953	+	616	32	4	219.946	31.9923	u
TCONS_00035626	chr14:44209804-44210302	+	499	17	10	144.243	98.7337	u
TCONS_00035637	chr14:44229985-44230728	+	744	20	6	113.816	39.7324	u
TCONS_00035680	chr14:47732433-47733095	+	663	20	11	127.722	81.742	u
TCONS_00035761	chr14:48636256-48636742	+	487	23	10	199.962	101.167	u
TCONS_00035773	chr14:49841797-49842685	+	889	27	4	128.591	22.1679	u
TCONS_00035785	chr14:50840958-50841229	+	272	52	18	809.435	326.039	u
TCONS_00035788	chr14:50842059-50842570	+	512	83	50	686.366	481.134	u
TCONS_00035892	chr14:63232535-63233516	+	982	32	15	137.97	75.2568	u
TCONS_00035901	chr14:64038779-64039205	+	427	44	13	436.287	149.997	u
TCONS_00035924	chr14:64442258-64443159	+	902	21	3	98.5736	16.3863	u
TCONS_00035992	chr14:65713617-65714258	+	642	15	26	98.9245	199.528	u
TCONS_00036017	chr14:66301158-66301934	+	777	21	8	114.432	50.7265	u
TCONS_00036045	chr14:67992050-67992707	+	658	20	11	128.692	82.3631	u
TCONS_00036046	chr14:67993901-67995935	+	2035	67	27	139.398	65.368	u
TCONS_00036049	chr14:68347951-68348802	+	852	30	6	149.083	34.6959	u
TCONS_00036057	chr14:68474292-68475180	+	889	32	16	152.404	88.6715	u
TCONS_00036155	chr14:73748036-73749360	+	1325	63	25	201.313	92.9587	u
TCONS_00036159	chr14:73755299-73757150	+	1852	65	51	148.6	135.674	u
TCONS_00036164	chr14:73771081-73771643	+	563	25	19	188.009	166.269	u
TCONS_00036172	chr14:73790552-73791987	+	1436	45	27	132.68	92.635	u
TCONS_00036173	chr14:73808551-73810056	+	1506	23	16	64.6622	52.3433	u
TCONS_00036175	chr14:73824547-73825494	+	948	26	4	116.122	20.7882	u
TCONS_00036214	chr14:74742044-74742444	+	401	24	11	253.405	135.149	u
TCONS_00036216	chr14:74746496-74747382	+	887	47	24	224.348	133.307	u
TCONS_00036217	chr14:74748372-74748825	+	454	24	12	223.822	130.224	u
TCONS_00036219	chr14:74750496-74751413	+	918	40	33	184.487	177.108	u
TCONS_00036221	chr14:74754617-74754952	+	336	22	26	277.224	381.241	u
TCONS_00036222	chr14:74755025-74755985	+	961	55	36	242.319	184.563	u
TCONS_00036225	chr14:74767895-74768305	+	411	24	9	247.239	107.886	u
TCONS_00036227	chr14:74773169-74773713	+	545	29	15	225.294	135.6	u
TCONS_00036229	chr14:74779794-74780082	+	289	25	8	366.26	136.382	u
TCONS_00036230	chr14:74782440-74782999	+	560	34	11	257.062	96.7767	u
TCONS_00036305	chr14:83180194-83180755	+	562	25	5	188.344	43.8328	u
TCONS_00036308	chr14:83185769-83186112	+	344	22	0	270.777	0	u
TCONS_00036309	chr14:83191367-83192395	+	1029	30	6	123.439	28.7278	u
TCONS_00036347	chr14:83795424-83795705	+	282	22	5	330.31	87.3548	u
TCONS_00036356	chr14:83835713-83836272	+	560	20	3	151.213	26.3936	u
TCONS_00036378	chr14:84504731-84505143	+	413	20	8	205.035	95.4346	u
TCONS_00036394	chr14:439000-439431	-	432	56	11	548.848	125.451	u
TCONS_00036396	chr14:440915-441158	-	244	27	15	468.513	302.878	u
TCONS_00036397	chr14:441924-442421	-	498	150	48	1275.29	474.873	u
TCONS_00036398	chr14:443242-443950	-	709	123	36	734.525	250.163	u
TCONS_00036408	chr14:571232-571880	-	649	31	27	202.239	204.968	u
TCONS_00036432	chr14:1435516-1436243	-	728	46	22	267.531	148.887	u
TCONS_00036632	chr14:8896819-8897998	-	1180	35	20	125.584	83.5053	u
TCONS_00036679	chr14:13408132-13408836	-	705	24	5	144.135	34.9419	u
TCONS_00036680	chr14:13433769-13434375	-	607	19	7	132.53	56.8166	u
TCONS_00036681	chr14:13481067-13481637	-	571	23	2	170.545	17.2568	u
TCONS_00036682	chr14:13488782-13489598	-	817	22	4	114.011	24.1215	u
TCONS_00036683	chr14:13492869-13494037	-	1169	47	5	170.228	21.0728	u
TCONS_00036686	chr14:13503179-13504283	-	1105	68	35	260.552	156.053	u
TCONS_00036689	chr14:13513360-13513784	-	425	42	10	418.416	115.925	u
TCONS_00036705	chr14:13554482-13555007	-	526	43	44	346.123	412.129	u
TCONS_00036706	chr14:13555944-13556394	-	451	28	64	262.863	699.149	u
TCONS_00036711	chr14:13561235-13561692	-	458	50	39	462.224	419.532	u
TCONS_00036715	chr14:13567997-13569120	-	1124	102	85	384.221	372.579	u
TCONS_00036721	chr14:13580096-13580743	-	648	42	28	274.424	212.887	u
TCONS_00036727	chr14:13622214-13622859	-	646	59	39	386.694	297.439	u
TCONS_00036733	chr14:13631452-13631789	-	338	24	20	300.637	291.527	u
TCONS_00036736	chr14:13638545-13639177	-	633	50	17	334.437	132.316	u
TCONS_00036739	chr14:13645950-13647170	-	1221	172	158	596.431	637.54	u
TCONS_00036740	chr14:13647362-13647972	-	611	77	83	533.577	669.272	u
TCONS_00036748	chr14:13660046-13661124	-	1079	75	46	294.298	210.04	u
TCONS_00036750	chr14:13663227-13663641	-	415	29	14	295.868	166.206	u
TCONS_00036883	chr14:17954268-17955054	-	787	1745	2726	9387.9	17065.4	u
TCONS_00036950	chr14:20689867-20690487	-	621	34	13	231.812	103.138	u
TCONS_00036973	chr14:21898419-21899670	-	1252	72	37	243.487	145.601	u
TCONS_00037227	chr14:32870803-32872306	-	1504	33	3	92.8996	9.82742	u
TCONS_00037400	chr14:38868905-38869623	-	719	32	6	188.438	41.1139	u
TCONS_00037401	chr14:38869676-38869977	-	302	20	10	280.395	163.139	u
TCONS_00037402	chr14:38870317-38871200	-	884	30	13	143.687	72.4531	u
TCONS_00037403	chr14:38872082-38872866	-	785	30	13	161.808	81.5905	u
TCONS_00037413	chr14:38896021-38897089	-	1069	30	10	118.82	46.088	u
TCONS_00037414	chr14:38897324-38897974	-	651	22	11	143.083	83.2487	u
TCONS_00037426	chr14:38919877-38920491	-	615	26	22	178.997	176.244	u
TCONS_00037442	chr14:39268995-39269397	-	403	38	22	399.233	268.957	u
TCONS_00037444	chr14:39275898-39276189	-	292	35	15	507.496	253.09	u
TCONS_00037445	chr14:39278070-39278671	-	602	45	30	316.493	245.522	u
TCONS_00037452	chr14:39293028-39293563	-	536	43	25	339.665	229.795	u
TCONS_00037453	chr14:39293651-39293989	-	339	24	16	299.75	232.534	u
TCONS_00037572	chr14:45825147-45826066	-	920	28	12	128.86	64.2628	u
TCONS_00037578	chr14:46192681-46193324	-	644	25	3	164.362	22.951	u
TCONS_00037579	chr14:46201288-46201968	-	681	20	8	124.346	57.8774	u
TCONS_00037590	chr14:46365032-46365828	-	797	20	5	106.248	30.9085	u
TCONS_00037592	chr14:46368414-46369129	-	716	28	3	165.574	20.6431	u
TCONS_00037595	chr14:46372067-46372855	-	789	24	12	128.79	74.9325	u
TCONS_00037596	chr14:46373980-46375044	-	1065	28	12	111.316	55.5134	u
TCONS_00037597	chr14:46375548-46376442	-	895	26	17	122.998	93.5819	u
TCONS_00037599	chr14:46377410-46378679	-	1270	55	13	183.361	50.4319	u
TCONS_00037606	chr14:46392354-46393016	-	663	42	14	268.215	104.035	u
TCONS_00037607	chr14:46399638-46400328	-	691	28	5	171.565	35.6499	u
TCONS_00037608	chr14:46406774-46407547	-	774	30	12	164.107	76.3847	u
TCONS_00037612	chr14:46414851-46415475	-	625	27	0	182.907	0	u
TCONS_00037618	chr14:46430087-46431354	-	1268	47	20	156.937	77.71	u
TCONS_00037620	chr14:46432793-46433116	-	324	22	8	287.492	121.65	u
TCONS_00037621	chr14:46433240-46433938	-	699	28	6	169.601	42.2902	u
TCONS_00037625	chr14:46468414-46468933	-	520	27	9	219.841	85.2717	u
TCONS_00037627	chr14:46471412-46471754	-	343	23	3	283.91	43.0917	u
TCONS_00037628	chr14:46474335-46474801	-	467	42	15	380.785	158.249	u
TCONS_00037650	chr14:47659371-47659898	-	528	19	8	152.359	74.6487	u
TCONS_00037651	chr14:47738875-47739746	-	872	19	17	92.2539	96.0502	u
TCONS_00037657	chr14:47778946-47779317	-	372	24	7	273.159	92.7088	u
TCONS_00037667	chr14:49700069-49700954	-	886	19	15	90.7962	83.411	u
TCONS_00037720	chr14:60035686-60035965	-	280	52	28	786.309	492.681	u
TCONS_00037728	chr14:60147675-60148424	-	750	22	2	124.196	13.1382	u
TCONS_00037729	chr14:60159005-60160016	-	1012	36	20	150.616	97.3678	u
TCONS_00037730	chr14:60183822-60184504	-	683	20	10	123.982	72.1349	u
TCONS_00037734	chr14:60211661-60212616	-	956	31	17	137.294	87.6107	u
TCONS_00037736	chr14:60214300-60215489	-	1190	40	29	142.318	120.065	u
TCONS_00037737	chr14:60240184-60240698	-	515	16	13	131.541	124.366	u
TCONS_00037738	chr14:60246697-60247543	-	847	32	9	159.961	52.351	u
TCONS_00037740	chr14:60253062-60253583	-	522	27	5	218.998	47.1917	u
TCONS_00037744	chr14:60267575-60268494	-	920	30	10	138.064	53.5523	u
TCONS_00037763	chr14:60532959-60533786	-	828	18	11	92.0428	65.4528	u
TCONS_00037764	chr14:60547258-60548317	-	1060	36	15	143.795	69.719	u
TCONS_00037765	chr14:60551849-60552969	-	1121	28	16	105.755	70.3202	u
TCONS_00037946	chr14:71598645-71599305	-	661	20	13	128.108	96.8965	u
TCONS_00038075	chr14:78715980-78716946	-	967	26	5	113.84	25.4747	u
TCONS_00038105	chr14:83115033-83116015	-	983	21	5	90.451	25.0601	u
TCONS_00038106	chr14:83124896-83125936	-	1041	21	7	85.4115	33.1294	u
TCONS_00038187	chr14:4100255-4100684	+	430	17	42	167.389	481.224	u
TCONS_00038276	chr14:11748220-11749215	+	996	20	30	85.0195	148.398	u
TCONS_00038321	chr14:18098284-18098750	+	467	66	32	598.377	337.597	u
TCONS_00038335	chr14:24831648-24834781	+	3134	177	224	239.123	352.14	u
TCONS_00038418	chr14:38745249-38745603	+	355	50	27	596.334	374.715	u
TCONS_00038427	chr14:39429244-39429913	+	670	9	20	56.8742	147.069	u
TCONS_00038454	chr14:44209966-44210877	+	912	17	29	78.9227	156.664	u
TCONS_00038455	chr14:44213391-44214318	+	928	14	22	63.8745	116.799	u
TCONS_00038553	chr14:50837912-50840543	+	2632	544	387	875.106	724.421	u
TCONS_00038569	chr14:60077589-60078554	+	966	30	39	131.49	198.909	u
TCONS_00038578	chr14:63229573-63229950	+	378	7	20	78.4068	260.678	u
TCONS_00038579	chr14:63230740-63232044	+	1305	34	41	110.31	154.789	u
TCONS_00038599	chr14:65375740-65376795	+	1056	14	24	56.1322	111.973	u
TCONS_00038601	chr14:65761619-65762037	+	419	0	22	0	258.687	u
TCONS_00038632	chr14:73755121-73755881	+	761	20	22	111.274	142.431	u
TCONS_00038633	chr14:73755979-73757484	+	1506	48	39	134.947	127.587	u
TCONS_00038635	chr14:73769128-73769680	+	553	14	20	107.189	178.185	u
TCONS_00038637	chr14:73772465-73775139	+	2675	76	55	120.292	101.299	u
TCONS_00038638	chr14:73781142-73781595	+	454	6	20	55.9555	217.04	u
TCONS_00038640	chr14:73791380-73792477	+	1098	25	22	96.4018	98.7157	u
TCONS_00038641	chr14:74635462-74635751	+	290	19	22	277.398	373.758	u
TCONS_00038642	chr14:74636507-74637047	+	541	40	36	313.048	327.847	u
TCONS_00038647	chr14:74741724-74742218	+	495	20	19	171.069	189.11	u
TCONS_00038649	chr14:74747087-74747860	+	774	34	30	185.988	190.962	u
TCONS_00038650	chr14:74751100-74751646	+	547	17	28	131.586	252.195	u
TCONS_00038651	chr14:74754731-74755188	+	458	29	42	268.09	451.804	u
TCONS_00038652	chr14:74758806-74759299	+	494	39	34	334.261	339.092	u
TCONS_00038653	chr14:74774667-74775036	+	370	14	24	160.204	319.577	u
TCONS_00038675	chr14:83793086-83793741	+	656	27	33	174.264	247.843	u
TCONS_00038676	chr14:83801693-83802116	+	424	15	32	149.787	371.835	u
TCONS_00038752	chr14:13373085-13374037	-	953	20	37	88.8556	191.282	u
TCONS_00038754	chr14:13413002-13414134	-	1133	20	30	74.7391	130.454	u
TCONS_00038755	chr14:13498600-13500694	-	2095	156	112	315.274	263.39	u
TCONS_00038758	chr14:13510249-13510735	-	487	20	20	173.88	202.333	u
TCONS_00038759	chr14:13511312-13511890	-	579	15	27	109.688	229.748	u
TCONS_00038760	chr14:13513977-13514713	-	737	33	37	189.581	247.343	u
TCONS_00038764	chr14:13526903-13527441	-	539	22	22	172.815	201.094	u
TCONS_00038766	chr14:13532000-13532733	-	734	31	45	178.819	302.053	u
TCONS_00038768	chr14:13544125-13544890	-	766	51	46	281.896	295.866	u
TCONS_00038774	chr14:13567026-13567455	-	430	6	23	59.0786	263.527	u
TCONS_00038777	chr14:13596817-13597113	-	297	14	24	199.581	398.126	u
TCONS_00038778	chr14:13602998-13603494	-	497	24	40	204.457	396.524	u
TCONS_00038781	chr14:13611718-13612289	-	572	26	52	192.453	447.892	u
TCONS_00038784	chr14:13627378-13627731	-	354	15	35	179.405	487.114	u
TCONS_00038788	chr14:13641840-13642175	-	336	13	34	163.814	498.546	u
TCONS_00038891	chr14:20737615-20738603	-	989	60	47	256.864	234.136	u
TCONS_00038928	chr14:32828297-32828907	-	611	3	24	20.7887	193.525	u
TCONS_00038935	chr14:35489002-35490078	-	1077	0	38	0	173.834	u
TCONS_00038937	chr14:35494506-35495040	-	535	4	24	31.6558	221.016	u
TCONS_00038938	chr14:35580641-35581077	-	437	14	21	135.642	236.758	u
TCONS_00038992	chr14:38867875-38868734	-	860	12	35	59.0786	200.51	u
TCONS_00038996	chr14:38904011-38905046	-	1036	20	28	81.7369	133.157	u
TCONS_00039001	chr14:38920188-38920783	-	596	19	30	134.976	247.994	u
TCONS_00039018	chr14:39268025-39268409	-	385	23	37	252.938	473.486	u
TCONS_00039019	chr14:39275483-39275954	-	472	36	36	322.93	375.774	u
TCONS_00039020	chr14:39281863-39282670	-	808	52	71	272.483	432.925	u
TCONS_00039048	chr14:46217031-46217869	-	839	6	20	30.2787	117.445	u
TCONS_00039053	chr14:46241504-46242828	-	1325	31	57	99.0589	211.946	u
TCONS_00039054	chr14:46382777-46383650	-	874	19	22	92.0428	124.016	u
TCONS_00039058	chr14:46470366-46471145	-	780	30	29	162.845	183.176	u
TCONS_00039059	chr14:46484030-46485324	-	1295	66	49	215.785	186.42	u
TCONS_00039061	chr14:46632755-46633603	-	849	39	43	194.493	249.532	u
TCONS_00039062	chr14:47045976-47046631	-	656	0	22	0	165.228	u
TCONS_00039066	chr14:47738452-47739262	-	811	7	20	36.5447	121.5	u
TCONS_00039067	chr14:47739325-47740071	-	747	12	18	68.0156	118.718	u
TCONS_00039080	chr14:60210458-60211153	-	696	3	28	18.2499	198.205	u
TCONS_00039090	chr14:60253887-60254858	-	972	36	37	156.814	187.543	u
TCONS_00039093	chr14:60261792-60262545	-	754	11	28	61.7688	182.959	u
TCONS_00039096	chr14:60271304-60271670	-	367	2	20	23.0734	268.491	u
TCONS_00039099	chr14:60279533-60280376	-	844	8	28	40.1324	163.449	u
TCONS_00039206	chr14:82969768-82970175	-	408	0	20	0	241.51	u
TCONS_00039207	chr14:82991785-82992168	-	384	10	28	110.26	359.247	u
TCONS_00039208	chr14:83038384-83039145	-	762	2	25	11.1128	161.641	u
TCONS_00039209	chr14:83060109-83060632	-	524	2	19	16.1602	178.644	u
TCONS_00039211	chr14:83127763-83128830	-	1068	19	29	75.3234	133.78	u
TCONS_00039341	chr15:8103478-8103811	+	334	24	3	304.237	44.2528	u
TCONS_00039344	chr15:8106695-8107076	+	382	42	7	465.515	90.2819	u
TCONS_00039505	chr15:14598275-14599317	+	1043	39	14	158.317	66.1317	u
TCONS_00039509	chr15:14612162-14612536	+	375	26	22	293.555	289.04	u
TCONS_00039562	chr15:17801438-17801767	+	330	19	5	243.774	74.6487	u
TCONS_00039752	chr15:25125299-25127228	+	1930	83	23	182.083	58.7133	u
TCONS_00039762	chr15:25306610-25307289	+	680	28	18	174.34	130.416	u
TCONS_00039764	chr15:25310898-25311979	+	1082	31	13	121.306	59.1946	u
TCONS_00039768	chr15:25322811-25323387	+	577	20	5	146.758	42.6933	u
TCONS_00039856	chr15:29786997-29787581	+	585	19	13	137.514	109.485	u
TCONS_00039877	chr15:29920300-29921347	+	1048	22	9	88.881	42.3104	u
TCONS_00039968	chr15:32792171-32792791	+	621	26	2	177.268	15.8674	u
TCONS_00040062	chr15:35988989-35989726	+	738	24	22	137.69	146.87	u
TCONS_00040068	chr15:36005456-36007187	+	1732	59	23	144.229	65.4253	u
TCONS_00040078	chr15:36041998-36043584	+	1587	57	25	152.071	77.612	u
TCONS_00040080	chr15:36048936-36050204	+	1269	28	31	93.4209	120.356	u
TCONS_00040082	chr15:36056605-36057375	+	771	42	7	230.644	44.7311	u
TCONS_00040106	chr15:36214571-36215593	+	1023	25	24	103.469	115.585	u
TCONS_00040156	chr15:38451460-38452051	+	592	23	1	164.495	8.32232	u
TCONS_00040164	chr15:38628021-38629027	+	1007	22	18	92.4998	88.0662	u
TCONS_00040171	chr15:38807236-38807851	+	616	30	2	206.2	15.9961	u
TCONS_00040208	chr15:41294211-41295843	+	1633	140	84	362.986	253.431	u
TCONS_00040234	chr15:42410006-42410971	+	966	44	20	192.852	102.004	u
TCONS_00040268	chr15:43682699-43683139	+	441	19	0	182.416	0	u
TCONS_00040282	chr15:44062137-44062869	+	733	20	4	115.524	26.8857	u
TCONS_00040420	chr15:46811887-46812186	+	300	22	2	310.491	32.8454	u
TCONS_00040426	chr15:46860326-46860578	+	253	18	5	301.231	97.3678	u
TCONS_00040441	chr15:47013016-47013891	+	876	26	10	125.666	56.2421	u
TCONS_00040500	chr15:48314714-48315441	+	728	18	21	104.686	142.12	u
TCONS_00040506	chr15:48501928-48502506	+	579	18	1	131.626	8.50917	u
TCONS_00040545	chr15:49825254-49825452	+	199	20	12	425.525	297.094	u
TCONS_00040577	chr15:50888708-50889517	+	810	20	2	104.542	12.165	u
TCONS_00040676	chr15:53647317-53648134	+	818	20	7	103.52	42.161	u
TCONS_00040739	chr15:55047863-55049002	+	1140	50	15	185.7	64.8265	u
TCONS_00040741	chr15:55050937-55051838	+	902	38	11	178.371	60.0831	u
TCONS_00040743	chr15:55055384-55056182	+	799	20	24	105.982	147.989	u
TCONS_00040853	chr15:57205348-57206408	+	1061	50	24	199.527	111.445	u
TCONS_00040854	chr15:57206500-57207564	+	1065	51	21	202.753	97.1484	u
TCONS_00040855	chr15:57208798-57209785	+	988	32	7	137.133	34.9066	u
TCONS_00040977	chr15:64362282-64363102	+	821	34	23	175.341	138.023	u
TCONS_00040993	chr15:64435821-64436629	+	809	19	0	99.4381	0	u
TCONS_00041046	chr15:65897476-65898434	+	959	22	6	97.1296	30.8247	u
TCONS_00041061	chr15:66040347-66041290	+	944	39	16	174.92	83.5053	u
TCONS_00041078	chr15:66321742-66322345	+	604	31	4	217.306	32.6279	u
TCONS_00041079	chr15:66327276-66328361	+	1086	37	15	144.251	68.0499	u
TCONS_00041229	chr15:76058817-76060053	+	1237	69	40	236.171	159.315	u
TCONS_00041307	chr15:77525433-77526133	+	701	20	9	120.798	63.2544	u
TCONS_00041394	chr15:78975869-78976935	+	1067	18	73	71.4259	337.073	u
TCONS_00041452	chr15:80015229-80015702	+	474	20	0	178.648	0	u
TCONS_00041553	chr15:82704257-82704831	+	575	22	9	161.995	77.1153	u
TCONS_00041554	chr15:82704982-82705862	+	881	27	20	129.758	111.846	u
TCONS_00041702	chr15:6636266-6636850	-	585	37	10	267.79	84.219	u
TCONS_00041707	chr15:6739803-6740458	-	656	26	11	167.81	82.6142	u
TCONS_00041725	chr15:7792326-7793005	-	680	24	0	149.434	0	u
TCONS_00041732	chr15:7965418-7966932	-	1515	53	10	148.119	32.5202	u
TCONS_00041733	chr15:7968828-7969653	-	826	31	5	158.902	29.8233	u
TCONS_00041734	chr15:7981641-7982262	-	622	20	7	136.14	55.4464	u
TCONS_00041735	chr15:7983867-7984798	-	932	17	2	77.2291	10.5726	u
TCONS_00041736	chr15:7986494-7987459	-	966	24	3	105.192	15.3007	u
TCONS_00041737	chr15:7988603-7989684	-	1082	45	7	176.089	31.874	u
TCONS_00041747	chr15:8022304-8023135	-	832	21	6	106.867	35.5299	u
TCONS_00041748	chr15:8026542-8027975	-	1434	37	26	109.245	89.3285	u
TCONS_00041750	chr15:8031164-8032501	-	1338	27	10	85.4388	36.8222	u
TCONS_00041753	chr15:8041588-8042418	-	831	29	8	147.756	47.4302	u
TCONS_00041763	chr15:8065296-8067817	-	2522	113	37	189.706	72.2808	u
TCONS_00041773	chr15:8253771-8255393	-	1623	50	0	130.437	0	u
TCONS_00041774	chr15:8255888-8256570	-	683	21	5	130.181	36.0674	u
TCONS_00041775	chr15:8256634-8257693	-	1060	44	19	175.75	88.3108	u
TCONS_00042164	chr15:33280045-33281044	-	1000	24	4	101.615	19.7072	u
TCONS_00042189	chr15:34211287-34214103	-	2817	91	31	136.774	54.2177	u
TCONS_00042210	chr15:35018522-35019366	-	845	26	3	130.276	17.4916	u
TCONS_00042704	chr15:53019072-53019733	-	662	32	11	204.663	81.8655	u
TCONS_00042717	chr15:53135379-53135963	-	585	32	8	231.602	67.3752	u
TCONS_00042769	chr15:54264405-54264937	-	533	34	11	270.084	101.679	u
TCONS_00042770	chr15:54276439-54276941	-	503	21	7	176.766	68.564	u
TCONS_00042782	chr15:54579254-54580098	-	845	22	0	110.234	0	u
TCONS_00042783	chr15:54581948-54582582	-	635	29	5	193.362	38.7938	u
TCONS_00042835	chr15:56431505-56432264	-	760	51	18	284.122	116.688	u
TCONS_00042837	chr15:56534965-56535955	-	991	19	22	81.176	109.374	u
TCONS_00042896	chr15:61494574-61495516	-	943	20	6	89.7979	31.3477	u
TCONS_00042897	chr15:61496956-61497949	-	994	22	6	93.7096	29.7393	u
TCONS_00043062	chr15:66927739-66928598	-	860	31	12	152.62	68.7462	u
TCONS_00043081	chr15:71239431-71240078	-	648	28	1	182.949	7.60311	u
TCONS_00043149	chr15:74295338-74296231	-	894	34	20	161.023	110.22	u
TCONS_00043233	chr15:77707624-77708297	-	674	19	12	119.355	87.7177	u
TCONS_00043234	chr15:77710017-77710816	-	800	43	12	227.576	73.9022	u
TCONS_00043235	chr15:77710870-77712284	-	1415	61	35	182.524	121.865	u
TCONS_00043236	chr15:77712360-77713210	-	851	44	32	218.913	185.262	u
TCONS_00043237	chr15:77713355-77714348	-	994	50	12	212.976	59.4786	u
TCONS_00043261	chr15:78440735-78441561	-	827	21	1	107.513	5.95745	u
TCONS_00043331	chr15:80113802-80114865	-	1064	29	0	115.4	0	u
TCONS_00043484	chr15:4791782-4792406	+	625	9	25	60.9692	197.072	u
TCONS_00043492	chr15:5755443-5756129	+	687	64	50	394.431	358.574	u
TCONS_00043590	chr15:14605163-14606602	+	1440	59	73	173.475	249.762	u
TCONS_00043592	chr15:14613070-14613777	+	708	51	59	304.989	410.568	u
TCONS_00043597	chr15:14881921-14882489	+	569	0	18	0	155.857	u
TCONS_00043707	chr15:25306996-25308355	+	1360	33	56	102.736	202.869	u
TCONS_00043717	chr15:29537708-29538213	+	506	6	21	50.2052	204.472	u
TCONS_00043800	chr15:35994994-35995950	+	957	58	22	256.604	113.26	u
TCONS_00043804	chr15:36027020-36027976	+	957	17	29	75.2116	149.297	u
TCONS_00043808	chr15:36041304-36043092	+	1789	73	53	172.767	145.959	u
TCONS_00043814	chr15:36067836-36069043	+	1208	38	31	133.188	126.433	u
TCONS_00043842	chr15:40573698-40573880	+	633	24	21	160.53	163.449	u
TCONS_00043880	chr15:44163414-44163922	+	509	6	16	49.9093	154.87	u
TCONS_00043905	chr15:45689774-45690687	+	914	4	28	18.5294	150.931	u
TCONS_00043911	chr15:46822252-46824352	+	2170	260	112	507.296	254.287	u
TCONS_00043913	chr15:46806599-46807982	+	1384	100	75	305.923	266.988	u
TCONS_00043914	chr15:46810882-46811700	+	819	58	25	299.842	150.391	u
TCONS_00043918	chr15:46830207-46831277	+	1071	49	45	193.711	207.009	u
TCONS_00043947	chr15:48504983-48505260	+	278	2	18	30.4602	319.002	u
TCONS_00043957	chr15:53598809-53599159	+	351	20	30	241.252	421.095	u
TCONS_00043986	chr15:54929595-54930346	+	752	22	42	123.866	275.168	u
TCONS_00043989	chr15:55975289-55975767	+	479	0	21	0	215.998	u
TCONS_00044046	chr15:64365477-64366376	+	900	49	75	230.516	410.568	u
TCONS_00044047	chr15:64367224-64367758	+	535	8	30	63.3117	276.27	u
TCONS_00044054	chr15:65499993-65501768	+	1776	231	97	550.702	269.088	u
TCONS_00044060	chr15:66063524-66064830	+	1307	18	27	58.3102	101.778	u
TCONS_00044062	chr15:66309471-66310495	+	1025	41	43	169.359	206.686	u
TCONS_00044065	chr15:66325974-66327095	+	1122	19	29	71.6982	127.342	u
TCONS_00044103	chr15:75653718-75654881	+	1164	10	58	36.3743	245.494	u
TCONS_00044106	chr15:75666443-75667129	+	687	6	24	36.9779	172.116	u
TCONS_00044112	chr15:75681093-75682562	+	1470	6	29	17.2815	97.1956	u
TCONS_00044113	chr15:75694527-75694848	+	322	0	32	0	489.621	u
TCONS_00044116	chr15:75708756-75709149	+	394	4	32	42.9845	400.147	u
TCONS_00044118	chr15:75847972-75848586	+	615	7	21	48.1915	168.233	u
TCONS_00044120	chr15:76059971-76060491	+	521	9	19	73.1396	179.673	u
TCONS_00044128	chr15:76153363-76154344	+	982	19	26	81.92	130.445	u
TCONS_00044159	chr15:78974719-78976519	+	1801	56	126	131.65	344.685	u
TCONS_00044162	chr15:78994474-78995535	+	1062	36	34	143.524	157.732	u
TCONS_00044165	chr15:79003931-79005418	+	1488	44	68	125.198	225.15	u
TCONS_00044170	chr15:79011142-79011747	+	606	14	23	97.8145	186.991	u
TCONS_00044176	chr15:82228584-82229258	+	675	6	21	37.6353	153.279	u
TCONS_00044181	chr15:82738871-82739755	+	885	45	20	215.287	111.34	u
TCONS_00044190	chr15:84095229-84095761	+	533	152	68	1207.44	628.561	u
TCONS_00044191	chr15:84295383-84296216	+	834	16	19	81.2272	112.242	u
TCONS_00044192	chr15:84299434-84300322	+	889	12	38	57.1514	210.595	u
TCONS_00044218	chr15:7928583-7929137	-	555	6	20	45.7726	177.543	u
TCONS_00044253	chr15:20547932-20549208	-	1277	34	53	112.729	204.48	u
TCONS_00044355	chr15:33307107-33307601	-	495	7	21	59.8743	209.016	u
TCONS_00044356	chr15:33308854-33309660	-	807	13	35	68.2052	213.678	u
TCONS_00044357	chr15:33309810-33310653	-	844	2	34	10.0331	198.473	u
TCONS_00044358	chr15:33316320-33316862	-	543	4	22	31.1895	199.613	u
TCONS_00044359	chr15:33317637-33318262	-	626	7	26	47.3447	204.628	u
TCONS_00044368	chr15:33335783-33336899	-	1117	21	42	79.6001	185.252	u
TCONS_00044372	chr15:33346688-33352109	-	5422	168	273	131.189	248.067	u
TCONS_00044378	chr15:39521089-39522400	-	1312	61	26	196.854	97.635	u
TCONS_00044420	chr15:45124442-45125500	-	1059	46	44	183.912	204.702	u
TCONS_00044431	chr15:45884717-45886367	-	1651	36	57	92.3216	170.096	u
TCONS_00044432	chr15:45888506-45888832	-	327	12	26	155.375	391.734	u
TCONS_00044481	chr15:53670361-53671260	-	900	53	26	249.334	142.33	u
TCONS_00044500	chr15:54284231-54284992	-	762	9	39	50.0075	252.16	u
TCONS_00044511	chr15:56534533-56535724	-	1192	18	34	63.9358	140.53	u
TCONS_00044598	chr15:69801038-69801527	-	490	30	19	259.223	191.04	u
TCONS_00044684	chr15:77707426-77708050	-	625	19	19	128.713	149.775	u
TCONS_00044685	chr15:77711429-77713016	-	1588	73	60	194.635	186.152	u
TCONS_00044702	chr15:79098293-79098753	-	461	11	19	101.027	203.057	u
TCONS_00044712	chr15:83599099-83600678	-	1580	113	187	302.809	583.11	u
TCONS_00044773	chr16:1320434-1321363	+	930	30	19	136.58	100.655	u
TCONS_00044796	chr16:1621499-1622132	+	634	21	2	140.242	15.542	u
TCONS_00045023	chr16:12852655-12853432	+	778	20	5	108.842	31.6633	u
TCONS_00045033	chr16:13109178-13109566	+	389	26	16	282.99	202.645	u
TCONS_00045118	chr16:24719659-24720216	+	558	22	7	166.931	61.8059	u
TCONS_00045119	chr16:24720594-24721244	+	651	23	13	149.587	98.3849	u
TCONS_00045130	chr16:24784922-24785641	+	720	28	25	164.654	171.07	u
TCONS_00045132	chr16:24788102-24789219	+	1118	25	18	94.6773	79.3226	u
TCONS_00045340	chr16:33076707-33077479	+	773	34	19	186.229	121.099	u
TCONS_00045346	chr16:33179400-33179952	+	553	258	226	1975.34	2013.49	u
TCONS_00045642	chr16:44522505-44523228	+	724	20	15	116.96	102.075	u
TCONS_00045661	chr16:44620993-44621735	+	743	25	18	142.462	119.357	u
TCONS_00045787	chr16:46218840-46219516	+	677	28	6	175.112	43.6645	u
TCONS_00045933	chr16:51756623-51757600	+	978	50	22	216.461	110.828	u
TCONS_00046054	chr16:55519478-55520541	+	1064	72	38	286.509	175.958	u
TCONS_00046109	chr16:57164841-57165090	+	250	43	11	728.243	216.78	u
TCONS_00046112	chr16:57179724-57180491	+	768	116	67	639.506	429.813	u
TCONS_00046153	chr16:59102467-59103431	+	965	37	2	162.339	10.211	u
TCONS_00046154	chr16:59105369-59106635	+	1267	23	2	76.8597	7.77713	u
TCONS_00046268	chr16:62561452-62561927	+	476	76	46	676.012	476.121	u
TCONS_00046331	chr16:64959436-64960808	+	1373	37	22	114.098	78.9438	u
TCONS_00046332	chr16:64963161-64964001	+	841	25	5	125.861	29.2914	u
TCONS_00046502	chr16:71037077-71037754	+	678	20	15	124.896	109	u
TCONS_00046503	chr16:71050970-71051745	+	776	22	6	120.035	38.0939	u
TCONS_00046547	chr16:72644251-72645082	+	832	29	14	147.578	82.9031	u
TCONS_00046549	chr16:72649103-72649673	+	571	33	33	244.695	284.737	u
TCONS_00046559	chr16:72887512-72888289	+	778	28	11	152.379	69.6593	u
TCONS_00046560	chr16:72889018-72889446	+	429	18	4	177.649	45.9376	u
TCONS_00046596	chr16:75010278-75011647	+	1370	70	34	216.334	122.271	u
TCONS_00046616	chr16:77024521-77025799	+	1279	45	13	148.967	50.0771	u
TCONS_00046631	chr16:77421510-77422279	+	770	23	15	126.469	95.9769	u
TCONS_00046634	chr16:77429017-77430092	+	1076	46	35	181.006	160.259	u
TCONS_00046662	chr16:78668889-78669771	+	883	34	0	163.029	0	u
TCONS_00046705	chr16:81268775-81269696	+	922	30	18	137.765	96.1851	u
TCONS_00046706	chr16:81269899-81270508	+	610	27	1	187.405	8.07674	u
TCONS_00046768	chr16:1889341-1890008	-	668	24	6	152.119	44.2528	u
TCONS_00046772	chr16:1914437-1915309	-	873	22	6	106.698	33.8613	u
TCONS_00046873	chr16:4274143-4274476	-	334	26	22	329.59	324.521	u
TCONS_00046993	chr16:20838579-20838975	-	397	27	2	287.953	24.8202	u
TCONS_00046994	chr16:20841167-20841834	-	668	39	13	247.193	95.8811	u
TCONS_00046996	chr16:20852582-20853161	-	580	25	2	182.499	16.989	u
TCONS_00046998	chr16:20868500-20868996	-	497	28	7	238.533	69.3917	u
TCONS_00047006	chr16:20945358-20945612	-	255	22	5	365.284	96.6042	u
TCONS_00047008	chr16:20948154-20948638	-	485	24	0	209.516	0	u
TCONS_00047011	chr16:20955331-20955808	-	478	26	1	230.3	10.3071	u
TCONS_00047016	chr16:20981701-20982123	-	423	29	0	290.272	0	u
TCONS_00047017	chr16:20982243-20982674	-	432	30	9	294.026	102.642	u
TCONS_00047019	chr16:20987665-20988088	-	424	31	7	309.559	81.3389	u
TCONS_00047021	chr16:20992009-20992491	-	483	24	10	210.384	102.004	u
TCONS_00047025	chr16:20999713-21000702	-	990	76	13	325.032	64.6955	u
TCONS_00047026	chr16:21000871-21001908	-	1038	76	4	310.002	18.9858	u
TCONS_00047034	chr16:21012316-21013355	-	1040	72	4	293.121	18.9493	u
TCONS_00047035	chr16:21013479-21013790	-	312	21	2	284.979	31.5821	u
TCONS_00047036	chr16:21014083-21014716	-	634	43	4	287.162	31.084	u
TCONS_00047037	chr16:21014840-21015741	-	902	61	12	286.333	65.5452	u
TCONS_00047038	chr16:21016733-21018028	-	1296	100	22	326.695	83.6342	u
TCONS_00047039	chr16:21018707-21019622	-	916	54	14	249.601	75.3006	u
TCONS_00047041	chr16:21021579-21023334	-	1756	130	20	313.449	56.114	u
TCONS_00047042	chr16:21024953-21025329	-	377	30	5	336.921	65.3423	u
TCONS_00047050	chr16:21046331-21046987	-	657	39	2	251.332	14.9979	u
TCONS_00047051	chr16:21049309-21050358	-	1050	62	5	250.006	23.461	u
TCONS_00047052	chr16:21051167-21051814	-	648	30	3	196.017	22.8093	u
TCONS_00047053	chr16:21056112-21056601	-	490	25	2	216.019	20.1094	u
TCONS_00047054	chr16:21057543-21058060	-	518	40	7	326.947	66.5785	u
TCONS_00047057	chr16:21065432-21066286	-	855	52	14	257.505	80.6729	u
TCONS_00047058	chr16:21067671-21068344	-	674	41	6	257.556	43.8589	u
TCONS_00047059	chr16:21072687-21073324	-	638	37	0	245.544	0	u
TCONS_00047060	chr16:21073471-21074264	-	794	40	10	213.298	62.0505	u
TCONS_00047065	chr16:21093564-21094155	-	592	25	5	178.799	41.6116	u
TCONS_00047066	chr16:21094295-21095049	-	755	29	16	162.629	104.409	u
TCONS_00047073	chr16:21117758-21118580	-	823	32	4	164.626	23.9456	u
TCONS_00047074	chr16:21119207-21119891	-	685	22	0	135.981	0	u
TCONS_00047075	chr16:21120488-21121229	-	742	32	4	182.597	26.5596	u
TCONS_00047077	chr16:21125603-21125971	-	369	26	7	298.328	93.4626	u
TCONS_00047079	chr16:21136060-21136788	-	729	39	0	226.509	0	u
TCONS_00047081	chr16:21143250-21145132	-	1883	101	30	227.101	78.4941	u
TCONS_00047083	chr16:21149128-21149849	-	722	26	0	152.47	0	u
TCONS_00047087	chr16:21155870-21156514	-	645	27	6	177.236	45.8308	u
TCONS_00047089	chr16:21161785-21162251	-	467	40	8	362.653	84.3994	u
TCONS_00047090	chr16:21162793-21163343	-	551	32	6	245.893	53.6495	u
TCONS_00047092	chr16:21165461-21165795	-	335	27	7	341.245	102.948	u
TCONS_00047093	chr16:21166633-21167424	-	792	40	6	213.837	37.3243	u
TCONS_00047094	chr16:21168448-21169726	-	1279	77	16	254.899	61.6333	u
TCONS_00047096	chr16:21172111-21172557	-	447	31	13	293.631	143.285	u
TCONS_00047097	chr16:21172624-21173436	-	813	47	6	244.768	36.3602	u
TCONS_00047098	chr16:21173620-21174739	-	1120	57	19	215.479	83.5798	u
TCONS_00047100	chr16:21179611-21180152	-	542	37	4	289.035	36.3602	u
TCONS_00047101	chr16:21185911-21186579	-	669	40	6	253.152	44.1867	u
TCONS_00047102	chr16:21187594-21188886	-	1293	59	18	193.197	68.5867	u
TCONS_00047103	chr16:21189399-21190427	-	1029	42	12	172.815	57.4555	u
TCONS_00047105	chr16:21192829-21193796	-	968	49	8	214.323	40.7175	u
TCONS_00047110	chr16:21201271-21202232	-	962	81	9	356.498	46.0928	u
TCONS_00047111	chr16:21202655-21203392	-	738	37	5	212.272	33.3795	u
TCONS_00047113	chr16:21206924-21207723	-	800	45	14	238.161	86.2192	u
TCONS_00047114	chr16:21209210-21210190	-	981	82	9	353.91	45.2001	u
TCONS_00047115	chr16:21211699-21212129	-	431	27	6	265.237	68.5867	u
TCONS_00047117	chr16:21213586-21214138	-	553	33	11	252.66	98.0017	u
TCONS_00047118	chr16:21214351-21215988	-	1638	110	27	284.332	81.2112	u
TCONS_00047124	chr16:21221077-21223784	-	2708	257	48	401.821	87.329	u
TCONS_00047125	chr16:21224962-21225937	-	976	56	12	242.933	60.5756	u
TCONS_00047127	chr16:21228206-21233111	-	4906	283	63	244.234	63.2673	u
TCONS_00047128	chr16:21233187-21234776	-	1590	57	14	151.784	43.3807	u
TCONS_00047129	chr16:21235243-21235524	-	282	25	8	375.352	139.768	u
TCONS_00047130	chr16:21235804-21236143	-	340	28	9	348.68	130.416	u
TCONS_00047133	chr16:21240309-21240951	-	643	36	0	237.05	0	u
TCONS_00047134	chr16:21241002-21242034	-	1033	45	2	184.442	9.53884	u
TCONS_00047135	chr16:21244212-21244859	-	648	23	0	150.28	0	u
TCONS_00047137	chr16:21248811-21249895	-	1085	57	1	222.43	4.54084	u
TCONS_00047139	chr16:21255201-21255918	-	718	26	3	153.319	20.5856	u
TCONS_00047140	chr16:21256607-21258153	-	1547	61	7	166.95	22.2933	u
TCONS_00047146	chr16:21265206-21266824	-	1619	112	23	292.9	69.9918	u
TCONS_00047148	chr16:21268571-21269176	-	606	29	13	202.616	105.691	u
TCONS_00047156	chr16:21287063-21287748	-	686	39	0	240.707	0	u
TCONS_00047157	chr16:21287749-21288617	-	869	50	12	243.612	68.0342	u
TCONS_00047228	chr16:22491934-22492595	-	662	22	14	140.706	104.192	u
TCONS_00047305	chr16:27308397-27309138	-	742	19	8	108.417	53.1193	u
TCONS_00047306	chr16:27316556-27316858	-	303	19	0	265.496	0	u
TCONS_00047307	chr16:27319006-27320574	-	1569	43	1	116.036	3.1401	u
TCONS_00047308	chr16:27322726-27324377	-	1652	69	17	176.843	50.6996	u
TCONS_00047562	chr16:38091240-38092239	-	1000	27	7	114.317	34.4877	u
TCONS_00047617	chr16:41981832-41983592	-	1761	41	17	98.5762	47.5615	u
TCONS_00047715	chr16:44397569-44398137	-	569	22	3	163.704	25.9762	u
TCONS_00047777	chr16:45460605-45461766	-	1162	25	18	91.0923	76.3189	u
TCONS_00047778	chr16:45462753-45465095	-	2343	93	43	168.058	90.4195	u
TCONS_00047946	chr16:52218507-52219359	-	853	29	3	143.945	17.3276	u
TCONS_00047963	chr16:52429934-52430885	-	952	83	66	369.138	341.565	u
TCONS_00048016	chr16:53178875-53179706	-	832	41	10	208.645	59.2165	u
TCONS_00048078	chr16:55162230-55162719	-	490	27	13	233.3	130.711	u
TCONS_00048081	chr16:55175348-55176101	-	754	27	16	151.614	104.548	u
TCONS_00048085	chr16:55184999-55185897	-	899	36	22	169.547	120.567	u
TCONS_00048086	chr16:55186611-55188022	-	1412	73	69	218.895	240.758	u
TCONS_00048105	chr16:55481299-55481899	-	601	18	3	126.808	24.5931	u
TCONS_00048166	chr16:56740425-56742555	-	2131	88	58	174.842	134.094	u
TCONS_00048190	chr16:57345761-57346525	-	765	28	18	154.969	115.925	u
TCONS_00048191	chr16:57346709-57348458	-	1750	26	22	62.9047	61.9371	u
TCONS_00048203	chr16:58594820-58595519	-	700	33	11	199.601	77.4213	u
TCONS_00048308	chr16:63575503-63576117	-	615	15	8	103.268	64.0886	u
TCONS_00048322	chr16:65092200-65093624	-	1425	43	30	127.762	103.722	u
TCONS_00048323	chr16:65094153-65095133	-	981	27	16	116.531	80.3558	u
TCONS_00048458	chr16:72563907-72564390	-	484	18	0	157.462	0	u
TCONS_00048614	chr16:78629030-78629583	-	554	24	11	183.421	97.8248	u
TCONS_00048617	chr16:78635985-78637926	-	1942	107	53	233.283	134.46	u
TCONS_00048622	chr16:78648071-78649188	-	1118	66	59	249.948	260.002	u
TCONS_00048644	chr16:79678277-79679674	-	1398	50	29	151.43	102.201	u
TCONS_00048646	chr16:79686009-79689637	-	3629	276	280	322.01	380.134	u
TCONS_00048648	chr16:79691175-79692945	-	1771	137	125	327.529	347.742	u
TCONS_00048649	chr16:79693109-79694150	-	1042	31	31	125.963	146.575	u
TCONS_00048660	chr16:79734503-79734975	-	473	26	7	232.734	72.9127	u
TCONS_00048665	chr16:79756215-79756751	-	537	45	17	354.802	155.97	u
TCONS_00048667	chr16:79759816-79760191	-	376	24	22	270.253	288.271	u
TCONS_00048668	chr16:79760440-79761778	-	1339	83	51	262.449	187.653	u
TCONS_00048674	chr16:81013361-81014244	-	884	38	30	182.003	167.2	u
TCONS_00048677	chr16:81024100-81025577	-	1478	47	64	134.639	213.34	u
TCONS_00048703	chr16:81432515-81433120	-	606	30	12	209.602	97.5606	u
TCONS_00048722	chr16:1318334-1319058	+	725	10	38	58.3996	258.233	u
TCONS_00048728	chr16:1635551-1636279	+	729	7	25	40.6554	168.958	u
TCONS_00048746	chr16:3220533-3221418	+	886	19	40	90.7962	222.429	u
TCONS_00048748	chr16:3514586-3515055	+	470	11	20	99.0929	209.652	u
TCONS_00048749	chr16:3528322-3528906	+	585	2	20	14.4751	168.438	u
TCONS_00048795	chr16:13107697-13108967	+	1271	47	59	156.567	228.703	u
TCONS_00048796	chr16:13112936-13113515	+	580	12	22	87.5994	186.879	u
TCONS_00048809	chr16:13151518-13152079	+	562	7	21	52.7363	184.098	u
TCONS_00048812	chr16:13170622-13171546	+	925	10	21	45.7726	111.852	u
TCONS_00048830	chr16:24721403-24723000	+	1598	63	52	166.921	160.322	u
TCONS_00048841	chr16:24784610-24785437	+	828	26	38	132.951	226.11	u
TCONS_00048844	chr16:24795575-24796637	+	1063	16	40	63.7286	185.393	u
TCONS_00048957	chr16:33080304-33081102	+	799	8	20	42.3927	123.324	u
TCONS_00048964	chr16:34123896-34125298	+	1403	53	52	159.943	182.605	u
TCONS_00049107	chr16:44489591-44490386	+	796	12	28	63.8287	173.305	u
TCONS_00049116	chr16:44615680-44617104	+	1425	65	56	193.128	193.615	u
TCONS_00049118	chr16:44621349-44621929	+	581	16	21	116.598	178.078	u
TCONS_00049121	chr16:44626184-44626942	+	759	12	18	66.9402	116.841	u
TCONS_00049124	chr16:45178231-45179345	+	1115	31	23	117.716	101.629	u
TCONS_00049125	chr16:45188969-45190078	+	1110	44	42	167.833	186.42	u
TCONS_00049127	chr16:45197492-45198441	+	950	44	40	196.1	207.445	u
TCONS_00049128	chr16:45199583-45200385	+	803	41	36	216.18	220.878	u
TCONS_00049263	chr16:51953467-51953814	+	613	22	21	151.953	168.781	u
TCONS_00049289	chr16:57169214-57169566	+	353	37	37	443.787	516.408	u
TCONS_00049290	chr16:57169727-57170518	+	792	89	63	475.787	391.906	u
TCONS_00049291	chr16:57170722-57171332	+	611	56	57	388.056	459.621	u
TCONS_00049294	chr16:57197952-57198520	+	569	52	54	386.936	467.571	u
TCONS_00049296	chr16:57208863-57209506	+	644	59	74	387.895	566.124	u
TCONS_00049299	chr16:57218131-57218524	+	394	28	34	300.891	425.156	u
TCONS_00049300	chr16:57232429-57232739	+	311	23	26	313.123	411.888	u
TCONS_00049301	chr16:57235711-57236657	+	947	111	88	496.273	457.824	u
TCONS_00049362	chr16:67585416-67586603	+	1188	61	55	217.401	228.093	u
TCONS_00049421	chr16:72602979-72603812	+	834	24	34	121.841	200.853	u
TCONS_00049423	chr16:72616207-72617108	+	902	28	46	131.431	251.256	u
TCONS_00049439	chr16:75011055-75012005	+	951	44	22	195.893	113.975	u
TCONS_00049452	chr16:77415202-77415520	+	319	7	26	92.9084	401.558	u
TCONS_00049453	chr16:77415652-77416049	+	398	10	27	106.381	334.231	u
TCONS_00049455	chr16:77424023-77424305	+	283	2	23	29.922	400.412	u
TCONS_00049456	chr16:77424423-77424818	+	396	1	35	10.6918	435.451	u
TCONS_00049463	chr16:77444781-77445450	+	670	8	33	50.5549	242.664	u
TCONS_00049470	chr16:81210258-81210577	+	320	4	15	52.9246	230.944	u
TCONS_00049493	chr16:1882361-1883566	-	1206	36	28	126.387	114.387	u
TCONS_00049494	chr16:1884532-1885092	-	561	7	18	52.8303	158.08	u
TCONS_00049496	chr16:1916086-1916897	-	812	10	19	52.1425	115.283	u
TCONS_00049505	chr16:2191815-2192662	-	848	8	26	39.9431	151.058	u
TCONS_00049508	chr16:2204866-2205821	-	956	18	41	79.7191	211.296	u
TCONS_00049509	chr16:2207213-2207685	-	473	24	19	214.831	197.906	u
TCONS_00049570	chr16:20904539-20905430	-	892	21	19	99.6786	104.943	u
TCONS_00049571	chr16:20932967-20933516	-	550	18	22	138.566	197.072	u
TCONS_00049574	chr16:20951290-20952638	-	1349	42	19	131.821	69.3917	u
TCONS_00049575	chr16:20973400-20973885	-	486	24	20	209.085	202.749	u
TCONS_00049577	chr16:21015784-21017119	-	1336	60	34	190.148	125.383	u
TCONS_00049578	chr16:21052227-21052871	-	645	25	35	164.107	267.346	u
TCONS_00049581	chr16:21200079-21201120	-	1042	99	22	402.268	104.021	u
TCONS_00049615	chr16:24754524-24755405	-	882	9	39	43.2038	217.852	u
TCONS_00049691	chr16:31447230-31448392	-	1163	14	19	50.9678	80.4896	u
TCONS_00049786	chr16:46012201-46012923	-	723	2	24	11.7122	163.546	u
TCONS_00049787	chr16:46013259-46013522	-	264	1	19	16.0378	354.581	u
TCONS_00049825	chr16:49569935-49571077	-	1143	41	31	151.875	133.623	u
TCONS_00049856	chr16:52994204-52995223	-	1020	9	30	37.3586	144.906	u
TCONS_00049862	chr16:53012113-53012613	-	501	0	22	0	216.347	u
TCONS_00049903	chr16:55188261-55188590	-	330	14	24	179.623	358.314	u
TCONS_00049924	chr16:57065639-57066415	-	777	18	21	98.0842	133.157	u
TCONS_00049927	chr16:58596714-58597417	-	704	24	28	144.34	195.953	u
TCONS_00049967	chr16:66857090-66857891	-	802	15	22	79.1889	135.149	u
TCONS_00049969	chr16:67307289-67308397	-	1109	11	26	41.9961	115.507	u
TCONS_00049998	chr16:72613884-72614676	-	793	22	30	117.462	186.386	u
TCONS_00050002	chr16:72833864-72834686	-	823	16	24	82.3129	143.674	u
TCONS_00050022	chr16:78636744-78638351	-	1608	89	58	234.343	177.708	u
TCONS_00050023	chr16:78646739-78647894	-	1156	58	48	212.431	204.574	u
TCONS_00050024	chr16:78648783-78649321	-	539	17	33	133.539	301.642	u
TCONS_00050027	chr16:78661440-78662657	-	1218	37	32	128.618	129.44	u
TCONS_00050031	chr16:79676938-79678813	-	1876	47	61	106.075	160.2	u
TCONS_00050032	chr16:79679700-79680186	-	487	11	19	95.6338	192.216	u
TCONS_00050034	chr16:79687611-79691772	-	4162	298	327	303.153	387.09	u
TCONS_00050035	chr16:79691850-79693274	-	1425	84	80	249.581	276.593	u
TCONS_00050042	chr16:79733186-79733597	-	412	14	26	143.873	310.915	u
TCONS_00050043	chr16:79736047-79737116	-	1070	40	85	158.279	391.382	u
TCONS_00050044	chr16:79749156-79749461	-	306	14	25	193.711	402.517	u
TCONS_00050046	chr16:79765795-79767508	-	1714	149	177	368.064	508.778	u
TCONS_00050047	chr16:79770984-79771454	-	471	36	47	323.615	491.635	u
TCONS_00050049	chr16:81002288-81002837	-	550	9	21	69.2831	188.115	u
TCONS_00050050	chr16:81003028-81004061	-	1034	18	36	73.7055	171.533	u
TCONS_00050052	chr16:81024409-81026333	-	1925	73	93	160.561	238.023	u
TCONS_00050056	chr16:81266064-81267237	-	1174	62	57	223.6	239.206	u
TCONS_00050260	chr17:13449500-13450481	+	982	24	18	103.478	90.3082	u
TCONS_00050315	chr17:16123985-16124497	+	513	22	4	181.574	38.4157	u
TCONS_00050322	chr17:16945721-16946413	+	693	28	20	171.069	142.188	u
TCONS_00050330	chr17:16984046-16985198	+	1153	43	44	157.902	188.014	u
TCONS_00050332	chr17:17001492-17002213	+	722	23	8	134.877	54.5907	u
TCONS_00050333	chr17:17019410-17020165	+	756	26	15	145.613	97.7542	u
TCONS_00050571	chr17:26739497-26740167	+	671	24	10	151.439	73.4249	u
TCONS_00050572	chr17:26740418-26741382	+	965	24	11	105.301	56.1606	u
TCONS_00050573	chr17:26742662-26743834	+	1173	22	11	79.4095	46.202	u
TCONS_00050577	chr17:26779328-26780847	+	1520	44	9	122.562	29.1719	u
TCONS_00050578	chr17:26782178-26783390	+	1213	28	0	97.7338	0	u
TCONS_00050581	chr17:26790656-26792844	+	2189	81	40	156.67	90.0285	u
TCONS_00050582	chr17:26792919-26794230	+	1312	37	9	119.403	33.7967	u
TCONS_00050583	chr17:26794413-26795325	+	913	38	22	176.222	118.718	u
TCONS_00050588	chr17:26851881-26853255	+	1375	42	10	129.329	35.8314	u
TCONS_00050590	chr17:26857608-26858739	+	1132	24	16	89.7661	69.6369	u
TCONS_00050591	chr17:26858836-26859895	+	1060	34	13	135.807	60.4232	u
TCONS_00050596	chr17:26904340-26904761	+	422	24	10	240.794	116.749	u
TCONS_00050597	chr17:26905040-26907014	+	1975	75	14	160.784	34.9242	u
TCONS_00050599	chr17:26909414-26910393	+	980	30	5	129.611	25.1368	u
TCONS_00050601	chr17:26941317-26941994	+	678	20	7	124.896	50.8668	u
TCONS_00050604	chr17:26960014-26960786	+	773	19	0	104.069	0	u
TCONS_00050607	chr17:27026508-27026986	+	479	20	1	176.784	10.2856	u
TCONS_00050608	chr17:27047833-27048683	+	851	20	6	99.5057	34.7366	u
TCONS_00050609	chr17:27225517-27226056	+	540	24	8	188.176	72.9898	u
TCONS_00050613	chr17:29358967-29359893	+	927	30	13	137.022	69.0923	u
TCONS_00050748	chr17:43187372-43188512	+	1141	40	38	148.43	164.083	u
TCONS_00050842	chr17:46403539-46403745	+	207	17	8	347.717	190.408	u
TCONS_00050902	chr17:53496810-53497427	+	618	27	16	184.979	127.555	u
TCONS_00050990	chr17:54646145-54647069	+	925	42	24	192.245	127.831	u
TCONS_00051137	chr17:56194681-56195126	+	446	19	5	180.371	55.2333	u
TCONS_00051148	chr17:56415675-56416365	+	691	26	13	159.31	92.6897	u
TCONS_00051149	chr17:56418419-56419184	+	766	28	8	154.766	51.455	u
TCONS_00051150	chr17:56420967-56421611	+	645	20	22	131.286	168.046	u
TCONS_00051253	chr17:59327876-59328586	+	711	25	8	148.874	55.4353	u
TCONS_00051331	chr17:62350106-62350873	+	768	20	12	110.26	76.9814	u
TCONS_00051389	chr17:64359834-64360146	+	313	24	19	324.649	299.072	u
TCONS_00051454	chr17:65201024-65202003	+	980	39	27	168.495	135.739	u
TCONS_00051458	chr17:65218627-65220034	+	1408	41	1	123.29	3.49916	u
TCONS_00051488	chr17:65703547-65704119	+	573	23	4	169.95	34.3931	u
TCONS_00051517	chr17:66548348-66549187	+	840	28	8	141.132	46.922	u
TCONS_00051518	chr17:66550002-66551078	+	1077	36	11	141.525	50.3203	u
TCONS_00051546	chr17:67359336-67360173	+	838	22	2	111.154	11.7585	u
TCONS_00051602	chr17:68535988-68537087	+	1100	17	12	65.4341	53.747	u
TCONS_00051614	chr17:69591091-69591439	+	349	18	0	218.371	0	u
TCONS_00051617	chr17:69645409-69645984	+	576	20	3	147.013	25.6605	u
TCONS_00051625	chr17:70350779-70351493	+	715	24	5	142.119	34.4532	u
TCONS_00051628	chr17:70404583-70405641	+	1059	40	16	159.923	74.4372	u
TCONS_00051632	chr17:70412334-70413202	+	869	48	32	233.867	181.425	u
TCONS_00051637	chr17:70422707-70423267	+	561	26	9	196.227	79.0398	u
TCONS_00051640	chr17:70424760-70425404	+	645	19	12	124.722	91.6616	u
TCONS_00051641	chr17:70425536-70425917	+	382	24	7	266.009	90.2819	u
TCONS_00051643	chr17:70429019-70430690	+	1672	66	34	167.13	100.186	u
TCONS_00051725	chr17:71258354-71260508	+	2155	81	27	159.142	61.728	u
TCONS_00051825	chr17:73188857-73189383	+	916	22	16	101.689	86.0579	u
TCONS_00051876	chr17:73973436-73973694	+	259	14	8	228.863	152.18	u
TCONS_00051971	chr17:74962816-74963282	+	467	28	6	253.857	63.2995	u
TCONS_00051972	chr17:74963344-74963816	+	473	20	9	179.026	93.7448	u
TCONS_00052014	chr17:2667387-2667993	-	607	28	2	195.307	16.2333	u
TCONS_00052016	chr17:2752175-2752812	-	638	19	10	126.09	77.2228	u
TCONS_00052019	chr17:2770009-2770931	-	923	24	12	110.092	64.0539	u
TCONS_00052021	chr17:2777620-2778360	-	741	31	11	177.13	73.1376	u
TCONS_00052027	chr17:3586201-3586999	-	799	22	0	116.58	0	u
TCONS_00052028	chr17:3639126-3639442	-	623	22	40	149.514	316.328	u
TCONS_00052103	chr17:4479392-4479848	-	457	27	34	250.147	366.546	u
TCONS_00052104	chr17:4495629-4496079	-	2431	344	599	599.13	1213.97	u
TCONS_00052122	chr17:4719922-4720888	-	967	18	0	78.8122	0	u
TCONS_00052172	chr17:6695743-6698282	-	2540	132	143	220.033	277.376	u
TCONS_00052193	chr17:9651609-9652243	-	635	28	2	186.695	15.5175	u
TCONS_00052219	chr17:11921253-11922932	-	1680	61	21	153.733	61.5852	u
TCONS_00052223	chr17:12319084-12320185	-	1102	32	19	122.946	84.945	u
TCONS_00052351	chr17:18550475-18551228	-	754	23	6	129.153	39.2054	u
TCONS_00052418	chr17:30066829-30067918	-	1090	68	15	264.138	67.8002	u
TCONS_00052420	chr17:30069417-30069983	-	567	25	7	186.683	60.8248	u
TCONS_00052421	chr17:30070035-30071168	-	1134	58	41	216.552	178.13	u
TCONS_00052422	chr17:30071266-30071936	-	671	37	15	233.468	110.137	u
TCONS_00052452	chr17:30411631-30412566	-	936	20	0	90.4694	0	u
TCONS_00052461	chr17:34700194-34701721	-	1528	34	23	94.2114	74.1601	u
TCONS_00052474	chr17:34806391-34807079	-	689	19	3	116.757	21.452	u
TCONS_00052476	chr17:34813914-34814952	-	1039	29	17	118.176	80.6119	u
TCONS_00052576	chr17:40582954-40583361	-	408	32	28	332.076	338.115	u
TCONS_00052583	chr17:40589336-40590181	-	846	63	66	315.296	384.361	u
TCONS_00052585	chr17:40594832-40595319	-	488	44	43	381.751	434.125	u
TCONS_00052595	chr17:40675153-40675846	-	694	18	9	109.815	63.8924	u
TCONS_00052597	chr17:40678748-40679255	-	508	20	9	166.692	87.286	u
TCONS_00052615	chr17:40721303-40723780	-	2478	181	146	309.261	290.28	u
TCONS_00052670	chr17:43172549-43173349	-	801	19	12	100.431	73.8099	u
TCONS_00052674	chr17:43196412-43197563	-	1152	44	26	161.714	111.195	u
TCONS_00052677	chr17:43200167-43200994	-	828	42	24	214.767	142.806	u
TCONS_00052725	chr17:45135401-45136540	-	1140	26	13	96.5642	56.1829	u
TCONS_00052834	chr17:47277668-47278605	-	938	25	6	112.846	31.5148	u
TCONS_00052846	chr17:49848653-49849286	-	634	18	2	120.207	15.542	u
TCONS_00052847	chr17:49895948-49896148	-	201	18	0	379.161	0	u
TCONS_00052996	chr17:56214534-56215194	-	661	31	10	198.567	74.5357	u
TCONS_00053002	chr17:56531093-56532047	-	955	20	11	88.6695	56.7486	u
TCONS_00053003	chr17:56532925-56533776	-	852	34	10	168.961	57.8264	u
TCONS_00053015	chr17:56566394-56567426	-	1033	36	19	147.554	90.619	u
TCONS_00053043	chr17:57358027-57358258	-	1468	113	66	325.912	221.505	u
TCONS_00053103	chr17:57704685-57705718	-	1034	24	7	98.2739	33.3537	u
TCONS_00053118	chr17:59064806-59065452	-	647	19	2	124.336	15.2297	u
TCONS_00053119	chr17:59085460-59086420	-	961	37	6	163.014	30.7605	u
TCONS_00053139	chr17:61348764-61350033	-	1270	31	13	103.349	50.4319	u
TCONS_00053216	chr17:64744273-64744911	-	639	30	30	198.778	231.306	u
TCONS_00053360	chr17:69522641-69523886	-	1246	20	16	67.961	63.2656	u
TCONS_00053487	chr17:71471649-71472725	-	1077	44	49	172.976	224.154	u
TCONS_00053611	chr17:73285166-73285608	-	443	20	3	191.15	33.3644	u
TCONS_00053612	chr17:73285929-73286677	-	749	20	0	113.057	0	u
TCONS_00053669	chr17:73995359-73995636	-	278	59	22	898.576	389.892	u
TCONS_00053854	chr17:12200163-12200514	+	352	6	32	72.1699	447.892	u
TCONS_00053897	chr17:16948884-16950354	+	1471	39	79	112.253	264.594	u
TCONS_00053901	chr17:16958645-16959898	+	1254	28	67	94.5384	263.235	u
TCONS_00053902	chr17:16959956-16960505	+	550	6	25	46.1888	223.946	u
TCONS_00053911	chr17:16984713-16986998	+	2286	68	91	125.945	196.124	u
TCONS_00053924	chr17:17042683-17043032	+	350	3	19	36.2912	267.456	u
TCONS_00053925	chr17:17053889-17055465	+	1577	23	60	61.751	187.45	u
TCONS_00053926	chr17:17061275-17061974	+	700	16	42	96.7764	295.609	u
TCONS_00054052	chr17:24423879-24424540	+	662	15	20	95.9359	148.846	u
TCONS_00054053	chr17:24425525-24426650	+	1126	29	44	109.045	192.522	u
TCONS_00054055	chr17:26743500-26744568	+	1069	22	21	87.135	96.7849	u
TCONS_00054062	chr17:29357089-29357816	+	728	3	22	17.4477	148.887	u
TCONS_00054063	chr17:29359891-29360485	+	595	13	26	92.5069	215.289	u
TCONS_00054081	chr17:30212431-30213757	+	1327	26	22	82.9564	81.6804	u
TCONS_00054096	chr17:41850691-41851563	+	873	10	32	48.4991	180.593	u
TCONS_00054098	chr17:41854912-41856006	+	1095	13	31	50.2663	139.481	u
TCONS_00054100	chr17:43177006-43178144	+	1139	22	37	81.7799	160.046	u
TCONS_00054109	chr17:43462010-43463073	+	1064	68	32	270.592	148.175	u
TCONS_00054133	chr17:53498045-53498904	+	860	43	28	211.698	160.408	u
TCONS_00054137	chr17:53504949-53505303	+	355	6	20	71.56	277.567	u
TCONS_00054170	chr17:54646719-54647320	+	602	18	25	126.597	204.602	u
TCONS_00054211	chr17:56416543-56417474	+	932	14	32	63.6004	169.161	u
TCONS_00054213	chr17:56420809-56421368	+	560	10	23	75.6066	202.351	u
TCONS_00054214	chr17:56427916-56428678	+	763	4	19	22.1964	122.686	u
TCONS_00054215	chr17:56446014-56446748	+	735	5	25	28.8025	167.579	u
TCONS_00054218	chr17:57538607-57539376	+	770	0	22	0	140.766	u
TCONS_00054243	chr17:60867616-60868251	+	636	39	31	259.63	240.143	u
TCONS_00054244	chr17:60869854-60870600	+	747	41	50	232.387	329.773	u
TCONS_00054279	chr17:61751994-61752611	+	618	4	22	27.4043	175.388	u
TCONS_00054324	chr17:64547509-64548204	+	696	29	45	176.415	318.544	u
TCONS_00054340	chr17:66547262-66547971	+	710	20	23	119.267	159.601	u
TCONS_00054376	chr17:70411566-70412744	+	1179	48	37	172.375	154.616	u
TCONS_00054378	chr17:70423873-70424699	+	827	27	29	138.231	172.766	u
TCONS_00054379	chr17:70427772-70428466	+	695	12	31	73.1045	219.757	u
[truncated: 3,894 more rows]

## Sheet: Sheet1
Table S3. The expression profile of novel lncRNAs in the dry and lactation periods.
tracking_id	Pos	Strand	Length	CD_COUNT	CL_COUNT	CD_RPKM	CL_RPKM	class_code	log2FoldChange
TCONS_00000105	chr1:2218591-2219395	+	805	23	2	120.971	12.2405	u	3.30493
TCONS_00000110	chr1:2360914-2361172	+	259	28	1	457.726	19.0224	u	4.58871
TCONS_00000268	chr1:10222110-10223377	+	1268	58	29	193.667	112.679	u	0.781359
TCONS_00000270	chr1:10225542-10227409	+	1868	105	65	237.991	171.436	u	0.473237
TCONS_00000322	chr1:21055647-21056481	+	835	43	4	218.037	23.6015	u	3.20762
TCONS_00000352	chr1:21708680-21710562	+	1883	55	16	123.669	41.8635	u	1.56272
TCONS_00000354	chr1:21800331-21800482	+	302	8	1	112.158	16.3139	u	2.78136
TCONS_00000388	chr1:24005343-24006175	+	833	32	24	162.649	141.949	u	0.196389
TCONS_00000398	chr1:24028424-24030990	+	2567	121	68	199.575	130.512	u	0.612749
TCONS_00000406	chr1:24045849-24046480	+	632	27	13	180.882	101.343	u	0.835802
TCONS_00000407	chr1:24046906-24048104	+	1199	57	17	201.281	69.8547	u	1.52678
TCONS_00000411	chr1:24058405-24058998	+	594	24	15	171.069	124.414	u	0.45943
TCONS_00000416	chr1:24067618-24068077	+	460	23	5	211.698	53.5523	u	1.98299
TCONS_00000417	chr1:24068136-24069154	+	1019	26	11	108.031	53.1844	u	1.02237
TCONS_00000418	chr1:24069250-24069673	+	424	31	15	309.559	174.298	u	0.828658
TCONS_00000420	chr1:24078311-24078847	+	537	17	9	134.036	82.5723	u	0.698891
TCONS_00000429	chr1:24105621-24106266	+	646	25	16	163.853	122.026	u	0.425214
TCONS_00000431	chr1:24109712-24110721	+	1010	27	14	113.185	68.2924	u	0.728886
TCONS_00000432	chr1:24115844-24116789	+	946	40	17	179.026	88.5368	u	1.01582
TCONS_00000434	chr1:24141841-24143109	+	1269	33	6	110.103	23.2946	u	2.24079
TCONS_00000542	chr1:35789462-35789759	+	298	19	3	269.951	49.5988	u	2.44432
TCONS_00000572	chr1:37958232-37959309	+	1078	31	4	121.756	18.2813	u	2.73555
TCONS_00000581	chr1:38023974-38025027	+	1054	20	14	80.341	65.4415	u	0.295931
TCONS_00000599	chr1:41683625-41684399	+	775	19	18	103.801	114.429	u	-0.140632
TCONS_00000759	chr1:44935670-44936870	+	1201	35	12	123.388	49.2271	u	1.32568
TCONS_00000880	chr1:55042737-55043343	+	607	24	0	167.406	0	u	#DIV/0!
TCONS_00000941	chr1:57323381-57324400	+	1020	18	1	74.7171	4.83021	u	3.95128
TCONS_00000990	chr1:58267446-58267787	+	342	22	12	272.361	172.871	u	0.655824
TCONS_00001077	chr1:60272480-60272929	+	450	24	2	225.812	21.8969	u	3.36632
TCONS_00001080	chr1:60277255-60278142	+	888	40	5	190.719	27.7411	u	2.78135
TCONS_00001083	chr1:60285015-60286337	+	1323	36	13	115.21	48.4116	u	1.25084
TCONS_00001091	chr1:60325603-60326035	+	433	17	4	166.23	45.5133	u	1.86882
TCONS_00001125	chr1:64930089-64930510	+	422	16	9	160.53	105.074	u	0.611437
TCONS_00001188	chr1:66835537-66836024	+	488	24	8	208.228	80.7674	u	1.36632
TCONS_00001207	chr1:67459787-67460461	+	675	34	5	213.267	36.4949	u	2.54689
TCONS_00001242	chr1:68240022-68240757	+	736	21	17	120.806	113.799	u	0.0862042
TCONS_00001243	chr1:68241359-68242202	+	844	30	9	150.497	52.5371	u	1.51833
TCONS_00001246	chr1:68253819-68254300	+	482	26	8	228.388	81.7728	u	1.48179
TCONS_00001255	chr1:68769533-68772929	+	3397	128	48	159.537	69.6164	u	1.19639
TCONS_00001257	chr1:69039408-69040358	+	951	37	25	164.729	129.517	u	0.346953
TCONS_00001282	chr1:69096586-69097787	+	1202	70	32	246.571	131.163	u	0.910642
TCONS_00001297	chr1:69135827-69137451	+	1625	51	36	132.881	109.148	u	0.283849
TCONS_00001305	chr1:69160356-69161582	+	1227	31	25	106.971	100.383	u	0.0917048
TCONS_00001311	chr1:69174679-69175571	+	893	27	10	128.015	55.1715	u	1.21432
TCONS_00001392	chr1:71779582-71779939	+	358	20	1	236.535	13.762	u	4.10329
TCONS_00001437	chr1:72891124-72891396	+	273	45	29	697.907	523.361	u	0.415228
TCONS_00001438	chr1:72891557-72892040	+	484	81	53	708.577	539.506	u	0.393286
TCONS_00001440	chr1:72916487-72916957	+	471	56	27	503.402	282.429	u	0.833823
TCONS_00001448	chr1:72932437-72933715	+	1279	38	6	125.794	23.1125	u	2.44432
TCONS_00001449	chr1:72934175-72934815	+	641	19	2	125.5	15.3723	u	3.02928
TCONS_00001763	chr1:84635451-84636898	+	1448	28	2	81.8723	6.80499	u	3.58871
TCONS_00001861	chr1:90190159-90190809	+	651	26	6	169.099	45.4084	u	1.89684
TCONS_00001870	chr1:90454262-90454707	+	446	43	33	408.208	364.54	u	0.163227
TCONS_00001880	chr1:90634110-90634848	+	739	29	2	166.15	13.3337	u	3.63934
TCONS_00001929	chr1:95785250-95785859	+	610	19	0	131.878	0	u	#DIV/0!
TCONS_00002293	chr1:113200034-113200656	+	623	51	27	346.601	213.522	u	0.698891
TCONS_00002585	chr1:132075413-132076184	+	772	56	30	307.127	191.456	u	0.681822
TCONS_00002710	chr1:140913858-140914753	+	896	43	18	203.193	98.9761	u	1.0377
TCONS_00002871	chr1:146521785-146522708	+	924	34	13	155.795	69.3166	u	1.16838
TCONS_00002872	chr1:146522780-146523384	+	605	23	8	160.961	65.1479	u	1.30492
TCONS_00003084	chr1:155012749-155013304	+	556	21	17	159.916	150.64	u	0.0862094
TCONS_00003187	chr1:2222455-2223421	-	967	30	16	131.354	81.5191	u	0.68825
TCONS_00003197	chr1:2250713-2251344	-	632	26	20	174.182	155.912	u	0.159864
TCONS_00003242	chr1:6137373-6137730	-	358	24	6	283.842	82.5723	u	1.78136
TCONS_00003342	chr1:19837051-19837606	-	556	20	9	152.301	79.7506	u	0.933358
TCONS_00003355	chr1:19949067-19949459	-	393	27	8	290.883	100.291	u	1.53625
TCONS_00003358	chr1:19957431-19957715	-	285	35	2	519.961	34.5741	u	3.91064
TCONS_00003364	chr1:19971909-19972455	-	547	38	24	294.133	216.167	u	0.444322
TCONS_00003365	chr1:19972564-19973158	-	595	52	26	370.028	215.289	u	0.78136
TCONS_00003384	chr1:20030456-20031442	-	987	51	19	218.777	94.8424	u	1.20586
TCONS_00003390	chr1:20039188-20039760	-	573	31	23	229.063	197.76	u	0.211994
TCONS_00003415	chr1:20097552-20097894	-	343	27	18	333.286	258.55	u	0.366317
TCONS_00003426	chr1:20172340-20172952	-	613	37	14	255.558	112.521	u	1.18346
TCONS_00003432	chr1:20191227-20191681	-	455	21	9	195.414	97.4534	u	1.00375
TCONS_00003434	chr1:20199573-20200034	-	462	29	27	265.769	287.931	u	-0.11555
TCONS_00003436	chr1:20211426-20211759	-	334	32	9	405.65	132.758	u	1.61144
TCONS_00003437	chr1:20225355-20225960	-	606	49	40	342.351	325.202	u	0.0741401
TCONS_00003438	chr1:20226126-20226660	-	535	39	20	308.644	184.18	u	0.744827
TCONS_00003439	chr1:20226739-20227108	-	370	30	16	343.295	213.051	u	0.68825
TCONS_00003442	chr1:20230933-20231412	-	480	36	22	317.548	225.812	u	0.491853
TCONS_00003444	chr1:20257250-20257860	-	611	36	25	249.465	201.588	u	0.307428
TCONS_00003449	chr1:20317104-20317470	-	367	29	13	334.564	174.519	u	0.938898
TCONS_00003450	chr1:20467505-20468048	-	544	29	14	225.708	126.793	u	0.831982
TCONS_00003451	chr1:20470028-20471086	-	1059	73	95	291.86	441.971	u	-0.598675
TCONS_00003452	chr1:20471207-20471610	-	404	28	31	293.443	378.047	u	-0.365485
TCONS_00003612	chr1:44725159-44725506	-	348	30	10	364.997	141.575	u	1.36632
TCONS_00003613	chr1:44726715-44727446	-	732	65	18	375.967	121.151	u	1.6338
TCONS_00003712	chr1:50652667-50653186	-	520	26	0	211.698	0	u	#DIV/0!
TCONS_00003858	chr1:57919781-57920329	-	549	22	0	169.667	0	u	#DIV/0!
TCONS_00003859	chr1:57921619-57922315	-	697	24	5	145.789	35.343	u	2.04439
TCONS_00004282	chr1:70493871-70494355	-	485	20	6	174.597	60.9503	u	1.51832
TCONS_00004283	chr1:70497039-70497895	-	857	29	9	143.273	51.7402	u	1.46941
TCONS_00004334	chr1:71231413-71231795	-	383	41	5	453.245	64.3187	u	2.81698
TCONS_00004337	chr1:71239591-71239933	-	343	28	21	345.63	301.642	u	0.196391
TCONS_00004352	chr1:71364021-71364602	-	582	31	16	225.521	135.445	u	0.735555
TCONS_00004363	chr1:71386831-71387412	-	582	24	9	174.597	76.1878	u	1.1964
TCONS_00004433	chr1:72651426-72651980	-	583	25	4	181.56	33.8032	u	2.42521
TCONS_00004530	chr1:78883792-78884369	-	578	22	6	161.155	51.1434	u	1.65583
TCONS_00004531	chr1:78902092-78902780	-	689	20	3	122.902	21.452	u	2.51832
TCONS_00004575	chr1:81036749-81037654	-	906	20	9	93.4651	48.9418	u	0.933361
TCONS_00004645	chr1:83241379-83241941	-	563	46	11	345.937	96.261	u	1.84549
TCONS_00004710	chr1:84254621-84255060	-	440	20	1	192.453	11.1973	u	4.10328
TCONS_00004822	chr1:88587978-88589491	-	1514	286	267	799.812	868.863	u	-0.119468
TCONS_00004830	chr1:90306051-90306694	-	644	22	0	144.639	0	u	#DIV/0!
TCONS_00004834	chr1:91873768-91874906	-	1139	35	14	130.104	60.5578	u	1.10328
TCONS_00004837	chr1:91878932-91880233	-	1302	34	42	110.564	158.929	u	-0.523501
TCONS_00004839	chr1:91885227-91886022	-	796	26	10	138.295	61.8946	u	1.15986
TCONS_00004840	chr1:91887841-91888570	-	730	31	11	179.799	74.2396	u	1.27612
TCONS_00004841	chr1:91889991-91890777	-	787	37	15	199.056	93.9037	u	1.08392
TCONS_00004859	chr1:92893773-92894144	-	372	57	40	648.753	529.765	u	0.292317
TCONS_00004863	chr1:92898497-92898735	-	239	36	32	637.753	659.657	u	-0.0487183
TCONS_00004864	chr1:92900504-92901183	-	680	133	77	828.115	557.889	u	0.569853
TCONS_00004872	chr1:92909868-92910077	-	210	36	15	725.823	351.915	u	1.04439
TCONS_00004879	chr1:92920219-92920737	-	519	99	58	807.636	550.588	u	0.552732
TCONS_00004882	chr1:92925528-92925929	-	402	69	39	726.726	477.974	u	0.604479
TCONS_00004883	chr1:92926050-92926355	-	306	66	35	913.209	563.524	u	0.696468
TCONS_00004885	chr1:92930610-92930929	-	320	55	27	727.713	415.7	u	0.807827
TCONS_00004888	chr1:92938060-92938377	-	318	59	37	785.548	573.245	u	0.454548
TCONS_00004889	chr1:92947576-92947900	-	325	44	35	573.214	530.58	u	0.111504
TCONS_00004890	chr1:92948036-92948717	-	682	140	75	869.143	541.805	u	0.68182
TCONS_00004892	chr1:92950724-92951066	-	343	63	30	777.668	430.917	u	0.851744
TCONS_00004893	chr1:92952880-92953295	-	416	74	45	753.158	532.948	u	0.498958
TCONS_00004897	chr1:92958739-92959454	-	716	158	64	934.312	440.385	u	1.08514
TCONS_00004907	chr1:92970313-92970674	-	362	56	28	654.979	381.079	u	0.781359
TCONS_00004909	chr1:92974234-92974522	-	289	47	25	688.569	426.195	u	0.692088
TCONS_00004912	chr1:92983681-92984236	-	556	102	44	776.735	389.892	u	0.994348
TCONS_00004926	chr1:93003941-93004330	-	390	75	42	814.225	530.58	u	0.617857
TCONS_00004928	chr1:93025666-93025904	-	239	41	18	726.329	371.057	u	0.968982
TCONS_00004930	chr1:93030349-93030858	-	510	97	53	805.284	512.002	u	0.653348
TCONS_00004931	chr1:93033949-93034415	-	467	127	48	1151.42	506.396	u	1.18508
TCONS_00004932	chr1:93034468-93034704	-	237	41	29	732.459	602.859	u	0.280927
TCONS_00004937	chr1:93041695-93042506	-	812	19	17	99.0707	103.148	u	-0.0581855
TCONS_00004938	chr1:93043098-93044194	-	1097	43	17	165.962	76.3499	u	1.12015
TCONS_00004951	chr1:93079572-93080722	-	1151	37	34	136.105	145.536	u	-0.096656
TCONS_00004971	chr1:93122143-93122999	-	857	24	26	118.571	149.472	u	-0.334124
TCONS_00004974	chr1:93129081-93130070	-	990	29	14	124.025	69.6721	u	0.831978
TCONS_00004986	chr1:93281428-93282105	-	678	34	17	212.323	123.534	u	0.781352
TCONS_00005008	chr1:93468280-93468803	-	524	19	1	153.522	9.40231	u	4.02929
TCONS_00005009	chr1:93469571-93470306	-	736	41	15	235.86	100.411	u	1.23201
TCONS_00005027	chr1:95884789-95885331	-	543	20	8	155.947	72.5866	u	1.10328
TCONS_00005210	chr1:106850128-106850979	-	852	26	6	129.206	34.6959	u	1.89684
TCONS_00005217	chr1:107129274-107130140	-	867	31	6	151.388	34.0956	u	2.15059
TCONS_00005218	chr1:107130193-107130632	-	440	30	9	288.68	100.776	u	1.51832
TCONS_00005228	chr1:107770593-107771795	-	1203	59	7	207.651	28.6681	u	2.85664
TCONS_00005273	chr1:111306626-111307486	-	861	29	25	142.608	143.055	u	-0.00451501
TCONS_00005302	chr1:112570638-112571411	-	774	17	6	92.9942	38.1923	u	1.28386
TCONS_00005303	chr1:112619917-112620502	-	586	20	5	144.504	42.0376	u	1.78136
TCONS_00005349	chr1:115915673-115916266	-	594	21	1	149.686	8.2943	u	4.17368
TCONS_00005353	chr1:116039174-116039788	-	615	24	10	165.228	80.1108	u	1.04439
TCONS_00005358	chr1:116071198-116072370	-	1173	24	38	86.6285	159.607	u	-0.88161
TCONS_00005367	chr1:116121916-116122736	-	821	22	19	113.456	114.019	u	-0.00714135
TCONS_00005370	chr1:116231187-116231934	-	748	23	10	130.189	65.8665	u	0.982991
TCONS_00005463	chr1:119149027-119150357	-	1331	60	27	190.863	99.9428	u	0.933363
TCONS_00005980	chr1:145678904-145679816	-	913	28	5	129.848	26.9814	u	2.26679
TCONS_00006041	chr1:148674072-148674975	-	904	122	71	571.398	386.951	u	0.562345
TCONS_00006133	chr1:151161096-151161741	-	646	23	5	150.745	38.1332	u	1.98299
TCONS_00006198	chr1:154587398-154588465	-	1068	30	22	118.932	101.489	u	0.228814
TCONS_00006222	chr1:154646195-154646943	-	749	22	10	124.362	65.7785	u	0.918858
TCONS_00006327	chr1:157267948-157268225	-	278	11	3	167.531	53.167	u	1.65583
TCONS_00006329	chr1:158079168-158079813	-	646	23	14	150.745	106.773	u	0.497563
TCONS_00006428	chr1:10223219-10223665	+	447	16	21	151.551	231.461	u	-0.610966
TCONS_00006459	chr1:21711315-21712502	+	1188	15	21	53.4592	87.0901	u	-0.70407
TCONS_00006467	chr1:24002536-24003843	+	1308	44	34	142.427	128.067	u	0.153324
TCONS_00006468	chr1:24004664-24005586	+	923	30	27	137.615	144.121	u	-0.0666428
TCONS_00006472	chr1:24030256-24031249	+	994	30	28	127.786	138.783	u	-0.119101
TCONS_00006473	chr1:24038425-24038882	+	458	21	30	194.134	322.717	u	-0.733217
TCONS_00006474	chr1:24045481-24046241	+	761	29	22	161.347	142.431	u	0.179904
TCONS_00006476	chr1:24059127-24059985	+	859	13	37	64.0764	212.214	u	-1.72765
TCONS_00006479	chr1:24088666-24089705	+	1040	16	41	65.138	194.23	u	-1.57619
TCONS_00006504	chr1:35777447-35777790	+	344	9	17	110.772	243.476	u	-1.13619
TCONS_00006507	chr1:35818935-35819450	+	516	11	19	90.259	181.414	u	-1.00714
TCONS_00006517	chr1:37957704-37958154	+	451	11	16	103.268	174.787	u	-0.759205
TCONS_00006571	chr1:44850562-44852626	+	2065	54	78	110.719	186.098	u	-0.74916
TCONS_00006576	chr1:45396766-45397100	+	335	21	30	265.413	441.207	u	-0.733217
TCONS_00006582	chr1:46374817-46375618	+	802	61	37	322.035	227.297	u	0.502639
TCONS_00006591	chr1:46527480-46528639	+	1160	11	31	40.1497	131.665	u	-1.71341
TCONS_00006598	chr1:52195748-52196481	+	734	36	38	207.661	255.067	u	-0.296646
TCONS_00006642	chr1:65465131-65467990	+	2860	82	108	121.394	186.047	u	-0.61597
TCONS_00006649	chr1:67015802-67016228	+	427	17	42	168.566	484.604	u	-1.52349
TCONS_00006653	chr1:67458809-67459450	+	642	27	25	178.064	191.854	u	-0.107613
TCONS_00006669	chr1:68239525-68240047	+	523	26	22	210.484	207.246	u	0.0223663
TCONS_00006672	chr1:69039606-69040634	+	1029	37	30	152.242	143.639	u	0.0839189
TCONS_00006678	chr1:69065743-69066178	+	436	10	28	97.1094	316.401	u	-1.70407
TCONS_00006681	chr1:69074024-69075017	+	994	24	46	102.229	228.001	u	-1.15724
TCONS_00006682	chr1:69087800-69089076	+	1277	33	52	109.413	200.622	u	-0.874696
TCONS_00006684	chr1:69094439-69094944	+	506	11	18	92.0428	175.262	u	-0.929136
TCONS_00006686	chr1:69097194-69098017	+	824	41	26	210.671	155.458	u	0.438467
TCONS_00006687	chr1:69100134-69102938	+	2805	120	163	181.132	286.3	u	-0.660486
TCONS_00006688	chr1:69109705-69110685	+	981	30	26	129.479	130.578	u	-0.0121937
TCONS_00006690	chr1:69114589-69115437	+	849	24	55	119.688	319.169	u	-1.41504
TCONS_00006740	chr1:72890098-72890385	+	288	52	37	764.467	632.959	u	0.272342
TCONS_00006741	chr1:72893543-72893782	+	240	38	41	670.378	841.664	u	-0.32827
TCONS_00006814	chr1:93146649-93147570	+	922	16	31	73.4745	165.652	u	-1.17284
TCONS_00006984	chr1:111229238-111230062	+	825	10	34	51.3208	203.044	u	-1.98418
TCONS_00006999	chr1:118542742-118543847	+	1106	51	29	195.237	129.184	u	0.595799
TCONS_00007005	chr1:120472332-120472790	+	459	14	31	129.141	332.748	u	-1.36548
TCONS_00007023	chr1:123460607-123462424	+	1818	9	65	20.9602	176.151	u	-3.07109
TCONS_00007049	chr1:132078460-132079866	+	1407	50	49	150.461	171.581	u	-0.1895
TCONS_00007250	chr1:1464569-1465193	-	625	36	19	243.877	149.775	u	0.703357
TCONS_00007274	chr1:10231673-10232312	-	640	29	37	191.852	284.831	u	-0.570112
TCONS_00007275	chr1:10237804-10238495	-	692	16	26	97.8952	185.111	u	-0.919081
TCONS_00007284	chr1:19849559-19854221	-	4663	241	282	218.826	297.954	u	-0.445305
TCONS_00007290	chr1:19902630-19903175	-	546	38	43	294.672	388.009	u	-0.39698
TCONS_00007292	chr1:19904361-19905400	-	1040	74	85	301.263	402.672	u	-0.418582
TCONS_00007294	chr1:19910921-19911815	-	895	59	59	279.111	324.784	u	-0.218642
TCONS_00007299	chr1:19937043-19937736	-	694	25	33	152.521	234.272	u	-0.619177
TCONS_00007303	chr1:19950357-19950929	-	573	36	30	266.009	257.948	u	0.0443948
TCONS_00007305	chr1:19954165-19954491	-	327	11	20	142.427	301.334	u	-1.08114
TCONS_00007308	chr1:19959550-19960088	-	539	16	30	125.684	274.22	u	-1.12553
TCONS_00007311	chr1:19963127-19963592	-	466	27	33	245.316	348.894	u	-0.508147
TCONS_00007313	chr1:19965279-19965886	-	608	25	30	174.094	243.099	u	-0.481677
TCONS_00007315	chr1:19967656-19968458	-	803	30	52	158.181	319.046	u	-1.01219
TCONS_00007316	chr1:19970945-19971731	-	787	26	59	139.877	369.354	u	-1.40085
TCONS_00007318	chr1:19972774-19973971	-	1198	63	51	222.654	209.739	u	0.0862084
TCONS_00007327	chr1:19986952-19987797	-	846	11	45	55.0516	262.064	u	-2.25106
TCONS_00007342	chr1:20018485-20018966	-	482	8	24	70.2733	245.318	u	-1.8036
TCONS_00007350	chr1:20031614-20032482	-	869	36	60	175.4	340.171	u	-0.955611
TCONS_00007351	chr1:20039340-20040099	-	760	40	31	222.84	200.962	u	0.149085
TCONS_00007353	chr1:20043147-20044814	-	1668	115	133	291.91	392.845	u	-0.428437
TCONS_00007363	chr1:20056575-20057624	-	1050	53	71	213.715	333.146	u	-0.640466
TCONS_00007369	chr1:20075773-20076784	-	1012	105	117	439.295	569.602	u	-0.374764
TCONS_00007373	chr1:20093963-20094263	-	301	5	21	70.3317	343.731	u	-2.28903
TCONS_00007374	chr1:20097130-20097781	-	652	34	42	220.79	317.371	u	-0.523495
TCONS_00007375	chr1:20098849-20099256	-	408	14	44	145.283	531.323	u	-1.87072
TCONS_00007376	chr1:20099324-20099740	-	417	23	22	233.528	259.928	u	-0.154517
TCONS_00007378	chr1:20131467-20131907	-	441	14	19	134.412	212.266	u	-0.659211
TCONS_00007379	chr1:20135114-20136022	-	909	25	35	116.446	189.701	u	-0.704066
TCONS_00007382	chr1:20144599-20145306	-	708	4	30	23.9207	208.763	u	-3.12553
TCONS_00007389	chr1:20164594-20165758	-	1165	50	42	181.715	177.619	u	0.0328916
TCONS_00007400	chr1:20206266-20207589	-	1324	51	78	163.091	290.25	u	-0.831619
TCONS_00007402	chr1:20219806-20220391	-	586	14	37	101.153	311.079	u	-1.62074
TCONS_00007403	chr1:20225191-20225675	-	485	35	39	305.544	396.177	u	-0.374765
TCONS_00007404	chr1:20227018-20227602	-	585	22	34	159.226	286.345	u	-0.846678
TCONS_00007405	chr1:20227712-20228967	-	1256	84	84	283.164	329.5	u	-0.218641
TCONS_00007406	chr1:20229758-20230027	-	270	11	24	172.495	437.939	u	-1.34418
TCONS_00007410	chr1:20246286-20246730	-	445	6	32	57.0872	354.288	u	-2.63368
TCONS_00007414	chr1:20256860-20257453	-	594	20	39	142.558	323.478	u	-1.18212
TCONS_00007415	chr1:20261987-20262347	-	361	7	29	82.0991	395.783	u	-2.26927
TCONS_00007416	chr1:20272044-20272300	-	257	7	27	115.322	517.603	u	-2.16618
TCONS_00007417	chr1:20276851-20277340	-	490	24	25	207.378	251.368	u	-0.277538
TCONS_00007418	chr1:20278758-20279354	-	597	36	57	255.315	470.399	u	-0.881607
TCONS_00007420	chr1:20287210-20287618	-	409	16	27	165.632	325.242	u	-0.973532
TCONS_00007423	chr1:20342221-20342906	-	686	5	22	30.8598	158.003	u	-2.35615
TCONS_00007424	chr1:20354171-20354567	-	397	2	25	21.3298	310.253	u	-3.8625
TCONS_00007425	chr1:20355029-20355825	-	797	6	45	31.8743	278.176	u	-3.12553
TCONS_00007427	chr1:20370357-20371179	-	823	10	36	51.4456	215.511	u	-2.06664
TCONS_00007431	chr1:20407632-20408413	-	782	14	38	75.8	239.41	u	-1.65921
TCONS_00007439	chr1:20429613-20430249	-	637	6	27	39.8804	208.829	u	-2.38857
TCONS_00007440	chr1:20430531-20430800	-	270	6	25	94.0882	456.186	u	-2.27754
TCONS_00007441	chr1:20431040-20431903	-	864	16	43	78.4068	245.2	u	-1.64491
TCONS_00007446	chr1:20446166-20446619	-	454	12	19	111.911	206.188	u	-0.881609
TCONS_00007454	chr1:20456971-20457534	-	564	6	23	45.0422	200.916	u	-2.15724
TCONS_00007455	chr1:20460069-20460864	-	796	40	50	212.762	309.473	u	-0.540573
TCONS_00007459	chr1:20465401-20465816	-	416	12	27	122.134	319.769	u	-1.38857
TCONS_00007467	chr1:22041368-22041996	-	629	0	17	0	133.157	u	#NUM!
TCONS_00007836	chr1:68681161-68682239	-	1079	31	42	121.643	191.776	u	-0.656769
TCONS_00007843	chr1:69909927-69910476	-	550	4	18	30.7925	161.241	u	-2.38857
TCONS_00007874	chr1:71322863-71324248	-	1386	39	63	119.138	223.946	u	-0.910517
TCONS_00007878	chr1:71364267-71364783	-	517	17	22	139.221	209.652	u	-0.59062
TCONS_00007887	chr1:71610809-71611388	-	580	23	48	167.899	407.736	u	-1.28004
TCONS_00008003	chr1:91877862-91879767	-	1906	52	57	115.512	147.339	u	-0.351097
TCONS_00008006	chr1:92855124-92855413	-	290	36	38	525.596	645.582	u	-0.296646
TCONS_00008008	chr1:92864644-92864990	-	347	23	46	280.638	653.122	u	-1.21864
TCONS_00008010	chr1:92876773-92877245	-	473	30	66	268.539	687.462	u	-1.35615
TCONS_00008016	chr1:92900705-92901443	-	739	127	94	727.624	626.685	u	0.215453
TCONS_00008020	chr1:92908703-92909210	-	508	75	56	625.094	543.113	u	0.202821
TCONS_00008023	chr1:92916432-92917127	-	696	132	95	802.994	672.482	u	0.255894
TCONS_00008024	chr1:92919622-92919828	-	207	28	29	572.711	690.23	u	-0.26927
TCONS_00008026	chr1:92922907-92923371	-	465	50	62	455.265	656.908	u	-0.528985
TCONS_00008028	chr1:92925119-92925437	-	319	28	43	371.634	664.116	u	-0.837553
TCONS_00008031	chr1:92926863-92928010	-	1148	186	155	685.992	665.205	u	0.0443927
TCONS_00008042	chr1:92969095-92969452	-	358	46	41	544.03	564.244	u	-0.052633
TCONS_00008046	chr1:92993027-92993432	-	406	65	52	677.852	631.02	u	0.103285
TCONS_00008047	chr1:93003548-93004148	-	601	88	71	619.949	582.036	u	0.0910411
TCONS_00008049	chr1:93006301-93006777	-	477	76	79	674.595	815.971	u	-0.274496
TCONS_00008050	chr1:93024812-93025105	-	294	44	47	633.655	787.62	u	-0.313802
TCONS_00008052	chr1:93031197-93031479	-	283	44	36	658.285	626.732	u	0.0708637
TCONS_00008053	chr1:93031732-93032500	-	769	172	107	947	685.525	u	0.466155
TCONS_00008055	chr1:93041333-93042068	-	736	17	17	97.7955	113.799	u	-0.218648
TCONS_00008065	chr1:93091149-93091770	-	622	5	28	34.0351	221.786	u	-2.70407
TCONS_00008068	chr1:93103153-93104052	-	900	24	29	112.906	158.753	u	-0.491662
TCONS_00008069	chr1:93114160-93115946	-	1787	22	71	52.125	195.749	u	-1.90896
TCONS_00008075	chr1:93218403-93219164	-	762	13	41	72.2331	265.091	u	-1.87576
TCONS_00008078	chr1:93240634-93241709	-	1076	22	27	86.5681	123.628	u	-0.514098
TCONS_00008085	chr1:93271439-93272010	-	572	4	20	29.6082	172.266	u	-2.54057
TCONS_00008086	chr1:93272826-93273803	-	978	41	23	177.498	115.866	u	0.615345
TCONS_00008093	chr1:93294389-93295833	-	1445	23	42	67.3919	143.201	u	-1.08739
TCONS_00008096	chr1:93305887-93306602	-	716	14	22	82.7871	151.382	u	-0.870716
TCONS_00008097	chr1:93320410-93320995	-	586	13	24	93.9276	201.781	u	-1.10317
TCONS_00008115	chr1:93419054-93420601	-	1548	52	34	142.226	108.212	u	0.394325
TCONS_00008240	chr1:116003639-116004159	-	521	9	20	73.1396	189.129	u	-1.37065
TCONS_00008241	chr1:116021732-116022656	-	925	8	21	36.6181	111.852	u	-1.61096
TCONS_00008245	chr1:116071858-116072813	-	956	18	34	79.7191	175.221	u	-1.13618
TCONS_00008246	chr1:116076288-116077289	-	1002	19	29	80.2848	142.592	u	-0.828694
TCONS_00008256	chr1:116119191-116120068	-	878	5	31	24.1114	173.954	u	-2.85092
TCONS_00008267	chr1:116153109-116153605	-	497	6	24	51.1143	237.914	u	-2.21864
TCONS_00008276	chr1:116442628-116443363	-	736	36	23	207.096	153.963	u	0.427716
TCONS_00008299	chr1:126932446-126932925	-	480	19	22	167.595	225.812	u	-0.430143
TCONS_00008307	chr1:128041567-128042524	-	958	23	19	101.651	97.7134	u	0.0569961
TCONS_00008400	chr1:143493678-143494108	-	431	1	30	9.82359	342.934	u	-5.12554
TCONS_00008420	chr1:146121483-146122055	-	573	7	24	51.7239	206.359	u	-1.99625
TCONS_00008439	chr1:152870939-152871400	-	462	5	26	45.8222	277.266	u	-2.59715
TCONS_00008440	chr1:153127457-153129284	-	1828	39	64	90.3309	172.492	u	-0.933238
TCONS_00008446	chr1:153148397-153149345	-	949	7	26	31.2305	134.981	u	-2.11173
TCONS_00008447	chr1:153153103-153153353	-	251	3	15	50.6052	294.431	u	-2.54057
TCONS_00008448	chr1:153156446-153157276	-	831	12	31	61.1403	183.792	u	-1.58788
TCONS_00008450	chr1:153161264-153161951	-	688	9	46	55.3862	329.409	u	-2.57228
TCONS_00008466	chr1:154588214-154588995	-	782	10	24	54.1428	151.207	u	-1.48168
TCONS_00008470	chr1:154596413-154597339	-	927	18	37	82.213	196.647	u	-1.25817
TCONS_00008476	chr1:154610555-154611751	-	1197	21	34	74.2802	139.943	u	-0.91379
TCONS_00008487	chr1:154646933-154647702	-	770	17	41	93.4772	262.337	u	-1.48873
TCONS_00008500	chr1:156369858-156371596	-	1739	87	64	211.82	181.32	u	0.224301
TCONS_00008537	chr1:157264421-157265269	-	849	80	22	398.961	127.668	u	1.64385
TCONS_00008631	chr10:2203867-2204594	+	728	26	0	151.213	0	u	#DIV/0!
TCONS_00008633	chr10:2259641-2259752	+	577	15	0	110.069	0	u	#DIV/0!
TCONS_00008635	chr10:2276366-2277230	+	865	26	2	127.264	11.3915	u	3.48179
TCONS_00008717	chr10:7542864-7543169	+	602	19	23	133.63	188.234	u	-0.494283
TCONS_00008799	chr10:10327222-10328016	+	795	29	7	154.447	43.3807	u	1.83199
TCONS_00008854	chr10:11799825-11800827	+	1003	26	6	109.754	29.4725	u	1.89683
TCONS_00009038	chr10:16597814-16598833	+	1281	39	26	128.903	99.9977	u	0.366319
TCONS_00009039	chr10:16597584-16598833	+	1250	40	27	135.487	106.419	u	0.348399
TCONS_00009053	chr10:18081701-18082278	+	578	33	16	241.732	136.382	u	0.825755
TCONS_00009055	chr10:18111942-18113372	+	1431	67	44	198.236	151.488	u	0.388015
TCONS_00009056	chr10:18129090-18129861	+	772	24	30	131.626	191.456	u	-0.540568
TCONS_00009059	chr10:18234762-18235533	+	772	18	35	98.7195	223.366	u	-1.178
TCONS_00009062	chr10:18315594-18316097	+	504	20	7	168.015	68.4279	u	1.29593
TCONS_00009251	chr10:22098127-22098678	+	552	18	2	138.064	17.8508	u	2.95128
TCONS_00009432	chr10:28525449-28527520	+	2072	69	28	140.996	66.5785	u	1.08253
TCONS_00009442	chr10:28570462-28571879	+	1418	27	7	80.6186	24.3214	u	1.72889
TCONS_00009460	chr10:30068747-30068980	+	234	17	116	307.596	2442.35	u	-2.98916
TCONS_00009461	chr10:30069364-30069997	+	634	21	49	140.242	380.779	u	-1.44104
TCONS_00009523	chr10:35101761-35102583	+	823	21	12	108.036	71.8369	u	0.588715
TCONS_00009538	chr10:35965525-35966062	+	538	18	0	141.657	0	u	#DIV/0!
TCONS_00009542	chr10:35981244-35982173	+	930	28	8	127.474	42.3812	u	1.58871
TCONS_00009559	chr10:36170869-36172815	+	1947	67	45	145.699	113.871	u	0.355591
TCONS_00009597	chr10:36742323-36743111	+	789	24	6	128.79	37.4663	u	1.78136
TCONS_00009601	chr10:36878080-36878762	+	683	99	67	613.709	483.304	u	0.344624
TCONS_00009681	chr10:38068254-38069239	+	986	45	32	193.234	159.897	u	0.273206
TCONS_00009721	chr10:43023929-43024618	+	690	28	5	171.813	35.7015	u	2.26678
TCONS_00009752	chr10:44121200-44121838	+	639	18	2	119.267	15.4204	u	2.95128
TCONS_00009771	chr10:44987305-44988357	+	1053	31	42	124.647	196.511	u	-0.656762
TCONS_00009855	chr10:48275375-48276836	+	1462	41	24	118.736	80.8779	u	0.55394
TCONS_00009859	chr10:48385432-48387203	+	1772	65	7	155.309	19.4626	u	2.99637
TCONS_00009869	chr10:48440815-48442541	+	1727	54	12	132.388	34.2338	u	1.95128
TCONS_00009873	chr10:48499691-48500454	+	764	23	3	127.462	19.3461	u	2.71995
TCONS_00009874	chr10:48518203-48518857	+	655	21	0	135.746	0	u	#DIV/0!
TCONS_00010140	chr10:49843806-49844417	+	612	11	13	76.1008	104.655	u	-0.459658
TCONS_00010289	chr10:54426432-54427719	+	1288	32	6	105.192	22.951	u	2.1964
TCONS_00010330	chr10:55125964-55126518	+	555	18	3	137.318	26.6314	u	2.36632
TCONS_00010331	chr10:55126726-55127372	+	647	28	4	183.232	30.4594	u	2.58871
TCONS_00010337	chr10:55199047-55200671	+	1625	68	14	177.175	42.4464	u	2.06146
TCONS_00010417	chr10:58326184-58326948	+	765	67	21	370.818	135.246	u	1.45513
TCONS_00010454	chr10:59653133-59653755	+	623	19	15	129.126	118.623	u	0.122396
TCONS_00010544	chr10:62581403-62582389	+	987	19	1	81.505	4.9917	u	4.02929
TCONS_00010545	chr10:62606183-62607129	+	947	22	0	98.3604	0	u	#DIV/0!
TCONS_00010554	chr10:65209270-65210137	+	868	33	31	160.969	175.958	u	-0.128448
TCONS_00010576	chr10:65844366-65845648	+	1283	46	57	151.802	218.884	u	-0.527976
TCONS_00010577	chr10:65845715-65846977	+	1263	39	22	130.74	85.8194	u	0.607325
TCONS_00010725	chr10:70042512-70043220	+	709	19	12	113.463	83.3875	u	0.444319
TCONS_00011028	chr10:79869288-79870058	+	771	34	17	186.712	108.633	u	0.781352
TCONS_00011033	chr10:79876737-79877695	+	959	30	24	132.45	123.299	u	0.103287
TCONS_00011048	chr10:79917252-79918074	+	823	25	14	128.614	83.8097	u	0.617859
TCONS_00011054	chr10:79926578-79928034	+	1457	38	33	110.426	111.589	u	-0.0151149
TCONS_00011059	chr10:79937812-79938206	+	395	20	3	214.378	37.4188	u	2.51832
TCONS_00011062	chr10:79941862-79943430	+	1569	52	24	140.323	75.3623	u	0.896837
TCONS_00011074	chr10:79959477-79960427	+	951	22	12	97.9467	62.168	u	0.655825
TCONS_00011076	chr10:79962201-79963403	+	1203	53	38	186.534	155.627	u	0.261346
TCONS_00011077	chr10:79970473-79971953	+	1481	52	57	148.661	189.621	u	-0.351093
TCONS_00011079	chr10:79973424-79974313	+	890	31	23	147.475	127.322	u	0.211989
TCONS_00011086	chr10:80011923-80013512	+	1590	85	36	226.344	111.55	u	1.02083
TCONS_00011087	chr10:80013594-80014444	+	851	20	17	99.5057	98.4205	u	0.0158203
TCONS_00011089	chr10:80020267-80021218	+	952	34	10	151.213	51.7522	u	1.54689
TCONS_00011093	chr10:80026621-80027719	+	1099	34	16	130.987	71.7279	u	0.868817
TCONS_00011094	chr10:80027820-80029321	+	1502	70	38	197.322	124.646	u	0.662715
TCONS_00011095	chr10:80032079-80032670	+	592	28	18	200.255	149.802	u	0.418781
TCONS_00011096	chr10:80033224-80036407	+	3184	105	41	139.625	63.442	u	1.13805
TCONS_00011099	chr10:80049857-80051011	+	1155	33	16	120.971	68.2502	u	0.825756
TCONS_00011101	chr10:80056315-80058229	+	1915	65	35	143.712	90.0462	u	0.674443
TCONS_00011102	chr10:80063889-80064518	+	630	20	9	134.412	70.383	u	0.933363
TCONS_00011120	chr10:80654617-80655291	+	675	20	5	125.451	36.4949	u	1.78136
TCONS_00011137	chr10:80985868-80987029	+	1162	35	22	127.529	93.2787	u	0.451206
TCONS_00011140	chr10:80991627-80992093	+	467	31	15	281.056	158.249	u	0.828661
TCONS_00011259	chr10:83069662-83070391	+	730	25	4	144.999	26.9962	u	2.42521
TCONS_00011733	chr10:104154121-104154668	+	548	20	0	154.524	0	u	#DIV/0!
TCONS_00011753	chr10:971087-971948	-	862	89	35	437.15	200.045	u	1.1278
TCONS_00011792	chr10:3990680-3991548	-	869	27	7	131.55	39.6866	u	1.72889
TCONS_00011873	chr10:6853726-6854371	-	646	26	5	170.407	38.1332	u	2.15987
TCONS_00011909	chr10:8733488-8734483	-	996	48	15	204.047	74.199	u	1.45943
TCONS_00011941	chr10:10336905-10338506	-	1602	35	18	92.5024	55.3574	u	0.740715
TCONS_00011942	chr10:10342213-10343267	-	1055	40	6	160.53	28.0198	u	2.51832
TCONS_00011968	chr10:11285079-11285763	-	685	16	3	98.8956	21.5773	u	2.19639
TCONS_00012021	chr10:12144493-12145418	-	926	34	12	155.459	63.8464	u	1.28386
TCONS_00012110	chr10:16331813-16332691	-	879	21	6	101.153	33.6301	u	1.58871
TCONS_00012125	chr10:17508176-17508811	-	636	19	7	126.486	54.2259	u	1.22192
TCONS_00012126	chr10:17510214-17510896	-	683	20	4	123.982	28.854	u	2.10329
TCONS_00012255	chr10:21272830-21273900	-	1071	28	8	110.692	36.8016	u	1.58871
TCONS_00012261	chr10:21289655-21290702	-	1048	24	18	96.9611	84.6208	u	0.196394
TCONS_00012303	chr10:22105819-22106705	-	887	27	5	128.881	27.7723	u	2.21432
TCONS_00012306	chr10:22171937-22173942	-	2006	151	15	318.709	36.8406	u	3.11287
TCONS_00012307	chr10:22180498-22181982	-	1485	42	8	119.749	26.5417	u	2.17368
TCONS_00012398	chr10:26513651-26514634	-	984	25	7	107.57	35.0485	u	1.61785
TCONS_00012417	chr10:26740973-26741932	-	960	21	23	92.6181	118.038	u	-0.349885
TCONS_00012525	chr10:30603024-30603331	-	308	15	0	206.2	0	u	#DIV/0!
TCONS_00012548	chr10:34751745-34752755	-	1011	22	2	92.1338	9.74641	u	3.24079
TCONS_00012550	chr10:34837951-34838832	-	882	25	20	120.01	111.719	u	0.10328
TCONS_00012553	chr10:34851737-34852995	-	1259	36	30	121.067	117.398	u	0.0443978
TCONS_00012554	chr10:34876137-34876698	-	562	20	15	150.675	131.499	u	0.196388
TCONS_00012558	chr10:34949276-34949927	-	652	20	14	129.876	105.79	u	0.295932
TCONS_00012561	chr10:35117182-35117470	-	289	20	2	293.008	34.0956	u	3.10328
TCONS_00012630	chr10:36887063-36887918	-	856	2829	2293	13992.9	13197.6	u	0.0844194
TCONS_00012739	chr10:43066292-43067718	-	1427	40	5	118.682	17.2628	u	2.78136
TCONS_00012745	chr10:43075860-43077823	-	1964	111	30	239.293	75.2568	u	1.66888
TCONS_00012893	chr10:45637509-45638580	-	1072	23	7	90.8408	32.1713	u	1.49757
TCONS_00012949	chr10:46914612-46914985	-	374	21	5	237.736	65.8665	u	1.85174
TCONS_00012964	chr10:47081331-47083097	-	1767	54	76	129.391	211.906	u	-0.711687
TCONS_00013092	chr10:54902780-54903164	-	385	18	2	197.952	25.5938	u	2.95128
TCONS_00013149	chr10:59562566-59563846	-	1281	29	3	95.851	11.5382	u	3.05438
TCONS_00013170	chr10:60174208-60175079	-	872	24	5	116.531	28.2501	u	2.04439
TCONS_00013258	chr10:65030390-65031370	-	1031	23	5	94.4532	23.8934	u	1.98299
TCONS_00013273	chr10:65157159-65157824	-	666	18	6	114.432	44.3857	u	1.36632
TCONS_00013276	chr10:65160461-65161234	-	774	27	8	147.697	50.9231	u	1.53625
TCONS_00013277	chr10:65164474-65165044	-	571	25	12	185.375	103.541	u	0.840245
TCONS_00013279	chr10:65169084-65169639	-	556	21	13	159.916	115.195	u	0.473236
TCONS_00013284	chr10:65212390-65212946	-	557	22	19	167.23	168.06	u	-0.00714271
TCONS_00013310	chr10:65902075-65902844	-	770	24	7	131.968	44.7892	u	1.55897
TCONS_00013578	chr10:80662083-80662759	-	677	21	4	131.334	29.1097	u	2.17367
TCONS_00013580	chr10:80744437-80745718	-	1282	23	16	75.9604	61.4891	u	0.304917
TCONS_00013582	chr10:80990282-80991478	-	1197	73	40	258.212	164.639	u	0.64925
TCONS_00013599	chr10:81516497-81517621	-	1125	32	29	120.433	127.002	u	-0.0766205
TCONS_00013639	chr10:82552398-82553844	-	1447	118	60	345.272	204.291	u	0.757108
TCONS_00013691	chr10:85271697-85272197	-	501	33	17	278.884	167.177	u	0.738289
TCONS_00013695	chr10:85282617-85283160	-	544	35	32	272.406	289.812	u	-0.0893589
TCONS_00013697	chr10:85284132-85284450	-	319	25	23	331.816	355.225	u	-0.0983497
TCONS_00013775	chr10:86332052-86333282	-	1231	38	25	130.699	100.057	u	0.385426
TCONS_00013858	chr10:89364410-89365015	-	606	25	6	174.669	48.7803	u	1.84025
TCONS_00013914	chr10:93138114-93138493	-	380	27	12	300.835	155.584	u	0.951279
TCONS_00013915	chr10:93139272-93139998	-	727	28	9	163.069	60.9922	u	1.41879
TCONS_00013918	chr10:93163895-93164461	-	567	24	13	179.216	112.96	u	0.665887
TCONS_00013940	chr10:93897780-93898435	-	656	19	0	122.63	0	u	#DIV/0!
TCONS_00013980	chr10:101822480-101823466	-	987	34	14	145.851	69.8839	u	1.06146
TCONS_00014032	chr10:103042960-103043828	-	869	21	6	102.317	34.0171	u	1.58871
TCONS_00014066	chr10:103780461-103781713	-	1253	43	6	145.3	23.5921	u	2.62266
TCONS_00014067	chr10:103783311-103783919	-	609	22	11	152.951	88.99	u	0.781354
TCONS_00014146	chr10:8250210-8251567	+	1358	9	26	28.0602	94.3278	u	-1.74916
TCONS_00014264	chr10:18235193-18235812	+	620	10	43	68.2898	341.698	u	-2.32298
TCONS_00014265	chr10:18241287-18242184	+	898	10	25	47.1489	137.161	u	-1.54057
TCONS_00014267	chr10:18245473-18246108	+	636	2	32	13.3144	247.89	u	-4.21864
TCONS_00014274	chr10:18280048-18281202	+	1155	21	52	76.9813	221.813	u	-1.52676
TCONS_00014275	chr10:18308698-18309069	+	372	4	21	45.5265	278.126	u	-2.61096
TCONS_00014276	chr10:18327722-18328505	+	784	20	25	108.009	157.105	u	-0.540578
TCONS_00014277	chr10:18329516-18330225	+	710	5	30	29.8167	208.175	u	-2.8036
TCONS_00014279	chr10:18371068-18371777	+	710	6	35	35.78	242.871	u	-2.76296
TCONS_00014280	chr10:18375507-18376010	+	504	3	19	25.2022	185.733	u	-2.88161
TCONS_00014285	chr10:18912024-18912780	+	757	5	20	27.9655	130.167	u	-2.21864
TCONS_00014321	chr10:22113220-22114093	+	874	125	40	605.545	225.483	u	1.42522
TCONS_00014323	chr10:22204067-22204713	+	647	52	45	340.288	342.669	u	-0.0100594
TCONS_00014356	chr10:30069778-30072473	+	2967	45	269	64.2159	446.684	u	-2.79825
TCONS_00014357	chr10:30072536-30073011	+	476	0	25	0	258.761	u	#NUM!
TCONS_00014402	chr10:35114905-35117286	+	2382	35	75	62.212	155.126	u	-1.31818
TCONS_00014408	chr10:36170459-36171470	+	1012	18	29	75.3078	141.183	u	-0.906695
TCONS_00014449	chr10:44986865-44988098	+	1234	30	67	102.933	267.501	u	-1.37784
TCONS_00014457	chr10:45391982-45393017	+	1036	24	105	98.0842	499.339	u	-2.34793
TCONS_00014480	chr10:46442491-46442886	+	396	42	47	449.057	584.748	u	-0.380916
TCONS_00014481	chr10:47047964-47048379	+	764	30	33	166.255	212.807	u	-0.356148
TCONS_00014482	chr10:48272361-48273411	+	1051	32	27	128.912	126.569	u	0.0264625
TCONS_00014684	chr10:55213139-55214387	+	1249	23	27	77.9674	106.504	u	-0.449965
TCONS_00014714	chr10:59653463-59654048	+	586	10	22	72.252	184.966	u	-1.35615
TCONS_00014753	chr10:67772375-67772952	+	578	38	21	278.358	179.002	u	0.636966
TCONS_00014836	chr10:73365814-73366692	+	879	18	27	86.7024	151.336	u	-0.803611
TCONS_00014947	chr10:79860597-79861646	+	1050	28	25	112.906	117.305	u	-0.0551424
TCONS_00014951	chr10:79868545-79869390	+	846	19	20	95.0891	116.473	u	-0.292644
TCONS_00014952	chr10:79869482-79871275	+	1794	71	75	167.565	205.97	u	-0.297713
TCONS_00014953	chr10:79871456-79872184	+	729	22	19	127.774	128.408	u	-0.00714079
TCONS_00014955	chr10:79877640-79878725	+	1086	31	49	120.859	222.296	u	-0.879157
TCONS_00014962	chr10:79898916-79900315	+	1400	42	69	127.019	242.821	u	-0.934849
TCONS_00014964	chr10:79916520-79917678	+	1159	32	27	116.9	114.775	u	0.0264665
TCONS_00014968	chr10:79927183-79928280	+	1098	30	25	115.682	112.177	u	0.0443875
TCONS_00014973	chr10:79943770-79945408	+	1639	61	41	157.579	123.245	u	0.354546
TCONS_00014978	chr10:79963494-79964410	+	917	18	23	83.1095	123.573	u	-0.572278
TCONS_00014979	chr10:79970033-79971525	+	1493	41	52	116.271	171.597	u	-0.561533
TCONS_00014981	chr10:79972052-79972707	+	656	15	28	96.8133	210.291	u	-1.11911
TCONS_00014983	chr10:79978990-79980260	+	1271	16	34	53.2994	131.795	u	-1.3061
TCONS_00014986	chr10:79996908-79997458	+	551	7	20	53.7891	178.832	u	-1.73322
TCONS_00014988	chr10:80010492-80011489	+	998	20	39	84.8491	192.531	u	-1.18212
TCONS_00014991	chr10:80019186-80019985	+	800	14	17	74.0945	104.695	u	-0.498754
TCONS_00014995	chr10:80039869-80040501	+	633	16	26	107.02	202.365	u	-0.919079
TCONS_00014996	chr10:80051207-80052288	+	1082	18	25	70.4357	113.836	u	-0.692578
TCONS_00014997	chr10:80055070-80055882	+	813	13	24	67.7018	145.441	u	-1.10317
TCONS_00015133	chr10:92638425-92638744	+	320	36	24	476.322	369.511	u	0.36632
TCONS_00015184	chr10:949849-950108	-	260	21	33	341.974	625.326	u	-0.870722
TCONS_00015186	chr10:959177-959439	-	263	21	27	338.074	505.794	u	-0.581211
TCONS_00015196	chr10:1435429-1436054	-	626	1	46	6.76353	362.034	u	-5.7422
TCONS_00015219	chr10:4787201-4788296	-	1096	8	43	30.9049	193.296	u	-2.6449
TCONS_00015234	chr10:6861080-6861762	-	683	5	27	30.9954	194.764	u	-2.6516
TCONS_00015302	chr10:13855230-13855824	-	595	11	37	78.2751	306.373	u	-1.96866
TCONS_00015303	chr10:13856935-13857475	-	541	21	24	164.35	218.565	u	-0.411291
TCONS_00015353	chr10:21292544-21293371	-	828	30	26	153.405	154.707	u	-0.012193
TCONS_00015357	chr10:22127896-22129400	-	1505	336	96	945.258	314.268	u	1.58871
TCONS_00015358	chr10:22130824-22131191	-	368	54	26	621.289	348.09	u	0.835804
TCONS_00015359	chr10:22133457-22134061	-	605	95	41	664.838	333.883	u	0.99366
TCONS_00015361	chr10:22141852-22142342	-	491	87	21	750.214	210.719	u	1.83198
TCONS_00015362	chr10:22148668-22149232	-	565	108	40	809.325	348.801	u	1.21431
TCONS_00015363	chr10:22149388-22149971	-	584	109	31	790.244	261.526	u	1.59534
TCONS_00015365	chr10:22151567-22152273	-	707	159	49	952.194	341.462	u	1.47953
TCONS_00015366	chr10:22155908-22156228	-	321	67	18	883.726	276.27	u	1.67752
TCONS_00015367	chr10:22156426-22157059	-	634	108	32	721.244	248.672	u	1.53624
TCONS_00015371	chr10:25982720-25983332	-	613	241	127	1664.58	1020.73	u	0.705557
TCONS_00015377	chr10:26638185-26642715	-	4531	374	380	349.482	413.195	u	-0.241605
TCONS_00015378	chr10:26642927-26644280	-	1354	65	55	203.256	200.129	u	0.0223677
TCONS_00015411	chr10:34750563-34751304	-	742	5	22	28.5308	146.078	u	-2.35615
TCONS_00015413	chr10:34809416-34810898	-	1483	17	59	48.535	196.009	u	-2.01382
TCONS_00015414	chr10:34811564-34812403	-	840	13	30	65.5257	175.958	u	-1.4251
TCONS_00015415	chr10:34821527-34822207	-	681	13	20	80.8247	144.693	u	-0.840127
TCONS_00015416	chr10:34822267-34823314	-	1048	7	33	28.2803	155.138	u	-2.45568
TCONS_00015417	chr10:34824566-34824882	-	317	5	22	66.7818	341.924	u	-2.35615
TCONS_00015418	chr10:34825689-34826425	-	737	11	30	63.1936	200.549	u	-1.6661
TCONS_00015419	chr10:34830843-34831820	-	978	2	21	8.65842	105.79	u	-3.61096
TCONS_00015420	chr10:34844766-34845509	-	744	8	29	45.5265	192.04	u	-2.07663
TCONS_00015421	chr10:34849102-34850410	-	1309	18	38	58.2211	143.024	u	-1.29664
TCONS_00015422	chr10:34850541-34851513	-	973	6	31	26.1088	156.969	u	-2.58787
TCONS_00015423	chr10:34852347-34853205	-	859	16	32	78.8632	183.537	u	-1.21865
TCONS_00015424	chr10:34855007-34856246	-	1240	23	31	78.5333	123.17	u	-0.649274
TCONS_00015426	chr10:34865702-34867477	-	1776	18	55	42.9118	152.576	u	-1.83008
TCONS_00015428	chr10:34882240-34882744	-	505	14	24	117.377	234.146	u	-0.996259
TCONS_00015430	chr10:34884119-34885228	-	1110	2	25	7.62877	110.964	u	-3.8625
TCONS_00015433	chr10:34892302-34893239	-	938	11	25	49.6521	131.312	u	-1.40307
TCONS_00015436	chr10:34950131-34950634	-	504	4	30	33.6029	293.263	u	-3.12554
TCONS_00015437	chr10:35025598-35026348	-	751	3	20	16.9133	131.207	u	-2.95561
TCONS_00015442	chr10:35204512-35205293	-	782	2	32	10.8286	201.609	u	-4.21864
TCONS_00015445	chr10:35246075-35248020	-	1946	11	44	23.933	111.398	u	-2.21865
TCONS_00015446	chr10:35249728-35250379	-	652	8	22	51.9505	166.242	u	-1.67808
TCONS_00015447	chr10:35253930-35254585	-	656	11	23	70.9964	172.739	u	-1.28278
TCONS_00015448	chr10:35265257-35266011	-	755	13	26	72.9028	169.665	u	-1.21864
TCONS_00015449	chr10:35266067-35266743	-	677	4	27	25.0161	196.49	u	-2.97353
TCONS_00015451	chr10:35278269-35278725	-	457	5	22	46.3235	237.177	u	-2.35615
TCONS_00015453	chr10:35297550-35298457	-	908	11	21	51.2926	113.946	u	-1.15153
TCONS_00015494	chr10:43179197-43180403	-	1207	24	46	84.1883	187.766	u	-1.15724
TCONS_00015514	chr10:45327636-45329705	-	2070	18	55	36.8171	130.906	u	-1.83008
TCONS_00015515	chr10:45329813-45330602	-	790	6	19	32.1567	118.493	u	-1.88161
TCONS_00015516	chr10:45330746-45332168	-	1423	5	45	14.8769	155.802	u	-3.38857
TCONS_00015601	chr10:47077466-47078539	-	1074	27	34	106.441	155.97	u	-0.551215
TCONS_00015608	chr10:49841313-49842512	-	1200	59	56	208.17	229.918	u	-0.143357
TCONS_00015672	chr10:58554896-58555659	-	764	29	23	160.713	148.32	u	0.115773
TCONS_00015690	chr10:60885232-60887782	-	2551	52	92	86.3059	177.682	u	-1.04177
TCONS_00015692	chr10:60889517-60890314	-	798	6	34	31.8344	209.914	u	-2.72114
TCONS_00015722	chr10:65171139-65172131	-	993	32	46	136.442	228.231	u	-0.742207
TCONS_00015724	chr10:65174983-65175598	-	616	20	35	137.467	279.933	u	-1.026
TCONS_00015756	chr10:72721883-72722366	-	484	4	22	34.9915	223.946	u	-2.67807
TCONS_00015773	chr10:76147566-76148373	-	808	11	20	57.6407	121.951	u	-1.08114
TCONS_00015796	chr10:81516082-81517212	-	1131	36	45	134.768	196.027	u	-0.540574
TCONS_00015799	chr10:82340889-82342059	-	1171	40	49	144.627	206.16	u	-0.511428
TCONS_00015804	chr10:82553483-82554229	-	747	45	40	255.058	263.819	u	-0.0487231
TCONS_00015835	chr10:86332475-86333543	-	1069	28	25	110.899	115.22	u	-0.0551448
TCONS_00015856	chr10:89364870-89365525	-	656	17	26	109.722	195.27	u	-0.831617
TCONS_00015864	chr10:93165679-93166322	-	644	10	20	65.7449	153.007	u	-1.21865
TCONS_00015874	chr10:101226903-101227855	-	953	34	20	151.055	103.396	u	0.546894
TCONS_00015876	chr10:101309576-101310801	-	1226	35	64	120.872	257.191	u	-1.08936
TCONS_00015893	chr10:103045488-103046026	-	539	13	21	102.118	191.954	u	-0.910523
TCONS_00015895	chr10:103068471-103069680	-	1210	1848	2268	6466.43	9234.72	u	-0.514099
TCONS_00015961	chr11:855068-855295	+	228	25	9	464.251	194.479	u	1.25529
TCONS_00015962	chr11:860267-860479	+	213	24	6	477.067	138.783	u	1.78136
TCONS_00015968	chr11:1024617-1025041	+	425	18	0	179.321	0	u	#DIV/0!
TCONS_00015969	chr11:1027532-1028463	+	932	47	10	213.516	52.8628	u	2.01402
TCONS_00015970	chr11:1033469-1034370	+	902	23	8	107.962	43.6968	u	1.30492
TCONS_00015972	chr11:1044105-1045102	+	998	22	0	93.334	0	u	#DIV/0!
TCONS_00015973	chr11:1049476-1050156	+	681	30	19	186.518	137.459	u	0.440313
TCONS_00016132	chr11:5814282-5815100	+	819	30	5	155.09	30.0782	u	2.36632
TCONS_00016134	chr11:5832740-5833032	+	293	17	3	245.657	50.4452	u	2.28386
TCONS_00016135	chr11:5839154-5839772	+	619	19	16	129.96	127.349	u	0.02928
TCONS_00016159	chr11:6528904-6529271	+	368	22	14	253.118	187.433	u	0.433435
TCONS_00016163	chr11:6547377-6547986	+	610	34	9	235.992	72.6907	u	1.6989
TCONS_00016170	chr11:6568687-6569562	+	876	37	26	178.832	146.23	u	0.290366
TCONS_00016178	chr11:6585877-6586494	+	618	42	45	287.745	358.748	u	-0.31818
TCONS_00016186	chr11:6601123-6601470	+	348	31	7	377.164	99.1025	u	1.9282
TCONS_00016208	chr11:6777061-6777869	+	809	18	13	94.2045	79.17	u	0.250842
TCONS_00016216	chr11:6801402-6802437	+	1036	30	66	122.605	313.87	u	-1.35615
TCONS_00016221	chr11:6810919-6811451	+	533	38	42	301.859	388.229	u	-0.363033
TCONS_00016319	chr11:10605889-10606876	+	988	29	9	124.276	44.8799	u	1.46941
TCONS_00016399	chr11:14001896-14002904	+	1009	25	14	104.905	68.3601	u	0.617857
TCONS_00016456	chr11:15384805-15385503	+	699	22	3	133.258	21.1451	u	2.65583
TCONS_00016457	chr11:15385654-15386376	+	723	21	6	122.978	40.8864	u	1.58871
TCONS_00016535	chr11:20967486-20968144	+	659	21	6	134.922	44.8572	u	1.58871
TCONS_00016537	chr11:20990408-20991493	+	1086	20	3	77.9736	13.61	u	2.51832
TCONS_00016567	chr11:24527261-24528534	+	1274	50	0	166.168	0	u	#DIV/0!
TCONS_00016570	chr11:24614951-24615710	+	1094	21	1	81.2736	4.50348	u	4.17367
TCONS_00016595	chr11:25015585-25015971	+	387	18	3	196.929	38.1923	u	2.36632
TCONS_00016612	chr11:25292394-25292910	+	517	22	0	180.169	0	u	#DIV/0!
TCONS_00016619	chr11:25314170-25316151	+	1982	85	35	181.578	87.0022	u	1.06147
TCONS_00016623	chr11:25346988-25347720	+	780	25	8	135.704	50.5314	u	1.42521
TCONS_00016627	chr11:25510808-25511378	+	571	33	5	244.695	43.142	u	2.50382
TCONS_00016664	chr11:26444218-26445843	+	1626	52	16	135.404	48.4803	u	1.4818
TCONS_00016668	chr11:26507457-26508308	+	852	40	40	198.778	231.306	u	-0.218645
TCONS_00016911	chr11:34256735-34256832	+	578	37	5	271.033	42.6195	u	2.66888
TCONS_00016919	chr11:34312571-34313270	+	700	25	22	151.213	154.843	u	-0.034224
TCONS_00016921	chr11:34328252-34329208	+	957	27	17	119.454	87.5191	u	0.448785
TCONS_00016927	chr11:34397269-34398061	+	793	19	0	101.444	0	u	#DIV/0!
TCONS_00016928	chr11:34418371-34419200	+	830	21	8	107.125	47.4873	u	1.17368
TCONS_00017176	chr11:48067479-48068160	+	682	21	2	130.371	14.4481	u	3.17367
TCONS_00017219	chr11:48913147-48914052	+	906	36	6	168.237	32.6279	u	2.36632
TCONS_00017250	chr11:49861807-49862587	+	781	26	19	140.952	119.858	u	0.233878
TCONS_00017251	chr11:49863223-49864325	+	1103	24	6	92.1263	26.8004	u	1.78136
TCONS_00017252	chr11:49934484-49935727	+	1244	42	4	142.948	15.8418	u	3.17368
TCONS_00017255	chr11:49966976-49967816	+	841	26	4	130.896	23.4331	u	2.4818
TCONS_00017298	chr11:60690934-60691979	+	1046	26	7	105.242	32.971	u	1.67444
TCONS_00017417	chr11:66643036-66643474	+	439	26	3	250.759	33.6684	u	2.89683
TCONS_00017418	chr11:66644388-66645368	+	981	70	17	302.118	85.378	u	1.82318
TCONS_00017420	chr11:66658757-66660186	+	1430	47	10	139.158	34.4532	u	2.01401
TCONS_00017421	chr11:66662909-66663580	+	672	19	6	119.71	43.9894	u	1.44432
TCONS_00017422	chr11:66663695-66664366	+	672	24	6	151.213	43.9894	u	1.78135
TCONS_00017544	chr11:71351112-71352231	+	1120	47	30	177.675	131.968	u	0.429053
TCONS_00017566	chr11:72237637-72238358	+	722	20	9	117.284	61.4146	u	0.933353
TCONS_00017679	chr11:73995997-73996432	+	436	21	10	203.93	113	u	0.851751
TCONS_00017693	chr11:74068356-74068777	+	422	17	7	170.563	81.7244	u	1.06147
TCONS_00017787	chr11:78219641-78220044	+	404	29	11	303.924	134.146	u	1.17991
TCONS_00017841	chr11:79148285-79149534	+	1250	23	39	77.905	153.717	u	-0.980489
TCONS_00017976	chr11:87504935-87505669	+	735	27	7	155.534	46.922	u	1.72889
TCONS_00017978	chr11:87507522-87508391	+	870	29	8	141.132	45.304	u	1.63933
TCONS_00017979	chr11:87511983-87512973	+	991	26	6	111.083	29.8293	u	1.89684
TCONS_00017988	chr11:87882304-87883296	+	993	47	22	200.399	109.154	u	0.87651
TCONS_00017990	chr11:87886210-87886984	+	775	27	16	147.506	101.715	u	0.536241
TCONS_00018232	chr11:97110879-97111662	+	784	26	3	140.412	18.8526	u	2.89683
TCONS_00018233	chr11:97111813-97112921	+	1109	32	6	122.17	26.6554	u	2.19639
TCONS_00018518	chr11:99916419-99917210	+	792	16	11	85.5347	68.4279	u	0.321925
TCONS_00018519	chr11:99934375-99935649	+	1275	54	334	179.321	1290.63	u	-2.84746
TCONS_00018622	chr11:101966925-101967700	+	776	22	9	120.035	57.1409	u	1.07086
TCONS_00018674	chr11:103273673-103274150	+	478	20	3	177.154	30.9214	u	2.51833
TCONS_00018730	chr11:104943549-104943821	+	273	18	2	279.163	36.0939	u	2.95128
TCONS_00018731	chr11:104943887-104944512	+	626	27	21	182.615	165.276	u	0.143928
TCONS_00018833	chr11:106457979-106460138	+	2160	77	25	150.933	57.0233	u	1.40428
TCONS_00018944	chr11:2522196-2523526	-	1331	33	23	104.974	85.1365	u	0.302182
TCONS_00019175	chr11:5399219-5399980	-	762	23	0	127.797	0	u	#DIV/0!
TCONS_00019199	chr11:6002282-6002960	-	679	29	7	180.832	50.7919	u	1.83198
TCONS_00019294	chr11:10595760-10596178	-	419	23	0	232.414	0	u	#DIV/0!
TCONS_00019299	chr11:10622148-10623762	-	1615	71	32	186.137	97.621	u	0.931101
TCONS_00019302	chr11:10636145-10636483	-	339	20	12	249.792	174.4	u	0.518327
TCONS_00019307	chr11:10659402-10659938	-	537	20	2	157.69	18.3494	u	3.10329
TCONS_00019323	chr11:10748804-10749396	-	593	24	12	171.358	99.6994	u	0.781357
TCONS_00019438	chr11:15560995-15561922	-	928	31	6	141.436	31.8544	u	2.15058
TCONS_00019465	chr11:19456094-19456375	-	282	24	0	360.338	0	u	#DIV/0!
TCONS_00019466	chr11:19458208-19458968	-	761	21	14	116.838	90.6378	u	0.366325
TCONS_00019520	chr11:21099645-21100542	-	898	46	24	216.885	131.674	u	0.71996
TCONS_00019521	chr11:21100620-21101783	-	1164	50	26	181.872	110.049	u	0.724777
TCONS_00019716	chr11:24821146-24822035	-	890	46	9	218.834	49.8217	u	2.13499
TCONS_00019740	chr11:26182939-26183454	-	516	19	2	155.902	19.0962	u	3.02928
TCONS_00019757	chr11:27640315-27641116	-	802	34	18	179.495	110.577	u	0.698892
TCONS_00019792	chr11:29397927-29398616	-	690	19	7	116.588	49.9822	u	1.22193
TCONS_00019889	chr11:34031211-34031272	-	432	16	2	156.814	22.8093	u	2.78136
TCONS_00019891	chr11:34073164-34074201	-	1038	21	6	85.6583	28.4787	u	1.58871
TCONS_00019892	chr11:34077240-34077876	-	637	19	0	126.288	0	u	#DIV/0!
TCONS_00019894	chr11:34251326-34251546	-	454	32	2	298.43	21.704	u	3.78136
TCONS_00019900	chr11:34130175-34131603	-	1429	48	4	142.219	13.7909	u	3.36633
TCONS_00019902	chr11:34136532-34137322	-	791	18	0	96.3482	0	u	#DIV/0!
TCONS_00019904	chr11:34141082-34143339	-	2258	71	11	133.132	24.0013	u	2.47167
TCONS_00019905	chr11:34163195-34164021	-	827	18	7	92.1541	41.7022	u	1.14392
TCONS_00019906	chr11:34178911-34179713	-	803	19	2	100.181	12.271	u	3.02928
TCONS_00019910	chr11:34196671-34197721	-	1051	30	2	120.855	9.37548	u	3.68824
TCONS_00019914	chr11:34210200-34211115	-	916	23	3	106.311	16.1358	u	2.71995
TCONS_00019915	chr11:34211254-34213848	-	2595	100	30	163.159	56.9574	u	1.51832
TCONS_00019917	chr11:34216550-34218518	-	1969	82	13	176.326	32.5285	u	2.43847
TCONS_00020023	chr11:40953526-40954503	-	978	46	6	199.144	30.2258	u	2.71996
TCONS_00020055	chr11:43457363-43458015	-	653	21	0	136.161	0	u	#DIV/0!
TCONS_00020178	chr11:48808921-48810063	-	1143	75	28	277.819	120.692	u	1.20282
TCONS_00020255	chr11:49812384-49813326	-	943	19	22	85.308	114.942	u	-0.430153
TCONS_00020312	chr11:60032362-60032574	-	213	25	39	496.945	902.092	u	-0.860188
TCONS_00020327	chr11:60309955-60310864	-	910	27	17	125.623	92.0393	u	0.448779
TCONS_00020496	chr11:64534162-64534882	-	721	22	0	129.192	0	u	#DIV/0!
TCONS_00020524	chr11:66673275-66674347	-	1073	52	9	205.188	41.3246	u	2.31187
TCONS_00020590	chr11:68349693-68351625	-	1933	61	17	133.612	43.3294	u	1.62463
TCONS_00020592	chr11:68354005-68354867	-	863	42	22	206.056	125.597	u	0.714234
TCONS_00020643	chr11:69682027-69683122	-	1096	30	16	115.893	71.9243	u	0.688242
TCONS_00020999	chr11:86940701-86941755	-	1055	23	41	92.3045	191.469	u	-1.05264
TCONS_00021021	chr11:87562992-87563565	-	574	20	6	147.525	51.4998	u	1.51832
TCONS_00021055	chr11:89866964-89867918	-	955	33	18	146.305	92.8614	u	0.655828
TCONS_00021216	chr11:95623152-95624262	-	1111	42	23	160.06	101.995	u	0.650114
TCONS_00021218	chr11:95631034-95632230	-	1197	32	18	113.189	74.0874	u	0.611434
TCONS_00021220	chr11:95640900-95641515	-	616	22	15	151.213	119.971	u	0.333896
TCONS_00021222	chr11:95643073-95644565	-	1493	48	27	136.122	89.0984	u	0.611429
TCONS_00021225	chr11:95646681-95647247	-	567	27	7	201.618	60.8248	u	1.72889
TCONS_00021229	chr11:95652070-95653684	-	1615	70	55	183.516	167.786	u	0.129284
TCONS_00021230	chr11:95653813-95654503	-	691	24	17	147.055	121.21	u	0.278847
TCONS_00021234	chr11:95661802-95663323	-	1522	53	41	147.438	132.72	u	0.151723
TCONS_00021241	chr11:95687923-95689181	-	1259	59	30	198.415	117.398	u	0.757113
TCONS_00021252	chr11:95722390-95723496	-	1107	42	30	160.638	133.518	u	0.266779
TCONS_00021261	chr11:95749640-95750130	-	491	21	18	181.086	180.616	u	0.00374931
TCONS_00021264	chr11:95767556-95768514	-	959	20	4	88.2997	20.5498	u	2.10328
TCONS_00021266	chr11:95770913-95771734	-	822	21	13	108.167	77.918	u	0.473232
TCONS_00021411	chr11:99394469-99395108	-	640	22	15	145.543	115.472	u	0.333902
TCONS_00021414	chr11:99404766-99405753	-	988	47	18	201.414	89.7597	u	1.16602
TCONS_00021469	chr11:100416072-100416832	-	761	27	27	150.22	174.801	u	-0.218637
TCONS_00021529	chr11:101852771-101853204	-	434	26	31	253.648	351.915	u	-0.472399
TCONS_00021530	chr11:101853274-101853626	-	353	44	20	527.747	279.14	u	0.918858
TCONS_00021532	chr11:101854901-101855390	-	490	26	27	224.66	271.477	u	-0.273087
TCONS_00021551	chr11:102480939-102481429	-	491	12	3	103.478	30.1027	u	1.78136
TCONS_00021585	chr11:103115448-103116757	-	1310	44	20	142.21	75.2185	u	0.918863
TCONS_00021587	chr11:103120857-103121445	-	589	24	7	172.522	58.5529	u	1.55897
TCONS_00021747	chr11:104892415-104893051	-	637	27	31	179.462	239.766	u	-0.417949
TCONS_00021749	chr11:104922634-104923358	-	725	18	4	105.119	27.1824	u	1.95128
TCONS_00021750	chr11:104923820-104924992	-	1173	48	30	173.257	126.005	u	0.459433
TCONS_00021757	chr11:105424203-105424706	-	504	20	2	168.015	19.5508	u	3.10329
TCONS_00021761	chr11:105522303-105523155	-	853	20	7	99.2724	40.431	u	1.29593
TCONS_00021888	chr11:107304337-107305170	-	834	143	40	725.968	236.298	u	1.6193
TCONS_00021924	chr11:5810403-5811541	+	1139	18	35	66.9108	151.395	u	-1.17801
TCONS_00021936	chr11:6514285-6516203	+	1919	195	182	430.237	467.264	u	-0.119106
TCONS_00021938	chr11:6525360-6526266	+	907	25	53	116.703	287.895	u	-1.3027
TCONS_00021941	chr11:6533366-6534545	+	1180	29	45	104.055	187.887	u	-0.852519
TCONS_00021942	chr11:6536298-6538135	+	1838	30	64	69.1072	171.554	u	-1.31175
TCONS_00021954	chr11:6586062-6586637	+	576	30	46	220.519	393.461	u	-0.835318
TCONS_00021960	chr11:6598646-6599252	+	607	11	40	76.7276	324.666	u	-2.08114
TCONS_00021973	chr11:6763631-6764345	+	715	1	32	5.92164	220.501	u	-5.21864
TCONS_00021976	chr11:6778144-6779308	+	1165	26	64	94.492	270.657	u	-1.5182
TCONS_00021983	chr11:6805366-6805968	+	603	8	28	56.1721	228.774	u	-2.026
TCONS_00021989	chr11:6820851-6821276	+	426	30	67	298.167	774.874	u	-1.37784
TCONS_00021993	chr11:7181917-7182853	+	937	66	94	298.23	494.259	u	-0.728842
TCONS_00022068	chr11:25306586-25307811	+	1226	15	36	51.8022	144.67	u	-1.48168
TCONS_00022076	chr11:26399306-26400463	+	1158	52	60	190.126	255.275	u	-0.425096
TCONS_00022085	chr11:26507881-26509118	+	1238	51	57	174.42	226.84	u	-0.37911
TCONS_00022088	chr11:26516883-26517669	+	787	23	27	123.737	169.027	u	-0.449977
TCONS_00022216	chr11:30741325-30741995	+	671	32	28	201.918	205.59	u	-0.0260006
TCONS_00022218	chr11:34273770-34274846	+	1077	20	27	78.6252	123.513	u	-0.651599
TCONS_00022222	chr11:34357972-34358566	+	595	10	25	71.1591	207.009	u	-1.54057
TCONS_00022292	chr11:44143408-44143997	+	590	4	22	28.7049	183.712	u	-2.67808
TCONS_00022318	chr11:49938652-49939681	+	1030	20	21	82.213	100.45	u	-0.289039
TCONS_00022348	chr11:66644915-66645592	+	678	47	21	293.505	152.6	u	0.94363
TCONS_00022356	chr11:68228054-68230373	+	2320	175	161	319.373	341.904	u	-0.0983489
TCONS_00022362	chr11:68442212-68442808	+	597	9	24	63.8287	198.063	u	-1.63368
TCONS_00022494	chr11:86498733-86499279	+	547	8	21	61.9228	189.146	u	-1.61096
TCONS_00022496	chr11:86922234-86922749	+	516	35	37	287.188	353.279	u	-0.298813
TCONS_00022500	chr11:87879490-87882157	+	2668	151	101	239.629	186.51	u	0.36155
TCONS_00022506	chr11:88602044-88602567	+	524	6	17	48.4806	159.839	u	-1.72114
TCONS_00022508	chr11:92488839-92489464	+	626	12	24	81.1623	188.887	u	-1.21864
TCONS_00022510	chr11:92496563-92496997	+	435	5	25	48.6663	283.15	u	-2.54057
TCONS_00022516	chr11:92531923-92532479	+	557	13	25	98.818	221.132	u	-1.16206
TCONS_00022518	chr11:92541487-92542023	+	537	2	24	15.769	220.193	u	-3.80361
TCONS_00022519	chr11:92542688-92543184	+	497	18	29	153.343	287.48	u	-0.906699
TCONS_00022656	chr11:99938941-99940118	+	1178	23	60	82.6666	250.941	u	-1.60197
TCONS_00022698	chr11:101967817-101969034	+	1218	3	28	10.4285	113.26	u	-3.44103
TCONS_00022860	chr11:6608567-6608926	-	360	5	19	58.8051	260.026	u	-2.14464
TCONS_00022866	chr11:10218416-10219290	-	875	33	32	159.681	180.181	u	-0.174254
TCONS_00022876	chr11:10577916-10579032	-	1117	44	68	166.781	299.931	u	-0.846676
TCONS_00022877	chr11:10579843-10581199	-	1357	32	37	99.843	134.335	u	-0.428102
TCONS_00022882	chr11:10627243-10627647	-	405	9	19	94.0882	231.134	u	-1.29664
TCONS_00022883	chr11:10627729-10628338	-	610	12	32	83.2912	258.456	u	-1.63368
TCONS_00022886	chr11:10634765-10636038	-	1274	41	63	136.258	243.634	u	-0.838375
TCONS_00022889	chr11:10653472-10654213	-	742	12	35	68.4739	232.397	u	-1.76297
TCONS_00022916	chr11:14237220-14237568	-	349	11	44	133.449	621.145	u	-2.21864
TCONS_00022920	chr11:14248175-14248698	-	524	20	36	161.602	338.483	u	-1.06664
TCONS_00022921	chr11:14249802-14250538	-	737	18	46	103.408	307.508	u	-1.57228
TCONS_00022923	chr11:14257625-14258091	-	467	12	63	108.796	664.645	u	-2.61096
TCONS_00022928	chr11:14278392-14278864	-	473	31	58	277.491	604.133	u	-1.12243
TCONS_00022929	chr11:14279085-14281572	-	2488	277	439	471.386	869.321	u	-0.88298
TCONS_00022936	chr11:14639834-14641009	-	1176	49	42	176.415	175.958	u	0.00374213
TCONS_00022937	chr11:14646240-14647340	-	1101	32	26	123.058	116.346	u	0.0809168
TCONS_00022939	chr11:14648780-14649759	-	980	21	20	90.7279	100.547	u	-0.148252
TCONS_00022950	chr11:14670812-14673135	-	2324	87	135	158.501	286.196	u	-0.852512
TCONS_00023079	chr11:24818614-24819448	-	835	12	19	60.8475	112.107	u	-0.881606
TCONS_00023100	chr11:27638163-27640147	-	1985	33	66	70.3884	163.813	u	-1.21864
TCONS_00023106	chr11:28832611-28833253	-	643	5	15	32.9236	114.933	u	-1.8036
TCONS_00023107	chr11:29387251-29387952	-	702	20	27	120.626	189.493	u	-0.651604
TCONS_00023164	chr11:43470934-43471165	-	232	12	19	218.998	403.489	u	-0.881612
TCONS_00023165	chr11:43489445-43489826	-	1565	56	91	151.503	286.479	u	-0.919083
TCONS_00023181	chr11:46066738-46067378	-	641	16	28	105.684	215.212	u	-1.026
TCONS_00023184	chr11:46681169-46681732	-	564	0	18	0	157.239	u	#NUM!
TCONS_00023194	chr11:48784699-48785351	-	653	5	21	32.4194	158.443	u	-2.28903
TCONS_00023195	chr11:48792326-48792947	-	622	12	28	81.6843	221.786	u	-1.44104
TCONS_00023287	chr11:60065413-60065995	-	583	56	22	406.693	185.917	u	1.12928
TCONS_00023302	chr11:62464230-62464898	-	669	17	20	107.59	147.289	u	-0.453106
TCONS_00023403	chr11:68343314-68344882	-	1569	39	38	105.242	119.324	u	-0.181174
TCONS_00023405	chr11:68348817-68349629	-	813	12	24	62.494	145.441	u	-1.21864
TCONS_00023408	chr11:68368518-68368942	-	425	8	22	79.6982	255.035	u	-1.67808
TCONS_00023440	chr11:72574035-72574585	-	551	271	195	2082.41	1743.61	u	0.256177
TCONS_00023488	chr11:78384565-78385396	-	832	0	24	0	142.12	u	#NUM!
TCONS_00023505	chr11:86931124-86932101	-	978	12	23	51.9505	115.866	u	-1.15725
TCONS_00023525	chr11:93145403-93146388	-	986	12	28	51.529	139.909	u	-1.44103
TCONS_00023526	chr11:93183716-93184895	-	1180	2	26	7.17622	108.557	u	-3.91908
TCONS_00023592	chr11:95614241-95615473	-	1233	18	49	61.8098	195.794	u	-1.66343
TCONS_00023593	chr11:95615663-95616032	-	370	11	24	125.875	319.577	u	-1.34417
TCONS_00023595	chr11:95634158-95635156	-	999	20	25	84.7641	123.294	u	-0.540577
TCONS_00023597	chr11:95641201-95643632	-	2432	70	86	121.866	174.221	u	-0.515623
TCONS_00023599	chr11:95645800-95646706	-	907	33	59	154.047	320.487	u	-1.0569
TCONS_00023601	chr11:95648770-95650618	-	1849	50	60	114.493	159.875	u	-0.481685
TCONS_00023602	chr11:95650768-95653059	-	2292	100	96	184.728	206.359	u	-0.159754
TCONS_00023608	chr11:95669005-95669634	-	630	9	31	60.4853	242.43	u	-2.00291
TCONS_00023612	chr11:95684387-95685639	-	1253	24	36	81.0976	141.552	u	-0.803601
TCONS_00023613	chr11:95688381-95689428	-	1048	42	32	169.682	150.437	u	0.173674
TCONS_00023619	chr11:95705752-95706778	-	1027	46	57	189.642	273.445	u	-0.527972
TCONS_00023630	chr11:95744030-95744953	-	924	16	28	73.3155	149.297	u	-1.026
TCONS_00023631	chr11:95762748-95765561	-	2814	71	121	106.827	211.849	u	-0.98776
TCONS_00023633	chr11:95769368-95770581	-	1214	22	24	76.7276	97.3999	u	-0.344175
TCONS_00023646	chr11:98696711-98697489	-	779	5	20	27.1757	126.491	u	-2.21865
TCONS_00023666	chr11:99856723-99857293	-	571	11	29	81.5651	250.223	u	-1.61719
TCONS_00023671	chr11:100381530-100382473	-	944	24	34	107.643	177.449	u	-0.72115
TCONS_00023677	chr11:100399688-100400604	-	917	25	53	115.43	284.756	u	-1.30271
TCONS_00023678	chr11:100406154-100406729	-	576	21	25	154.363	213.837	u	-0.470185
TCONS_00023683	chr11:100488292-100489139	-	848	459	343	2291.74	1992.8	u	0.201646
TCONS_00023705	chr11:101841340-101842076	-	737	47	59	270.009	394.412	u	-0.546696
TCONS_00023707	chr11:101862426-101862943	-	518	38	57	310.6	542.14	u	-0.803608
TCONS_00023722	chr11:103117115-103117785	-	671	12	19	75.7193	139.507	u	-0.881605
TCONS_00023731	chr11:103300022-103300521	-	500	0	21	0	206.926	u	#NUM!
TCONS_00023760	chr11:104164223-104164647	-	425	94	16	936.454	185.48	u	2.33594
TCONS_00023785	chr11:105529354-105531077	-	1724	64	63	157.178	180.04	u	-0.195918
TCONS_00023786	chr11:105531128-105531537	-	410	20	24	206.535	288.399	u	-0.48168
TCONS_00023806	chr11:106862986-106863271	-	286	36	39	532.947	671.838	u	-0.334121
TCONS_00023872	chr12:11548596-11550207	+	1612	154	130	404.486	397.324	u	0.0257738
TCONS_00023876	chr12:11559844-11560543	+	700	33	49	199.601	344.877	u	-0.788963
TCONS_00023878	chr12:11562207-11562555	+	349	28	18	339.688	254.105	u	0.418785
TCONS_00023906	chr12:12229733-12230579	+	847	35	16	174.957	93.0685	u	0.910636
TCONS_00023911	chr12:12272433-12273214	+	782	21	4	113.7	25.2011	u	2.17367
TCONS_00024058	chr12:16757706-16758438	+	733	25	9	144.405	60.4929	u	1.25528
TCONS_00024119	chr12:18507764-18508672	+	909	52	14	242.207	75.8805	u	1.67444
TCONS_00024177	chr12:19658279-19658973	+	695	115	94	700.585	666.36	u	0.0722583
TCONS_00024191	chr12:20505092-20505984	+	893	22	3	104.308	16.5514	u	2.65582
TCONS_00024235	chr12:21914105-21914605	+	501	17	7	143.668	68.8377	u	1.06147
TCONS_00024370	chr12:25648567-25648945	+	379	26	3	290.457	38.9985	u	2.89683
TCONS_00024371	chr12:25649283-25649896	+	614	29	2	199.976	16.0482	u	3.63934
TCONS_00024458	chr12:28607483-28607977	+	495	22	9	188.176	89.5784	u	1.07086
TCONS_00024501	chr12:30250256-30251138	+	883	20	3	95.8996	16.7389	u	2.51832
TCONS_00024533	chr12:30980299-30981635	+	1337	34	31	107.67	114.234	u	-0.0853758
TCONS_00024838	chr12:52160961-52162023	+	1063	29	16	115.508	74.1571	u	0.639336
TCONS_00024839	chr12:52174726-52175064	+	490	13	4	112.33	40.2189	u	1.4818
TCONS_00024864	chr12:53188091-53188303	+	213	15	11	298.167	254.436	u	0.228818
TCONS_00024871	chr12:54857308-54858993	+	1686	55	24	138.119	70.1326	u	0.977755
TCONS_00024872	chr12:54859209-54860208	+	1000	27	13	114.317	64.0486	u	0.835801
TCONS_00024873	chr12:54860537-54861316	+	780	30	1	162.845	6.31643	u	4.68825
TCONS_00024884	chr12:54996899-54997660	+	762	19	9	105.571	58.1907	u	0.859353
TCONS_00024890	chr12:55739159-55739684	+	526	24	1	193.185	9.36656	u	4.36632
TCONS_00024896	chr12:55772357-55773095	+	739	23	6	131.774	40.0012	u	1.71995
TCONS_00024897	chr12:55773159-55773740	+	582	30	1	218.246	8.46531	u	4.68825
TCONS_00024898	chr12:55774625-55774958	+	334	22	0	278.884	0	u	#DIV/0!
TCONS_00024902	chr12:55795352-55796084	+	733	23	7	132.853	47.05	u	1.49756
TCONS_00024903	chr12:55800718-55801822	+	1105	30	11	114.949	49.0452	u	1.22881
TCONS_00024905	chr12:55868207-55868600	+	394	30	1	322.383	12.5046	u	4.68824
TCONS_00024910	chr12:55898660-55899754	+	1095	32	2	123.732	8.99874	u	3.78135
TCONS_00024913	chr12:55936155-55936805	+	651	21	4	136.58	30.2723	u	2.17368
TCONS_00024914	chr12:55937685-55938558	+	874	21	1	101.732	5.63708	u	4.17368
TCONS_00024917	chr12:55962303-55963266	+	964	28	2	122.978	10.2216	u	3.58871
TCONS_00024918	chr12:55980635-55981209	+	575	18	0	132.542	0	u	#DIV/0!
TCONS_00024929	chr12:65333862-65334577	+	716	30	9	177.401	61.9292	u	1.51832
TCONS_00024982	chr12:69698776-69699998	+	1223	25	10	86.5488	40.2846	u	1.10329
TCONS_00024999	chr12:71841777-71842302	+	526	22	5	177.086	46.8328	u	1.91886
TCONS_00025018	chr12:72973726-72974049	+	324	18	0	235.221	0	u	#DIV/0!
TCONS_00025030	chr12:73198725-73199219	+	495	27	7	230.944	69.6721	u	1.72889
TCONS_00025033	chr12:73203294-73204183	+	890	44	3	209.32	16.6072	u	3.65583
TCONS_00025071	chr12:74378194-74378518	+	325	29	11	377.8	166.754	u	1.1799
TCONS_00025100	chr12:76020136-76020821	+	686	28	13	172.815	93.3652	u	0.888272
TCONS_00025107	chr12:76538392-76539289	+	898	36	6	169.736	32.9186	u	2.36632
TCONS_00025109	chr12:76541880-76542819	+	940	26	1	117.11	5.24129	u	4.4818
TCONS_00025115	chr12:76639799-76640818	+	1020	62	41	257.359	198.039	u	0.377998
TCONS_00025118	chr12:76647430-76648030	+	601	39	9	274.75	73.7792	u	1.89683
TCONS_00025119	chr12:76648179-76648768	+	590	41	10	294.225	83.5053	u	1.81698
TCONS_00025198	chr12:80619537-80620390	+	854	69	12	342.089	69.2292	u	2.30492
TCONS_00025219	chr12:81171543-81172826	+	1284	69	44	227.526	168.832	u	0.430443
TCONS_00025224	chr12:81318089-81318685	+	597	17	0	120.565	0	u	#DIV/0!
TCONS_00025278	chr12:88673822-88674090	+	269	22	8	346.273	146.522	u	1.24079
TCONS_00025284	chr12:89337221-89337955	+	735	31	20	178.576	134.063	u	0.413627
TCONS_00025310	chr12:90313108-90313678	+	571	40	34	296.6	293.365	u	0.0158218
TCONS_00025311	chr12:90314752-90315322	+	571	29	18	215.035	155.311	u	0.469411
TCONS_00025315	chr12:90323375-90323763	+	389	28	8	304.759	101.323	u	1.58871
TCONS_00025316	chr12:90329398-90329922	+	525	29	11	233.876	103.228	u	1.17991
TCONS_00025317	chr12:90330155-90330448	+	294	20	2	288.025	33.5157	u	3.10329
TCONS_00025433	chr12:11274986-11275735	-	750	16	4	90.3247	26.2763	u	1.78136
TCONS_00025457	chr12:11702861-11703395	-	535	25	6	197.849	55.254	u	1.84025
TCONS_00025524	chr12:14718473-14719124	-	652	30	7	194.815	52.8952	u	1.8809
TCONS_00025574	chr12:16069701-16070897	-	1197	41	12	145.023	49.3916	u	1.55394
TCONS_00025598	chr12:16250201-16250578	-	378	20	1	224.02	13.0339	u	4.10329
TCONS_00025623	chr12:17880355-17881100	-	746	26	17	147.565	112.273	u	0.39434
TCONS_00025633	chr12:18010544-18011141	-	598	25	10	177.005	82.3882	u	1.10328
TCONS_00025634	chr12:18013707-18014431	-	725	19	12	110.959	81.5472	u	0.444319
TCONS_00025690	chr12:19575768-19576074	-	307	34	16	468.909	256.772	u	0.86882
TCONS_00025691	chr12:19576286-19576540	-	255	38	11	630.944	212.529	u	1.56985
TCONS_00025695	chr12:19619957-19620539	-	583	49	56	355.857	473.244	u	-0.411287
TCONS_00025702	chr12:19666888-19667687	-	800	45	17	238.161	104.695	u	1.18574
TCONS_00025789	chr12:24824945-24826330	-	1386	42	17	128.302	60.4299	u	1.08621
TCONS_00025917	chr12:29147545-29148578	-	1034	27	19	110.558	90.5314	u	0.288313
TCONS_00025939	chr12:30070552-30071148	-	597	18	8	127.657	66.0209	u	0.951278
TCONS_00025953	chr12:30735926-30736407	-	482	15	0	131.763	0	u	#DIV/0!
TCONS_00026296	chr12:49228153-49228543	-	391	25	1	270.714	12.6005	u	4.42522
TCONS_00026297	chr12:49229676-49230771	-	1096	63	24	243.376	107.886	u	1.17368
TCONS_00026299	chr12:49234517-49235231	-	715	31	8	183.571	55.1252	u	1.73555
TCONS_00026302	chr12:49239052-49239750	-	699	26	8	157.487	56.387	u	1.4818
TCONS_00026303	chr12:49239927-49240780	-	854	34	14	168.566	80.7674	u	1.06147
TCONS_00026306	chr12:49246018-49248099	-	2082	65	43	132.184	101.755	u	0.377448
TCONS_00026311	chr12:49257803-49258468	-	666	33	11	209.791	81.3738	u	1.36632
TCONS_00026313	chr12:49262792-49263892	-	1101	79	27	303.8	120.821	u	1.33025
TCONS_00026316	chr12:49266085-49267000	-	916	30	10	138.667	53.7862	u	1.36632
TCONS_00026321	chr12:49282358-49283233	-	876	28	30	135.332	168.726	u	-0.318179
TCONS_00026323	chr12:49286577-49287470	-	894	25	8	118.4	44.0878	u	1.42522
TCONS_00026333	chr12:49307148-49308002	-	855	46	13	227.792	74.9106	u	1.60448
TCONS_00026335	chr12:49313919-49314580	-	662	24	9	153.497	66.9808	u	1.19639
TCONS_00026338	chr12:49321217-49322432	-	1216	38	33	132.312	133.705	u	-0.0151095
TCONS_00026407	chr12:54097622-54098121	-	500	20	0	169.359	0	u	#DIV/0!
TCONS_00026471	chr12:65369882-65371174	-	1293	41	5	134.256	19.0519	u	2.81698
TCONS_00026507	chr12:71848951-71849298	-	348	18	0	218.998	0	u	#DIV/0!
TCONS_00026512	chr12:72233645-72234366	-	722	31	11	181.791	75.0622	u	1.27612
TCONS_00026519	chr12:72924119-72924883	-	765	125	8	691.825	51.5222	u	3.74714
TCONS_00026613	chr12:79891034-79891279	-	246	20	8	344.225	160.222	u	1.10328
TCONS_00026618	chr12:79904058-79904601	-	544	27	26	210.142	235.473	u	-0.164197
TCONS_00026623	chr12:79919396-79920849	-	1454	29	23	84.4464	77.9344	u	0.115776
TCONS_00026629	chr12:79928061-79929081	-	1021	36	40	149.288	193.019	u	-0.370645
TCONS_00026633	chr12:79942632-79943213	-	582	20	22	145.497	186.237	u	-0.35615
TCONS_00026637	chr12:79950589-79952521	-	1933	69	66	151.135	168.22	u	-0.154511
TCONS_00026715	chr12:86288433-86288750	-	318	23	51	306.23	790.149	u	-1.36751
TCONS_00026824	chr12:11547607-11549650	+	2044	197	194	408.068	467.613	u	-0.196505
TCONS_00026827	chr12:11562336-11562691	+	356	18	23	214.077	318.305	u	-0.57228
TCONS_00026835	chr12:12236560-12238186	+	1627	40	57	104.093	172.605	u	-0.729601
TCONS_00026837	chr12:12242997-12244163	+	1167	21	38	76.1897	160.427	u	-1.07425
TCONS_00026916	chr12:16761513-16763015	+	1503	26	40	73.2423	131.119	u	-0.840128
TCONS_00026918	chr12:18141770-18146342	+	4573	464	282	429.6	303.818	u	0.499787
TCONS_00026920	chr12:18151681-18152097	+	417	7	26	71.0738	307.187	u	-2.11173
TCONS_00026998	chr12:25645040-25645878	+	839	76	30	383.53	176.167	u	1.1224
TCONS_00027003	chr12:27103724-27104077	+	724	2	19	11.696	129.295	u	-3.46658
TCONS_00027005	chr12:27541499-27542984	+	1486	41	102	116.819	338.18	u	-1.53352
TCONS_00027006	chr12:27543412-27545002	+	1591	23	108	61.2076	334.441	u	-2.44997
TCONS_00027009	chr12:27561368-27561676	+	309	2	18	27.4043	286.999	u	-3.38857
TCONS_00027060	chr12:28576642-28576998	+	357	11	23	130.458	317.414	u	-1.28278
TCONS_00027062	chr12:28606865-28607841	+	977	17	35	73.6719	176.498	u	-1.26047
TCONS_00027064	chr12:28610052-28610908	+	857	19	30	93.8686	172.467	u	-0.877606
TCONS_00027076	chr12:30235544-30236210	+	667	37	24	234.868	177.277	u	0.405845
TCONS_00027077	chr12:30236211-30236758	+	548	20	26	154.524	233.754	u	-0.59716
TCONS_00027094	chr12:30982850-30984838	+	1989	47	67	100.049	165.961	u	-0.730138
TCONS_00027095	chr12:30986085-30990241	+	4157	120	165	122.222	195.555	u	-0.67807
TCONS_00027100	chr12:32559121-32560354	+	1234	23	57	78.9151	227.576	u	-1.52798
TCONS_00027103	chr12:32581909-32583054	+	1146	16	36	59.113	154.769	u	-1.38857
TCONS_00027124	chr12:35665386-35665849	+	464	14	26	127.749	276.071	u	-1.11173
TCONS_00027146	chr12:36596935-36599127	+	2193	271	217	523.213	487.514	u	0.101955
TCONS_00027147	chr12:36604069-36604541	+	473	51	41	456.517	427.06	u	0.0962298
TCONS_00027158	chr12:49344708-49346435	+	1728	140	72	343.03	205.284	u	0.740714
TCONS_00027174	chr12:55849145-55849689	+	545	5	19	38.8438	171.76	u	-2.14464
TCONS_00027177	chr12:62675156-62676134	+	979	0	27	0	135.877	u	#NUM!
TCONS_00027178	chr12:62690105-62690782	+	678	8	15	49.9583	109	u	-1.12553
TCONS_00027179	chr12:66224936-66227000	+	2065	954	575	1956.03	1371.87	u	0.511785
TCONS_00027214	chr12:69081420-69081874	+	455	4	25	37.2217	270.704	u	-2.8625
TCONS_00027215	chr12:69224425-69225028	+	604	3	22	21.0296	179.453	u	-3.09311
TCONS_00027226	chr12:73198180-73199031	+	852	44	27	218.656	156.131	u	0.485906
TCONS_00027227	chr12:73221598-73222781	+	1184	55	20	196.679	83.2232	u	1.24079
TCONS_00027237	chr12:75988608-75989443	+	836	2	23	10.1291	135.546	u	-3.7422
TCONS_00027239	chr12:75997851-75998821	+	971	0	67	0	339.955	u	#NUM!
TCONS_00027243	chr12:76005828-76007123	+	1296	21	72	68.606	273.712	u	-1.99625
TCONS_00027247	chr12:76011596-76012580	+	985	1	30	4.29845	150.055	u	-5.12553
TCONS_00027249	chr12:76222902-76224330	+	1429	96	147	284.437	506.817	u	-0.833356
TCONS_00027277	chr12:81160811-81162236	+	1426	86	55	255.345	190.024	u	0.426266
TCONS_00027292	chr12:90319140-90319523	+	384	23	27	253.597	346.416	u	-0.449968
TCONS_00027317	chr12:11269715-11271767	-	2053	74	70	152.613	167.987	u	-0.138472
TCONS_00027323	chr12:11284321-11286000	-	1680	71	59	178.936	173.025	u	0.0484632
TCONS_00027326	chr12:11701540-11703258	-	1719	81	49	199.506	140.439	u	0.506489
TCONS_00027382	chr12:18004909-18005933	-	1025	12	26	49.5684	124.973	u	-1.33412
TCONS_00027384	chr12:18018702-18019341	-	640	55	50	363.857	384.907	u	-0.0811383
TCONS_00027403	chr12:19627508-19628589	-	1082	26	45	101.74	204.904	u	-1.01006
TCONS_00027422	chr12:24823600-24824866	-	1267	26	35	86.8849	136.1	u	-0.64749
TCONS_00027433	chr12:26443774-26444270	-	497	17	23	144.824	228.001	u	-0.654739
TCONS_00027435	chr12:26447378-26447940	-	563	21	51	157.928	446.301	u	-1.49875
TCONS_00027437	chr12:26454981-26455779	-	799	44	52	233.16	320.644	u	-0.459652
TCONS_00027441	chr12:26465168-26465716	-	549	33	37	254.501	332.044	u	-0.383703
TCONS_00027442	chr12:26466908-26467314	-	407	23	26	239.266	314.735	u	-0.395522
TCONS_00027447	chr12:28446912-28448154	-	1243	27	35	91.9688	138.728	u	-0.593043
TCONS_00027449	chr12:28452369-28453396	-	1028	8	34	32.9492	162.949	u	-2.30611
TCONS_00027466	chr12:28509130-28514953	-	5824	470	362	341.684	306.234	u	0.158028
TCONS_00027477	chr12:29116384-29116883	-	500	2	22	16.9359	216.78	u	-3.67808
TCONS_00027478	chr12:29120473-29121010	-	538	5	22	39.3492	201.468	u	-2.35614
TCONS_00027482	chr12:29134233-29134778	-	546	8	22	62.0362	198.516	u	-1.67807
TCONS_00027483	chr12:29136576-29137019	-	444	5	20	47.6798	221.928	u	-2.21864
TCONS_00027484	chr12:29137466-29138142	-	677	8	22	50.0321	160.103	u	-1.67807
TCONS_00027485	chr12:29149920-29152553	-	2634	47	110	75.5492	205.751	u	-1.44541
TCONS_00027487	chr12:29159926-29161178	-	1253	10	58	33.7907	228.057	u	-2.7547
TCONS_00027491	chr12:29170528-29171243	-	716	12	35	70.9604	240.836	u	-1.76297
TCONS_00027530	chr12:33372778-33373169	-	392	11	21	118.81	263.936	u	-1.15153
TCONS_00027531	chr12:33393983-33394651	-	669	43	70	272.139	515.511	u	-0.921659
TCONS_00027537	chr12:35649277-35649988	-	712	9	30	53.5193	207.59	u	-1.95561
TCONS_00027549	chr12:36397547-36397870	-	324	58	55	757.933	836.342	u	-0.142023
TCONS_00027550	chr12:36402564-36402931	-	368	42	64	483.225	856.837	u	-0.826326
TCONS_00027552	chr12:36414993-36415248	-	256	23	38	380.396	731.324	u	-0.943009
TCONS_00027553	chr12:36415345-36415562	-	218	20	31	388.438	700.602	u	-0.850911
TCONS_00027554	chr12:36415740-36416402	-	663	59	93	376.779	691.091	u	-0.875157
TCONS_00027640	chr12:49232619-49233185	-	567	12	24	89.6078	208.542	u	-1.21864
TCONS_00027642	chr12:49237636-49238730	-	1095	24	29	92.7993	130.482	u	-0.491665
TCONS_00027644	chr12:49245039-49246291	-	1253	42	32	141.921	125.824	u	0.173681
TCONS_00027648	chr12:49252663-49253586	-	924	33	33	151.213	175.958	u	-0.218649
TCONS_00027649	chr12:49255262-49256298	-	1037	20	46	81.658	218.547	u	-1.42028
TCONS_00027651	chr12:49262302-49263038	-	737	54	27	310.223	180.494	u	0.781355
TCONS_00027654	chr12:49276362-49277150	-	789	73	41	391.736	256.019	u	0.613631
TCONS_00027655	chr12:49277370-49278148	-	779	46	28	250.016	177.087	u	0.497562
TCONS_00027661	chr12:49320529-49321825	-	1297	25	36	81.6108	136.75	u	-0.744709
TCONS_00027662	chr12:49322018-49322680	-	663	14	20	89.4051	148.622	u	-0.733219
TCONS_00027673	chr12:50909292-50910189	-	898	27	38	127.302	208.484	u	-0.711682
TCONS_00027722	chr12:71833378-71834396	-	1019	5	54	20.7751	261.087	u	-3.6516
TCONS_00027730	chr12:72230728-72230935	-	208	14	26	284.979	615.852	u	-1.11173
TCONS_00027746	chr12:77026835-77027558	-	724	687	1330	4017.59	9050.64	u	-1.17169
TCONS_00027751	chr12:79503681-79505984	-	2304	79	130	145.175	277.989	u	-0.937235
TCONS_00027753	chr12:79510480-79512596	-	2117	111	96	221.998	223.417	u	-0.00919229
TCONS_00027756	chr12:79878958-79879604	-	647	6	20	39.264	152.297	u	-1.95561
TCONS_00027758	chr12:79884259-79886074	-	1816	36	59	83.9333	160.067	u	-0.931361
TCONS_00027760	chr12:79893362-79894422	-	1061	15	30	59.8582	139.307	u	-1.21865
TCONS_00027762	chr12:79899500-79900368	-	869	4	22	19.4889	124.729	u	-2.67807
TCONS_00027764	chr12:79903954-79904446	-	493	21	24	180.352	239.845	u	-0.411287
TCONS_00027771	chr12:79927438-79928700	-	1263	28	46	93.8647	179.441	u	-0.934855
TCONS_00027773	chr12:79930056-79930955	-	900	31	29	145.837	158.753	u	-0.122427
TCONS_00027783	chr12:79969989-79970588	-	600	14	20	98.7926	164.227	u	-0.733216
TCONS_00027789	chr12:81174102-81174758	-	657	23	23	148.221	172.476	u	-0.218646
TCONS_00027796	chr12:81206777-81206837	-	1119	46	75	174.051	330.215	u	-0.923896
TCONS_00027797	chr12:81206777-81206859	-	1138	46	76	171.145	329.031	u	-0.943004
TCONS_00027798	chr12:81312773-81314404	-	1632	18	45	46.6982	135.85	u	-1.54058
TCONS_00027814	chr12:89212668-89213016	-	349	3	34	36.3952	479.976	u	-3.72114
TCONS_00027818	chr12:90240778-90241238	-	461	6	26	55.1059	277.868	u	-2.33412
TCONS_00027819	chr12:90242695-90243633	-	939	16	22	72.1443	115.431	u	-0.678073
TCONS_00027822	chr12:90592176-90593101	-	926	9	52	41.1509	276.668	u	-2.74916
TCONS_00027943	chr13:1925928-1926534	+	607	29	24	202.282	194.8	u	0.0543743
TCONS_00027944	chr13:1926623-1927029	+	407	21	12	218.46	145.262	u	0.588712
TCONS_00027946	chr13:1966192-1966981	+	790	21	13	112.549	81.0741	u	0.47324
TCONS_00028103	chr13:10886112-10886876	+	765	22	1	121.761	6.44028	u	4.24078
TCONS_00028155	chr13:11402710-11403401	+	692	23	9	140.724	64.077	u	1.13499
TCONS_00028274	chr13:16201570-16202247	+	678	79	45	493.339	327.001	u	0.593284
TCONS_00028278	chr13:16210415-16210692	+	278	26	25	395.983	443.059	u	-0.16206
TCONS_00028385	chr13:18760680-18764139	+	3460	476	336	582.477	478.442	u	0.283857
TCONS_00028434	chr13:20622463-20623661	+	1199	33	17	116.531	69.8547	u	0.738285
TCONS_00028465	chr13:22748397-22749550	+	1154	31	49	113.737	209.197	u	-0.879161
TCONS_00028500	chr13:23705902-23706283	+	382	23	10	254.925	128.974	u	0.982993
TCONS_00028538	chr13:25090976-25091761	+	786	23	6	123.895	37.6093	u	1.71996
TCONS_00028541	chr13:25153988-25154905	+	918	41	7	189.099	37.5683	u	2.33155
TCONS_00028544	chr13:25222205-25223063	+	859	32	8	157.726	45.8842	u	1.78135
TCONS_00028572	chr13:26048855-26049864	+	1010	26	17	108.993	82.9265	u	0.39433
TCONS_00028615	chr13:28503254-28504325	+	1072	29	35	114.538	160.857	u	-0.489952
TCONS_00028617	chr13:28508125-28508945	+	821	28	19	144.398	114.019	u	0.340777
TCONS_00028620	chr13:28513904-28515430	+	1527	42	28	116.455	90.341	u	0.36632
TCONS_00028766	chr13:33834729-33835949	+	1221	28	11	97.0935	44.3857	u	1.12928
TCONS_00028773	chr13:34272576-34273600	+	1025	36	17	148.705	81.713	u	0.863816
TCONS_00028775	chr13:34318906-34319924	+	1019	22	12	91.4105	58.0194	u	0.655825
TCONS_00028777	chr13:34455223-34455654	+	625	18	13	121.938	102.478	u	0.250834
TCONS_00028824	chr13:36457807-36458374	+	568	21	9	156.538	78.0657	u	1.00375
TCONS_00028876	chr13:38726466-38727083	+	618	22	1	150.724	7.97219	u	4.24079
TCONS_00029025	chr13:45556759-45557702	+	944	24	24	107.643	125.258	u	-0.218648
TCONS_00029026	chr13:45557886-45558562	+	677	20	7	125.08	50.9419	u	1.29593
TCONS_00029036	chr13:46748048-46748250	+	203	69	99	1439.13	2402.73	u	-0.739478
TCONS_00029037	chr13:46748408-46751757	+	3350	418	344	528.298	505.917	u	0.0624512
TCONS_00029086	chr13:48398694-48399981	+	1288	26	13	85.4683	49.7271	u	0.781357
TCONS_00029219	chr13:52996348-52997559	+	1212	52	34	181.655	138.211	u	0.394329
TCONS_00029388	chr13:57108679-57109064	+	386	24	5	263.252	63.8188	u	2.04439
TCONS_00029408	chr13:58049462-58049953	+	492	20	7	172.113	70.0969	u	1.29593
TCONS_00029410	chr13:58062652-58063834	+	1183	40	16	143.16	66.6348	u	1.10328
TCONS_00029411	chr13:58063935-58064900	+	966	24	0	105.192	0	u	#DIV/0!
TCONS_00029412	chr13:58079422-58080134	+	713	36	14	213.777	96.7397	u	1.14393
TCONS_00029566	chr13:61891731-61893582	+	1852	49	10	112.022	26.6027	u	2.07414
TCONS_00029672	chr13:63405895-63406586	+	692	31	11	189.672	78.3164	u	1.27612
TCONS_00029673	chr13:63406760-63408085	+	1326	48	30	153.266	111.466	u	0.459434
TCONS_00029956	chr13:68396552-68397723	+	1172	31	0	111.991	0	u	#DIV/0!
TCONS_00029990	chr13:72343801-72344310	+	510	20	1	166.038	9.66042	u	4.10328
TCONS_00029996	chr13:72815056-72815726	+	671	24	6	151.439	44.055	u	1.78136
TCONS_00030015	chr13:72932515-72932635	+	523	64	54	518.115	508.696	u	0.0264686
TCONS_00030086	chr13:74464795-74465599	+	805	29	13	152.528	79.5634	u	0.938897
TCONS_00030196	chr13:77909808-77910169	+	362	20	0	233.921	0	u	#DIV/0!
TCONS_00030245	chr13:79047067-79048691	+	1625	50	9	130.276	27.287	u	2.25529
TCONS_00030270	chr13:79955247-79955525	+	279	14	4	212.457	70.6353	u	1.58871
TCONS_00030470	chr13:3571402-3572423	-	1022	24	16	99.4278	77.1321	u	0.366318
TCONS_00030520	chr13:10236623-10237408	-	786	24	8	129.282	50.1457	u	1.36632
TCONS_00030523	chr13:10265066-10265494	-	429	48	17	473.731	195.235	u	1.27886
TCONS_00030524	chr13:10321809-10322180	-	372	46	20	523.555	264.882	u	0.982991
TCONS_00030534	chr13:10545706-10546045	-	340	26	10	323.774	144.906	u	1.15987
TCONS_00030535	chr13:10548846-10549120	-	275	20	11	307.925	197.072	u	0.643856
TCONS_00030543	chr13:11068176-11069378	-	1203	24	11	84.4682	45.0498	u	0.906888
TCONS_00030544	chr13:11071924-11073276	-	1353	52	2	162.725	7.2828	u	4.4818
TCONS_00030545	chr13:11074071-11075066	-	996	20	2	85.0195	9.8932	u	3.10328
TCONS_00030546	chr13:11076890-11077951	-	1062	23	4	91.6961	18.5567	u	2.30492
TCONS_00030559	chr13:11501523-11502035	-	513	20	0	165.067	0	u	#DIV/0!
TCONS_00030637	chr13:12965415-12965676	-	262	54	9	872.65	169.242	u	2.36632
TCONS_00030638	chr13:12968742-12969039	-	298	56	29	795.645	479.455	u	0.730729
TCONS_00030642	chr13:13007084-13007368	-	285	34	20	505.105	345.741	u	0.546892
TCONS_00030644	chr13:13014566-13015569	-	1004	167	111	704.256	544.697	u	0.370646
TCONS_00030645	chr13:13015751-13016044	-	294	37	17	532.846	284.884	u	0.903344
TCONS_00030646	chr13:13016259-13016469	-	211	36	20	722.383	466.996	u	0.629354
TCONS_00030649	chr13:13019937-13020350	-	414	73	30	746.569	357.015	u	1.06429
TCONS_00030653	chr13:13023704-13024102	-	399	65	41	689.744	506.264	u	0.446171
TCONS_00030655	chr13:13033183-13033406	-	224	23	13	434.738	285.931	u	0.604479
TCONS_00030664	chr13:13248731-13249520	-	790	36	27	192.94	168.385	u	0.196389
TCONS_00030668	chr13:13255973-13256896	-	924	40	21	183.289	111.973	u	0.710969
TCONS_00030669	chr13:13257022-13258000	-	979	39	57	168.667	286.852	u	-0.766129
TCONS_00030672	chr13:13265565-13266738	-	1174	44	35	158.684	146.881	u	0.111509
TCONS_00030677	chr13:13281529-13282528	-	1000	27	23	114.317	113.317	u	0.0126756
TCONS_00030679	chr13:13288423-13289852	-	1430	43	43	127.315	148.149	u	-0.218646
TCONS_00030818	chr13:17980543-17981087	-	545	19	9	147.606	81.3602	u	0.859356
TCONS_00030916	chr13:22498314-22498641	-	328	31	12	400.162	180.249	u	1.15059
TCONS_00030917	chr13:22533720-22534180	-	461	35	25	321.451	267.181	u	0.266781
TCONS_00030922	chr13:22646981-22647658	-	678	28	14	174.854	101.734	u	0.781349
TCONS_00030935	chr13:22689179-22689911	-	733	34	12	196.391	80.6572	u	1.28385
TCONS_00030981	chr13:23639614-23640360	-	747	25	21	141.699	138.505	u	0.0328915
TCONS_00030983	chr13:23641771-23642615	-	845	25	17	125.265	99.1193	u	0.337745
TCONS_00031134	chr13:30171073-30172640	-	1568	29	8	78.3068	25.1368	u	1.63934
TCONS_00031135	chr13:30187329-30188261	-	933	28	12	127.064	63.3674	u	1.00374
TCONS_00031204	chr13:32337493-32338631	-	1139	18	14	66.9108	60.5578	u	0.143926
TCONS_00031283	chr13:35043301-35043605	-	305	57	58	791.266	936.902	u	-0.243735
TCONS_00031300	chr13:36366539-36367190	-	652	22	6	142.864	45.3388	u	1.65582
TCONS_00031312	chr13:37291509-37292837	-	1329	44	20	140.177	74.1431	u	0.918865
TCONS_00031349	chr13:38683410-38683993	-	584	20	1	144.999	8.43632	u	4.10329
TCONS_00031458	chr13:43554980-43556069	-	1090	40	24	155.375	108.48	u	0.518325
TCONS_00031534	chr13:47563048-47563515	-	468	19	11	171.892	115.801	u	0.569855
TCONS_00031610	chr13:51396230-51397513	-	1284	31	16	102.222	61.3933	u	0.735553
TCONS_00031611	chr13:51398959-51400554	-	1596	56	18	148.56	55.5656	u	1.41878
TCONS_00031643	chr13:51816542-51817661	-	1120	28	8	105.849	35.1915	u	1.58871
TCONS_00031813	chr13:54943149-54944264	-	1116	66	23	250.396	101.538	u	1.30219
TCONS_00031920	chr13:59287939-59288727	-	789	24	10	128.79	62.4438	u	1.04439
TCONS_00031978	chr13:60793902-60794941	-	1040	29	2	118.063	9.47464	u	3.63934
TCONS_00032017	chr13:61762595-61763526	-	932	19	8	86.3148	42.2902	u	1.02928
TCONS_00032078	chr13:62628340-62629158	-	819	20	7	103.394	42.1095	u	1.29593
TCONS_00032181	chr13:65228802-65229673	-	872	30	5	145.664	28.2501	u	2.36632
TCONS_00032242	chr13:67101983-67103619	-	1637	26	39	67.2469	117.377	u	-0.80361
TCONS_00032267	chr13:70481733-70482182	-	450	41	17	385.762	186.124	u	1.05145
TCONS_00032289	chr13:70665516-70665800	-	285	21	1	311.977	17.2871	u	4.17367
TCONS_00032362	chr13:72278778-72279535	-	758	22	2	122.886	12.9995	u	3.24079
TCONS_00032364	chr13:72302761-72303465	-	705	20	0	120.113	0	u	#DIV/0!
TCONS_00032367	chr13:72309098-72310128	-	1031	39	1	160.16	4.77867	u	5.06676
TCONS_00032371	chr13:72327550-72328179	-	630	21	2	141.132	15.6407	u	3.17367
TCONS_00032375	chr13:72354200-72355829	-	1630	69	2	179.229	6.04517	u	4.88988
TCONS_00032378	chr13:72360680-72361888	-	1209	46	2	161.094	8.15023	u	4.30492
TCONS_00032379	chr13:72365106-72365743	-	638	21	4	139.363	30.8891	u	2.17368
TCONS_00032380	chr13:72370347-72371481	-	1135	30	10	111.911	43.408	u	1.36632
TCONS_00032382	chr13:72373431-72374362	-	932	24	15	109.029	79.2942	u	0.459425
TCONS_00032385	chr13:72376769-72377577	-	809	38	10	198.876	60.9	u	1.70736
TCONS_00032386	chr13:72378623-72379006	-	384	20	5	220.519	64.1512	u	1.78135
TCONS_00032387	chr13:72381875-72382479	-	605	29	0	202.951	0	u	#DIV/0!
TCONS_00032391	chr13:72388428-72389793	-	1366	39	17	120.882	61.3146	u	0.979297
TCONS_00032394	chr13:72400837-72401909	-	1073	58	10	228.863	45.9162	u	2.31741
TCONS_00032395	chr13:72402113-72404978	-	2866	117	20	172.845	34.3811	u	2.32979
TCONS_00032399	chr13:72408282-72408944	-	663	24	5	153.266	37.1554	u	2.04439
TCONS_00032404	chr13:72421671-72425911	-	4241	322	28	321.466	32.5279	u	3.30492
TCONS_00032409	chr13:72437115-72437990	-	876	33	12	159.499	67.4906	u	1.24079
TCONS_00032411	chr13:72439113-72440662	-	1550	55	10	150.238	31.7859	u	2.24079
TCONS_00032414	chr13:72445739-72446282	-	544	24	2	186.793	18.1133	u	3.36632
TCONS_00032415	chr13:72447028-72447485	-	458	20	2	184.889	21.5145	u	3.10328
TCONS_00032420	chr13:72457353-72457929	-	577	32	2	234.813	17.0773	u	3.78136
TCONS_00032426	chr13:72465421-72466399	-	979	20	5	86.4958	25.1625	u	1.78135
TCONS_00032427	chr13:72466454-72466950	-	497	15	10	127.786	99.131	u	0.366322
TCONS_00032428	chr13:72467697-72468427	-	731	16	16	92.6724	107.837	u	-0.218641
TCONS_00032430	chr13:72472107-72473029	-	923	38	8	174.313	42.7026	u	2.02928
TCONS_00032434	chr13:72483149-72484761	-	1613	50	15	131.245	45.8166	u	1.51832
TCONS_00032436	chr13:72486083-72488266	-	2184	87	9	168.661	20.3028	u	3.05438
TCONS_00032437	chr13:72488491-72489153	-	663	19	0	121.335	0	u	#DIV/0!
TCONS_00032444	chr13:72508233-72509416	-	1184	39	6	139.464	24.967	u	2.4818
TCONS_00032446	chr13:72510896-72511767	-	872	29	2	140.809	11.3	u	3.63934
TCONS_00032449	chr13:72517239-72518930	-	1692	110	18	275.258	52.4129	u	2.39279
TCONS_00032454	chr13:72524241-72525430	-	1190	53	16	188.572	66.2429	u	1.50928
TCONS_00032455	chr13:72525486-72526603	-	1118	38	11	143.91	48.4749	u	1.56986
TCONS_00032482	chr13:73633217-73634647	-	1431	44	41	130.185	141.16	u	-0.116768
TCONS_00032542	chr13:75542899-75543219	-	321	26	7	342.938	107.438	u	1.67444
TCONS_00032610	chr13:77726243-77727454	-	1212	39	21	136.242	85.3656	u	0.674445
TCONS_00032668	chr13:78534041-78537379	-	3339	233	346	295.452	510.535	u	-0.789086
TCONS_00032687	chr13:79132398-79133554	-	1157	32	19	117.102	80.907	u	0.533429
TCONS_00032754	chr13:81274403-81274969	-	567	19	1	141.879	8.68926	u	4.02928
TCONS_00032756	chr13:81285031-81285577	-	547	20	11	154.807	99.0767	u	0.643853
TCONS_00032758	chr13:81312097-81312256	-	892	36	9	170.878	49.71	u	1.78136
TCONS_00032762	chr13:81303818-81304659	-	842	30	21	150.854	122.878	u	0.295926
TCONS_00032764	chr13:81309402-81309883	-	482	17	6	149.331	61.3296	u	1.28386
TCONS_00032786	chr13:82090883-82092041	-	1159	56	26	204.575	110.524	u	0.88827
TCONS_00032990	chr13:10887238-10887861	+	624	7	22	47.4964	173.702	u	-1.87072
TCONS_00033037	chr13:16200768-16201076	+	309	31	27	424.767	430.498	u	-0.0193348
TCONS_00033038	chr13:16201289-16201569	+	281	12	35	180.81	613.66	u	-1.76297
TCONS_00033040	chr13:16202886-16203221	+	336	22	30	277.224	439.894	u	-0.666104
TCONS_00033041	chr13:16209911-16210555	+	645	31	64	203.493	488.862	u	-1.26445
TCONS_00033042	chr13:16214016-16214441	+	426	49	24	487.006	277.567	u	0.811103
TCONS_00033155	chr13:28495507-28495729	+	223	12	21	227.837	463.96	u	-1.026
TCONS_00033156	chr13:28496207-28497528	+	1322	32	46	102.486	171.432	u	-0.74221
TCONS_00033161	chr13:28509439-28510253	+	815	14	30	72.7308	181.355	u	-1.31818
TCONS_00033162	chr13:28511019-28511574	+	556	17	29	129.456	256.974	u	-0.989161
TCONS_00033173	chr13:30930298-30932293	+	1996	8	42	16.9698	103.67	u	-2.61096
TCONS_00033175	chr13:30934225-30935223	+	999	7	35	29.6675	172.611	u	-2.54057
TCONS_00033294	chr13:34277529-34278336	+	808	7	20	36.6804	121.951	u	-1.73322
TCONS_00033300	chr13:34339865-34340791	+	927	14	30	63.9434	159.444	u	-1.31818
TCONS_00033343	chr13:39667984-39668306	+	323	18	49	235.949	747.411	u	-1.66343
TCONS_00033345	chr13:39707094-39707552	+	459	75	69	691.825	740.632	u	-0.0983497
TCONS_00033346	chr13:39708335-39708647	+	313	70	36	946.894	566.662	u	0.740714
TCONS_00033349	chr13:39715099-39715598	+	500	60	59	508.076	581.364	u	-0.194397
TCONS_00033351	chr13:39731943-39732543	+	601	47	59	331.109	483.664	u	-0.546699
TCONS_00033433	chr13:52995912-52996871	+	960	22	32	97.0285	164.227	u	-0.759211
TCONS_00033488	chr13:58049648-58050439	+	792	28	24	149.686	149.297	u	0.00375412
TCONS_00033489	chr13:58050631-58051575	+	945	50	26	224.02	135.553	u	0.72477
TCONS_00033490	chr13:58051671-58052808	+	1138	82	52	305.084	225.127	u	0.438467
TCONS_00033492	chr13:58080558-58082606	+	2049	73	71	150.844	170.719	u	-0.178566
TCONS_00033496	chr13:58090490-58090622	+	712	48	35	285.436	242.189	u	0.237034
TCONS_00033511	chr13:60497536-60498277	+	742	57	25	325.251	165.998	u	0.970388
TCONS_00033515	chr13:61257925-61258834	+	910	16	21	74.4434	113.696	u	-0.610966
TCONS_00033589	chr13:67874560-67874833	+	274	2	30	30.9049	539.432	u	-4.12553
TCONS_00033631	chr13:75437107-75437915	+	809	47	19	245.978	115.71	u	1.08802
TCONS_00033678	chr13:79789484-79790212	+	729	1	19	5.80791	128.408	u	-4.46657
TCONS_00033679	chr13:79834069-79834681	+	613	0	20	0	160.744	u	#NUM!
TCONS_00033685	chr13:79952065-79952585	+	521	17	23	138.153	217.498	u	-0.654735
TCONS_00033826	chr13:82369455-82370032	+	578	21	23	153.829	196.05	u	-0.349894
TCONS_00033827	chr13:82395172-82396540	+	1369	88	105	272.162	377.878	u	-0.473455
TCONS_00033848	chr13:10320329-10320592	-	264	19	22	304.717	410.568	u	-0.430151
TCONS_00033849	chr13:10320694-10321105	-	412	28	21	287.745	251.124	u	0.196391
TCONS_00033850	chr13:10321249-10321634	-	386	33	26	361.971	331.858	u	0.125308
TCONS_00033851	chr13:10323514-10324025	-	512	34	30	281.162	288.68	u	-0.0380695
TCONS_00033852	chr13:10324409-10324776	-	368	37	40	425.698	535.523	u	-0.331118
TCONS_00033881	chr13:13004840-13005057	-	218	12	32	233.063	723.202	u	-1.63368
TCONS_00033885	chr13:13018475-13018772	-	298	44	37	625.15	611.718	u	0.0313357
TCONS_00033887	chr13:13023581-13023957	-	377	54	44	606.457	575.013	u	0.0768108
TCONS_00033930	chr13:13253380-13254219	-	840	26	24	131.051	140.766	u	-0.103171
TCONS_00033935	chr13:13282407-13282928	-	522	7	28	56.7774	264.273	u	-2.21864
TCONS_00033937	chr13:13289487-13291090	-	1604	24	91	63.3512	279.514	u	-2.14148
TCONS_00033939	chr13:13295617-13296130	-	514	5	23	41.1865	220.46	u	-2.42027
TCONS_00033941	chr13:13300892-13301210	-	319	5	25	66.3632	386.114	u	-2.54057
TCONS_00033977	chr13:13811892-13813014	-	1123	10	34	37.7023	149.164	u	-1.98417
TCONS_00034082	chr13:22502602-22503024	-	423	11	36	110.103	419.303	u	-1.92914
TCONS_00034084	chr13:22533954-22534245	-	292	17	26	246.498	438.689	u	-0.831623
TCONS_00034085	chr13:22534346-22534620	-	275	14	34	215.548	609.133	u	-1.49875
TCONS_00034086	chr13:22534795-22535225	-	431	21	33	206.295	377.227	u	-0.870724
TCONS_00034094	chr13:22628500-22629337	-	838	4	20	20.2099	117.585	u	-2.54057
TCONS_00034095	chr13:22638437-22640439	-	2003	19	52	40.1625	127.905	u	-1.67115
TCONS_00034098	chr13:22647204-22648230	-	1027	23	19	94.8211	91.1484	u	0.0569908
TCONS_00034099	chr13:22651922-22654822	-	2901	75	132	109.461	224.178	u	-1.03423
TCONS_00034102	chr13:22657959-22658754	-	796	9	30	47.8715	185.684	u	-1.95561
TCONS_00034104	chr13:22661777-22663631	-	1855	33	50	75.3213	132.798	u	-0.818104
TCONS_00034105	chr13:22663755-22664332	-	578	5	23	36.626	196.05	u	-2.42028
TCONS_00034108	chr13:22669155-22671031	-	1877	40	112	90.2284	293.981	u	-1.70407
TCONS_00034119	chr13:22704452-22705198	-	747	25	19	141.699	125.314	u	0.177282
TCONS_00034136	chr13:23627545-23628313	-	769	12	28	66.0697	179.39	u	-1.44104
TCONS_00034169	chr13:28482472-28483394	-	923	15	23	68.8077	122.77	u	-0.835316
TCONS_00034171	chr13:28489636-28490605	-	970	12	23	52.379	116.821	u	-1.15724
TCONS_00034208	chr13:32338451-32338903	-	453	1	20	9.34651	217.519	u	-4.54057
TCONS_00034232	chr13:34884474-34884890	-	417	58	92	588.897	1086.97	u	-0.884225
TCONS_00034233	chr13:34884961-34887935	-	2975	344	628	489.575	1040.01	u	-1.087
TCONS_00034237	chr13:35053284-35053695	-	412	47	90	483.001	1076.25	u	-1.15592
TCONS_00034238	chr13:35125565-35125932	-	368	34	64	391.182	856.837	u	-1.13118
TCONS_00034245	chr13:38156862-38157412	-	551	9	24	69.1574	214.598	u	-1.63368
TCONS_00034272	chr13:43245348-43245964	-	617	62	56	425.456	447.166	u	-0.0718006
TCONS_00034275	chr13:43252221-43252830	-	610	57	31	395.633	250.379	u	0.660049
TCONS_00034284	chr13:43554135-43554612	-	478	3	19	26.573	195.836	u	-2.88161
TCONS_00034285	chr13:43554812-43555490	-	679	19	25	118.476	181.4	u	-0.61458
TCONS_00034289	chr13:44874889-44875618	-	730	7	26	40.5997	175.476	u	-2.11173
TCONS_00034290	chr13:44875795-44876287	-	493	8	27	68.7054	269.825	u	-1.97353
TCONS_00034291	chr13:44878717-44880545	-	1829	23	52	53.2429	140.073	u	-1.39552
TCONS_00034292	chr13:44880889-44882003	-	1115	6	25	22.7837	110.467	u	-2.27754
TCONS_00034293	chr13:44883263-44883849	-	587	10	24	72.1289	201.437	u	-1.48168
TCONS_00034294	chr13:44884794-44885586	-	793	12	20	64.0702	124.258	u	-0.955613
TCONS_00034298	chr13:44910589-44911325	-	737	9	26	51.7038	173.809	u	-1.74916
TCONS_00034301	chr13:44917213-44917998	-	786	9	21	48.4806	131.632	u	-1.44103
TCONS_00034303	chr13:44944237-44944716	-	480	14	33	123.491	338.718	u	-1.45568
TCONS_00034310	chr13:47547090-47547651	-	562	20	23	150.675	201.631	u	-0.420277
TCONS_00034313	chr13:48610191-48611854	-	1664	68	52	173.023	153.963	u	0.16838
TCONS_00034423	chr13:62633307-62634601	-	1295	29	34	94.8148	129.353	u	-0.448129
TCONS_00034430	chr13:63806745-63809067	-	2323	112	163	204.135	345.704	u	-0.760014
TCONS_00034431	chr13:63809323-63812168	-	2846	137	184	203.814	318.529	u	-0.644172
TCONS_00034480	chr13:67983037-67983591	-	555	47	22	358.552	195.297	u	0.876513
TCONS_00034481	chr13:67990635-67990968	-	991	2893	3519	12360.1	17494.9	u	-0.501244
TCONS_00034501	chr13:73820775-73821639	-	865	3	24	14.6843	136.698	u	-3.21865
TCONS_00034542	chr13:77738918-77739868	-	951	21	28	93.4946	145.059	u	-0.633685
TCONS_00034545	chr13:77956921-77957395	-	475	11	34	98.0498	352.656	u	-1.84667
TCONS_00034577	chr13:78504372-78504977	-	606	16	40	111.788	325.202	u	-1.54057
TCONS_00034578	chr13:78505110-78505604	-	495	6	22	51.3208	218.969	u	-2.09311
TCONS_00034579	chr13:78505703-78508518	-	2816	89	184	133.815	321.922	u	-1.26647
TCONS_00034589	chr13:78818649-78819117	-	469	4	19	36.1106	199.594	u	-2.46657
TCONS_00034616	chr13:81297885-81299231	-	1347	22	41	69.1517	149.962	u	-1.11676
TCONS_00034630	chr13:82091336-82092017	-	790	39	23	209.019	143.439	u	0.543197
TCONS_00034655	chr14:398971-399277	+	307	32	23	441.326	369.11	u	0.257794
TCONS_00034656	chr14:402102-402663	+	562	25	6	188.344	52.5994	u	1.84025
TCONS_00034677	chr14:634945-635741	+	797	55	19	292.181	117.452	u	1.31479
TCONS_00034679	chr14:854950-855164	+	215	16	0	315.086	0	u	#DIV/0!
TCONS_00034896	chr14:4086904-4087486	+	583	60	56	435.743	473.244	u	-0.119107
TCONS_00034898	chr14:4088539-4089165	+	627	54	29	364.648	227.875	u	0.678262
TCONS_00035049	chr14:11738615-11739657	+	1043	36	30	146.139	141.711	u	0.0443895
TCONS_00035052	chr14:11747770-11748868	+	1099	39	20	150.25	89.6599	u	0.74483
TCONS_00035054	chr14:11753206-11753869	+	664	27	21	172.164	155.818	u	0.143922
TCONS_00035055	chr14:11755688-11756529	+	842	20	11	100.569	64.3645	u	0.643849
TCONS_00035067	chr14:13381585-13382720	+	1136	32	17	119.267	73.7287	u	0.693897
TCONS_00035081	chr14:15658813-15659243	+	431	20	3	196.472	34.2934	u	2.51832
TCONS_00035168	chr14:18098493-18099022	+	530	93	23	742.942	213.805	u	1.79695
TCONS_00035217	chr14:21259595-21260776	+	1182	33	11	118.207	45.8502	u	1.36632
TCONS_00035228	chr14:22732202-22733324	+	1123	29	8	109.337	35.0975	u	1.63934
TCONS_00035447	chr14:31909939-31910626	+	688	22	2	135.389	14.3221	u	3.2408
TCONS_00035527	chr14:37560019-37560480	+	462	21	15	192.453	159.961	u	0.266786
TCONS_00035529	chr14:37583338-37583953	+	616	32	4	219.946	31.9923	u	2.78135
TCONS_00035626	chr14:44209804-44210302	+	499	17	10	144.243	98.7337	u	0.546887
TCONS_00035637	chr14:44229985-44230728	+	744	20	6	113.816	39.7324	u	1.51832
TCONS_00035680	chr14:47732433-47733095	+	663	20	11	127.722	81.742	u	0.643858
TCONS_00035761	chr14:48636256-48636742	+	487	23	10	199.962	101.167	u	0.982987
TCONS_00035773	chr14:49841797-49842685	+	889	27	4	128.591	22.1679	u	2.53625
TCONS_00035785	chr14:50840958-50841229	+	272	52	18	809.435	326.039	u	1.31187
TCONS_00035788	chr14:50842059-50842570	+	512	83	50	686.366	481.134	u	0.512539
TCONS_00035892	chr14:63232535-63233516	+	982	32	15	137.97	75.2568	u	0.874461
TCONS_00035901	chr14:64038779-64039205	+	427	44	13	436.287	149.997	u	1.54034
TCONS_00035924	chr14:64442258-64443159	+	902	21	3	98.5736	16.3863	u	2.58871
TCONS_00035992	chr14:65713617-65714258	+	642	15	26	98.9245	199.528	u	-1.01219
TCONS_00036017	chr14:66301158-66301934	+	777	21	8	114.432	50.7265	u	1.17368
TCONS_00036045	chr14:67992050-67992707	+	658	20	11	128.692	82.3631	u	0.643852
TCONS_00036046	chr14:67993901-67995935	+	2035	67	27	139.398	65.368	u	1.09255
TCONS_00036049	chr14:68347951-68348802	+	852	30	6	149.083	34.6959	u	2.10328
TCONS_00036057	chr14:68474292-68475180	+	889	32	16	152.404	88.6715	u	0.781358
TCONS_00036155	chr14:73748036-73749360	+	1325	63	25	201.313	92.9587	u	1.11478
TCONS_00036159	chr14:73755299-73757150	+	1852	65	51	148.6	135.674	u	0.13129
TCONS_00036164	chr14:73771081-73771643	+	563	25	19	188.009	166.269	u	0.177283
TCONS_00036172	chr14:73790552-73791987	+	1436	45	27	132.68	92.635	u	0.518322
TCONS_00036173	chr14:73808551-73810056	+	1506	23	16	64.6622	52.3433	u	0.304918
TCONS_00036175	chr14:73824547-73825494	+	948	26	4	116.122	20.7882	u	2.4818
TCONS_00036214	chr14:74742044-74742444	+	401	24	11	253.405	135.149	u	0.906894
TCONS_00036216	chr14:74746496-74747382	+	887	47	24	224.348	133.307	u	0.750986
TCONS_00036217	chr14:74748372-74748825	+	454	24	12	223.822	130.224	u	0.781356
TCONS_00036219	chr14:74750496-74751413	+	918	40	33	184.487	177.108	u	0.0588898
TCONS_00036221	chr14:74754617-74754952	+	336	22	26	277.224	381.241	u	-0.459651
TCONS_00036222	chr14:74755025-74755985	+	961	55	36	242.319	184.563	u	0.392794
TCONS_00036225	chr14:74767895-74768305	+	411	24	9	247.239	107.886	u	1.1964
TCONS_00036227	chr14:74773169-74773713	+	545	29	15	225.294	135.6	u	0.732452
TCONS_00036229	chr14:74779794-74780082	+	289	25	8	366.26	136.382	u	1.42521
TCONS_00036230	chr14:74782440-74782999	+	560	34	11	257.062	96.7767	u	1.40938
TCONS_00036305	chr14:83180194-83180755	+	562	25	5	188.344	43.8328	u	2.10329
TCONS_00036308	chr14:83185769-83186112	+	344	22	0	270.777	0	u	#DIV/0!
TCONS_00036309	chr14:83191367-83192395	+	1029	30	6	123.439	28.7278	u	2.10328
TCONS_00036347	chr14:83795424-83795705	+	282	22	5	330.31	87.3548	u	1.91886
TCONS_00036356	chr14:83835713-83836272	+	560	20	3	151.213	26.3936	u	2.51832
TCONS_00036378	chr14:84504731-84505143	+	413	20	8	205.035	95.4346	u	1.10329
TCONS_00036394	chr14:439000-439431	-	432	56	11	548.848	125.451	u	2.12928
TCONS_00036396	chr14:440915-441158	-	244	27	15	468.513	302.878	u	0.629352
TCONS_00036397	chr14:441924-442421	-	498	150	48	1275.29	474.873	u	1.42521
TCONS_00036398	chr14:443242-443950	-	709	123	36	734.525	250.163	u	1.55394
TCONS_00036408	chr14:571232-571880	-	649	31	27	202.239	204.968	u	-0.0193375
TCONS_00036432	chr14:1435516-1436243	-	728	46	22	267.531	148.887	u	0.845488
TCONS_00036632	chr14:8896819-8897998	-	1180	35	20	125.584	83.5053	u	0.588713
TCONS_00036679	chr14:13408132-13408836	-	705	24	5	144.135	34.9419	u	2.04439
TCONS_00036680	chr14:13433769-13434375	-	607	19	7	132.53	56.8166	u	1.22193
TCONS_00036681	chr14:13481067-13481637	-	571	23	2	170.545	17.2568	u	3.30492
TCONS_00036682	chr14:13488782-13489598	-	817	22	4	114.011	24.1215	u	2.24078
TCONS_00036683	chr14:13492869-13494037	-	1169	47	5	170.228	21.0728	u	3.01401
TCONS_00036686	chr14:13503179-13504283	-	1105	68	35	260.552	156.053	u	0.739535
TCONS_00036689	chr14:13513360-13513784	-	425	42	10	418.416	115.925	u	1.85175
TCONS_00036705	chr14:13554482-13555007	-	526	43	44	346.123	412.129	u	-0.251811
TCONS_00036706	chr14:13555944-13556394	-	451	28	64	262.863	699.149	u	-1.41129
TCONS_00036711	chr14:13561235-13561692	-	458	50	39	462.224	419.532	u	0.139811
TCONS_00036715	chr14:13567997-13569120	-	1124	102	85	384.221	372.579	u	0.04439
TCONS_00036721	chr14:13580096-13580743	-	648	42	28	274.424	212.887	u	0.366319
TCONS_00036727	chr14:13622214-13622859	-	646	59	39	386.694	297.439	u	0.378599
TCONS_00036733	chr14:13631452-13631789	-	338	24	20	300.637	291.527	u	0.0443931
TCONS_00036736	chr14:13638545-13639177	-	633	50	17	334.437	132.316	u	1.33775
TCONS_00036739	chr14:13645950-13647170	-	1221	172	158	596.431	637.54	u	-0.0961606
TCONS_00036740	chr14:13647362-13647972	-	611	77	83	533.577	669.272	u	-0.326896
TCONS_00036748	chr14:13660046-13661124	-	1079	75	46	294.298	210.04	u	0.486614
TCONS_00036750	chr14:13663227-13663641	-	415	29	14	295.868	166.206	u	0.831981
TCONS_00036883	chr14:17954268-17955054	-	787	1745	2726	9387.9	17065.4	u	-0.8622
TCONS_00036950	chr14:20689867-20690487	-	621	34	13	231.812	103.138	u	1.16838
TCONS_00036973	chr14:21898419-21899670	-	1252	72	37	243.487	145.601	u	0.741824
TCONS_00037227	chr14:32870803-32872306	-	1504	33	3	92.8996	9.82742	u	3.24079
TCONS_00037400	chr14:38868905-38869623	-	719	32	6	188.438	41.1139	u	2.19639
TCONS_00037401	chr14:38869676-38869977	-	302	20	10	280.395	163.139	u	0.781359
TCONS_00037402	chr14:38870317-38871200	-	884	30	13	143.687	72.4531	u	0.98781
TCONS_00037403	chr14:38872082-38872866	-	785	30	13	161.808	81.5905	u	0.98781
TCONS_00037413	chr14:38896021-38897089	-	1069	30	10	118.82	46.088	u	1.36631
TCONS_00037414	chr14:38897324-38897974	-	651	22	11	143.083	83.2487	u	0.781353
TCONS_00037426	chr14:38919877-38920491	-	615	26	22	178.997	176.244	u	0.0223613
TCONS_00037442	chr14:39268995-39269397	-	403	38	22	399.233	268.957	u	0.569855
TCONS_00037444	chr14:39275898-39276189	-	292	35	15	507.496	253.09	u	1.00375
TCONS_00037445	chr14:39278070-39278671	-	602	45	30	316.493	245.522	u	0.366321
TCONS_00037452	chr14:39293028-39293563	-	536	43	25	339.665	229.795	u	0.563765
TCONS_00037453	chr14:39293651-39293989	-	339	24	16	299.75	232.534	u	0.366318
TCONS_00037572	chr14:45825147-45826066	-	920	28	12	128.86	64.2628	u	1.00375
TCONS_00037578	chr14:46192681-46193324	-	644	25	3	164.362	22.951	u	2.84025
TCONS_00037579	chr14:46201288-46201968	-	681	20	8	124.346	57.8774	u	1.10329
TCONS_00037590	chr14:46365032-46365828	-	797	20	5	106.248	30.9085	u	1.78136
TCONS_00037592	chr14:46368414-46369129	-	716	28	3	165.574	20.6431	u	3.00374
TCONS_00037595	chr14:46372067-46372855	-	789	24	12	128.79	74.9325	u	0.781357
TCONS_00037596	chr14:46373980-46375044	-	1065	28	12	111.316	55.5134	u	1.00375
TCONS_00037597	chr14:46375548-46376442	-	895	26	17	122.998	93.5819	u	0.394333
TCONS_00037599	chr14:46377410-46378679	-	1270	55	13	183.361	50.4319	u	1.86228
TCONS_00037606	chr14:46392354-46393016	-	663	42	14	268.215	104.035	u	1.36632
TCONS_00037607	chr14:46399638-46400328	-	691	28	5	171.565	35.6499	u	2.26679
TCONS_00037608	chr14:46406774-46407547	-	774	30	12	164.107	76.3847	u	1.10328
TCONS_00037612	chr14:46414851-46415475	-	625	27	0	182.907	0	u	#DIV/0!
TCONS_00037618	chr14:46430087-46431354	-	1268	47	20	156.937	77.71	u	1.01401
TCONS_00037620	chr14:46432793-46433116	-	324	22	8	287.492	121.65	u	1.24079
TCONS_00037621	chr14:46433240-46433938	-	699	28	6	169.601	42.2902	u	2.00375
TCONS_00037625	chr14:46468414-46468933	-	520	27	9	219.841	85.2717	u	1.36632
TCONS_00037627	chr14:46471412-46471754	-	343	23	3	283.91	43.0917	u	2.71995
TCONS_00037628	chr14:46474335-46474801	-	467	42	15	380.785	158.249	u	1.26678
TCONS_00037650	chr14:47659371-47659898	-	528	19	8	152.359	74.6487	u	1.02929
TCONS_00037651	chr14:47738875-47739746	-	872	19	17	92.2539	96.0502	u	-0.0581787
TCONS_00037657	chr14:47778946-47779317	-	372	24	7	273.159	92.7088	u	1.55896
TCONS_00037667	chr14:49700069-49700954	-	886	19	15	90.7962	83.411	u	0.122394
TCONS_00037720	chr14:60035686-60035965	-	280	52	28	786.309	492.681	u	0.674443
TCONS_00037728	chr14:60147675-60148424	-	750	22	2	124.196	13.1382	u	3.24078
TCONS_00037729	chr14:60159005-60160016	-	1012	36	20	150.616	97.3678	u	0.629358
TCONS_00037730	chr14:60183822-60184504	-	683	20	10	123.982	72.1349	u	0.781361
TCONS_00037734	chr14:60211661-60212616	-	956	31	17	137.294	87.6107	u	0.64809
TCONS_00037736	chr14:60214300-60215489	-	1190	40	29	142.318	120.065	u	0.245302
TCONS_00037737	chr14:60240184-60240698	-	515	16	13	131.541	124.366	u	0.0809204
TCONS_00037738	chr14:60246697-60247543	-	847	32	9	159.961	52.351	u	1.61143
TCONS_00037740	chr14:60253062-60253583	-	522	27	5	218.998	47.1917	u	2.21431
TCONS_00037744	chr14:60267575-60268494	-	920	30	10	138.064	53.5523	u	1.36632
TCONS_00037763	chr14:60532959-60533786	-	828	18	11	92.0428	65.4528	u	0.49185
TCONS_00037764	chr14:60547258-60548317	-	1060	36	15	143.795	69.719	u	1.04439
TCONS_00037765	chr14:60551849-60552969	-	1121	28	16	105.755	70.3202	u	0.588715
TCONS_00037946	chr14:71598645-71599305	-	661	20	13	128.108	96.8965	u	0.402844
TCONS_00038075	chr14:78715980-78716946	-	967	26	5	113.84	25.4747	u	2.15987
TCONS_00038105	chr14:83115033-83116015	-	983	21	5	90.451	25.0601	u	1.85174
TCONS_00038106	chr14:83124896-83125936	-	1041	21	7	85.4115	33.1294	u	1.36632
TCONS_00038187	chr14:4100255-4100684	+	430	17	42	167.389	481.224	u	-1.5235
TCONS_00038276	chr14:11748220-11749215	+	996	20	30	85.0195	148.398	u	-0.803606
TCONS_00038321	chr14:18098284-18098750	+	467	66	32	598.377	337.597	u	0.825753
TCONS_00038335	chr14:24831648-24834781	+	3134	177	224	239.123	352.14	u	-0.558396
TCONS_00038418	chr14:38745249-38745603	+	355	50	27	596.334	374.715	u	0.670327
TCONS_00038427	chr14:39429244-39429913	+	670	9	20	56.8742	147.069	u	-1.37065
TCONS_00038454	chr14:44209966-44210877	+	912	17	29	78.9227	156.664	u	-0.989161
TCONS_00038455	chr14:44213391-44214318	+	928	14	22	63.8745	116.799	u	-0.870716
TCONS_00038553	chr14:50837912-50840543	+	2632	544	387	875.106	724.421	u	0.272629
TCONS_00038569	chr14:60077589-60078554	+	966	30	39	131.49	198.909	u	-0.597155
TCONS_00038578	chr14:63229573-63229950	+	378	7	20	78.4068	260.678	u	-1.73322
TCONS_00038579	chr14:63230740-63232044	+	1305	34	41	110.31	154.789	u	-0.488739
TCONS_00038599	chr14:65375740-65376795	+	1056	14	24	56.1322	111.973	u	-0.99625
TCONS_00038601	chr14:65761619-65762037	+	419	0	22	0	258.687	u	#NUM!
TCONS_00038632	chr14:73755121-73755881	+	761	20	22	111.274	142.431	u	-0.356147
TCONS_00038633	chr14:73755979-73757484	+	1506	48	39	134.947	127.587	u	0.0809116
TCONS_00038635	chr14:73769128-73769680	+	553	14	20	107.189	178.185	u	-0.733219
TCONS_00038637	chr14:73772465-73775139	+	2675	76	55	120.292	101.299	u	0.247921
TCONS_00038638	chr14:73781142-73781595	+	454	6	20	55.9555	217.04	u	-1.95561
TCONS_00038640	chr14:73791380-73792477	+	1098	25	22	96.4018	98.7157	u	-0.0342195
TCONS_00038641	chr14:74635462-74635751	+	290	19	22	277.398	373.758	u	-0.430147
TCONS_00038642	chr14:74636507-74637047	+	541	40	36	313.048	327.847	u	-0.0666388
TCONS_00038647	chr14:74741724-74742218	+	495	20	19	171.069	189.11	u	-0.144647
TCONS_00038649	chr14:74747087-74747860	+	774	34	30	185.988	190.962	u	-0.038076
TCONS_00038650	chr14:74751100-74751646	+	547	17	28	131.586	252.195	u	-0.938534
TCONS_00038651	chr14:74754731-74755188	+	458	29	42	268.09	451.804	u	-0.75298
TCONS_00038652	chr14:74758806-74759299	+	494	39	34	334.261	339.092	u	-0.0207017
TCONS_00038653	chr14:74774667-74775036	+	370	14	24	160.204	319.577	u	-0.996253
TCONS_00038675	chr14:83793086-83793741	+	656	27	33	174.264	247.843	u	-0.508152
TCONS_00038676	chr14:83801693-83802116	+	424	15	32	149.787	371.835	u	-1.31175
TCONS_00038752	chr14:13373085-13374037	-	953	20	37	88.8556	191.282	u	-1.10617
TCONS_00038754	chr14:13413002-13414134	-	1133	20	30	74.7391	130.454	u	-0.803606
TCONS_00038755	chr14:13498600-13500694	-	2095	156	112	315.274	263.39	u	0.259406
TCONS_00038758	chr14:13510249-13510735	-	487	20	20	173.88	202.333	u	-0.21864
TCONS_00038759	chr14:13511312-13511890	-	579	15	27	109.688	229.748	u	-1.06665
TCONS_00038760	chr14:13513977-13514713	-	737	33	37	189.581	247.343	u	-0.383699
TCONS_00038764	chr14:13526903-13527441	-	539	22	22	172.815	201.094	u	-0.218642
TCONS_00038766	chr14:13532000-13532733	-	734	31	45	178.819	302.053	u	-0.756302
TCONS_00038768	chr14:13544125-13544890	-	766	51	46	281.896	295.866	u	-0.0697809
TCONS_00038774	chr14:13567026-13567455	-	430	6	23	59.0786	263.527	u	-2.15724
TCONS_00038777	chr14:13596817-13597113	-	297	14	24	199.581	398.126	u	-0.996251
TCONS_00038778	chr14:13602998-13603494	-	497	24	40	204.457	396.524	u	-0.955611
TCONS_00038781	chr14:13611718-13612289	-	572	26	52	192.453	447.892	u	-1.21864
TCONS_00038784	chr14:13627378-13627731	-	354	15	35	179.405	487.114	u	-1.44104
TCONS_00038788	chr14:13641840-13642175	-	336	13	34	163.814	498.546	u	-1.60567
TCONS_00038891	chr14:20737615-20738603	-	989	60	47	256.864	234.136	u	0.133658
TCONS_00038928	chr14:32828297-32828907	-	611	3	24	20.7887	193.525	u	-3.21865
TCONS_00038935	chr14:35489002-35490078	-	1077	0	38	0	173.834	u	#NUM!
TCONS_00038937	chr14:35494506-35495040	-	535	4	24	31.6558	221.016	u	-2.80361
TCONS_00038938	chr14:35580641-35581077	-	437	14	21	135.642	236.758	u	-0.803609
TCONS_00038992	chr14:38867875-38868734	-	860	12	35	59.0786	200.51	u	-1.76297
TCONS_00038996	chr14:38904011-38905046	-	1036	20	28	81.7369	133.157	u	-0.704069
TCONS_00039001	chr14:38920188-38920783	-	596	19	30	134.976	247.994	u	-0.877602
TCONS_00039018	chr14:39268025-39268409	-	385	23	37	252.938	473.486	u	-0.904538
TCONS_00039019	chr14:39275483-39275954	-	472	36	36	322.93	375.774	u	-0.218644
TCONS_00039020	chr14:39281863-39282670	-	808	52	71	272.483	432.925	u	-0.667951
TCONS_00039048	chr14:46217031-46217869	-	839	6	20	30.2787	117.445	u	-1.95561
TCONS_00039053	chr14:46241504-46242828	-	1325	31	57	99.0589	211.946	u	-1.09734
TCONS_00039054	chr14:46382777-46383650	-	874	19	22	92.0428	124.016	u	-0.430149
TCONS_00039058	chr14:46470366-46471145	-	780	30	29	162.845	183.176	u	-0.169731
TCONS_00039059	chr14:46484030-46485324	-	1295	66	49	215.785	186.42	u	0.211038
TCONS_00039061	chr14:46632755-46633603	-	849	39	43	194.493	249.532	u	-0.359507
TCONS_00039062	chr14:47045976-47046631	-	656	0	22	0	165.228	u	#NUM!
TCONS_00039066	chr14:47738452-47739262	-	811	7	20	36.5447	121.5	u	-1.73322
TCONS_00039067	chr14:47739325-47740071	-	747	12	18	68.0156	118.718	u	-0.803601
TCONS_00039080	chr14:60210458-60211153	-	696	3	28	18.2499	198.205	u	-3.44103
TCONS_00039090	chr14:60253887-60254858	-	972	36	37	156.814	187.543	u	-0.258167
TCONS_00039093	chr14:60261792-60262545	-	754	11	28	61.7688	182.959	u	-1.56657
TCONS_00039096	chr14:60271304-60271670	-	367	2	20	23.0734	268.491	u	-3.54057
TCONS_00039099	chr14:60279533-60280376	-	844	8	28	40.1324	163.449	u	-2.026
TCONS_00039206	chr14:82969768-82970175	-	408	0	20	0	241.51	u	#NUM!
TCONS_00039207	chr14:82991785-82992168	-	384	10	28	110.26	359.247	u	-1.70407
TCONS_00039208	chr14:83038384-83039145	-	762	2	25	11.1128	161.641	u	-3.8625
TCONS_00039209	chr14:83060109-83060632	-	524	2	19	16.1602	178.644	u	-3.46657
TCONS_00039211	chr14:83127763-83128830	-	1068	19	29	75.3234	133.78	u	-0.828692
TCONS_00039341	chr15:8103478-8103811	+	334	24	3	304.237	44.2528	u	2.78135
TCONS_00039344	chr15:8106695-8107076	+	382	42	7	465.515	90.2819	u	2.36632
TCONS_00039505	chr15:14598275-14599317	+	1043	39	14	158.317	66.1317	u	1.2594
TCONS_00039509	chr15:14612162-14612536	+	375	26	22	293.555	289.04	u	0.0223617
TCONS_00039562	chr15:17801438-17801767	+	330	19	5	243.774	74.6487	u	1.70736
TCONS_00039752	chr15:25125299-25127228	+	1930	83	23	182.083	58.7133	u	1.63284
TCONS_00039762	chr15:25306610-25307289	+	680	28	18	174.34	130.416	u	0.418783
TCONS_00039764	chr15:25310898-25311979	+	1082	31	13	121.306	59.1946	u	1.03511
TCONS_00039768	chr15:25322811-25323387	+	577	20	5	146.758	42.6933	u	1.78136
TCONS_00039856	chr15:29786997-29787581	+	585	19	13	137.514	109.485	u	0.328845
TCONS_00039877	chr15:29920300-29921347	+	1048	22	9	88.881	42.3104	u	1.07086
TCONS_00039968	chr15:32792171-32792791	+	621	26	2	177.268	15.8674	u	3.48179
TCONS_00040062	chr15:35988989-35989726	+	738	24	22	137.69	146.87	u	-0.093116
TCONS_00040068	chr15:36005456-36007187	+	1732	59	23	144.229	65.4253	u	1.14044
TCONS_00040078	chr15:36041998-36043584	+	1587	57	25	152.071	77.612	u	0.970393
TCONS_00040080	chr15:36048936-36050204	+	1269	28	31	93.4209	120.356	u	-0.365491
TCONS_00040082	chr15:36056605-36057375	+	771	42	7	230.644	44.7311	u	2.36632
TCONS_00040106	chr15:36214571-36215593	+	1023	25	24	103.469	115.585	u	-0.159756
TCONS_00040156	chr15:38451460-38452051	+	592	23	1	164.495	8.32232	u	4.30491
TCONS_00040164	chr15:38628021-38629027	+	1007	22	18	92.4998	88.0662	u	0.0708618
TCONS_00040171	chr15:38807236-38807851	+	616	30	2	206.2	15.9961	u	3.68825
TCONS_00040208	chr15:41294211-41295843	+	1633	140	84	362.986	253.431	u	0.518321
TCONS_00040234	chr15:42410006-42410971	+	966	44	20	192.852	102.004	u	0.918868
TCONS_00040268	chr15:43682699-43683139	+	441	19	0	182.416	0	u	#DIV/0!
TCONS_00040282	chr15:44062137-44062869	+	733	20	4	115.524	26.8857	u	2.10328
TCONS_00040420	chr15:46811887-46812186	+	300	22	2	310.491	32.8454	u	3.24079
TCONS_00040426	chr15:46860326-46860578	+	253	18	5	301.231	97.3678	u	1.62935
TCONS_00040441	chr15:47013016-47013891	+	876	26	10	125.666	56.2421	u	1.15987
TCONS_00040500	chr15:48314714-48315441	+	728	18	21	104.686	142.12	u	-0.441041
TCONS_00040506	chr15:48501928-48502506	+	579	18	1	131.626	8.50917	u	3.95128
TCONS_00040545	chr15:49825254-49825452	+	199	20	12	425.525	297.094	u	0.518324
TCONS_00040577	chr15:50888708-50889517	+	810	20	2	104.542	12.165	u	3.10327
TCONS_00040676	chr15:53647317-53648134	+	818	20	7	103.52	42.161	u	1.29593
TCONS_00040739	chr15:55047863-55049002	+	1140	50	15	185.7	64.8265	u	1.51832
TCONS_00040741	chr15:55050937-55051838	+	902	38	11	178.371	60.0831	u	1.56985
TCONS_00040743	chr15:55055384-55056182	+	799	20	24	105.982	147.989	u	-0.481671
TCONS_00040853	chr15:57205348-57206408	+	1061	50	24	199.527	111.445	u	0.840252
TCONS_00040854	chr15:57206500-57207564	+	1065	51	21	202.753	97.1484	u	1.06146
TCONS_00040855	chr15:57208798-57209785	+	988	32	7	137.133	34.9066	u	1.974
TCONS_00040977	chr15:64362282-64363102	+	821	34	23	175.341	138.023	u	0.345255
TCONS_00040993	chr15:64435821-64436629	+	809	19	0	99.4381	0	u	#DIV/0!
TCONS_00041046	chr15:65897476-65898434	+	959	22	6	97.1296	30.8247	u	1.65582
TCONS_00041061	chr15:66040347-66041290	+	944	39	16	174.92	83.5053	u	1.06676
TCONS_00041078	chr15:66321742-66322345	+	604	31	4	217.306	32.6279	u	2.73555
TCONS_00041079	chr15:66327276-66328361	+	1086	37	15	144.251	68.0499	u	1.08392
TCONS_00041229	chr15:76058817-76060053	+	1237	69	40	236.171	159.315	u	0.56795
TCONS_00041307	chr15:77525433-77526133	+	701	20	9	120.798	63.2544	u	0.933359
TCONS_00041394	chr15:78975869-78976935	+	1067	18	73	71.4259	337.073	u	-2.23854
TCONS_00041452	chr15:80015229-80015702	+	474	20	0	178.648	0	u	#DIV/0!
TCONS_00041553	chr15:82704257-82704831	+	575	22	9	161.995	77.1153	u	1.07086
TCONS_00041554	chr15:82704982-82705862	+	881	27	20	129.758	111.846	u	0.21431
TCONS_00041702	chr15:6636266-6636850	-	585	37	10	267.79	84.219	u	1.66888
TCONS_00041707	chr15:6739803-6740458	-	656	26	11	167.81	82.6142	u	1.02237
TCONS_00041725	chr15:7792326-7793005	-	680	24	0	149.434	0	u	#DIV/0!
TCONS_00041732	chr15:7965418-7966932	-	1515	53	10	148.119	32.5202	u	2.18735
TCONS_00041733	chr15:7968828-7969653	-	826	31	5	158.902	29.8233	u	2.41363
TCONS_00041734	chr15:7981641-7982262	-	622	20	7	136.14	55.4464	u	1.29593
TCONS_00041735	chr15:7983867-7984798	-	932	17	2	77.2291	10.5726	u	2.86881
TCONS_00041736	chr15:7986494-7987459	-	966	24	3	105.192	15.3007	u	2.78136
TCONS_00041737	chr15:7988603-7989684	-	1082	45	7	176.089	31.874	u	2.46585
TCONS_00041747	chr15:8022304-8023135	-	832	21	6	106.867	35.5299	u	1.58871
TCONS_00041748	chr15:8026542-8027975	-	1434	37	26	109.245	89.3285	u	0.290375
TCONS_00041750	chr15:8031164-8032501	-	1338	27	10	85.4388	36.8222	u	1.21432
TCONS_00041753	chr15:8041588-8042418	-	831	29	8	147.756	47.4302	u	1.63934
TCONS_00041763	chr15:8065296-8067817	-	2522	113	37	189.706	72.2808	u	1.39208
TCONS_00041773	chr15:8253771-8255393	-	1623	50	0	130.437	0	u	#DIV/0!
TCONS_00041774	chr15:8255888-8256570	-	683	21	5	130.181	36.0674	u	1.85175
TCONS_00041775	chr15:8256634-8257693	-	1060	44	19	175.75	88.3108	u	0.992863
TCONS_00042164	chr15:33280045-33281044	-	1000	24	4	101.615	19.7072	u	2.36632
TCONS_00042189	chr15:34211287-34214103	-	2817	91	31	136.774	54.2177	u	1.33496
TCONS_00042210	chr15:35018522-35019366	-	845	26	3	130.276	17.4916	u	2.89684
TCONS_00042704	chr15:53019072-53019733	-	662	32	11	204.663	81.8655	u	1.32192
TCONS_00042717	chr15:53135379-53135963	-	585	32	8	231.602	67.3752	u	1.78136
TCONS_00042769	chr15:54264405-54264937	-	533	34	11	270.084	101.679	u	1.40939
TCONS_00042770	chr15:54276439-54276941	-	503	21	7	176.766	68.564	u	1.36632
TCONS_00042782	chr15:54579254-54580098	-	845	22	0	110.234	0	u	#DIV/0!
TCONS_00042783	chr15:54581948-54582582	-	635	29	5	193.362	38.7938	u	2.31741
TCONS_00042835	chr15:56431505-56432264	-	760	51	18	284.122	116.688	u	1.28385
TCONS_00042837	chr15:56534965-56535955	-	991	19	22	81.176	109.374	u	-0.430145
TCONS_00042896	chr15:61494574-61495516	-	943	20	6	89.7979	31.3477	u	1.51832
TCONS_00042897	chr15:61496956-61497949	-	994	22	6	93.7096	29.7393	u	1.65583
TCONS_00043062	chr15:66927739-66928598	-	860	31	12	152.62	68.7462	u	1.15059
TCONS_00043081	chr15:71239431-71240078	-	648	28	1	182.949	7.60311	u	4.58871
TCONS_00043149	chr15:74295338-74296231	-	894	34	20	161.023	110.22	u	0.546881
TCONS_00043233	chr15:77707624-77708297	-	674	19	12	119.355	87.7177	u	0.444319
TCONS_00043234	chr15:77710017-77710816	-	800	43	12	227.576	73.9022	u	1.62266
TCONS_00043235	chr15:77710870-77712284	-	1415	61	35	182.524	121.865	u	0.582802
TCONS_00043236	chr15:77712360-77713210	-	851	44	32	218.913	185.262	u	0.240791
TCONS_00043237	chr15:77713355-77714348	-	994	50	12	212.976	59.4786	u	1.84025
TCONS_00043261	chr15:78440735-78441561	-	827	21	1	107.513	5.95745	u	4.17367
TCONS_00043331	chr15:80113802-80114865	-	1064	29	0	115.4	0	u	#DIV/0!
TCONS_00043484	chr15:4791782-4792406	+	625	9	25	60.9692	197.072	u	-1.69257
TCONS_00043492	chr15:5755443-5756129	+	687	64	50	394.431	358.574	u	0.137502
TCONS_00043590	chr15:14605163-14606602	+	1440	59	73	173.475	249.762	u	-0.525826
TCONS_00043592	chr15:14613070-14613777	+	708	51	59	304.989	410.568	u	-0.428864
TCONS_00043597	chr15:14881921-14882489	+	569	0	18	0	155.857	u	#NUM!
TCONS_00043707	chr15:25306996-25308355	+	1360	33	56	102.736	202.869	u	-0.981607
TCONS_00043717	chr15:29537708-29538213	+	506	6	21	50.2052	204.472	u	-2.02599
TCONS_00043800	chr15:35994994-35995950	+	957	58	22	256.604	113.26	u	1.17991
TCONS_00043804	chr15:36027020-36027976	+	957	17	29	75.2116	149.297	u	-0.989158
TCONS_00043808	chr15:36041304-36043092	+	1789	73	53	172.767	145.959	u	0.243265
TCONS_00043814	chr15:36067836-36069043	+	1208	38	31	133.188	126.433	u	0.075091
TCONS_00043842	chr15:40573698-40573880	+	633	24	21	160.53	163.449	u	-0.0259976
TCONS_00043880	chr15:44163414-44163922	+	509	6	16	49.9093	154.87	u	-1.63368
TCONS_00043905	chr15:45689774-45690687	+	914	4	28	18.5294	150.931	u	-3.026
TCONS_00043911	chr15:46822252-46824352	+	2170	260	112	507.296	254.287	u	0.99637
TCONS_00043913	chr15:46806599-46807982	+	1384	100	75	305.923	266.988	u	0.196394
TCONS_00043914	chr15:46810882-46811700	+	819	58	25	299.842	150.391	u	0.995484
TCONS_00043918	chr15:46830207-46831277	+	1071	49	45	193.711	207.009	u	-0.0957876
TCONS_00043947	chr15:48504983-48505260	+	278	2	18	30.4602	319.002	u	-3.38857
TCONS_00043957	chr15:53598809-53599159	+	351	20	30	241.252	421.095	u	-0.803605
TCONS_00043986	chr15:54929595-54930346	+	752	22	42	123.866	275.168	u	-1.15153
TCONS_00043989	chr15:55975289-55975767	+	479	0	21	0	215.998	u	#NUM!
TCONS_00044046	chr15:64365477-64366376	+	900	49	75	230.516	410.568	u	-0.832754
TCONS_00044047	chr15:64367224-64367758	+	535	8	30	63.3117	276.27	u	-2.12553
TCONS_00044054	chr15:65499993-65501768	+	1776	231	97	550.702	269.088	u	1.03319
TCONS_00044060	chr15:66063524-66064830	+	1307	18	27	58.3102	101.778	u	-0.803606
TCONS_00044062	chr15:66309471-66310495	+	1025	41	43	169.359	206.686	u	-0.287356
TCONS_00044065	chr15:66325974-66327095	+	1122	19	29	71.6982	127.342	u	-0.8287
TCONS_00044103	chr15:75653718-75654881	+	1164	10	58	36.3743	245.494	u	-2.7547
TCONS_00044106	chr15:75666443-75667129	+	687	6	24	36.9779	172.116	u	-2.21865
TCONS_00044112	chr15:75681093-75682562	+	1470	6	29	17.2815	97.1956	u	-2.49166
TCONS_00044113	chr15:75694527-75694848	+	322	0	32	0	489.621	u	#NUM!
TCONS_00044116	chr15:75708756-75709149	+	394	4	32	42.9845	400.147	u	-3.21864
TCONS_00044118	chr15:75847972-75848586	+	615	7	21	48.1915	168.233	u	-1.80361
TCONS_00044120	chr15:76059971-76060491	+	521	9	19	73.1396	179.673	u	-1.29665
TCONS_00044128	chr15:76153363-76154344	+	982	19	26	81.92	130.445	u	-0.671154
TCONS_00044159	chr15:78974719-78976519	+	1801	56	126	131.65	344.685	u	-1.38857
TCONS_00044162	chr15:78994474-78995535	+	1062	36	34	143.524	157.732	u	-0.136183
TCONS_00044165	chr15:79003931-79005418	+	1488	44	68	125.198	225.15	u	-0.846675
TCONS_00044170	chr15:79011142-79011747	+	606	14	23	97.8145	186.991	u	-0.934849
TCONS_00044176	chr15:82228584-82229258	+	675	6	21	37.6353	153.279	u	-2.026
TCONS_00044181	chr15:82738871-82739755	+	885	45	20	215.287	111.34	u	0.951289
TCONS_00044190	chr15:84095229-84095761	+	533	152	68	1207.44	628.561	u	0.941827
TCONS_00044191	chr15:84295383-84296216	+	834	16	19	81.2272	112.242	u	-0.466578
TCONS_00044192	chr15:84299434-84300322	+	889	12	38	57.1514	210.595	u	-1.88161
TCONS_00044218	chr15:7928583-7929137	-	555	6	20	45.7726	177.543	u	-1.95561
TCONS_00044253	chr15:20547932-20549208	-	1277	34	53	112.729	204.48	u	-0.859101
TCONS_00044355	chr15:33307107-33307601	-	495	7	21	59.8743	209.016	u	-1.8036
TCONS_00044356	chr15:33308854-33309660	-	807	13	35	68.2052	213.678	u	-1.64748
TCONS_00044357	chr15:33309810-33310653	-	844	2	34	10.0331	198.473	u	-4.3061
TCONS_00044358	chr15:33316320-33316862	-	543	4	22	31.1895	199.613	u	-2.67807
TCONS_00044359	chr15:33317637-33318262	-	626	7	26	47.3447	204.628	u	-2.11173
TCONS_00044368	chr15:33335783-33336899	-	1117	21	42	79.6001	185.252	u	-1.21865
TCONS_00044372	chr15:33346688-33352109	-	5422	168	273	131.189	248.067	u	-0.919083
TCONS_00044378	chr15:39521089-39522400	-	1312	61	26	196.854	97.635	u	1.01166
TCONS_00044420	chr15:45124442-45125500	-	1059	46	44	183.912	204.702	u	-0.15451
TCONS_00044431	chr15:45884717-45886367	-	1651	36	57	92.3216	170.096	u	-0.881609
TCONS_00044432	chr15:45888506-45888832	-	327	12	26	155.375	391.734	u	-1.33412
TCONS_00044481	chr15:53670361-53671260	-	900	53	26	249.334	142.33	u	0.80884
TCONS_00044500	chr15:54284231-54284992	-	762	9	39	50.0075	252.16	u	-2.33412
TCONS_00044511	chr15:56534533-56535724	-	1192	18	34	63.9358	140.53	u	-1.13618
TCONS_00044598	chr15:69801038-69801527	-	490	30	19	259.223	191.04	u	0.440319
TCONS_00044684	chr15:77707426-77708050	-	625	19	19	128.713	149.775	u	-0.218639
TCONS_00044685	chr15:77711429-77713016	-	1588	73	60	194.635	186.152	u	0.06429
TCONS_00044702	chr15:79098293-79098753	-	461	11	19	101.027	203.057	u	-1.00714
TCONS_00044712	chr15:83599099-83600678	-	1580	113	187	302.809	583.11	u	-0.94536
TCONS_00044773	chr16:1320434-1321363	+	930	30	19	136.58	100.655	u	0.440327
TCONS_00044796	chr16:1621499-1622132	+	634	21	2	140.242	15.542	u	3.17367
TCONS_00045023	chr16:12852655-12853432	+	778	20	5	108.842	31.6633	u	1.78135
TCONS_00045033	chr16:13109178-13109566	+	389	26	16	282.99	202.645	u	0.481796
TCONS_00045118	chr16:24719659-24720216	+	558	22	7	166.931	61.8059	u	1.43344
TCONS_00045119	chr16:24720594-24721244	+	651	23	13	149.587	98.3849	u	0.604476
TCONS_00045130	chr16:24784922-24785641	+	720	28	25	164.654	171.07	u	-0.0551492
TCONS_00045132	chr16:24788102-24789219	+	1118	25	18	94.6773	79.3226	u	0.255287
TCONS_00045340	chr16:33076707-33077479	+	773	34	19	186.229	121.099	u	0.620891
TCONS_00045346	chr16:33179400-33179952	+	553	258	226	1975.34	2013.49	u	-0.0275973
TCONS_00045642	chr16:44522505-44523228	+	724	20	15	116.96	102.075	u	0.196386
TCONS_00045661	chr16:44620993-44621735	+	743	25	18	142.462	119.357	u	0.255294
TCONS_00045787	chr16:46218840-46219516	+	677	28	6	175.112	43.6645	u	2.00375
TCONS_00045933	chr16:51756623-51757600	+	978	50	22	216.461	110.828	u	0.965785
TCONS_00046054	chr16:55519478-55520541	+	1064	72	38	286.509	175.958	u	0.703349
TCONS_00046109	chr16:57164841-57165090	+	250	43	11	728.243	216.78	u	1.74819
TCONS_00046112	chr16:57179724-57180491	+	768	116	67	639.506	429.813	u	0.573249
TCONS_00046153	chr16:59102467-59103431	+	965	37	2	162.339	10.211	u	3.99081
TCONS_00046154	chr16:59105369-59106635	+	1267	23	2	76.8597	7.77713	u	3.30492
TCONS_00046268	chr16:62561452-62561927	+	476	76	46	676.012	476.121	u	0.505721
TCONS_00046331	chr16:64959436-64960808	+	1373	37	22	114.098	78.9438	u	0.531376
TCONS_00046332	chr16:64963161-64964001	+	841	25	5	125.861	29.2914	u	2.10328
TCONS_00046502	chr16:71037077-71037754	+	678	20	15	124.896	109	u	0.196399
TCONS_00046503	chr16:71050970-71051745	+	776	22	6	120.035	38.0939	u	1.65582
TCONS_00046547	chr16:72644251-72645082	+	832	29	14	147.578	82.9031	u	0.83198
TCONS_00046549	chr16:72649103-72649673	+	571	33	33	244.695	284.737	u	-0.218645
TCONS_00046559	chr16:72887512-72888289	+	778	28	11	152.379	69.6593	u	1.12928
TCONS_00046560	chr16:72889018-72889446	+	429	18	4	177.649	45.9376	u	1.95128
TCONS_00046596	chr16:75010278-75011647	+	1370	70	34	216.334	122.271	u	0.823178
TCONS_00046616	chr16:77024521-77025799	+	1279	45	13	148.967	50.0771	u	1.57277
TCONS_00046631	chr16:77421510-77422279	+	770	23	15	126.469	95.9769	u	0.398025
TCONS_00046634	chr16:77429017-77430092	+	1076	46	35	181.006	160.259	u	0.175632
TCONS_00046662	chr16:78668889-78669771	+	883	34	0	163.029	0	u	#DIV/0!
TCONS_00046705	chr16:81268775-81269696	+	922	30	18	137.765	96.1851	u	0.518324
TCONS_00046706	chr16:81269899-81270508	+	610	27	1	187.405	8.07674	u	4.53624
TCONS_00046768	chr16:1889341-1890008	-	668	24	6	152.119	44.2528	u	1.78136
TCONS_00046772	chr16:1914437-1915309	-	873	22	6	106.698	33.8613	u	1.65582
TCONS_00046873	chr16:4274143-4274476	-	334	26	22	329.59	324.521	u	0.0223606
TCONS_00046993	chr16:20838579-20838975	-	397	27	2	287.953	24.8202	u	3.53625
TCONS_00046994	chr16:20841167-20841834	-	668	39	13	247.193	95.8811	u	1.36632
TCONS_00046996	chr16:20852582-20853161	-	580	25	2	182.499	16.989	u	3.42522
TCONS_00046998	chr16:20868500-20868996	-	497	28	7	238.533	69.3917	u	1.78135
TCONS_00047006	chr16:20945358-20945612	-	255	22	5	365.284	96.6042	u	1.91886
TCONS_00047008	chr16:20948154-20948638	-	485	24	0	209.516	0	u	#DIV/0!
TCONS_00047011	chr16:20955331-20955808	-	478	26	1	230.3	10.3071	u	4.4818
TCONS_00047016	chr16:20981701-20982123	-	423	29	0	290.272	0	u	#DIV/0!
TCONS_00047017	chr16:20982243-20982674	-	432	30	9	294.026	102.642	u	1.51832
TCONS_00047019	chr16:20987665-20988088	-	424	31	7	309.559	81.3389	u	1.9282
TCONS_00047021	chr16:20992009-20992491	-	483	24	10	210.384	102.004	u	1.0444
TCONS_00047025	chr16:20999713-21000702	-	990	76	13	325.032	64.6955	u	2.32884
TCONS_00047026	chr16:21000871-21001908	-	1038	76	4	310.002	18.9858	u	4.02928
TCONS_00047034	chr16:21012316-21013355	-	1040	72	4	293.121	18.9493	u	3.95128
TCONS_00047035	chr16:21013479-21013790	-	312	21	2	284.979	31.5821	u	3.17368
TCONS_00047036	chr16:21014083-21014716	-	634	43	4	287.162	31.084	u	3.20762
TCONS_00047037	chr16:21014840-21015741	-	902	61	12	286.333	65.5452	u	2.12713
TCONS_00047038	chr16:21016733-21018028	-	1296	100	22	326.695	83.6342	u	1.96578
TCONS_00047039	chr16:21018707-21019622	-	916	54	14	249.601	75.3006	u	1.72889
TCONS_00047041	chr16:21021579-21023334	-	1756	130	20	313.449	56.114	u	2.4818
TCONS_00047042	chr16:21024953-21025329	-	377	30	5	336.921	65.3423	u	2.36632
TCONS_00047050	chr16:21046331-21046987	-	657	39	2	251.332	14.9979	u	4.06676
TCONS_00047051	chr16:21049309-21050358	-	1050	62	5	250.006	23.461	u	3.41363
TCONS_00047052	chr16:21051167-21051814	-	648	30	3	196.017	22.8093	u	3.10328
TCONS_00047053	chr16:21056112-21056601	-	490	25	2	216.019	20.1094	u	3.42522
TCONS_00047054	chr16:21057543-21058060	-	518	40	7	326.947	66.5785	u	2.29593
TCONS_00047057	chr16:21065432-21066286	-	855	52	14	257.505	80.6729	u	1.67444
TCONS_00047058	chr16:21067671-21068344	-	674	41	6	257.556	43.8589	u	2.55394
TCONS_00047059	chr16:21072687-21073324	-	638	37	0	245.544	0	u	#DIV/0!
TCONS_00047060	chr16:21073471-21074264	-	794	40	10	213.298	62.0505	u	1.78136
TCONS_00047065	chr16:21093564-21094155	-	592	25	5	178.799	41.6116	u	2.10328
TCONS_00047066	chr16:21094295-21095049	-	755	29	16	162.629	104.409	u	0.639338
TCONS_00047073	chr16:21117758-21118580	-	823	32	4	164.626	23.9456	u	2.78136
TCONS_00047074	chr16:21119207-21119891	-	685	22	0	135.981	0	u	#DIV/0!
TCONS_00047075	chr16:21120488-21121229	-	742	32	4	182.597	26.5596	u	2.78136
TCONS_00047077	chr16:21125603-21125971	-	369	26	7	298.328	93.4626	u	1.67444
TCONS_00047079	chr16:21136060-21136788	-	729	39	0	226.509	0	u	#DIV/0!
TCONS_00047081	chr16:21143250-21145132	-	1883	101	30	227.101	78.4941	u	1.53268
TCONS_00047083	chr16:21149128-21149849	-	722	26	0	152.47	0	u	#DIV/0!
TCONS_00047087	chr16:21155870-21156514	-	645	27	6	177.236	45.8308	u	1.95128
TCONS_00047089	chr16:21161785-21162251	-	467	40	8	362.653	84.3994	u	2.10329
TCONS_00047090	chr16:21162793-21163343	-	551	32	6	245.893	53.6495	u	2.19639
TCONS_00047092	chr16:21165461-21165795	-	335	27	7	341.245	102.948	u	1.72889
TCONS_00047093	chr16:21166633-21167424	-	792	40	6	213.837	37.3243	u	2.51832
TCONS_00047094	chr16:21168448-21169726	-	1279	77	16	254.899	61.6333	u	2.04814
TCONS_00047096	chr16:21172111-21172557	-	447	31	13	293.631	143.285	u	1.03512
TCONS_00047097	chr16:21172624-21173436	-	813	47	6	244.768	36.3602	u	2.75098
TCONS_00047098	chr16:21173620-21174739	-	1120	57	19	215.479	83.5798	u	1.36632
TCONS_00047100	chr16:21179611-21180152	-	542	37	4	289.035	36.3602	u	2.99081
TCONS_00047101	chr16:21185911-21186579	-	669	40	6	253.152	44.1867	u	2.51832
TCONS_00047102	chr16:21187594-21188886	-	1293	59	18	193.197	68.5867	u	1.49407
TCONS_00047103	chr16:21189399-21190427	-	1029	42	12	172.815	57.4555	u	1.58871
TCONS_00047105	chr16:21192829-21193796	-	968	49	8	214.323	40.7175	u	2.39607
TCONS_00047110	chr16:21201271-21202232	-	962	81	9	356.498	46.0928	u	2.95128
TCONS_00047111	chr16:21202655-21203392	-	738	37	5	212.272	33.3795	u	2.66888
TCONS_00047113	chr16:21206924-21207723	-	800	45	14	238.161	86.2192	u	1.46586
TCONS_00047114	chr16:21209210-21210190	-	981	82	9	353.91	45.2001	u	2.96898
TCONS_00047115	chr16:21211699-21212129	-	431	27	6	265.237	68.5867	u	1.95128
TCONS_00047117	chr16:21213586-21214138	-	553	33	11	252.66	98.0017	u	1.36632
TCONS_00047118	chr16:21214351-21215988	-	1638	110	27	284.332	81.2112	u	1.80783
TCONS_00047124	chr16:21221077-21223784	-	2708	257	48	401.821	87.329	u	2.20202
TCONS_00047125	chr16:21224962-21225937	-	976	56	12	242.933	60.5756	u	2.00375
TCONS_00047127	chr16:21228206-21233111	-	4906	283	63	244.234	63.2673	u	1.94873
TCONS_00047128	chr16:21233187-21234776	-	1590	57	14	151.784	43.3807	u	1.80689
TCONS_00047129	chr16:21235243-21235524	-	282	25	8	375.352	139.768	u	1.42521
TCONS_00047130	chr16:21235804-21236143	-	340	28	9	348.68	130.416	u	1.41878
TCONS_00047133	chr16:21240309-21240951	-	643	36	0	237.05	0	u	#DIV/0!
TCONS_00047134	chr16:21241002-21242034	-	1033	45	2	184.442	9.53884	u	4.27321
TCONS_00047135	chr16:21244212-21244859	-	648	23	0	150.28	0	u	#DIV/0!
TCONS_00047137	chr16:21248811-21249895	-	1085	57	1	222.43	4.54084	u	5.61425
TCONS_00047139	chr16:21255201-21255918	-	718	26	3	153.319	20.5856	u	2.89683
TCONS_00047140	chr16:21256607-21258153	-	1547	61	7	166.95	22.2933	u	2.90473
TCONS_00047146	chr16:21265206-21266824	-	1619	112	23	292.9	69.9918	u	2.06515
TCONS_00047148	chr16:21268571-21269176	-	606	29	13	202.616	105.691	u	0.938896
TCONS_00047156	chr16:21287063-21287748	-	686	39	0	240.707	0	u	#DIV/0!
TCONS_00047157	chr16:21287749-21288617	-	869	50	12	243.612	68.0342	u	1.84025
TCONS_00047228	chr16:22491934-22492595	-	662	22	14	140.706	104.192	u	0.433439
TCONS_00047305	chr16:27308397-27309138	-	742	19	8	108.417	53.1193	u	1.02928
TCONS_00047306	chr16:27316556-27316858	-	303	19	0	265.496	0	u	#DIV/0!
TCONS_00047307	chr16:27319006-27320574	-	1569	43	1	116.036	3.1401	u	5.20762
TCONS_00047308	chr16:27322726-27324377	-	1652	69	17	176.843	50.6996	u	1.80242
TCONS_00047562	chr16:38091240-38092239	-	1000	27	7	114.317	34.4877	u	1.72889
TCONS_00047617	chr16:41981832-41983592	-	1761	41	17	98.5762	47.5615	u	1.05145
TCONS_00047715	chr16:44397569-44398137	-	569	22	3	163.704	25.9762	u	2.65583
TCONS_00047777	chr16:45460605-45461766	-	1162	25	18	91.0923	76.3189	u	0.255289
TCONS_00047778	chr16:45462753-45465095	-	2343	93	43	168.058	90.4195	u	0.894253
TCONS_00047946	chr16:52218507-52219359	-	853	29	3	143.945	17.3276	u	3.05437
TCONS_00047963	chr16:52429934-52430885	-	952	83	66	369.138	341.565	u	0.112
TCONS_00048016	chr16:53178875-53179706	-	832	41	10	208.645	59.2165	u	1.81698
TCONS_00048078	chr16:55162230-55162719	-	490	27	13	233.3	130.711	u	0.835806
TCONS_00048081	chr16:55175348-55176101	-	754	27	16	151.614	104.548	u	0.536238
TCONS_00048085	chr16:55184999-55185897	-	899	36	22	169.547	120.567	u	0.49185
TCONS_00048086	chr16:55186611-55188022	-	1412	73	69	218.895	240.758	u	-0.137345
TCONS_00048105	chr16:55481299-55481899	-	601	18	3	126.808	24.5931	u	2.36632
TCONS_00048166	chr16:56740425-56742555	-	2131	88	58	174.842	134.094	u	0.382807
TCONS_00048190	chr16:57345761-57346525	-	765	28	18	154.969	115.925	u	0.418788
TCONS_00048191	chr16:57346709-57348458	-	1750	26	22	62.9047	61.9371	u	0.022364
TCONS_00048203	chr16:58594820-58595519	-	700	33	11	199.601	77.4213	u	1.36632
TCONS_00048308	chr16:63575503-63576117	-	615	15	8	103.268	64.0886	u	0.688254
TCONS_00048322	chr16:65092200-65093624	-	1425	43	30	127.762	103.722	u	0.300737
TCONS_00048323	chr16:65094153-65095133	-	981	27	16	116.531	80.3558	u	0.53624
TCONS_00048458	chr16:72563907-72564390	-	484	18	0	157.462	0	u	#DIV/0!
TCONS_00048614	chr16:78629030-78629583	-	554	24	11	183.421	97.8248	u	0.906887
TCONS_00048617	chr16:78635985-78637926	-	1942	107	53	233.283	134.46	u	0.794904
TCONS_00048622	chr16:78648071-78649188	-	1118	66	59	249.948	260.002	u	-0.0568947
TCONS_00048644	chr16:79678277-79679674	-	1398	50	29	151.43	102.201	u	0.567242
TCONS_00048646	chr16:79686009-79689637	-	3629	276	280	322.01	380.134	u	-0.239403
TCONS_00048648	chr16:79691175-79692945	-	1771	137	125	327.529	347.742	u	-0.0863947
TCONS_00048649	chr16:79693109-79694150	-	1042	31	31	125.963	146.575	u	-0.218639
TCONS_00048660	chr16:79734503-79734975	-	473	26	7	232.734	72.9127	u	1.67444
TCONS_00048665	chr16:79756215-79756751	-	537	45	17	354.802	155.97	u	1.18575
TCONS_00048667	chr16:79759816-79760191	-	376	24	22	270.253	288.271	u	-0.0931151
TCONS_00048668	chr16:79760440-79761778	-	1339	83	51	262.449	187.653	u	0.48397
TCONS_00048674	chr16:81013361-81014244	-	884	38	30	182.003	167.2	u	0.122387
TCONS_00048677	chr16:81024100-81025577	-	1478	47	64	134.639	213.34	u	-0.664058
TCONS_00048703	chr16:81432515-81433120	-	606	30	12	209.602	97.5606	u	1.10328
TCONS_00048722	chr16:1318334-1319058	+	725	10	38	58.3996	258.233	u	-2.14464
TCONS_00048728	chr16:1635551-1636279	+	729	7	25	40.6554	168.958	u	-2.05515
TCONS_00048746	chr16:3220533-3221418	+	886	19	40	90.7962	222.429	u	-1.29264
TCONS_00048748	chr16:3514586-3515055	+	470	11	20	99.0929	209.652	u	-1.08114
TCONS_00048749	chr16:3528322-3528906	+	585	2	20	14.4751	168.438	u	-3.54057
TCONS_00048795	chr16:13107697-13108967	+	1271	47	59	156.567	228.703	u	-0.546695
TCONS_00048796	chr16:13112936-13113515	+	580	12	22	87.5994	186.879	u	-1.09311
TCONS_00048809	chr16:13151518-13152079	+	562	7	21	52.7363	184.098	u	-1.80361
TCONS_00048812	chr16:13170622-13171546	+	925	10	21	45.7726	111.852	u	-1.28903
TCONS_00048830	chr16:24721403-24723000	+	1598	63	52	166.921	160.322	u	0.0581931
TCONS_00048841	chr16:24784610-24785437	+	828	26	38	132.951	226.11	u	-0.76613
TCONS_00048844	chr16:24795575-24796637	+	1063	16	40	63.7286	185.393	u	-1.54057
TCONS_00048957	chr16:33080304-33081102	+	799	8	20	42.3927	123.324	u	-1.54057
TCONS_00048964	chr16:34123896-34125298	+	1403	53	52	159.943	182.605	u	-0.191168
TCONS_00049107	chr16:44489591-44490386	+	796	12	28	63.8287	173.305	u	-1.44104
TCONS_00049116	chr16:44615680-44617104	+	1425	65	56	193.128	193.615	u	-0.00363338
TCONS_00049118	chr16:44621349-44621929	+	581	16	21	116.598	178.078	u	-0.610966
TCONS_00049121	chr16:44626184-44626942	+	759	12	18	66.9402	116.841	u	-0.803602
TCONS_00049124	chr16:45178231-45179345	+	1115	31	23	117.716	101.629	u	0.211998
TCONS_00049125	chr16:45188969-45190078	+	1110	44	42	167.833	186.42	u	-0.15153
TCONS_00049127	chr16:45197492-45198441	+	950	44	40	196.1	207.445	u	-0.0811393
TCONS_00049128	chr16:45199583-45200385	+	803	41	36	216.18	220.878	u	-0.0310167
TCONS_00049263	chr16:51953467-51953814	+	613	22	21	151.953	168.781	u	-0.151527
TCONS_00049289	chr16:57169214-57169566	+	353	37	37	443.787	516.408	u	-0.218644
TCONS_00049290	chr16:57169727-57170518	+	792	89	63	475.787	391.906	u	0.279808
TCONS_00049291	chr16:57170722-57171332	+	611	56	57	388.056	459.621	u	-0.24418
TCONS_00049294	chr16:57197952-57198520	+	569	52	54	386.936	467.571	u	-0.27309
TCONS_00049296	chr16:57208863-57209506	+	644	59	74	387.895	566.124	u	-0.545452
TCONS_00049299	chr16:57218131-57218524	+	394	28	34	300.891	425.156	u	-0.498751
TCONS_00049300	chr16:57232429-57232739	+	311	23	26	313.123	411.888	u	-0.395523
TCONS_00049301	chr16:57235711-57236657	+	947	111	88	496.273	457.824	u	0.116341
TCONS_00049362	chr16:67585416-67586603	+	1188	61	55	217.401	228.093	u	-0.0692636
TCONS_00049421	chr16:72602979-72603812	+	834	24	34	121.841	200.853	u	-0.72114
TCONS_00049423	chr16:72616207-72617108	+	902	28	46	131.431	251.256	u	-0.934852
TCONS_00049439	chr16:75011055-75012005	+	951	44	22	195.893	113.975	u	0.781348
TCONS_00049452	chr16:77415202-77415520	+	319	7	26	92.9084	401.558	u	-2.11173
TCONS_00049453	chr16:77415652-77416049	+	398	10	27	106.381	334.231	u	-1.65161
TCONS_00049455	chr16:77424023-77424305	+	283	2	23	29.922	400.412	u	-3.74221
TCONS_00049456	chr16:77424423-77424818	+	396	1	35	10.6918	435.451	u	-5.34793
TCONS_00049463	chr16:77444781-77445450	+	670	8	33	50.5549	242.664	u	-2.26304
TCONS_00049470	chr16:81210258-81210577	+	320	4	15	52.9246	230.944	u	-2.12553
TCONS_00049493	chr16:1882361-1883566	-	1206	36	28	126.387	114.387	u	0.143925
TCONS_00049494	chr16:1884532-1885092	-	561	7	18	52.8303	158.08	u	-1.58122
TCONS_00049496	chr16:1916086-1916897	-	812	10	19	52.1425	115.283	u	-1.14465
TCONS_00049505	chr16:2191815-2192662	-	848	8	26	39.9431	151.058	u	-1.91908
TCONS_00049508	chr16:2204866-2205821	-	956	18	41	79.7191	211.296	u	-1.40627
TCONS_00049509	chr16:2207213-2207685	-	473	24	19	214.831	197.906	u	0.118387
TCONS_00049570	chr16:20904539-20905430	-	892	21	19	99.6786	104.943	u	-0.0742502
TCONS_00049571	chr16:20932967-20933516	-	550	18	22	138.566	197.072	u	-0.50815
TCONS_00049574	chr16:20951290-20952638	-	1349	42	19	131.821	69.3917	u	0.925745
TCONS_00049575	chr16:20973400-20973885	-	486	24	20	209.085	202.749	u	0.0443948
TCONS_00049577	chr16:21015784-21017119	-	1336	60	34	190.148	125.383	u	0.600781
TCONS_00049578	chr16:21052227-21052871	-	645	25	35	164.107	267.346	u	-0.704071
TCONS_00049581	chr16:21200079-21201120	-	1042	99	22	402.268	104.021	u	1.95128
TCONS_00049615	chr16:24754524-24755405	-	882	9	39	43.2038	217.852	u	-2.33412
TCONS_00049691	chr16:31447230-31448392	-	1163	14	19	50.9678	80.4896	u	-0.659216
TCONS_00049786	chr16:46012201-46012923	-	723	2	24	11.7122	163.546	u	-3.80361
TCONS_00049787	chr16:46013259-46013522	-	264	1	19	16.0378	354.581	u	-4.46657
TCONS_00049825	chr16:49569935-49571077	-	1143	41	31	151.875	133.623	u	0.184716
TCONS_00049856	chr16:52994204-52995223	-	1020	9	30	37.3586	144.906	u	-1.95561
TCONS_00049862	chr16:53012113-53012613	-	501	0	22	0	216.347	u	#NUM!
TCONS_00049903	chr16:55188261-55188590	-	330	14	24	179.623	358.314	u	-0.996252
TCONS_00049924	chr16:57065639-57066415	-	777	18	21	98.0842	133.157	u	-0.441036
TCONS_00049927	chr16:58596714-58597417	-	704	24	28	144.34	195.953	u	-0.441037
TCONS_00049967	chr16:66857090-66857891	-	802	15	22	79.1889	135.149	u	-0.771181
TCONS_00049969	chr16:67307289-67308397	-	1109	11	26	41.9961	115.507	u	-1.45965
TCONS_00049998	chr16:72613884-72614676	-	793	22	30	117.462	186.386	u	-0.666099
TCONS_00050002	chr16:72833864-72834686	-	823	16	24	82.3129	143.674	u	-0.803609
TCONS_00050022	chr16:78636744-78638351	-	1608	89	58	234.343	177.708	u	0.399113
TCONS_00050023	chr16:78646739-78647894	-	1156	58	48	212.431	204.574	u	0.0543715
TCONS_00050024	chr16:78648783-78649321	-	539	17	33	133.539	301.642	u	-1.17558
TCONS_00050027	chr16:78661440-78662657	-	1218	37	32	128.618	129.44	u	-0.00919095
TCONS_00050031	chr16:79676938-79678813	-	1876	47	61	106.075	160.2	u	-0.594789
TCONS_00050032	chr16:79679700-79680186	-	487	11	19	95.6338	192.216	u	-1.00714
TCONS_00050034	chr16:79687611-79691772	-	4162	298	327	303.153	387.09	u	-0.352623
TCONS_00050035	chr16:79691850-79693274	-	1425	84	80	249.581	276.593	u	-0.148257
TCONS_00050042	chr16:79733186-79733597	-	412	14	26	143.873	310.915	u	-1.11172
TCONS_00050043	chr16:79736047-79737116	-	1070	40	85	158.279	391.382	u	-1.30611
TCONS_00050044	chr16:79749156-79749461	-	306	14	25	193.711	402.517	u	-1.05514
TCONS_00050046	chr16:79765795-79767508	-	1714	149	177	368.064	508.778	u	-0.46708
TCONS_00050047	chr16:79770984-79771454	-	471	36	47	323.615	491.635	u	-0.603309
TCONS_00050049	chr16:81002288-81002837	-	550	9	21	69.2831	188.115	u	-1.44104
TCONS_00050050	chr16:81003028-81004061	-	1034	18	36	73.7055	171.533	u	-1.21864
TCONS_00050052	chr16:81024409-81026333	-	1925	73	93	160.561	238.023	u	-0.567979
TCONS_00050056	chr16:81266064-81267237	-	1174	62	57	223.6	239.206	u	-0.0973334
TCONS_00050260	chr17:13449500-13450481	+	982	24	18	103.478	90.3082	u	0.196395
TCONS_00050315	chr17:16123985-16124497	+	513	22	4	181.574	38.4157	u	2.24079
TCONS_00050322	chr17:16945721-16946413	+	693	28	20	171.069	142.188	u	0.266779
TCONS_00050330	chr17:16984046-16985198	+	1153	43	44	157.902	188.014	u	-0.251811
TCONS_00050332	chr17:17001492-17002213	+	722	23	8	134.877	54.5907	u	1.30492
TCONS_00050333	chr17:17019410-17020165	+	756	26	15	145.613	97.7542	u	0.574909
TCONS_00050571	chr17:26739497-26740167	+	671	24	10	151.439	73.4249	u	1.0444
TCONS_00050572	chr17:26740418-26741382	+	965	24	11	105.301	56.1606	u	0.906889
TCONS_00050573	chr17:26742662-26743834	+	1173	22	11	79.4095	46.202	u	0.781356
TCONS_00050577	chr17:26779328-26780847	+	1520	44	9	122.562	29.1719	u	2.07086
TCONS_00050578	chr17:26782178-26783390	+	1213	28	0	97.7338	0	u	#DIV/0!
TCONS_00050581	chr17:26790656-26792844	+	2189	81	40	156.67	90.0285	u	0.799275
TCONS_00050582	chr17:26792919-26794230	+	1312	37	9	119.403	33.7967	u	1.82088
TCONS_00050583	chr17:26794413-26795325	+	913	38	22	176.222	118.718	u	0.569855
TCONS_00050588	chr17:26851881-26853255	+	1375	42	10	129.329	35.8314	u	1.85175
TCONS_00050590	chr17:26857608-26858739	+	1132	24	16	89.7661	69.6369	u	0.366319
TCONS_00050591	chr17:26858836-26859895	+	1060	34	13	135.807	60.4232	u	1.16838
TCONS_00050596	chr17:26904340-26904761	+	422	24	10	240.794	116.749	u	1.04439
TCONS_00050597	chr17:26905040-26907014	+	1975	75	14	160.784	34.9242	u	2.20282
TCONS_00050599	chr17:26909414-26910393	+	980	30	5	129.611	25.1368	u	2.36632
TCONS_00050601	chr17:26941317-26941994	+	678	20	7	124.896	50.8668	u	1.29593
TCONS_00050604	chr17:26960014-26960786	+	773	19	0	104.069	0	u	#DIV/0!
TCONS_00050607	chr17:27026508-27026986	+	479	20	1	176.784	10.2856	u	4.10329
TCONS_00050608	chr17:27047833-27048683	+	851	20	6	99.5057	34.7366	u	1.51832
TCONS_00050609	chr17:27225517-27226056	+	540	24	8	188.176	72.9898	u	1.36632
TCONS_00050613	chr17:29358967-29359893	+	927	30	13	137.022	69.0923	u	0.987811
TCONS_00050748	chr17:43187372-43188512	+	1141	40	38	148.43	164.083	u	-0.144643
TCONS_00050842	chr17:46403539-46403745	+	207	17	8	347.717	190.408	u	0.86882
TCONS_00050902	chr17:53496810-53497427	+	618	27	16	184.979	127.555	u	0.536242
TCONS_00050990	chr17:54646145-54647069	+	925	42	24	192.245	127.831	u	0.588708
TCONS_00051137	chr17:56194681-56195126	+	446	19	5	180.371	55.2333	u	1.70736
TCONS_00051148	chr17:56415675-56416365	+	691	26	13	159.31	92.6897	u	0.781356
TCONS_00051149	chr17:56418419-56419184	+	766	28	8	154.766	51.455	u	1.58871
TCONS_00051150	chr17:56420967-56421611	+	645	20	22	131.286	168.046	u	-0.356143
TCONS_00051253	chr17:59327876-59328586	+	711	25	8	148.874	55.4353	u	1.42521
TCONS_00051331	chr17:62350106-62350873	+	768	20	12	110.26	76.9814	u	0.518328
TCONS_00051389	chr17:64359834-64360146	+	313	24	19	324.649	299.072	u	0.118388
TCONS_00051454	chr17:65201024-65202003	+	980	39	27	168.495	135.739	u	0.31187
TCONS_00051458	chr17:65218627-65220034	+	1408	41	1	123.29	3.49916	u	5.1389
TCONS_00051488	chr17:65703547-65704119	+	573	23	4	169.95	34.3931	u	2.30492
TCONS_00051517	chr17:66548348-66549187	+	840	28	8	141.132	46.922	u	1.58871
TCONS_00051518	chr17:66550002-66551078	+	1077	36	11	141.525	50.3203	u	1.49184
TCONS_00051546	chr17:67359336-67360173	+	838	22	2	111.154	11.7585	u	3.24078
TCONS_00051602	chr17:68535988-68537087	+	1100	17	12	65.4341	53.747	u	0.283858
TCONS_00051614	chr17:69591091-69591439	+	349	18	0	218.371	0	u	#DIV/0!
TCONS_00051617	chr17:69645409-69645984	+	576	20	3	147.013	25.6605	u	2.51832
TCONS_00051625	chr17:70350779-70351493	+	715	24	5	142.119	34.4532	u	2.04439
TCONS_00051628	chr17:70404583-70405641	+	1059	40	16	159.923	74.4372	u	1.10328
TCONS_00051632	chr17:70412334-70413202	+	869	48	32	233.867	181.425	u	0.366315
TCONS_00051637	chr17:70422707-70423267	+	561	26	9	196.227	79.0398	u	1.31187
TCONS_00051640	chr17:70424760-70425404	+	645	19	12	124.722	91.6616	u	0.444327
TCONS_00051641	chr17:70425536-70425917	+	382	24	7	266.009	90.2819	u	1.55897
TCONS_00051643	chr17:70429019-70430690	+	1672	66	34	167.13	100.186	u	0.73829
TCONS_00051725	chr17:71258354-71260508	+	2155	81	27	159.142	61.728	u	1.36632
TCONS_00051825	chr17:73188857-73189383	+	916	22	16	101.689	86.0579	u	0.240784
TCONS_00051876	chr17:73973436-73973694	+	259	14	8	228.863	152.18	u	0.588705
TCONS_00051971	chr17:74962816-74963282	+	467	28	6	253.857	63.2995	u	2.00375
TCONS_00051972	chr17:74963344-74963816	+	473	20	9	179.026	93.7448	u	0.933359
TCONS_00052014	chr17:2667387-2667993	-	607	28	2	195.307	16.2333	u	3.58872
TCONS_00052016	chr17:2752175-2752812	-	638	19	10	126.09	77.2228	u	0.707355
TCONS_00052019	chr17:2770009-2770931	-	923	24	12	110.092	64.0539	u	0.781351
TCONS_00052021	chr17:2777620-2778360	-	741	31	11	177.13	73.1376	u	1.27612
TCONS_00052027	chr17:3586201-3586999	-	799	22	0	116.58	0	u	#DIV/0!
TCONS_00052028	chr17:3639126-3639442	-	623	22	40	149.514	316.328	u	-1.08114
TCONS_00052103	chr17:4479392-4479848	-	457	27	34	250.147	366.546	u	-0.551218
TCONS_00052104	chr17:4495629-4496079	-	2431	344	599	599.13	1213.97	u	-1.01879
TCONS_00052122	chr17:4719922-4720888	-	967	18	0	78.8122	0	u	#DIV/0!
TCONS_00052172	chr17:6695743-6698282	-	2540	132	143	220.033	277.376	u	-0.334123
TCONS_00052193	chr17:9651609-9652243	-	635	28	2	186.695	15.5175	u	3.58872
TCONS_00052219	chr17:11921253-11922932	-	1680	61	21	153.733	61.5852	u	1.31977
TCONS_00052223	chr17:12319084-12320185	-	1102	32	19	122.946	84.945	u	0.533424
TCONS_00052351	chr17:18550475-18551228	-	754	23	6	129.153	39.2054	u	1.71996
TCONS_00052418	chr17:30066829-30067918	-	1090	68	15	264.138	67.8002	u	1.96193
TCONS_00052420	chr17:30069417-30069983	-	567	25	7	186.683	60.8248	u	1.61786
TCONS_00052421	chr17:30070035-30071168	-	1134	58	41	216.552	178.13	u	0.281783
TCONS_00052422	chr17:30071266-30071936	-	671	37	15	233.468	110.137	u	1.08393
TCONS_00052452	chr17:30411631-30412566	-	936	20	0	90.4694	0	u	#DIV/0!
TCONS_00052461	chr17:34700194-34701721	-	1528	34	23	94.2114	74.1601	u	0.345258
TCONS_00052474	chr17:34806391-34807079	-	689	19	3	116.757	21.452	u	2.44432
TCONS_00052476	chr17:34813914-34814952	-	1039	29	17	118.176	80.6119	u	0.551872
TCONS_00052576	chr17:40582954-40583361	-	408	32	28	332.076	338.115	u	-0.0260006
TCONS_00052583	chr17:40589336-40590181	-	846	63	66	315.296	384.361	u	-0.285755
TCONS_00052585	chr17:40594832-40595319	-	488	44	43	381.751	434.125	u	-0.185479
TCONS_00052595	chr17:40675153-40675846	-	694	18	9	109.815	63.8924	u	0.781359
TCONS_00052597	chr17:40678748-40679255	-	508	20	9	166.692	87.286	u	0.933363
TCONS_00052615	chr17:40721303-40723780	-	2478	181	146	309.261	290.28	u	0.0913797
TCONS_00052670	chr17:43172549-43173349	-	801	19	12	100.431	73.8099	u	0.444318
TCONS_00052674	chr17:43196412-43197563	-	1152	44	26	161.714	111.195	u	0.540353
TCONS_00052677	chr17:43200167-43200994	-	828	42	24	214.767	142.806	u	0.588716
TCONS_00052725	chr17:45135401-45136540	-	1140	26	13	96.5642	56.1829	u	0.781357
TCONS_00052834	chr17:47277668-47278605	-	938	25	6	112.846	31.5148	u	1.84025
TCONS_00052846	chr17:49848653-49849286	-	634	18	2	120.207	15.542	u	2.95128
TCONS_00052847	chr17:49895948-49896148	-	201	18	0	379.161	0	u	#DIV/0!
TCONS_00052996	chr17:56214534-56215194	-	661	31	10	198.567	74.5357	u	1.41362
TCONS_00053002	chr17:56531093-56532047	-	955	20	11	88.6695	56.7486	u	0.643853
TCONS_00053003	chr17:56532925-56533776	-	852	34	10	168.961	57.8264	u	1.54689
TCONS_00053015	chr17:56566394-56567426	-	1033	36	19	147.554	90.619	u	0.703358
TCONS_00053043	chr17:57358027-57358258	-	1468	113	66	325.912	221.505	u	0.557143
TCONS_00053103	chr17:57704685-57705718	-	1034	24	7	98.2739	33.3537	u	1.55896
TCONS_00053118	chr17:59064806-59065452	-	647	19	2	124.336	15.2297	u	3.02928
TCONS_00053119	chr17:59085460-59086420	-	961	37	6	163.014	30.7605	u	2.40585
TCONS_00053139	chr17:61348764-61350033	-	1270	31	13	103.349	50.4319	u	1.03512
TCONS_00053216	chr17:64744273-64744911	-	639	30	30	198.778	231.306	u	-0.218645
TCONS_00053360	chr17:69522641-69523886	-	1246	20	16	67.961	63.2656	u	0.103286
TCONS_00053487	chr17:71471649-71472725	-	1077	44	49	172.976	224.154	u	-0.373918
TCONS_00053611	chr17:73285166-73285608	-	443	20	3	191.15	33.3644	u	2.51832
TCONS_00053612	chr17:73285929-73286677	-	749	20	0	113.057	0	u	#DIV/0!
TCONS_00053669	chr17:73995359-73995636	-	278	59	22	898.576	389.892	u	1.20457
TCONS_00053854	chr17:12200163-12200514	+	352	6	32	72.1699	447.892	u	-2.63368
TCONS_00053897	chr17:16948884-16950354	+	1471	39	79	112.253	264.594	u	-1.23703
TCONS_00053901	chr17:16958645-16959898	+	1254	28	67	94.5384	263.235	u	-1.47738
TCONS_00053902	chr17:16959956-16960505	+	550	6	25	46.1888	223.946	u	-2.27754
TCONS_00053911	chr17:16984713-16986998	+	2286	68	91	125.945	196.124	u	-0.638972
TCONS_00053924	chr17:17042683-17043032	+	350	3	19	36.2912	267.456	u	-2.88161
TCONS_00053925	chr17:17053889-17055465	+	1577	23	60	61.751	187.45	u	-1.60197
TCONS_00053926	chr17:17061275-17061974	+	700	16	42	96.7764	295.609	u	-1.61096
TCONS_00054052	chr17:24423879-24424540	+	662	15	20	95.9359	148.846	u	-0.633678
TCONS_00054053	chr17:24425525-24426650	+	1126	29	44	109.045	192.522	u	-0.8201
TCONS_00054055	chr17:26743500-26744568	+	1069	22	21	87.135	96.7849	u	-0.15153
TCONS_00054062	chr17:29357089-29357816	+	728	3	22	17.4477	148.887	u	-3.09311
TCONS_00054063	chr17:29359891-29360485	+	595	13	26	92.5069	215.289	u	-1.21864
TCONS_00054081	chr17:30212431-30213757	+	1327	26	22	82.9564	81.6804	u	0.0223634
TCONS_00054096	chr17:41850691-41851563	+	873	10	32	48.4991	180.593	u	-1.89671
TCONS_00054098	chr17:41854912-41856006	+	1095	13	31	50.2663	139.481	u	-1.47241
TCONS_00054100	chr17:43177006-43178144	+	1139	22	37	81.7799	160.046	u	-0.968668
TCONS_00054109	chr17:43462010-43463073	+	1064	68	32	270.592	148.175	u	0.868817
TCONS_00054133	chr17:53498045-53498904	+	860	43	28	211.698	160.408	u	0.400262
TCONS_00054137	chr17:53504949-53505303	+	355	6	20	71.56	277.567	u	-1.95561
TCONS_00054170	chr17:54646719-54647320	+	602	18	25	126.597	204.602	u	-0.692577
TCONS_00054211	chr17:56416543-56417474	+	932	14	32	63.6004	169.161	u	-1.41129
TCONS_00054213	chr17:56420809-56421368	+	560	10	23	75.6066	202.351	u	-1.42028
TCONS_00054214	chr17:56427916-56428678	+	763	4	19	22.1964	122.686	u	-2.46657
TCONS_00054215	chr17:56446014-56446748	+	735	5	25	28.8025	167.579	u	-2.54058
TCONS_00054218	chr17:57538607-57539376	+	770	0	22	0	140.766	u	#NUM!
TCONS_00054243	chr17:60867616-60868251	+	636	39	31	259.63	240.143	u	0.112563
TCONS_00054244	chr17:60869854-60870600	+	747	41	50	232.387	329.773	u	-0.504944
TCONS_00054279	chr17:61751994-61752611	+	618	4	22	27.4043	175.388	u	-2.67808
TCONS_00054324	chr17:64547509-64548204	+	696	29	45	176.415	318.544	u	-0.852519
TCONS_00054340	chr17:66547262-66547971	+	710	20	23	119.267	159.601	u	-0.420275
TCONS_00054376	chr17:70411566-70412744	+	1179	48	37	172.375	154.616	u	0.156861
TCONS_00054378	chr17:70423873-70424699	+	827	27	29	138.231	172.766	u	-0.321738
[truncated: 3,895 more rows]
