# Supplementary material for: Transcriptome sequencing to detect the potential role of long non-coding RNAs in bovine mammary gland during the dry and lactation period
Source: BMC Genomics. 2018 Aug 13;19:605. doi: 10.1186/s12864-018-4974-5 (PMC6090732; doi:10.1186/s12864-018-4974-5)
Supplement: Supplementary file 4 — The sequence information of novel lncRNAs. (XLSX 2011 kb) [file 12864_2018_4974_MOESM4_ESM.xlsx]

## Sheet: Supplementary file 4
Additional file 4. The sequence information of novel lncRNAs
>TCONS_00000105
GTCCTTCCTGAAGTCGCCCCTTACAAGCACTGCAGCCACCCCTTCATGGTCATCTGTCTATAAGGAAATGAGGTGGGCCATCCCGGCTCACTCTGTGCTTCTGTAGGTTGATTCCCTTCATGTCAGCCCCTGAGGAAGCTGCTGGTGACCTCAGATGGGTCATTTTTGGTCATGTCGCTAGTAAAGGTAGAGGGACTTCCCTGATAGCTCAGGGATGggctacccattccagtattctggcctggagaatcccatggactttatagttcatggggtcacaaagagtttggacacgactgagcaactttcattttcacttCAAGGGTAGAGAGTCAAGCGCCACACCCAGGACTTCCCAAGAAATCAACTTAGCGGAAGTCATCTTGCCAAACAGCAGTC…
>TCONS_00000110
TGACGCTGGGACTGCCCAGACCGCGGCCGAACGCTAATAAACGGGCTTTGTTTTAAAATGGGGCCACAGCATCTTTCTGAACCTCTCGATGACGCGCGGGGTAACCTACGTTTGGACGCCCTGCCAGTGAGCGAGGAGCGGATTTTCGCACCGCCCGGGCTCGGGGGACACCGAGGACAAGGGCACGGGGGCTCCGTGGATGCGCGCCGGGTGCCGTACCTGGGGGTCCATGGACACAAACCTGCGCGGGGCATCCGGG
>TCONS_00000268
TTCCatattactcattccataaaaaggaatgcatttgagtgagttctcatgaggtgggtgaacctagaacctatcatacagagtgaagtgagttagagaaagatgaaaatcatattatgcacatatatggaatctagagaaatggtactgaagaatttacagggcagcagtggagaagcagacaCAGAATAGACTTTTCTTCCTATTTTAGAATTTACATATTCTATTTCCATTCTTTCAGCCTATAGAATTCTATTTGTACTAAATATTCCATTTGTGTTAAATAAAGGTGTACCATTGTTAAGTTAGAACCCTGTTGATGGTTGACTTTACATttttgtttttaaaataacgcttcaactgataaccttgtacatatgctactccacatgtgctggt…
>TCONS_00000270
agcctgtcatccttatgaatgtagttgtcattttactgatgaggctaaagcttagattaagtcactccccttagTTTCATCTACTCTAGTGCTTTTCAAATGAAGCATTTCACAGCATGGTTTTAAAATCTGCCTTTTTGATGTTTGTAGTGTTTCATCATAACAGCAGAAAGGTAATACTAGCTACTGTATCCCAGGCCTTAACACTCTGGGTCTTGGTGGCTGTAGGTAGCAAGCAGGGTTCTGAAGAATTGGGAATCAAAACAAGGACTCCTCTTGTAGCCAAGCAGTGCAGATGAGATGAATAGTCCCAAGAAACACCCTTCAGTGCGACCTACCTATGTAGGGGCTCCATGGAGTCCAATGTTCACTCCAGGGGTTAAGAGGAGAAGTTTATCT…
>TCONS_00000322
GGAGGAAGCACTTCAAAACACAAACATACTATAGATCTGTAGATCTATAGATTAGACTCATTTTTACTCAAGGAATTGTCATGTATAAAATAGGCAAATAAGGGTTTTACAAATTATTGTAGAAAGTAGACTTGCCAATGTCTGCCACTGACAGATTTATTATTAGAAACAACCCTTGTGTGCAATGTAAGACATTTTTATAACAAGGAATCTGACTTCAGAAATGTGTCTTTTCTAACTTTCTCTGTAAGTTTTTGATGTCTGTGTTCTCTTTCCCATCTTCACTGCTAAGCTAATTTAACTATTGCTTACTAGTTTTCAAGAAAAATATGATAAATGAATTTTTCAGCTTATATTTTTAAATTATTCACAAGGATAAATGGAGACAGGAAATCAAAG…
>TCONS_00000352
agaatgggtttgcagagctcctcatggtgccattcccaaagtaaaTCCCTCCTCCTTATCTTTCTGATCAACAAATAAATGCACTCAAAGCCACCTGCCTTCGGGGTAACCTACTTAGCAACTTTGTGCTGCAGCATTTTTTCCTAACCATAGGATGACACATTTCTGGCCCTGAGGACTAAACCACATGCTATTTTGAAAGACTATTTTCTTCTTTCTTATTAAACATAGTTTACCTAAATCTATTTTCTTTCTCCAAGAATTTTGTTTAATTTCTTTTCACATCCTACCCAGGATAATATACTGATTCATAACTCTTCTTGCATGCAATGCTCCACAATCAAACCCAACAGACCAACCTCAGTGCAACAACCTGCCACCACTTTTATATTCGGCTTG…
>TCONS_00000354
GCAAGTTTGGAGTGGGTATCTGTACCTTAAGGCAACAGAAGAAGAACAGAGAGTCAAGCACAACCCAGAGTTCCAGTGCCAAATGAGTCAGTATGTGAATTATCTGCAGTGAAGACTCACCTCAAGACAAGCCCAAAGACCCCCCTGCAGGAAAGTAAACAGGAACCATTAAAGACGAACCTAGTGCTTCTCAGGGTTACTTCACTGACTCAATCCAACTCTCAAGTGTGCTGGCCTTTTTCCTTTTAAGGACAGAGAAGTCCTGTCTGTGAAGACCATGGTGTCATGCACAGGGAAGCCGC
>TCONS_00000388
CACACATCATTCAATTCTGAAGCAGCTCCCACAAGGTTTCTATAATTACATAAAGAAAGTTGTGCTTTTTCCATGCATAACTCAGTATATATGTTAAGCTCTTAAGAGAAGTACAGAAATAAAAGCAGCAGGTGAAAATTTTTCAACTCTGGAAATTTCTTTTTTTGGAGACGTTGGTCACAGCCTGTGACTTAACTGCTGAAGGATGAGAGCTTCAGTTGTAATATCAACATATTTTTTTCCACTCTAAATCATTAGAACTGGTTTCCCTCTTAGGAGATTTTCAAATACAAAAATAATATTTTCAACCACTTCTTTCTTAATTATGGGGCACTCATACATTTTTGTCAATAGGGTATGTGTTTTATAAGAATTAATCTAGGAAAATAATATTGGGCC…
>TCONS_00000398
TATTACTGGAGAAGTTTTAAACACTGCTATCAAAAAAGAGAATATGGCATTAAAGGGTCTGAGATGTACAGATACAGTATATTCTTTCCATGGTTGTCATTTCTACTTCCCCAGTTCTATTGGCTTCGTGGAACCCTAGGTCTACATTGAGTCTTTGGATGAAATATATCTCCCTATAACCCCACACTCTTATCTCTTCCTCCGTTGATAGGCTGGAGGTATCTGAATATTCTGCTTACTTTTCTTATTTTAATGCAAGCAGCCAAAAGGCTAAATATAGGCAGGCTCAGCCTTCCTGGTGTTTTGCTATTGTGTTCCAACTGTATTTATGCTTTTAGATGAGTGTTGTTCTCTCCAGATCTCCAGATGTCCTACAAACCAGATTTACCCACACCTTGA…
>TCONS_00000406
AAATGCCTTGGGAAGGGAATCTGACATTTATAAATCCACATTTCTTCCACCCTACCTCACACTTACCTCCCTAAAAGTTATACAAGATCAGTTGAATTTGGGGGGTACCTTGAAAGGCTTAAAAGTTGCCAGCGTTTAACTACCCCATGTGGTTTGAGCAAATGAGCAACCTTGAACTTTACACTGAGTTCCAGAGGCTGGGCAGAAGGCAGTGCATATGCAGGTCCTTGCATGACTAATTTCCTGTCAGCAAGTGattttattatcatttaaataagaatttataataataGCAGTAAACTTGCCAGATGGCTGAATTAGTAAATTTTAAAGGATATAGATTTAAAACACTTCTGTGCTTCTTCCTTTAATGCTTTATCCCTCCACCCTCCCCACCCA…
>TCONS_00000407
GCCTGAGGAGGTTGGGTGTTGGAGTTTTAGTTACCTAATAGTGATTCTGATGACTCTTTTCAGTTTAAGGCATTAAAATCACCACTGAGCTACTGACCACGGTACATTAATTAAAACCTTGGAGATACTTCAAATTCTATTGATATTTTGCAAACAGATGTATGTAGGTAGTATTTAATGTAGACTAGATATCCTGGCTAGGGATTTTTAGCACTGCTGCACGCCCTTAATAAATCTCCCTTGTACTGTAGCTATCTCCAGGCTCAGAAAACTCAACTTGAAATCTTCAAGACTGTATATCTGTCCCGAGTTCGGTAGTTGTCATGGGGGTTTGTATCCCCACAGGTCAGGAGTGGCTTATAAGAGATTGAGATACTTTGGTTGGCATTCAAATATGCC…
>TCONS_00000411
TCGAAGTATGGTTACCATGTGTTGTGCTATTCtcaatcacatctgactctttttgaccccctagactgtagcctaccaggctgctctgttcatggggctctccaggcaagaatgctggagtgggttgccatgacctcctctaggggatctttgcgacccagggattgaacccgtgtctcatgtctcaggcagtttctttaccactagcgccgcctgagaatccTTAACAATTAGCATTCCCAATTAAATTCAGGGTAACATATACCTGAAAGTTTCAAATGTCTAAGATTGGTTCTTGTTGTAATCTGTCTTTAACTTTGATGTCCTGTGCTAAAAGTTTTATTTAATTTCATTATAGGAGCTCAATGATTCTCCAATTCCCAGACTGGATTGCCAAAG…
>TCONS_00000416
ggaaatcccatggacagaggagcctagccggctgtagtccaaaaggttgcaaagatttgaacacaactgTTCCTATTGGGATGTTGTATATATCTATGACTAAAAAAGCCCTCTGTTTTGTTTTTAGTCTTCAAATGTATCGAACTTTAGTAATTCCTTATTTTTATTACCAGACAGAAGCTCTAAATGAAAACAAAATAAAAAGAGATCATAAGACATCCTGACTTGCTAAGTTGTTTGTAAAACATCATTAACGTGAATCAACATTGGATTGAAACTCCTCAAAAGAATGTTTTCattaatattaataaaaaatttCATGTCACATAGAATTCAAACATATATATAGTTGGAATTTTATAAAAATTGCTTCTGAAAATTATGGTGCTACCTGTATAT…
>TCONS_00000417
CTCAAGATAAAGGTCACTCTAAGAAGGTAGTTCAGGAGCTAAAAGTGTTCCACAAGGTTAGAGATTACAATGGAAACAGACGCAGTTCCCCACAAAGGGGATGGTAGTTGAGCAGAGGCCTCCCGACTGTGGTCCTCCTGGAGGCTCTGGGGGGGTGAGATGGGATCTGAAGGTGATGGGCTTCCCTTGACTGGTTCCTTCCTTTGTACCTAACTCTGGTCCAGAAATAGAGAGCATCGCATCATGCTCCCAGACTGACACCAGGGAAGCTTCATAAATCAGCCAGTGAGTGTTCCGGCATGATTCTTTAGCCACTGTCTTCCCTCCAGAGCTGACACCTGTCACCTTTTAAAGACTGTGCATTCTCTGTCACTGTAGCTGAAGCCTCTCTCTCTTTTT…
>TCONS_00000418
TTGTAATTGGAGGATATTAAGTGCAAAATACAAGTAGAGGGTTCTTAAAAGGGACAGAAAAAGTCAGTTTCCTATTGATTGGACTGTGCTGGGATAAATGTGTGGCTTCTGTCCTTAATGGAAGCTGATTGTTCGGGGATGTGCCAGCGGGACTGGTCGATTCTCGAGCTGTTGTTTACTGGGAAGGACAATATCAATTTTCCAGGGGGGTGATTGGTGGGATGTCAAGGCTGTCACCCTTTTCTCCTCGTCACTGACAGACAGCCTAGTGACAATTACTGGTGATGGGACATTGCCTGCATTGGCATATACACTGGAGGATATAACTGGCAAACAAAAAAGGAGGAAAACACTCTGTAAAAAAGATATAATCAGCAGTTGTCAGGACTGGTTACATAT…
>TCONS_00000420
aaaaaaGAAAGAGAAGTAGCATGAATTAGGAACAGAAATGTCAATTGGAACTATATTGAGAGGTTCTTGAATTCTAGACTGAAGAATTATGACTTAATTTAATAAATGTACAGTGATTAATCATCAAAAGTTTTGAACCTGAAGTGGAAATTTAGAGGTATATGTTAATAAGTGTAGGATAAACTGACAAAGGAATCACTGATAAAATGTGTAATTTtttgaaagctattgtagcagtatggatgagaaatcatgacgcctgacccaggaaggtgatagtgcaatgagaaggacaaacatttgtcagactggtttgggtagaatttacaggatttgtaagctgtaatagtcattgaccttaggatccaaggcaagggtggagagagatgactTGATGAC…
>TCONS_00000429
aaaacacccagtggctggagaggagtggacaagagctagaattatcagatgggagggcggaaaggccactgtggcctgactgtgtgcacttttgaggaccaagatcaagagtttggattGGACATGCCTTCTTTGGTCAGGCCCCAAAATGTTTCTTAAGACGGCAattcatttcaacaagtacttcataaaaatatactttatgttcaagtgcttggtcctcattgataagctttaagtggtccctactttcaaagaacccagactctagggagacaaatttataaacagatagttaacatacaGCGTGATACATATAAATGGCACAGTAATCAATAGTAATGATTCCCAGAAGGGTAATATTCAGTGGTTGATGAAGTGAAGTGTGGTCTCTTTGGG…
>TCONS_00000431
GACAAAGTAAAGAAAACTAAACCATGTAAGAACAAGTAGACAGACAAAGTAATTATGAAATCATGAATGGGGATAAGGTACAAGGAAAATAAATATTTTCTCTAGGATTTTCATTGAAGGTTTCTGCTGTATTTCTATTTTTATAGAAAATAATGAAATATAGTAACACTTTGCTATTCTCTAGATTTTGGTTTTGAAGTCACTGGCATTATTTCCATGATATATTTTCATTATTTCCATGAAAAAAATTCATATTCTGAAATCTACATGAAAATATAATGTTGTATAACTGCAAACAGTCAATTTCCTTAAATATTGTTTGCCTTAAGATTGTATCTTGATCTTCAGTGACAAATTATGGATGACCTAATGAGTTATACCAATTTAAAACTTGTACAT…
>TCONS_00000432
CACTATTCATATTAAGAATCATATTTCATCCCAATTTTATAATGAATCAGAATTATTTTTGATCTGCATTTTGCATGTAGATACTTAAATAGAATACCCACTTATGAATTTATGGTTTGACGACTCTTTCTACCTTTTATTCACTTAAGCCATCATTTTATTTTTAAGAATATGCTTATAAATACTCATTAGTAGAATGTGACCTCATCATTTGTAGATAAAGGGAGGTTAAAAAATGAGAGTGTAATTCATATTGACACTCTTTGTATGTTGTGTCAATATGAAATACAGAATTATTTTCTCTGTCCAGTGGGGATTGGAGGAAAGTTCCAGTGATCACATAAGGATAGTTGTAGGCTTCTAGTGTGTAGAGCAATTTTAAGAGAGTATCCTCGGTTC…
>TCONS_00000434
CTGGTATTTAAGCATAGTGGATATTATTATTCATTTTTTTGCTGTAATATTCAAAAAGTGATGTCTTTCTCTGAATGAAGTATTTAAATTAGAAAAGGCAGAATAACTCAATCAGACAAAATGAAGAGGTTGTTATATCTCTCTCACCAAAAGATGACCAATGGAAAAAAAATGATTTTGTATCATATTTGGTTAGATTTTATCATCTATTTCAGTAAATAATATTTAAATAAGCTTCAGTGCAATATACAATATGTTTGGAAGAAAAAAAATCACACATAAAGCGATGACTAAATATTAAATCAGAAAAGCATAAATACTAATTTTTCAACTCTAAAAtttttaaaatatttatttatttgttcatttggttgtgcaggtattagttgtggcatgtgg…
>TCONS_00000542
ggagtgtgggataacatgtaagattcacagataactgcaatgtcattaacagaaatatcaggaggatgTGCTGATTTTGAAAAGAAAGTTCAGTTTTAAGCACACTGAATTTTATCTATTCCTTATAGAGATACCAAAAAGACAGTTGAGAACCATGTATCTAGTCAATATGATATTAAAAGAAACAGAATCCAAAGGAAACAAGAAAATATTGGTGGGATAGAATCTTCTGGAATGACTGTTTTTAGTATGCTGAAAGAGAACCAGGAATAGGTGCATAAGCAGTGCTAAGAAAGGG
>TCONS_00000572
CATAATTGAAAAATACAAGATTATCAGACATGCAAAGATCATGAAAAAAAAAGTCTATCAATAAGATAGTAAGTATGTTAACCTACATACTTTCAAATACTATGGAACTTCTAGAAATTATGTACTGTATGTGAAGAATTTTTAATAAAATGCTTGTAAAAACAGGATACAATTTTACATAGTTTTAGCAAACTTGAAAATGCATaaaattagagaaacacaccaaaatgttaatagtgattatctctagtggcattattccatgattttcactctcAGGCTTAAAAGTTTTTTTTTCTTCAATTAAAATCAGAAAACAATTATGCGAAAGAAGAAGTTACAAAACAATATAATAACTAATATGACCTCTTTCCAAGCATAACATATTCCCTTTCCCTT…
>TCONS_00000581
ttccccatccagggatataacccacgtctcctgcatcttctgcattgggaggcagatcttttacctctagtgccacctgggaagcccAATAAACACAACTGACATACCCAGACTGCCTATCTTCTTCAAAGTGATGACTTTTTGTCGTATATCCTAGCAGAAGTAGTTTTTGTTAAATCTTTCCCGTGAAGCTATGCCATAGATGCATTATTTTCAGCTACTTAGTTAACCTGACAACTAGAGTTAACTCAACAGGTTCTTTTTTCACCCCACAGTATTCAGTTGGCTGAAGCTACTGTTGATATAGTTTCAACAGAGGTGAATTTTGAACCAGGAGAATGGTTCAGGAGAGGTTTAAGTGGGGTTTGGAACATCACTCTGGGGTTGGGTCTAGATTGA…
>TCONS_00000599
ATTGTATGGTGTTGGAGGTGGCAGTGGTGCCCTGGTTAAAACTTAGATCTGGGCTAACTCTCAGGAATTATTAGAAAAGTTGTTTCATTTTCCTCAAAATTATTCTAGAATTTGACTCAGTACTTATTTTAGAAACGTGTGCATGACCTTGATTTCAAAGGCAACAACTGTGTTTGAATATTTGAGTCTTTATTCTGTAATCCTTTTTTGAGGAAGCTGATGCATTTCATCTTCCCTTGTTTACACTTCCTAGTCACTCTTGTTTTGAATATCTACTCACTAAGATCCTTTTCTCTACTGTTTTCTAAAGTGTTTTCTAAGCAAGTGTAGAAGTTTCTAGGGTTCTCTATGAAAAGTCTTAACATATTCTATTTAATTGAACGATATGGCATTGCCATT…
>TCONS_00000759
ccttctGCCCTGCTCTATGAGTTTAGGAGAAAAAAACCACCTCCTGTGTCTTCAAGGGCTGTTTTTGTGGGCGTGCCCCTTGTAGGGTTAAGGTTTCTGGGGTGAGGTCGGTGAGTCCACACTCAGTCCTGCTGCTCTGCCCCCGGCCGCCGCTGCTCGCCCGGAGCCCGCGCCTGGCGGGCACGCCTGCAGCGCGTGGAAGGCTGCGCGTTGCTGAGAGCGAGCGGAAGAAAGCGGCTTCTGGGGCCCAGCAGGCTGTGCGCACCGCCACCCGCGCTCCCCCAGGCCTGTCCGCCAGAGCCTGGGCCTCAGCCCCAGACACGGCAGACGCACGACTccggccgggggtgcggggctgcccccgggggcggggggcgTTGCGGGCCTCTGTCCGTGAGC…
>TCONS_00000880
ggattacagagtcagatatgactgaagtgactgcacacacatgcatgtATGGAAGATATTAATGGATGGTATGGATGTGTAACATTACAAAATTCACTTAGCTCATTTCAGTGTAGGAATATAGAGGACTTTATCTCTCCTAGTATCAGTAGGGACATAGATTCATGACACAACATCTTGAATCAAAGGTGTAGTTTTCAAGCCTGGGTAAAAGCCTTTTCATAAATTCTATTCATACTGTATTTACCAATGTCCTTAATTCAGGTGCACTTGAGTTTTAGTACCTTTAAGGAAGTTCATTCAGCTGCCCTGAAATTGAAAAAAGACGCCTACACACAAACATCATTAATATAGAAATTTAAATGAAACTTTTCAAAGAGAATGAGAGAGATTGCAGAC…
>TCONS_00000941
gtgtgtgtgtgtgtgtgtgtCTGAAGGTACATCTTCTGTAAAAAGAGTACACTGCTTTCATTAGAAATCCTGAAATCTATGGAAACAGATCAGCATTAAATACAGCCATAGTAGGTATTTCAAAGACTCTCTTACTCAAAAATAGTTCCCTTTCATAATTCCTTTAAATTTCATTATAAGACAGTTTTCTTTGTTTAAGCATTTATACTCAATATGTTCCCCAAATAAAGCATATTTGGGACAGATAATATTTTTACAGGGTAAGACCCAAACAACTATAACTTATTATGTTGTAACTACAAACACTTACTAATCAACTTCCACAGTGGTCCAATTTCTAAGTGAAAAATCCCTGTGTAAACCCCAGTAATTACGTGTCTGCCTTGAAGGAAGACTGCC…
>TCONS_00000990
CACCTTCTTGTCAGGTTTCCAAATCCCAGAGACCTGGAGAGGCTTTAGTTTGGACTGAGTTTCAGCTCACCGTTTTCAGGATGAAAGAGATGAAGTGAACCACTTGCCACAGAGGGAAGCTCCAGGGTGAGATGTCTCGGGTCCTCGTCTCTCGTCCTCTGAGCTGGTATCTCTTCTGTCTCCTGAGTCTGTATCGTTTCATTGTGAATACCCAGTACACGTCTGTCTATCCCGGGGTTGTAAAGGGCAGGGTAGGAATCTTACCAAGGGATATTTAACTAGATGCTCATGTGTAATTCAAACAGCTTGTTTTCCTAAACAAAGGACACTGACTGGCTGTTT
>TCONS_00001077
TGGCATTAGGAAAGCAATGTAAAATATTCTAATTCAATATTAGTGAGCAGGTGAGGCCTTGGATGTTACTGCCCCTATTTGAGATAGTGGTTATTTATACCAGTTCTCCTGATGTTAGAATCTGGGGTTAGAATGCTTCTATCTATAAGGAATGCCTCAATCTTTATATTTACATTATACATGCACAGACCTAAACCACCACCACACACACACACAGAGATACAAACATGCCAAAAGATGTAGCAGGAATTCCATAGTAACATTAAATAGCTTTCCTGCACAAAAGCAATAACAGAAAATGTAGTGGAAAAATTATCCCTTTTTACAGCTGTGCAAAAAGCTATAAAACATTTTCCATGTGAACAATGAAACATTGTGTGATCTATATAAATAAAACTG…
>TCONS_00001080
agtttctggaacccattgcattccttagctcatgacctcatcttccatcttcaaaatcaatagcatagcattttctaattgttctgtctctaacattttctaactctcatcccttgcctccttcttatgaggatccttgtgattacactgggttacttggataatctagaataatctccctatctcaagatctgcaaaatctcttttgctgtgtaatacattcacagattctgagaattaaaatatggactcttctaggggcagaggggatgattattcatcttaccacaGAAGGCTTCTTGCCACTTGCATCATTATCCTCAGACAAGCCCACAGAATACAGGGCTCTAATTTTTAAAACTGAATTTAATTCTAGACATATTTCCCTAGGTCTTAACA…
>TCONS_00001083
ccataggaaaaataggcctaaccagttcactggattcaggaaagagaaaaatgcagagcgtaagttccccagctgggtcactagcccattctagactagtcatcctctagtcaaatcaCTGATGAATGAACTAAGTAAATGCCACTGAGATTTAGAGGTTCTTTTTCACATAGTAAGAGGTGACACAGGCAGATTTCTTCAAAATATGTTTGTAGATGTAGTAGCTTTAACCAGAACGGGGTTGTGGGCATGACAGGCACCCAAAGTACCACAGACCTTCCTCCAGCAAGGAGGAAGCCCAAGACAAAGAGACCACAAACAAGTCAAAAATTGATCAAACAAAATAATAAGGAAGAATACTTTTACTTGTATAACTATAACATATACAAAAATCTCAAT…
>TCONS_00001091
TGCTTCTTTCCTAAACAGAGACTACAAATGGAATAAATTTGGAAGAGCTACAGAAATAATTACATTCATTTTAATATCAAATAACAGCTGATAATTTTTGTAGCAGTTACAAATACCTGTACCCTTAGTTGCAGATTTTGTGAAGTGTTTTGCCCTGTCAGATAAGTGATGCTGGGACAATAGCTCTTCAGCAGATCACAGATGACATTATGTCACTGTGCTCTGCCCCTTTTGAAAGATTTTATACCAGGGTCAATACAAACAAGCAATGTGGTATAGCCAAGAATTTCAAAAGGCAACAAACAAAAAGAACCCTCTATCAGCTTTCAACTCTATCAGCACCAGTTTTCCTAAATTACCTAAATAAACAATAGGCCTcatgctcatccgcagtcctat…
>TCONS_00001125
AGAACTTTGTCTTGTCTTGTCAAGTTAGGCAAGACTAACTAGGACCCTATCTTTGCCTCTCTGTGAGTGGCAAGCCCATTAAATTCTGCAAATCAACCATTTTCTCTTTTTGGTTGAATTTGGCCTTGGAATGCATCCCTCCTTTTCGTAAACGTTAACCTTCCACTGGTAACACGAGGCACTGTTCGCAAAGCACCTGCACCTTCAGTCTCATCAGAGGGCCTGGATGACAGTCTGCATGTCAGAGATAAGAAAACGGAGGGCCAGAGAGGGTAACTTCACGCAAGCAACAGACGGATGCACTGGGATCCAAGTCTTCTGCTTCGGGGCCATTCACCTCAGCACAGACCTACTTaccttgagcaacctctttgtgccttacccttcatatctgtaagg…
>TCONS_00001188
ctaatatgaccttttccctttactgatgaaaaatgagaatcaggttaaagtgactcgcccaaagacagtgacttactaatgaaactcgggatagaacctggcgtctGTATGTCAGAGGTGTTTCTAAGGACATGACTGAGAGAGAGAACCGTGAATACTAGGAAATTCCTTTTAAGAAGTGGAGCTTAAATTGGCTCTTACGCAGAGGCTGAGGGTTCGGTTCCTGGAACAGGAGTCAGTGACGCGCTCCGGTAACAGCCCAGGAAACATCATTCTCTCCTTAAGCCGCCAAGGAAAGAGGGGAAGTAGCCAGTTCCTGTGATTTCAGGCACTGTCTTGACGATGAGTATTATTTGAAttgttgagtcttactgtgcaccaggcactgagcccactata…
>TCONS_00001207
CTTAAACTTAGTGATTGAGATAATGTAAATGAACATTGCAAATGTAAATGAAATAACGTAGAAAAAGTTATCCTTTGCATGGCTTATTTCGCATTTCAGTGGAGAATAGGCAGGAAAACTTGTTTCAAACTAAATATTATTTATTTCCTTTAAAACAAATACCCTTTCCACTAAAGAAGATTGATTTGTTCAGTTTTGATGAACTAATTTGCTTAAAATCTTTTGTATACATCCAGTTAACCTTTTTAGTAAGGTAAGCAAAAGAATCTCTGCTCTCTAAAAAATGTCTTGTAAAAGGGACTTTGACTATGGAACCAAGACTGAATGTTTTTAATTAGTTCATGTTCTTGCCTTGAGAATATTAATACATTTATGCACTATAAGGATTCCAAAACCTCT…
>TCONS_00001242
cttagaactcacactcttaaccaaccaccctataatatTAAGCTAGGCAACATGGAAATATGTTGAAATATATAAGGAATATATATAAGTAATGCATATTACTTTGAAAAGAGGTGAAGTCATGGCTAATTCCTGCAGTATAGATGTCCTAGTAAAATTGTTTCCTAAAATTCCTACACGTATAATGGTCAGGACAGAAGGCTTCCATAGGTATGGTGAACCTCAGGTGTGCCTTAGACTTTAGGGCAAGGAGATATAAAGTTTATTCTTTCTCATAAAACTAACTCACAAATTAATGATTCTTGATATAGAATGTTAAAGCTTCATTGGTGTTACAAACCAATGTAAATGTGTTACAAACATTTCCTTTTTCTAGCTGAAGGCCAGCATAGGTTGATT…
>TCONS_00001243
CTCCGGGCCCCCTCAGTGTCCTAGGTACTGGAGCACTGCCATCAGATGGGAAAGTGCCTGTGGGAACCTCGCCTGCTACAATGCGGCACAGGTTTGCTTTGAACATCCTGTTTTGGTCTATTGGGTATTCCTGGATGACTGCCACCTAGTGCCCACCACTCTGCAGGGCCTCCACAGAGTGGAGCGTGTGTGCCCATGGTCTGTGCCTGGACGGGAGAAAGGGGTGAGCAGGCAGCCAGCAGCCTTCTAGCACAGAGTGGAAATATGTAGATGCTGAGGATGTGAGAGTTCAAGGCACTCTTCAAACATGCAAATGCAATATGGCTTTCAAGAGACTAATCTGAAGAGAAATGCGTTCTCCCTGCCACCCCAAAAATCCCATGTGAGCCAGGGAAATGC…
>TCONS_00001246
GCATCTCTCCCATTGTGGGTGCGCTTGTGTAAATAATTTATTAGATCTTCCATAAGGTGTTCAGGGGCAAGCACCTTGCCTTGTCTGTTCTAAACCCACCCCTCCTTGGTGTACCTTTATAGTCAGCCTCCTGAGAATGGCTGGGAGGACTCCAGTCAAATCCCCTTTCCCTAGCCTCTTCTGAGTCTTCAGGAGACTACTTTGGGCAGCATTTTGTCAAGGGTAAGGGCCAAGTTGGGAACCCAGGGCTTTTAGTTCTAACTGCCAGCTTTGCCACTTGAACTGCTAGATTATTCCCTCGAGCAGTCATACAACCTGATTTCTAATGTGCTGCACAGTGGAGGATAGCCAGTTCTTTTGGCTCTGTGACAGCTTCTAAGTTTAAAGTTTCTTGGCATG…
>TCONS_00001255
AAAGAAACAACAGGAAAAGTCTCTGGGGATTTAGaaacatgagtaaagttttaatatatgatacaacatgatgaacactgaaaatgagcatgctaaatgaaagaagccagacacagaagaccacatattggatgattcatgtatctgaaatgtccagaaaagacaaacgtatgacaacagaaagtagatgagtggttgctgatggctagggaggaggagtggggagtgactgttgaagggtgcagagtttcttttggggatggtgaaaatgttctgaaattaggtactggtcatggttgcacatggttgcatatggctgcacatgtttggatggcattatcaactccatggacatgagtttgagaaaactctgggagATAGTgggcttcccttgtgact…
>TCONS_00001257
CCGCCCCTCCCTCACTCCCCCCTCCCCCTAGCGCCTGTCAGCCTGGCTCTGGCCGCCCCGCGCCCGCACCCCTGCTCCGGGCCAGGGGCCCCGGGCCCTGATATGCAAAGAGGGACCGGGAGTCGCGCAGGCTGCAGCCTGACAGTCAGGAGCGGGGCGGACGGTGGACCGCGGAGCCTGATGCGTGTGAGGAGCCGGGCGTCTCAGACTTCAGAGGCGGACTCGGCTGGGAGGGCGGTGGGCGCCTGGGACCTCGTCCTTGTCCTCCTCTTCTCCAGTGATGGGAACGCAGGAGCTTTTCATAAAAATCACTCATTCTGGACATGTGAGTTAGCGTCCCCCTCATACACACCCACTGAATCTTTGCTTGCCTGTGGTATGTAGAGCTCCCCCGCCAGA…
>TCONS_00001282
atTAGACATCCCTATGACAATTCTGCCTTCAGAATTCAAATTCTAAGATAGGTAGATAGGTAGACAGACAGGTATGGTCCTGAGACTAGACGTGCTTTTATCTTCAAGATGAAATAAGGTACAGTCCTTTTCAATacttccttgtgatctcagccagtcttgtggctttaacttgtctccaatcaccaatgacccccaCCttcatttatctttacactgtgacaaaccacccgcagtcttagtgacttacaccaacaatttaccatttccctgatcgtgaggaccgagtaggcagttctgctttacgtgtgtctgtcatggtgctggaaaggcaggaagctctaaagtgacctcactcatggatggcagctggcatgggtggggctgagactgactagc…
>TCONS_00001297
CTTCTATCATCCAGTTACTCTATCATATTGCAGTTTGTTTGGTCCATGCCAAAAGATCCTTAATATTTGGTCCTGTCCAAGACCATTTGGCATGGACCAAATATATTCATGGATGATTTAGATAGGACCAAATTTCAAGGACCTTTCGACATGGACCAGATGTCTTATGGGACCAAGTGCCTTATGGACATTTTGGATAGAACCAAACGCCTGCTAACCCCATCACCATGGCCCTATGGGCAGGCTTGTTCTCCCCTCTTCCATTTTCATTCTCTTAAGACATGCTTTCCTCTCCAAGGTCAAGGCCATCACTGATGTTTGTTTTAACTCCATTTCATCTATGAAAGAGTTTGTATTAAAATGAGAAGAGGAAGGTAGATGACAACATTCCACATGATT…
>TCONS_00001305
gtgaatcttcacttgttttgcttagcctttgctatggaatgatctcctttttcttattgagttgtaggagttctttgtatgttctggatatgagttctttgtggaatatatgcattgtgaatatcttcttccagtctatagcttggctcttcatgctctttatggtgtattttgataaaatatgtattttaatgtaatccaagttttttcttttaatgttaatgctctttgtgtcctgtttaagaaatctttgtctaccccaatttttttttttttaactgaaagctttattattttacttttcacatttagatgtaaaaggaagtgttttcacaaaagttgaagtgcttacacagaaaggaagtgctctttgtgtctagtgagggaaagattcttttt…
>TCONS_00001311
GTGGTGTGGTggagagcttgggttccaattatacctttgctgctaatcccggataaccctagccttgtcatagcacctcctgggcctctttttattttttattttttcccaaatctgtaaaataaagaggctCTCAGGGGAAATCCTTCTGGTTCTAAAGTCCATCAACTGTGAACTGCTGATGGTTTCTTCTGTTTAGATGTTGCTAGATTTCTCATAAACTGTCAGAAGAGCCAGAGTTCAGTAGGGATGGAAACTCGTGACTCCATTTGCAATAATGTTCAAAACTTTAAAATGCAAATGTAGGTAATTATTAATAATTTGTCTTCATTGCCTGAATATATTATACTTTAAAAATACTGTATTCTAAAATATAATCTTTAGACAAACAAATCTGTT…
>TCONS_00001392
AAAAACTCTTCAACTTCATTATCTGGTTTAACAAAAAGAGGTGCAAGTAGATTCTGTTAATGCCATCTGCTTCTCATGTCAGGATCTCAGGTCTTATATTGTATACTTGCCCAGTGGTCACCCAGACCAGGAGGAAACACGGTACTTATCAGGCTCTACTTGGAACATGGGTTGATTTGCAGTTCTTTTGTATTACTCTATGGCTCCCACTGTGGTTCAAGCCCATGAAATAGGCACCCTTGATCCAAGCCCCTTTAATATAATGAAGGGAGGTTCCAGGTTACTTCATTTAAATTATTAACATCATATGTCATGTGTACTCTCCATCATAATTGTTCTTCGTTCACTTCTTTTTTCT
>TCONS_00001437
ATTTGAAGTAATTTTTCTTTACCTGAGAATGAATATAAATGGGAAAGAATGGTGATTGTATTTGATATTAAGTTTCTTTGAGTGATGTAGGACTTTAAAAGTAATGCATGAATATAGGAGGATCTACTCAGATGGCCTAATTAAGAAAGAAGGTTTTAACGATTGTAAAGTAAAAATGTAAAATTGAAATTTTGTTTTCTAAACTGTAAAAATTAAGCCAGTAATCTTTTAAGCCTTTCCTGGCAAATTTCCCTGGCCACAGTAGGAAATTAA
>TCONS_00001438
CCATTGTGTTAAGAAGAAATTAAATGAACTTCCATGGAGTACTCTTAATCAGAAATGCTCACAGACTTCAAAATGAAGCACATTTTCCCACAAATTTCGTGGAAAATTACATTCCCATTTAGGACAACAGAAGAAAATTAATTGATTCAGGCATGTATCTTTTTGTTCTTATATGTTTCATGAATTTTATTAATTGGCATAGACATTAAACCATAATTAAAATTAAGTAGAGAATAGCTATTAAATTCTCAATTGCAGATATGTTACCTATCATTTGCCAAGTAAGAATGATAATAACTTTGAAAATGAGGCCACCTTTTAAAGGAGATGCCATTTCTATATGGTAGGATAGCAGTTATTGATTAAAATCATAGATTGtagttaacaccctgatattta…
>TCONS_00001440
AGTTTTTTTTTCAACaataattataatatttatttaaaGTAATACATTTACAGCCAAAATAGTTCTACATTGTACATTTCAGGTTTAACCAACTTCATAAAAATACTTGAGAACAGCTGTATCCATAGATTTAGACTACTGAATTATTTCTTTGCCCATTCTTCTCTCTTTTCTTTCCCGAATAACCTCTTTCAGATAACGGTTCAAGGTAGAATTTATCCTCCTCATATTTTGTCCACTGCTCTTTAGGCAGGATCTGCTGCCTCATGCTGAGGTCCAGTGCTCTCTTAATGCGAAACACTCTGTCATTATAAAGGTTCTCATATATTGTGTCATCTCACATTAAGCCCAGTTTATTGAACCCAGCAGCGTTGTAATACCATTTTCGAATACCCTCCA…
>TCONS_00001448
aatagatacatgtgtgtgtataattgaatcactttgctgtgcccctggacttgacacaacgttgttaatcaactatacttcaatataaaaAAGTTAGGGGGGGGGAAGGACTGTTCTTAAAAAATTATATCACCtttcttaaactatgaaactatgtagtcagtattcaaattcctcaataccttggtgttctttaaaaaaagatttttcaaatcagaatttatgtaagttccattcattgcaattggctaatgtatctgttgaggctgtaaatctataggttcttcctccatttATCACTTAAAAAAATTTCCACTTACAGTTTGTTGACTACAGCACCAACAGCATCTTTGTTTTTTAATTTAAAAAAAttatctatttttggctgcactgggtttt…
>TCONS_00001449
gtcaccatctgcagtgattttggagcccccaaaaataaagtctgacactgtttactcatctgtttcccatgaagtgatgggaccagatgccatgatctttgttttctgaatgttgagctttaagccaactttttcactctccactttcactttcatcaagaggctttttagttcttcactttctgccataagggtggtgccaGTGCTGCTAGTACCAATAAAAATTTGAGAACCACTGTTCTGTGGATAGGAGAGAGAACTGAAAGTTCTCTTAGGTTTTAGTATTGCTAGAGTGCCCTTCAGGAAAGTTGTGTCAGTATAGGCACCCTCATCTGCTGTGGAAGAGTGTGTCTCTGTCAAACCTGACACTGTGTGACCTGAGCAAGTGACCTCAGTTAC…
>TCONS_00001763
ctagaggctggaaaaccagttaggaagAGGTGCTTACAGATAGATAGTCATGAGGAAGTAAAGGAAGAGACCATCAAAACCAGGGCTTTTTTTGGTGATGGCACAgagctctcagcaatgaaagcgtcgagtcctaatcattggagcaccagggaCTATCCTAAACCAGTGCTTTTAACTATACTTTTAGCAACACAGCCTTTTCCCTTGTGTAAACAAAACTTCCTCTTTTGACCGGAGGGAAGAGCGAAGGTGCTTTGGTAGCAATTTGGGGTTGCTGTATGACCCTCTTCATACCTTCAGGAGCACAAGATAAAGTTATTCTCTATTTCATGGTGGAGGAGCTCTGTGGATCACAAGTAATGATGTGTAGAGAAGGAATTGGAAGCCAGCTACCCC…
>TCONS_00001861
CACTATTCAAGTCTATTACTGGAAGGAATGCCCACTCCACCATTTCACTTGGGTCACAGAGAAAAACAGTTTCTTCTGCTTTTGCTAGTATTTTCTCCCAAGAACTTGTACCAACTGTCTTTGAAGCCAGGACAGAATCAACGCCCTTTCAGCCCACTACCATAACCATTCCTCATCCCTCAAACATCCCTTCCTCATTCTTCAGCCAAAAGCAAAAGCACGTCTAACTTATGCAAGGCCCTTCCTCCCAGATCCATCCACAGCTTTACAGATTCTCTCGACCCTCAATAGTCATGCTACCCTTTACCTGCTCACTCTCTTCTGCACTTCCTCCTTTGATCTTGTATCTCAGTCAGCCTCTCTCATCTTGTGCCTTTTTCCCTTTGTCCTTTGCATTTG…
>TCONS_00001870
gaaatggcaacccactccagtgttcttgcctggagaatcccggggacgggggagcctggtgggctgccgtctgtggggtcgcacagagttggacacgactgaagtgacttcgcagcagcaTATAACCTTAAGGTTGTCAGTGGCTGTCCAGTGGTGCCACAGGTGATTTGCCCAGTCACAGCCACACCCAGGTAGGTTGGCTTCTGAGCGCCTCTAAATTACTACTTCTGAACTGTCTTCTATCTAGAAGCAGTACCATATTAACATGCAGGATATTCATTTCTTACTGTACAATATCAAATTTAGGGTTGTTACCACTGCCATTTTTTGAAGCCTTGTCCTAAGTTCCTGTATTTGAACTAGGAATTTGCAGCAGAGTTTTCTTTAAAAACAGTATTA…
>TCONS_00001880
ATgccacaaggcttgtggaatctttgttccctgaccagagtttgaatctgtgcccttggaagaaaaaacatggagtcctaaccactggagctccagggaactcACAGTACTATCCCAGCGTGAGTGAAACATCGAGCAGTTGGTCTCATAAGATGCAGCATTCACATCATAGTCAATGAAACCTCTTTACTTAACGATTTCCCCCTCTCCTTGCTTGAGTCTGGCATTGGGCTGACTTAACAAAATGGTCATATACACAATAAAATAGCTCAAAGTTTGGAAATGTACCAAGGGTGAGGCTATGGTTTCACCTTTATCGTGTCATGGCTCTGGGGTCCAGACTGTACCCATTGGTGACGACTGGCTGGATGTAGTCACTCTTGGTCATTGTGGGAAGAG…
>TCONS_00001929
ttgtactctcttgtaagagccatttgctcgcttggctttcaaactctgccttcagtggccttaatagtgaaattgaccatagtggggagtagaaattgggaaacatttaaattgagattgttggttgattttggtttttttgtgtgttttgtttcgctttccctgaagatctagttgtcaaatatttaccagcacacTGTAGCTCCAGCAGTGATGAATACATTTCACATACGTATCTCTGTTTTTTAACCACATAACAGAGAATACCAGTAGTGATTGGGGCATTGCCAATACATTATCAGTTTGAAATGAATTTGTCATCTGAAATAGTTAAATCCCCCTTGTAATGAAGTAATGTAGCCTGTGGTTTAAGTTTTAAGCTTCTGATTTGCACAGGAT…
>TCONS_00002293
CTCTACTGTAGACATGTCTAAGAGTCATCAACATGAAGCACAAAATGTTCATAGTGCCTCGGTTTGTTCTAAGGTAAAAATTGCTATATCGTTCTATCTGTCACAAGCTTGTCAACAAGAAAGTACCTCGAAAGAACAGGAACAAAACGAAAAATTAAATGTGATATGAGCTTTTAGAGAAACTATGAACACTAATTACACTCGAAAATATCTGCCTATGAGAGTCTTgattgaaggcagaggagaaggggacgacagaggctaagatggttggatggcatcactgattcgatggacatgagtttgagcaagcccctggagttggtgatggacacggaagcccagcgtcctgcaggccacggggtcccaaagagtcagacacgactgagccactgaact…
>TCONS_00002585
GGAAGCATCCCAGGCCGGCGCGGCGGCGAGGATTCCGGGAACAGCCTCCGTCCAGGGCGGTGGAGCGAGTCGGGAGGCAGGGCCGGGGCGGAGGGGCGGAGCCGCTCTTTCGCGACCTCTGCCCACTGCCTGGGTTCCGGGGACCCCCAGGTGAGCCGGACCGCGTGGGAAAACTATGCCAGGAATTTGGCCCGAGCGGGAGCGGCGTGCAGTCCAAGACGCTAGCCTCGGTCGCAGTAGGCTCAACAGCAGCGCCTCCGACGCCCAGCGGGGTCCGGCGGGGAGCTCTGCCTCCGGACCCACCGCCCCTTGCGCCCGGCGGCTTCCCCATCCCCGGTGCCTGGCCCACTCCGGACCGAGGTACTCGAGGGCGGGGTAGAAGGAATGACTGAACCCGCA…
>TCONS_00002710
TTTAACTACGAACCAATTTTGCCCACCTCAGTCGGTAAGAAAAGCTATCTACTAGGTTTACAGTCTTGCTGGCCTGCGGTCTTAATGCGCAGGCGCGGGATGGAAGGTCGTGGGAAGGAACGTCCGCGCGGGGCGCCACTGCGCAGGCGCGGATCTTTGCGACGGCGCTGGATTCCCAACCAGTATACCCTGGTCGGGTCTTTTCGTATAGCTTTTTAAAAAAAGTCGTCCGTCCCTTGAGGGGCTCGGGGTGCTGGCGGTTCGTCTCAGGAGCTCAGTGGGCGTCTGAGTCCACACCCACCAAGCCGAGGACGCGCGGACCCACTCTCAGATCCCTTGGCCGGCCGATCCTCTCCTGCGCTGAAGTGAAAGGGCAAGAACGCCCACCCAGTTCTTGTT…
>TCONS_00002871
GGGAAGTGGGGGCAGGGCTTGTTTGGATGCTCCAGGCAGTGGGCTCCAGGCCCTTGGGCTTCCCCCAGGATTGGGCTGAGGATCAGAGACTGCAGGTCTCTTTCCTGACCCCTCCTGCCTGATTCTGAGGAGCAGCTCTGGTCACTGGCCAAGCCTCACGCTCCTTCCTGCTTCCTTCAGGTCTTGTTGGTAACAGCACTGGTCCTGTGAGCCCGGCCAGTACCTGCTCTCCCTGCCATCTACTGACACCTATGTAAATAAGTCCGAGGGTCATTTCCAGGCAGCACCAGGCTCCATCGGACGGGCAGGAAGAAGGTGGGCAAGGATACGGGGTCTTGTCTGAAGCACTTCTGACTCCACCTCTCAAATCCCCTTCTACCAGCCCTGTGTGGCCCTTGA…
>TCONS_00002872
GGGTGTGGCACTTGTGTGTGACCTTGGAGTGGGGGGAGAGGGAGGAGAGGGAGAGGAGAGAAGGCACTTTTCCCTCCCTCCATCCATCCCTCGCCCCCTTTCCTAAAAGTTTCACGGAGATCAATTCACATTTCAGTTTGCCCTCTTTGAATGAAAATTCAGGGTCTTGTTATGAAGGTAGCAACCCTGAAGAGGATGTTTAAGTTTAGCTTTGACAGCTGTCTCCCCCAGATCAATGGTGTCCTCCAAAAAGGTccgccagaacctcagagtgtgacatttggaaacacggtctttgcagatgtactagttaagatgaggtcacactgcagcagagtggggctcaatctggtacctggtgttctgacgagatgctgagggaagcagacgcatgaggag…
>TCONS_00003084
TTATGGTTTAAACATAAATGCTTAAAATCGTACTGCTGCTGGTTTGGAAAACAACGCTGACCGAAATTCTTAGCATGAGATTGAATTTAGAACTAGGTCACACTTAGGTCACAGCAGCTGTGTTTTATGAGTGTTGTTGTAGGTCGGGCTGGGCAGTTGTGTTTTTGGCACATAACCCGCTGCCTCTCTAGATTGGGTTGTtttagtgatcctcctgcgtgccaggtgtttccccagacatgtacccgtttcagcaacccagtgaggtagtcttggaatttccatttaaaaaggggaagaggtgactggcccaaggttgaaagccagaaaggagtcagatctgagcctggttctgctggttctgactccaacactcTGCAGTAACTTGTATTTCACTCG…
>TCONS_00003187
agaatgggtaccctgggaggacagagggaacacgatcagcagaacactgatcacttttgaaactgaatggtgtatacttgggggttcatcatgatttttattttctgcactttcaggataaatttccatttttctggtaaaaaaaaaaaaaaaaaagttgACATCCTCTCCCCGGGTGGTAGTATTAGAATTATTTTTAGTTTCTTTCTTTACTTGTTTCCTATTTTACCCCAATGTTTTAAAAACTGAGCACATACTAATCGCAGAGTTAAAAGTCCCCTTGTACAGGCATTTAAAGTAAAGACAgggactcccctggtggcccagtggttaagaatccactgcagagggcacgggtttgatccctgaacaggggaccagggtcctgcaccgcacagc…
>TCONS_00003197
CCGGTGTCTAAACACAATGCTGATCgtccaacacagagccagcagccacatgtgcctagctaatcttaaaccgaaagcagttaatagcatttaaaagtcagttcctcagtcacactagtgactcagtggccacgtgaccagtggctcctgtcttggatggtgcagGGAGCTCTGCTGGGCGATGCTGAGCCAGAGTGTTCGGTCAGACAGGGAGAGCCAGGCCCAGCTCACTGCAATGAAATGGAGCGGGTATTTCATTACCAACCGAGGGTGTCATCGGATCAACATCACAGGTGCAGAatgtgtacgcgtggctgagtctcttcgctgttcccctgaaactatcatgacattgttcatcagctatatcccaatacaaaattaaaaGtttaaaaaata…
>TCONS_00003242
CTCTCACTCAGCCTCTGAGCACCCTCTCATGGAACCTCTGAGAATCTCCCTCCCAGCAGACATGTAGGCTGGGAGTTTCCTGTTCAGTAAGCACGAGAGGGACACACCCTGAGTGGTGGCACAGAAGCCTGGTTCCCGTCAGGTGTCCAGCGGGGGTCCTATTACCCACTAGATGGTGCCCCCGTTGTtgtttagttgctaagtcgtgtctgactctttggcgaccccatgaactgtagcccaccaggccccttgtctggggcctggggatggaacctgcctcccccatgtctcctgctttggcaggcagattctttaccactgagccatctgggaagccTCTAGAGCTCCAGGTGGC
>TCONS_00003342
GTTAATATGCAAAGAACATTTCCAGAGACACTATTTCCTTGACTCTACCCAAGTAGCCTTCAAAATGAAGGACCCTATTCTAAACTCAAATATCTGAGCCTAATTTATTTTATTAGGAAACATCTATATGTAACCTACCTTTTAAAAAAAGGAAAAGAGTGTAGGACCTCAATATCAGGGCAATAACTTCAAATTTGTGTGTGTGTGGAAGATAGCCCAAACCAAATTGATTAAACAAAACTCAATTGTTGAAAAGTGGATTTTAGTCTGTTTTTCCATGTTGGTTTTAACTGAGCTATCTGATCAACTCTGAGGAACCCTATTGTTGTTTTCCCTTTTACCCCAAAATGCAGCTGGACACTCCATTCATCTGCACATTAAAAGTGATGAAATaaaagg…
>TCONS_00003355
TTAAAACACTGATGTTACCACACACTTAAAAACATTTTTTTCTCCAATGTGAAAATGTTATACAAGCAAATATAACCATACATGGATGAACTTCATGCTCATCAAAGTTGGATTAGAGAAATTAGTCTGAATCATCAACTATACCAATTGACATAAATTGCTTAGCAACAGACCCATAATTTGAGAGTGTTCAGTAAATATTAATACTTTTCTATACCTATTAAAGGATTTTTAACTTGACTTTTAAATGCATGTATGAACTAATATAAGTAATGATGAAACCTCATTTTACATGGCCAATATTTTGAGAAATCATGTTTATTTAAAACTTCTCACTTCAATTAAAATGTTTTCATCACCTCCCATCTGATACAAAGGTAATGAATGGTCATA
>TCONS_00003358
ggaaaagtgagcatagcctgataaaataactttacccagggtcacagtgccagaaggggcTCAGATGATACGGTCTCACTGTCTAGACAGGGCAGAATCTACTGTAGGATTCATGTACACACTTTTCCAGCCTCTGTTGAAACATATCTGAGCCAATGAGATGTCTGGATGTGTTCACTGTGGTGAGTGGACTTCCTCCCATGGTAACTCCCAAGTCTTTAAAAAGCATGTCCATGAATTAAGTTGATGCTTATTTCCCTATCACAGCAAACATAAATATCCAGA
>TCONS_00003364
TGGGAGAGAGTATGTCAACTAACTAGAGCAAAGCAAATAAAAAAATTCTCAAGATGAACAGGGCATTCAGGCAAACACTGTGGCAAGGAAGCTGGCACTTCCTCATCTAAAGGACAGTGTCTTTTGGCCAAAGCTACCCTCCTCTTTTGCTTTGACACTTGGACGTGGTAACTGAGTCCGTAAGACAAAACTAAACATTGCCCATGTTAATGTTAGGGGAGTATGAAATAGAGCTCATAAACTAGAATTCATGAATATAATTATGTTGCAATATTGCTGGGAAAAAAAGCAGACTCATAGCTATATTAAGTCAATTATTTGAGTGTCAGGTACTGGTAAGTTTAATTTATTAAAGGGATGATTTGGGTGTACTCAGTTCCAGCAAAATGGATGCTTTCG…
>TCONS_00003365
TTGGCTTTTCAATGGTCCAAACCTCAATTTTTTTGCTCTTGCTCCTGTTTGAAATAAACCTAAGTGCTATGTGTTGCTAGCTTTTATGGTTTCTTTGTTAACAGCATTTTCTTCTTTTTAATCAGCCTGTCTCTTGCTTGTATTATTTTCTTTGATCTCTGTTCTCTTTTAATTTTCCTCTTTTTTTCTACATAGTCCTTTTTTATCTCCCTTTTTCTTCATCCTCCTCTAAATCTTCATACTTGAATCTAATGATTAGACCTTATAGCAATAGAATCCTTTTGTCTGCTTGAAATAAGCATACATAGACAACACTGTGACATTTTCTTAGTACTTCTGTCTCACGTCCACTTTTTTTATAATCTATGAAGCTATAGTAGGTGAACTTTGAGAAAATAT…
>TCONS_00003384
GCACCAGACAAGAATCATTTAATGACTTAGATGATTTTAGGTGTAAGGACAGATAAGGTCAAGGCATTGGGTTCCTGAGAGTGACAGTTCTTGAGGGTGTGGGTGGGATGCTGGAACAGAAATCGGATGGGTATTTCAAAAAAAGCTGCACAGCTGTCTATTTCTGCCATTTGCATACAACCAAAAAagcggagcctggcagactacagttcatgaggtcacaaaagagtcagacacgatttagcgcctaaacagcaagagcAAAAAAGTGGAACATTGCTTTCTCCAGTGATGTGCTCTGACACCCTGGATGAGGCAGTATCTACCCTTTACTAAGTCTCCAAGCCCCCTGTCTGTAATTTCTGAATGATGCCTACACTATAAATACTTCCCATTCTC…
>TCONS_00003390
AGCAGCTGCAATTTGGGCAGAATTAGTGCTTTAACTCTACATGGAAAAGCAGGAAGCTTATTTTTGATAATGGAATCAAACTGTATCCAGATATTGAATTTGACTTTTCATTTGATGTTGCTTTGATACAGCTTATATTGGAGCTGAGCTCTAATCATATAGTAAAATGAACTGTCTGATGCTCTGTGGGACTACTGTTGTCAATAGCATTTACCTGAATTCAGCCTTCAGAACTTTAAGAATGAGAATGATTTCATGGTAGGTGTCAGTTCTGTATGATTTTCAATTTCCCCCATTTCTCTCTTGTCTCTCTAATTCTTTCTTTCCAGTGCTGAGAAATTGAAATTTACTGATAAAGACTAAAAATCTTCAGCCTTACAATTTTACTGTGCTTCAACT…
>TCONS_00003415
CTGGTTTCTGATGAGACCAAGAAGGCCTCCATGCCAGCCCACATCTCCATTTGATGGTGAATGTGTTTCCCACCTAGATGACATCTGAAGCCTTTTAGCTTTAGTCATTGCACCACAATTATTTTTTCTTCTCTTCGTGAATCAATTTTCCAGAAGAAAAAGTTGAAATTTGATAAGATCAGTGTATAAAGCCAAAAGTTGCTCTGAGTTACGGTGTTATTTCTCAGCCAGATGCTTGTCTCTTCTGCCCAGCTGGAAAATTTCTGTGAGCAGAGATCTCTTTAGTGCCAAGAGGGATAAGCAGAATGGGATGAAAATATATCTGTTGTTACATGGATGACCC
>TCONS_00003426
ATCATGAAACTCTTTAATTTCTGTATTTAAAAATTATATACACATATAGCCTTTGATAGAGAAAAAAGAGAAAACTCTCCTTAAAAACTAGAAGAATGAAATGATTTATTGACAGTTATGCTAACAAGGTACCCTATTTTAGCAACCACTTGTCTATTTTCAAACACCAGTAGAAATCATTCAAAATAGCTGATTATTACAGCAAGGCATAAGGGATATGAAAACAAGACTGCTTTTAATCTTGAAAAGCAAGTGTAATGAAATTTAAGCATAGATGTCAATAGAGAAAAATATTCTCTGTTTTGCCACAAAGTCATTGCTCCCATAGTAAGCCCAGCAATTCACAAAACCTTCACACAAAGAGTCATTGTGTGCTGTGCATGCGGCAAGCAGGCCGTT…
>TCONS_00003432
ATAATCTGGCATGGGAAAAAGATTTTAGAATATCTTTTTAGGTATGGTAGGTATGATGTAAAGTTGGAAATTCTCATAGAAAACACACTGTGATGACCTTGAATGCCAGCTACCAGATCTGAATTTTTGGGGGGAGCGTTAAGGAATCTTTGAAGATTGGTTTTCCTGTCATACATTCAAATTCAACCTTTAATTCAAGCTTGTAGAATTTAAACACAAATCAATTACATGAACTCAGTTCATACAGAGCAGATTGGCAGCCTCCTGGTAATTTTTTGCTAGTTTCTATCAGATCGGCGTGGCATCATAGACATGGTGTAATGGACGGTGTGAGGACACCTGGTTACTAGGTAAGCCCCGTGCACTAACTTACTAGTCTGTTGACCTTAGAGAAGGCAC…
>TCONS_00003434
TATAAAATGAAGAGCCACGATAAACATGATTTTCATTTCTCAGGCTTTTATGTGAGCAGAGGTCAAGGGTCAAGATAATACCTCCCATTCCATGGCAGGATCATGAAGCCTATTGTTAATATAACTTTATGATGGATAGCGTTTAAAAATATTTCCATGTTTTGCTGGACTATAAGATAGAATATATGCTCTTGTGAATCTCTCCTGATTCTCTTTGATTTCCTGCCCTGGATCATCCCCTGTTTATGTTCATTTCCACGGTTAGATCTCATGAGGAAGGGTAGGAGATCTGGTGAGAAACTTCCTTGCTGTGGAAATGAAAGCTAAGGAAGTGTGGAGTTTCCTCTGCCTTTTGAAAGATGCTTATAGTGAATTCAGATCTATGCCAAAATTATGAGC…
>TCONS_00003436
AgaaagttctcatttgactgctattgtcttaaagtgacttcctactctctaagatgggtggttgtcttaagctCTTAGGGTGCTTTTAGTTGCACATAGAGGTCTCCACTGTGGCCATTCAATTGCACTTCCTGTGCATGGACTAATATATTTTTCTCTCTTAGCTGTGCCAATATCAGCTTGCATTTTGGGGGGATCTTTTCCACACAAACTGTCTCAGGGCTTCCAACATCCTTCCAGGTGCTTATCTAGGCAGCTGTTCTTCATtgttccatgggtcattctcatgcattttttgcaagaataaactctggaaagtcaagcacatgtcaac
>TCONS_00003437
TTATATTTTCACTTCTTTCCTCATACACAGAGTCCTTCTGTTGACATATAGGGTAGGTTACTAGAATGTAAAGTAGGGCTAACTCTTGTTATAATTTTCAAAGACTGAAGAACTATCATCATCCTTCTACCAGCTCAAGATAATTAAAAATGAGCCACATGGCAAAAGATTTGTCAACTCATGTCATTTTTGAAGTTTGAGAAAGCGAAACATTCTTTTTTCACTTTTTATAGGCCTGGAATTCTAGGTCATCCTTTTGGCAACTATATTTTAAAGCTTGTAAGATGCAAATAATACATATAGTTATCTTTTGGTTAATAAATAAGTCATTATGATCGCCTGTGCTACAAAGAAGTATGCTGTTGTGAGTTAGAGATCAGAATCTAGTACAATATAAAT…
>TCONS_00003438
CAATAATGCATTGGAGATCTCAGGAACCGTGTATGGATGGACATCACAGCTGCCTGGCATTTACTGTAGAACTTGCAGATTTGAGCTGAGATGTCACCGCATCTGCTTTGGAGCCAGCTGTTGATGCCTTCTCAAGAAATCGTGGGGCCATAGGGAGAGCTGCAGAGATTATCTAAACGAAACACTGCATTTGAGCAGGTGATTCAGGAGTGAGAATATATCTATGAAATAGCTTTTTTAAAGAAGTCTATTCAATACTCCTCTAATAACGTTTTGTCTCCCTAGCTCCCTTCTAACGTTTCTAAGTTTTGCTGCTTCTCTGACAAGTTTATTCATATCCTAACAGCTTGCCTGGCAGCAGGGTTCATGTTCTGTACTTGGGCTTTCTGGTCACGATGG…
>TCONS_00003439
AGGAGTTGCTTATATCTAATTAAGTGGCAAAATGATACAGAGAAACTTGACTAGAATGAAGGGGAAAAAAAACTGCCTTTTGGGAAGCCACATTAAAAACTTAATTTTATTTTCAAATACAGACTTCTCTTCTGGGGATAACTTCTAACAAGCCCAAGATGTGGACTCTTGCATGAATCATTACAACATACAGCCTAGAGTTTGGCCTCACTGTAAACTGTCAAAGGTACAAAAAAACCTGAGCAGGCCATGTGATTTGAGTTAACACACTCAGAGTGAAGTGAATTTAGGTCATTCTTAACCTTCTTGAGTTTTACATGTGCAGTTTTGCTCTTTGGTTTCTTTCTTTCTTCCTCTGATCGATTCCCAG
>TCONS_00003442
GCATTTTCTGAAGCTTAGCTTTAGAAGTCACTGGCCTTGAATTGTTTTTACTTTGATTGGTAGATACCTTGCAAAACGAGTCCTTTCCAGCTTTAAGAGACGCTTTAAAGCTTGACTTGACTTCACGATGCCTTGTGACACAACTGTGAAACTTGTGGCAGAGTTAATACATAAGATGAAATTGACATGGTGGGGTGGGTAGGTCACAGCCATCCCCGAGGTCCTTAGCACAGACAGCAGAGTTACATCCAAAAAGAAGCAAGTGGGAAAGAAAGTTTGACTGAGACAAAGTGCAAGGGAGACTAGGGACTTTTAACATTGTGCTATTTCTACAATTATTGGCATATACAAATATCTGCATCTAGATGTATGACAATGGGATAATAACAAGCTATTCAC…
>TCONS_00003444
AATGAAAACTAAATGAAATAATTAAATAAGCAATCTAATTTCTAGGTGTTAATTCAATTCTATTTCTAATCAATTTTCTGTATTTTAAACTTCAATTGCTTCTATCTCCTTTTTGCCTACAGGCATAGATGTCTCAAATTATGGGTTGGATACATCCCTGAGTACTTGGCATGATGACACAAGGGAAAAATGCCACTCAGAGAACTAGACTAATACATTTAACAGTTATTCTGTTATTGGTGGTTTTAAACTCCAGATGGCCATGTCTAGTTGATTCGATTGTATTTGCCTGTAAGTTAGAAATCCGCACTGTGAAATAATAAGGCCATAAAAGGATAAATCTTGATTTACTTGAGATGACCTTTTGCTTTTGAGATATTTTTAAGGGAAAGAGAGGGG…
>TCONS_00003449
CAGAATCTCTGGTAATGGCTGTACGTTATCTAGTCACCACGTCAAAAAGCAGTTGTCCCAGCTGCTGACTGCCATGTTGTACCTGCTGCCTGGGGCCTCCCTACTGAGCAGTCTATGTAATCCACGGCTCCAGGGAGAGATGGTTCTTCACCTTCCTGTTACCTTACGCTCGGATTTTAATCAGTAAACACAGCACTGTTTCTCACCCCTTATGTGCAAGTGTGGCACCCTGGTTACCTTACAGATAGAGAAATGCTTGTCTCGTATTCCAAAAACCAACCATTGCCCTGCAGCTCACTTTCTATTGCTATGCTATCTCTGGCCCACAGAAGGATTGGCTTTTTTTGATTATCACTTTTACATGATC
>TCONS_00003450
attAAAATGCCTTTGTCAGTGTGAATCACTAAAAAATATTATTAGACTAAATATTAGCATTTCCTCTTTTCTCTACCTATATTTGTTATTAAATATGTCACCTATTTTATGAGAAAATTAATGCTAATTGATTTGACAATTGCAGAATGTCACTTAACAGTCTCACTGGATCCTGACTATCCTGACACTTTAGGCATTTCAGCTTTCTTAGTCCTCATTACACATCTGTTTATAACCCACTGAAATCCATGGGATGCTGAAAAAGAGGATCTCTTAGTTACTGGAAAAAAGTGAAAgtgttagttgctcagttgagctcgactgtttgctaccccatggagtgtagcccaccaggctcttctgtccatggaattctccaggtaaggatactggagtgtg…
>TCONS_00003451
GGGAGAATGAATGGAGGGTGGAGATGGTTGTCAGGGCAGAGAAATCTTGCCCTAAGTCAGGAAGGAAGCCATGTGATAAAGCGGGAACCATTTGACCCAGGAGTGAAAAGTTCAAGGAGTGGCTCTGATTCTTTCTCTTGTTCTGACCTTGATCCGATAATGTTCATCTCTGTTATTCCTTATCTGTGAAAATTCAATACAATGCCAGCATAGAGTtgtatggaatactcctccattacacacccctgcctttttttagatatctgaatccttctttgcttcagggactaggttaagcgttccctcttctgtgaaatcttttcaaatcattgtggccagaacctctcacttttccgtcattctctttgtgcttccattattgcgtgtgtggcagtcaac…
>TCONS_00003452
AGTCATGAGCTCCCCTGCTGCAGATCCTATAATTTGAATCATGTGTAATAATATATTATCCTACTGGGGGTCTTCTTTCAGTAGGAGAATGGTTTATACATTCTGCTATAAGAGAACTTTTGGCTTCTAGCCGATTTACAGCCATTACTCACATAGGCGATCATGATCGTCTTCCTTAAGGAATAACATCTGCACGACCTCCTAAGCCAAAACTCTGTAACGTCCCCCACATTCTGAATTACGGTTTCTTGGAATTGGGAACACTTGACAAAACTGAAGGAGAAAAATGGAAGGTGTAGAGGAATGGACCACGGCTTTATTGAGCCTGCCATGTGGCAAAAGCACAGTTCCCAGTCTTTTGAAGTGTTGGAGAATGGTGAGGAAAGGGCACCTCCAGAT…
>TCONS_00003612
TTTTGATTAAAAGTAGGAGAAAGCTATTACAATTGATTTGTGAGTAGCTTGGAAAATAGTATTTTAAAAGTTTGCTAATATCTTTGAGAATTATCATTATTAAATAATAAAAGAAGACTTAGAAGTTGTGCTTTAGGCTAGTTTTTTGTAAGTGTGTTAAATAGAAAATAATGACACGTTTAATTGTTAGCCCCAAAACTACAAGAGTATAAGTAAATAAGACACTAATTCACTCACCATACGGAGAACCGCGGTTAACACTTGCACGAATGATGTATTTGAGAACGTGAGAATACAGTATTAAATCCTTTAGCCACCAGACATAGATCTACTTAAAATATTGCTCCA
>TCONS_00003613
CCCCAGCCTTCCTGCTCGCGCCGGGGCCCGGGACCGGAAAGCCGCCGGGAGAGGCGTCTCGCCCGGCGGCCGCGGTGGCCCCCTGAAGGGGCCCCGGAGGCCAGGGTTTGGGGGCCGGCCGAGGGAGCGGCGGGTGTCACCCAGTTCCCTTCTCAAGATGGCGCCCCGAGAGCGGCCCGGAGGCCGCGGCGCCGCTGCCCCGTCCCGGCAGCCGGGTAGGGGTCCGCGGCCGGAGTCGGGCTGGGTTCGGGGAGGAGCGGGGAGGGATGCGCGCGGGCCGGCGGGCCTGCCTGTTGGCCGGTCGGAGCTGCTGCCGGTGGTTCAGGTGTTCCCCGAAGAGGAACCTGGGCCTCTGGCAGGTGTGAATTCGGGGAGCTCCGCCCACCCCGGCTCCCCGAG…
>TCONS_00003712
TTTTTAAAGTTTAAAATCTAGCTCAAGCACAACAAATAACTTTGTCTTTGGGATATAGAGAAAAGTGGCATAATTAGTGGGTTCCTTTATTCTCTTCATACTAAACCACAGGTTGAAGAAGACTTTTCCTAGAATGAGGCTAAAGCCCCAGTACTGAAAGCAACAGGTATTAACTAAATGCCTCCATATTCTAAAACCCACCTAGCAAACCTCTGCAGGACTCATTCTAGGAGCAGCACTCTCATCCACAGCCCTCAAGATATATACACAGAAGATGATGGACTCAGGGGCTGGCCTGGGAGAAGGGAGTAATGGGTGTGATGTTACTGACTGAAtccacccctcccaagccaaacaatgttaagtccagaagagagtcaattacagagattaagaaac…
>TCONS_00003858
ttattcttTAAACTTTCAAAATAATGACTTTTATTTTTAAAGAAAAAATATCAATGGGATGGCAATGTGTACATTGTTAAGACCTCTTACATGTAAATTGGTTAGTACAATGTCTGGGACAGCCTATCCTCTCAAATATTTGTTTCCTTTCTtcttatttatcttctaatcccctgtactgggcatagttggagcatattgctcaacaaatatttgttgaatgaatCCATAAGTAAAACCTCTAGGCAGAATTATGGGCATTGATTATAGGACTGTTGATCTATAAGGAGGCAAAAACTACATAGTTCAGGGCCAAGTAGCTCTTACCCTGGCAATGACATGGAATTGAGAAATACCTTCTGAGATCAAACTTTTGATCTTGCTGTAATTAATCTGGGA…
>TCONS_00003859
TGAAATGGTAAAAATGATCCAACTGCTTCTTTTCAAAGTGCAGCTTCTGTATCTTATCTTCTTCTATGAATTTAATGGGAGTGATACCCATGTAAGGAGGTCTTCTCTTTTCATTTAATAGTACTTTTATTATTGCAGATATTCTTAAATTACTCTTTAAAGAAGGTGAAAAACATACTCTCCAAAAGTTAATTTGGTGAACCTCCAATTCTGTAAATTCAATTTAAATAATAAGTTAATGTCATTCCAAATCCCTTTCCTGTAACTTTGTTTTTTCATTTCAGAATAGTGACTACAGATCTGAGGTCCATCAAGCTGAATGAAGCTCTTTTGCAGATACTTTGCTAATTTCTGTGCTAGAACTTTGTACTCCCTTTGGCTTTTTAAAATTCATGAGAG…
>TCONS_00004282
TGCAAGGGTTGCCCTCTGCAACTCCCTGAGCTCATTTGCTTTAGTTTGCCTCAGGACCGGGGGACCTGGTGCCTCTCCTGCATGGGCTCCCAGCCCATCTTCTCTATCTAGAGAACCATCCTGACAACTCATCTCAGCCACAACCTCCTGTGGGCGATCTTTGTGCCCCAAGTCAAAGAGCCTCCGGCTTCCCAGACCCCCTGTTCTTAGACTTTAGCATCAGATGCTGAAATTGCTGGTTTCTCCATGGGGGTGGGGAGGGTTAGGGAGTGGGGGTCAAgtctgcatttgaaaaggacatgtttgcttcagctacagggagtaatgtactctgcagtgtttttattaaatttccaaattgtgaagttcagccctttatccttacaggttgttttttgg…
>TCONS_00004283
GGCACCTTCAGTGCCTGTCCTGGCTCTGCCCTTTCTTTTCCTGCCCTTGAGCTTCCAGTTTGGAGTGGGTGGGGGCAGTTAGTGATTTGGGAGTTGCTCCAAAGGACAGAATTACTGTGAGAAGAAATTAATACTGTGCGATCAAGCACCTGATGCTCAGGCCAGATGAAAGGCAGATTCTTTCTGGAGGCATCAAGTGAATAATTCTTCCCAGAGTTGCTAAATTTTAAGAGAATGGTTGAGCGGTGTGTTTTCTGGTTAAAGGAGGTGATAAGAGCCAAGGCATTCATTCCCTCAAAatcaatccctgatctttcctactgactataataaatgtgagaaagaaattttcagtgttgatatttatgaattgttaattagcatagttgacttttgttg…
>TCONS_00004334
CTTGTTCTTACCTGACGTGCAAGGGGAGAATCAGGTCTGGGGTTCCAGTGAGTTTGGGACACATCTTTCTGGGCGGTTGTAATTTTCAATTCGGCCCTTCCAATCCAGTAGTTCCCCCAACTTTCGACAGAGGGAGTGATCCTGCTTAAATTGTCCCCTTTAAGTCAGGTGCCTGGGTTTCCTTCAGAGTGGTGCTTGGTGGGAGGTAGGTAATAGGTTTCTCTGTGCTGTGGGCATTGTGTGCCAGAGTTTAGGGGAAAGTTAGCTCTAGTGTGACTGCGACCTGACCTCCTCTTGTCCGTTAGCTGTGGTTCCATTCTAAGACTGGTGATTCACTGGGACCCAGGAGAGGCTGCACCTGGCTGGCATCATAAGTATTGGGT
>TCONS_00004337
CTGTATAGTAAGTAGTCCCATAAACTGGTGCTCATGGCCATGATGAGAAGAGCCTTCTGAGAGTGGTCAGGGTCAGTGGCGGAGAATATTTGAAAACACGACTGTTCTGGCCAGGACCAATGATTAGCACAATTACAGGCTTTCTCTCTAGAGcagcagttcttaaccccagtctggattcatctgaagagatttaacgatatggtgcctaaatctcacttagaccaagtttagaatctcagtgggtgggacccatacattgacacattcctacccaccaggtgattttttaatacacagctagtgcagagaaccactgCTCCAGAGTTTAGCAGAGACcctt
>TCONS_00004352
AGAGCTCCCTTAGGGAAATGCTCCCCCTCCGACCCCATCCTTAGGCTTTGTTCTTGGTGAGCCTAATTTAGATCAAAGTCTAGTCAAAAAGGGTTTAATCACTGTTTCTGTTTTGCCCTGTAGTCAGTTGTTTTGTTTTTATTGTTTGCTGCTGCCATTTGCTTCACTATCTTTCAGCCTATTTATTGTGTTTATTTTACTTCTCTTTTATCTTCTCACTGTTAGCAGTGAGTAGAGGTGAGGAGACCTGGCCCAGCAGAGAGGAACTGAGGGCCGCAGAAAGCTTCTAAGAGCTTTGCTGGGGCTTCCTGCTCCTGGGGCAGGTGGCCTGGGGGAAGTCCTTGATCTTGAACCCAGATACTTAGGGTCTGCCAGTGGCTCTGCTTTCAAAGTAGACTC…
>TCONS_00004363
CGGAGGTTAGATGAGGTCAGATATGGAAACATAAGAGGTGCCAGTAAATATCCCACATTGCCTTCCCTTTTTTACTGTCTTGAGAGTTCACATctcagcctctctgaaccctgatttccacatctgtggagtaacagtcctggagttgtcctgactgcctcgtagggtgacgtaccaagaaaagcatgtgaaagtgctttaaactgATGGCGCAGAGCACAGTCACAGGGCTGTTATATGCAGGCCCTGTGCACCACTTAATTGGCTTGTTTTTGAAGTCCCCACACTCTTAACTCCTCACTGGGACGGGTCACTGTGAGCTCATGGAATCAGGCCCTGCCTGCCCACACAGCTCAAGAGACCTGAGCTTAATAAGCCCACATCTGCCCTCGTCCCCTT…
>TCONS_00004433
CTTTGCCTATATGTCCTCAAAATACCTAAAAATATACACTCCTTACTAGATGGCACTAAATTTCATTTTAAATTTTAAAAGAGGAAAAATGTTAGTGCCTTTTATCCTGGAATCTGACATTTCTTCTTGGGTCAGAATATCTGGAGTTTCTGTGGTTCATCAATGTCCAGGAAACTAAGCACTAAACCTTTCACAGATTTCTGCTATAAAGATTTTTACAAACATACACTGATGCAAAGGCTCAGTTGTCACCTCGAAAGACAGTGGTGTTCCTCAGCCTTCCTGTCTGGCCCTGATTAGCACAGACATAAATAGTGTAGGCCTCTGGTGTGGCCTTGTCACAGTTCACTCACCTTGGCTATTAATGGCCTTTACCTGACAGAGCAAATGACCTGTCAT…
>TCONS_00004530
caataagtgggttttgaatgaaGAACAAGGAGGAAGGTGTCTGTCATCTTATGTCTGCAGACCAGCAGATAGAATCCCAGAaaggttacgtagctagcaggtgtcagacctgggctttcaagtccaggccttctgactGCTTCTTTATATTATATCTCAGCTGCTGACAGCACACTTGATAATCCCTGGTGAAAATGAACTCAGTCTTGCCTGAGAAAATAGAAAATGAAATAGTTTCTTTTGGCATTTAGATAATGCATGGTGTTATAACATATAATCTGCCATGGCTGGAGGAAGcttattttacaaaggaagaagcaaaagatgcccagagagaagggtagctgcttgcatgagatgcatgggggttcaccaatagggatggcactgaaccctggt…
>TCONS_00004531
ATTCAATTACCTTTTCCAGAGCAAGTCTCCGTGATCTTAATTAACAGGTTAATGATTTTAGGAACAGCAGTAAAGTAACATGGGGCTTCACAAATGCCTGGGAAGCTGGACTCCAAATTTAAGATAATTTTAGGTTACTTGCTCAGAGGGTAGGAACCAGAGATCTTTCTCCCCCTTTTATTTGCTTTTTAACCTCAATATTCCGGAAATTTTTTTGTGCTTCACTGAAGAAAAGACATCATAAGACCAGGGTTTGACTCTTGGGTCCCATGTGCTAGATGGAAGAAATTTTATTTCATCATCAACTTCAcagattctccatcctaaaatgagggaattgagtgagatgattattggagtttctGAGTAGAGTTGTCAGATTTAGCAAAAGACAATAAC…
>TCONS_00004575
tcaggactgatttccttcaggattgactggtttgacctccttgcagcccctgggaaaggcactatcaaCCAAACAGAACGACTCTTCGAGGTGTGCTcagccagcccctgcccttggccatcctatagctggcgcagcagtttcatgaacagaggccgtggtgccagagacggaggctacgcatgagtccagtagcatgggccattctagctgcactgttcaaagtccaacctgctgtttacagaaatcactgagcactcCTCTCCCCTCAGGCACCATCTCTCAAGAAGACCTACCACTCTTTTCCTCATAAAGACAGAAAATATCACAGAAACAAATTCCTACTCTCTAGATTGTCCTGAATATCTTTTATCCCCAGAGTAATGTTTCTcaggacct…
>TCONS_00004645
TTATTCAGGAACTTGAATGGGGGATGGGTAGATTTGGGGGTCCTGGGCTAGGCCAGAGGGCAGGGCTAGGTGGGACACCCAGCACCGAAGAGCTCTTCAGCATCCCCAAGCTTTATGGGTGGAGGGTCTCACCCCTTTACTCCAGCCTTCCCTTTGGTTTTGCTAGTATTTGGTTTGCCCTTGGCCTCTGGGGTCGTTATATTTAGGCCAGGTTCTTGAGCTGTGGGTGCTGTCCCTCATGGTCTCATTGGTTAGATGCCAACTAGCACCTAGTTGCTCTTCCATCTACACACTTGGGGTTCACCAAGGTTCTGCCTCCAAATATTTCAGTTTTCCATGAAGATAGAGCCAGAGTTCTTGCTTGTCCTCCTTGGTTAAAGAAACACCTTTCCTTGCCCT…
>TCONS_00004710
AAAAGAATGAATTTCTAATGGGTTCCTTCCAATGGTAGGGCTAGAAGTGAGAAGTCAAATGGCTTTTTATTCTGACACTGATCTGAATTAACATTTTCCTCTCTGAAATACTGTAAGGAAGGAATTGTATGCTGTCTATGACATATGAGGGACCAGCCAGTACACAGGCTGTTCTTTTAAAGGACTCAAGACAAAGGGTAGACTGGATCTGAGAAAACGCATGTCAGGATTTCAGTCTCTTATGTGGCAGGAGCTGTTCTTCCCTGGTATTGCTCCTTAAGACACTGTTAATATCTCATTATTTCCTTAATAAACTGAAGCAGGATCCAATTACAACGTAGCTGAGAAGTGCTGCATTGTCTTTGCCCCCTGCTCAAAATAAGACTGCTTCCTTTCAAG…
>TCONS_00004822
CGCGGACAGGCCGGGAGCGGGCGCGGTCGGGATGGGGCCGGGTGGGTGCCGGGGACTCTCGGGCGCGCCCGCCGTCTTGGGCGGGGGCTGCCCGCCCGTCGTCTCTCCCAGCTTCGGCCCGCAGGAGAGTTCGCCTGCGATCCCCGCTCTCCTCCGCCTGCCGCTGGCCTCACCCAGATGCAGAGGCGAGGGCTCGCCGCTCCCTCTGTTCTCCCTCTGACCGCCGCCTCGCTCTTCGTTTCCTTCCTCTCCCATTTTTGGGGATGGGGCGGCTAGAGACTGAGGAAGTGCGCCCAGGGCCGCCGCCCCGGCCGCGATGGCTAGGTCCCCCGCACCCTTGCACATCCACCCGACCCGCGAGCACCGCGGCGTGAGCGATCCCGGGTGCCAAACCGTGAG…
>TCONS_00004830
CAGAGGGGGTGGCCTGAGCGATTTCTGCCGGAGGGGTGTTTGACCAAACGTAAAGAGCTCAGGAGCAGGAGCCCCGAGCCGAGCCCGGGCTGGGCCGCGGTCACCGACGCCGCCTTGGCGGAGCCTGAGCGCTGAGCCGCTGCTGCCCCTCCCCCTCGCCTGGTCCGCGAGCCCATTTTCGCTTGGCCGGTCCCCGCGCTGCCGGATGGATCGCGCCCCACCCCCGCTCCTCTGCTCAGTCATTCAGACTTGGAAAGTCAATAACACGCTGACATCATCAGGGGTTTGTGTATTATTACACGGCTACTTTCCAGAGTACCTGGCATTATCTAAGAGAGGAGCACTCCGGCTGCCCCAGGGAGGGCCTGGGACGTGGGCCTGGGAAGGGGCGACTACCCA…
>TCONS_00004834
tagtattcaaggcaagtgcaaggttgtgggtaattccagaggtgagagagagttagcccactaagaaaaacaaaagaagttcaatatgtctaggaatagagattaagacataaaacagattcaagaactattgctaaagaagtaagaagACATATAAAGACATGTTAATAGGTTTAGACATTATCCTAAACCTAAACCTAAACTTGTCAggaaaccctgacaagttttaaagaatgatgaaataatattagacttgcatttagaaaaggttatcctactgcaatataaagaatggattggaaagtgaggagaatcagtccaggttagaaagtagatactgtggtcagatgaatggtagcagtggcttgaaatagattaatgacagaagaaattaagaga…
>TCONS_00004837
GAATTTAAATCTAAAAGGGAGTACACTGAAGAAAAGAAAATAACAAAATATAAATGGGTATGAGACGTTTCTCATAACTAGAAGAGGATAGTGTTCTGCTGAAATGCTATGAAATATCCTATGCAATATGCTTACTATGTTTTATCTGCTGtataaattatcttaattaaatttaatttCATGATTGACTGTCTTCTGAAAAATTAGAAAGATGTTCCATTGGAGATCTAATTTAGGGTTAGAATAATACTCAATCAAAATGCACTAGCACTCACAGAATTTTTCTTGTAAATAACCCCTGAATTTAAAGCATTCTTGGAATCCTATTTTCTCAGCTCATGAACAGGTTTTTTTAATGTGAAGAGAAATTTCTTTTGCAAGTGAATCATTAAAACTTGG…
>TCONS_00004839
CTAGCTGTTCTAAAACTCAGGGAAGAATCAGATAAGTATTCAAGATCTAGCTGCTCTTTATGAGCTTTGCAATATATATGACATTTTAAAAGTCAGAAACTTTACTACCTAAAGTTGCTTACAGGAGGCTATATGGAAGTATTAAGAAAATGTAAGGAATCATAGGGTTATAGAGGAACCTTAAACAAATCTCATCAATTTTCCTGACTTCCTGGATGAAGACATTATAAAGTAAGTTCCAGTGTGTGTTTCATCATTCTTCCTAACTCATTCTTGTTTGTATTTAATTAATGACAGAGGATGactcaatggacatgcgtttgagcaaattctggaagacagtgaaggacaggaaagcctggcatgctgcagtccacggggtcacaaagagtaggacac…
>TCONS_00004840
ACGTTGTGCAAAAAATTGCATGTGAAAATGTATTGTTCTTTTTGTTTTTCAGATGTAGAAATTGACTTTGAGTTGTGGGCTAACTCTGGAATCGAAAGTAAAATTTGACTCCAAAACCAACCTGTCCACCATTTTAATCTCATAATCCTGTAAATCATAATTGTCTCCAACATAAATTCTCAACTGAATTTGAAAAAGAACAGGAAATCTCACCGATGGGGGGCGGGGTGGGGAAGGCAGAATTTTATATATATACATACACTTCAAGAAAGAATCTATGAAAGTAGAATGTAAGAAAATtgattctgatgattctaatgattctgatgaCCAGATGCCTGAAAAGAGTAATATGAGTTGTACATCCTGTAAGAGTAAAATCAAGACAGATTTTCTGAT…
>TCONS_00004841
CAGGAATTCAGGTAAATAAATTATTTAATCCAATGGTAGGTCTTTCCTAGTAATATGGCAGTGAAGATTTTGGGGCCTTTCAACACTGTAATTGGTAAACATAAAATTAGATTCAGAACTCTGTTTTTAATGAGCATTTTCGACCTCACTGCTCTTAGACTTTCAGGAGCTTGCTGTGTTTGCATTGCCTAATTTGACATGCTTATGGTGAGACCCATATAGATGCCTTAAAAAGAATCCAGTCTCTAGAATAATTGGACATTTTTGTACAATGCATGCTTGCAATTTTATCTAGAGTGCTTTGTTTTAAATTATGCATAAATTATAGATTCCAACAAGATCGCTTCAGATTTTGAATAGTGATTTTTTCTGTTTTCCTACTTCTTCCATCAAAATACT…
>TCONS_00004859
cctggaagctcaaatggtaaagagtctgcctacaatgcgggagacctgggtttgatccctgagtcaggaagatcctctgTCATATTGTCACACTCTGATCAAGAATTGGTTGGCTGTTGCTGTGTAGAGTAAGAGAAGACAACACTTCAAAATTATGATTTTCTTTTGGTTTTTTGGTCTGCTCATGAAGCTTATCAAGCTTTTTCACCTTTTCAGTTTTTTCGATATGCTGAGCAACCATTGAATGGTCAACGTTAAATTCTTCAGCAACTTCTCATGTAGTTGTTAGAGGATCAGCTTTGATGATCCTTTCAGTTGGTTGTTGTCAACTTCCGATGGCTTGCCACTGCAGTCCTCATCTTTAAGGCTGTC
>TCONS_00004863
CCAAGCTCCAAAGTGCATACACTAAAGAATGAAAGGACATAGCCTCTAGGTTTGATGCTGGGTCATAGTGAATTTAACAATTAGTTCTAAAAATTCTAAATTATAGACAGATCATTTTTCTTAGGCATATGTGCAGCAAAAAAAGGAAAACAAACTGCCTcctgtgtttctctttcactctgaacactgccacactcacaacacttctgattccagatggggggggatttttccccaag
>TCONS_00004864
ATTTATTCCCATTCCCAATTGTGAAAATTACCAAAACTTTGAGGCAGCCATAGAGAAAATGTCTGCATTGATAATTCTGTTATGGAGGTCAAGTAGGCATGCAGGAGACTGTAGTTGATTTTGTAAATAGCACAGTGGACTATCAGGCCAAAGAGGATGTAAACAAACTGAAGGCAAATGTCTGAATAAACAGTTTTATCACTTTTCTGGGATTTTTATGCTTTTAGAAAATTGTGACTAAAAAGACAAACAGAGagactgtgagttccaagatgacagagaccatacctgttgttttcatttgtatgttccaagggctcgggacagttccagaatatgtaggcggtcaaaaaatatttgttaaagaactgagtTACAAAACTGGCTCATCTTCAAGTG…
>TCONS_00004872
TCAGAAATAGCCTTGACAGCTTTTTGCTTGCTGTGCTGTCAAAGTGTACGTCTTAGGCCACTGTGCTAAGGAGTCTAGCATTGACTACAGGTTTGTTTCCATGGACACCTATCAGGAGAAGAAGACAGAAAATAAACTAGACTGAAACATAAGGCAATATCATATTGAAGTTTTAATAGAGGCAGAATTAATATAAAAATAGCTCACCCA
>TCONS_00004879
AAAAAAAGGTCCAATTCAGAAAATTATAAAATGAATTTGGTGGATATCTGCCTTGAGACTGTGACAACAATTGCTTAAAAATTATTTCATGATAGTATACTTAGTGACATTGGAATACACCTTAGTTTGTGGCAACCAGGCCAATTTTCAACTGGTTTTGCAGAAGTATATGTGTTTATTCAAGACTCAGAGACTCAGCTGGCATGATGTTATTGGTAAACTGAGAGCTATTCACAGGGCTATTTAGGAGCATGCACCACCTGAAAATAGACATTGTAAATGTCTGAAATTCAATAAAAATAGATCTTAGTCTTAGAATTTATTTTGTAGGTAAAACAGATTCTGTTTGTGCATTGTGCTGCCTGCTGCACATAGGTCCTAGAAATATACAACTGGCAA…
>TCONS_00004882
AAACAGACATATACACTTTGTCCCCAGTGGCCAGGTTACAGGGATATTAAAGTACTTAAAGCTAAATTATTAACAAGCCTTTAACTCTCTTACACAATCACGTTTAGAGAAAAGCTCTCAGGTAGAATTTTAATGTCATGGTTCCTTGGAGTCTATTTAGATATGGCCTTGGCATATCCTACCAGGGGCTTTGACCCCATTAGATGTGGTCCATTTAGCAACAGTCCTATTTGCAATGTCCCTTCCAGCACATGCCCTGAAGGGGATCAAGCTCTCTGTCGTAATCATGCAGTTTGAGTGTGTACTGCGAAACAAATAAATAAGACATTGGAGAATCGTACTGAACCTGACACGCAATGTTTGGGACATTTTAATTACCAAAAAAATTTAGTAGTTTTC…
>TCONS_00004883
attgactggtttgatcttctttcagtccagggaaccctcaagagtcttctccagtaccaATCCGAAAGTCAGTATTAATTCCTGTGTATAATGGGAAACAACAAAAATAAGTTTGGTTGGTGATTAGGGTGGAAGGAGTCAGCCATGAATGTACTACACATCATGGATGAACAATATCCGTTCCCATAAGCCTTGGCTTTGGGCAGTCTTTTAATTCAGGAAACCTTTATGGAGTGCCCATTGGATGTCAGGCTCTCTGGTGAGCTTTCTTCTGGAACAGGTTACCACATCACTCTCACAACAGCA
>TCONS_00004885
CTTGGAATCTGGACCAGAACAAACATCTCAAATGAACCATGGCATCAACATACAATGCCATTGCATTGTACCTTTTACAGAGGGTGCTAGTATCACCTTACAGTTCATTGTACACATGATCATTGTTCTGTTCTTTAGAACCTGGCCCAAAAAAGCAAATAAAACAATGCTTAGCTATAGTAACTAAGCAGTCAACAGAAAGAAATGTCTCATTGCTACCCAGAAGAACTGTGGAACAACCGTAGTACTAATTTGTACCAAATAATAGCATATTGTTATAGCTGCCCCACTCACACATTTTGTGGGCTCCTCTTTGTGCA
>TCONS_00004888
TGCCATGTGCACAGACAGAACATCATAACTTATCACAGTACATTTACCTCTAGAAGGGTCAAATGTATAATTTCCCTAACACGTGATGCCGACTTCTCTATGTCATACTCATTTTGACCAGATTGTAGGTTAAAAGAAACTCTGAACATTTTCTTCTTTCAAATGCAACATGAATACTTTCTTTGTACATGATTGCATATTAAGTTAGCCTAACTCTTGCAAGGGGAAATTTATAAGGCTTCCCAGAAAAGCAGAGTTGAAGATTACTATTTAATGGTTTCACTTTGATCAAATTTATAGGCATAATCTGAATATGAC
>TCONS_00004889
TTTCTCTGAAGAAGGAATTATTTGGAACTTTAGTTTTCTATGATTCTTGAAATTTCACTTTCACTTTAGTTTTCTACAATTAGCCTTTCCTGCCATGTTGTGGACACATGTCTTTTCAAAATCCTTGATAATTGAAATTCTTTTTTCTCTACGTTGAGCTACTCTATTTCATGAATTCCTGTTACAAATAGGTCTTTCAGTTTCTTCTGGGAATCTTTTTATGATATTGAGAGCATTCAATTATTAAACTGCATCAGGTTTTTGAAAAGATGAATCTGTCTTCTCAGTGTAGATCCTGACATTTAGTCAATTTTCATAGATTTTA
>TCONS_00004890
TATATTTGTAATTTCGACCCCTGATGGAGGCATGCAGTGCTGCTTACAGTGTCTGTTTCACCAGAACTGCAGAGTATAACGTTTCATCGCTTTCTCCCCAGGAGTTGCTGCATTACCAGTTAGGATATATCTAACAGCATATCATTAACCAGGCACCATCACATCATCAAAACAAAGAAACTGCCGAAGCTGAATTAGATGTTCTCACTCTAATAATGAGCCTAGTGGCACTCTATAAAATCAAGACAGTAGCAGCAACACAGACAGCCCAGGCTAATTTCCTCTATTTTCAAACATTAGCTTATTTACTTTATTTGATCATCCTGGTTTAATTTTTTTCTGTATCTTTTGAGGTATGGAAACTGCTGGCTAAGAAAGATATGTGGTAGAGGCGATTGA…
>TCONS_00004892
cataaTGTCattttaaaatttattatatattgatataatgaaatcttttaaattttatCTTCTCTGGTCTATCTTTGTTCAAAGCAAACTCATCTTGGTTTCTCTCAGTGCACTTTGCACAAATCTTTATACACTTATCTTTCTTGTCTACTGAGGGAAGTCTGCATATGGTATCCATCAAGGACAAAAAGGAAGGAATGTCCATGTCAATTTAGAATATAAAAGGAAACCACATAAATAACATTACCTGTATTGCCTAATGTTAAAAATAAATAAAGTGGAAGTTCAAGAGCAAGGTTTATTGGAATATTCTATAAAACCATGGAAAGAATTGATATGGTGG
>TCONS_00004893
catcattaggcaaagacatggtaatgattttgtccactgatggatcttaaatttagtgagcaaaagtttgagatgaaacagggtgtctTTGATTTTAAAGCCTAAAATACAAATAATCTTCTAAAACATAGAAGTATTTCCTTTTCTATGAAGTTCCTTACTACGTAGCCAGATGGTATCATTTTTCAATACCCTCTTCTCAAATAATGAGATAAAAGTATTCCTTTTGTTTAAGAAATTAAGCTTTTTATTTAATTGCAGCCTCTGGCTAGGCACAGAGGCATAGAACAAAAAGACCAGGTTCTTTGGCGCTTTCAACATCATCTTCTCTAGACTTGTTGTCTTGGTACTGGTGCAAAACTTCAGTTTTTGCTATCTTTTGGAAGCTCACCACTGGAA…
>TCONS_00004897
TAAGAATTTGATTTGACTTTGTTTCAGCAATTACTTCCAATTTTACAAATGCAAATTAAAATCAATCCATAAGAGGACCAAAGATTGATCATATAGTCTATTAAAAATGTTGCTTGATTCTTCATTCCCAATTCTTAATGAATTTAAGAAAGAATCCAAGAGCCTACTGATGAAAATAAACATATTTGTATTATATTTGTATTTGTGTTTAAATGACAGCATATTTGTACTATGCTTAGTGTATTAATGTATGTTATGCATCTCAAGGAAAAACATATATTAACAATACTTGGCCACAACTTTAATTCAATGACTTTGAATAAAAATCTGAAACTGATTGTAAATGCAGTTTAACTGTAGCTTTGGTTAGGACGTTCTTTAATTGTGGTGATGTGGTCC…
>TCONS_00004907
ATCATTCTCATTTGTCAGATGAAATGTCTGCCTTGGTGGTTTAACATTCTAGGTTTTAGTATTGCTTACTAAGTTAAAATAAATGCCAAAAATCTACCCACTTCCTCTAAAATCAAAATTTTCTACACATTACTAAAATCCTAGATTGTTTAACTAATTGCAAGAAGGCCTACTGTCATCAAAGACAGCAAGAACATTCTAATAATCTAATATATAATAGAAAATAACTGTAAATAGGAAAAATATTGTGTGGGTTTTCTGTTAGAGACCAGAAAGCATGTGTCATTTCCTTTTACAAATCAAAGAGCTTCCTATTTCCTTTTATGTTAACAGCTGGTGTTGATGCTGCTTTTATTTTATTG
>TCONS_00004909
TGAACTTTACACTATGACCCATATATAACCCTAGGACTAGCACCTTTGCAGAGGAAGAGATCAGAAATGTTCACTTAAATGAACCTCTATTATGGAAAGGAAGCAGATATCTGAGAAGATGGTGCACGCAGATTGTCTCTAAGATATtgcctctcaaaatacaatacatacatgagtttcttgggagatttcatttaaatgtggattctgattcagcagggctcatgtggggcctgagattcggcctaggtaatgctgatattttttatcttggactactctttgtatt
>TCONS_00004912
TTAGAATATAAAGGGCAGGGTAAATTTGCAATGTGGAATTTCATACCactcatccattcagtggttggagttaatgagctcctattctgtgaccccagaggataccaaaataaacagacattgtcatcatcctggatgagttcaaactgtagtgtcaaaggcaTGAGAATAATATTAACATAAAAGGGGCTGCATGAAAAAAGTATTTTGATTGGGAAAGGCAGTAAAATAAGTATTAAGGGAGAGTTAAAAAACAAAAAGAAATTCAGAGAATGTAGAAAGAACATTTCAGAATAAAGACATGATGTGAATTGCTgtttacttgctaagtcatgtccaactttttgtgaccccaaggactgcagcacaccaggctcctttgtcctttactgtctccca…
>TCONS_00004926
cccatctccaaatcatattggggttcggggcttcaacatacaaattttgagggacacagactttcagcctataacaTGTATCATTCCAACCACTGACTATGGTTATCTTTCAGTTCTATTCCATATATTTTGCATCTGTGTAGATAATGCTTTCCCTCCTTTCTCGACCAAGCTTTCTATCTTGATAATTCAGTACAATAGTTACAGAATTTATGAAGTTGACTAATGTATTCTTAGAGCGAGATTAAATTGGTCTCCAGTTATCTCAGTGAGGCTTCCTTTAATAAATCAGCATGTAGAGTAAATAGAGATTTATTCCGTATCTGCTCCTTTTTTAACACTGCCAGGACTGGGCATCTGAATGAAGTTCCCTTACCCATACAAAAGAAA
>TCONS_00004928
CTTAAAAAAAGGCTGTCTAAGCAGAGTTTTCAAATATTCATGGTTTATATCCATATGCAAAAATTAGTGACTGTTAATTTTTTGTAACTGAAGGGTCCATTCTATAGCTGATACATCTTCCATGGACAGCATATTTCACAAGAAATCACATTACATCATTTCTACCCATAGTGTTTTCTGTTTGGGTACATCATGACTCCTCTTGTCCTAACTACCCTCATATCCTTGTGATATTTCCA
>TCONS_00004930
AAACAACATGATCAACTTTGCCATGTGACTTCAGACCTTGGTGAATGATTCACTTCAATAATTGTTTATAGTTTTGAAATCATTTCATCTCAGTGATTTTTTTGGTTTCTCAAAAGTGATTTCCTTTGCAAACAGGGCATGAGAAGCAGAGAGGATTGAAGGGTCACTGTGCTTTATTCCCTCTTTGTGTATGGACCTTTAATACAGTCACAGACAAGTTCTATGTGTTCTtgtgcttagtcgctcactcatgtctgactctttgcgaccccatgaactgtaggcaccaggctactcttctctgtccatggggattctccaggcaggaatgctggagtgggttgccattcccttctccagagCCTATGTTTTCTTAAACTATTGATAAAGCTTGAGCAA…
>TCONS_00004931
tggggatggctaccaactccagtattcttggctggagaattccatagacagaagatcctggagggctacagtccatgaggttctcaaagagtcagacacaactaagctactaacacgcaCACATACAAGATTTCTCCAAAGGGTATCCTTGAGCATGTAAGGGACCCTAGCCTAGTCTCTCTCAGGAAGTAGAGGTATTTTCTGCTTCTCCCAGACTTCTCATTAACAGGTAAGGCAGACCGTAGTCAGAATTGTTTAAAAAAAATGGTGGGTGGGGGGAATAATCTCTCAAGGCTCAGCTGTGTTCCTCATCTCCTGACTTCCTCCTACCTCAGGACTTCAGCCCCAAGGTCTTGTTTTTCTTCTCCTTTTCCTTGGTCAAACATGTCCAAGGCCACC…
>TCONS_00004932
ATAAAATGTACAAATAATATGGCATCAGGAATAGGGATGAGTGCTTTTTTTTCATCGTTATTTGCTAAGGAAAGGAAGGAGGATTTCCTTACATAATATCTGTAAGCACATGTACCACTGAGTGGCATATTGTCAGTCTGTGACAGTAGTGAATGGCCATGGCTGAGGTGACAGGATGGTGGCAAGTCCCTTCTTGGCAGGGAGTTATCTGGAAATTGACTTAGGATAAGGTTTctt
>TCONS_00004937
AAAATTATGATGATAAAGGAGTGACATTATTGATTgggctcctccaatgggttagcaagtaaagaagctgcctgcgatgtaggagatacaggagatacaggttcagttcctgggtcaggaagatcctctgaaggaggaaatggcaacccactccagtattcttgcctgaaaaagaatctcatggacagaggagcctggtgggctagagttcaaagggccacagacttggacgggactaagcgactaagcgcgcacgcatgACAAGGGGCAGTGGACATATGTGAGCAGGGAAGTGGGATGGCTGTGTTTCAGGAAGATCGTGGCGGATATAGAAAGAGTGGATGGGAGGAGAGGAAGAATTCATTTGTAGGGAGTACCTATCTTGGCCAGACATGACAA…
>TCONS_00004938
CTGGAAGTTATTTTTATCTCAGCATAAATGGGCTGTACTTTTTAATATTATTGGAGCTGTTTTAGGTTTCTCTTTGTCAAGGAGATGAAGCTTCTGTTTTCTGGACTGGTCATTGCACTGCATTTTGAGGAAATAATATTATGTCCAAACTAAAGCTACTATTTAAGCATTTTCATTACATTTTAAAAAGATGACAGAGATAAATCATTCTGTCACGTTGGTGTTTCTATTTATACCAAGGGTTTTAGCTATAGATGTTTTTTCTAGCTTTATTGTAGATTTTTAACATGCCCTAAAATTCTCAAATTGATTAATTCTCTGTTCTATGCAGTATCAGACAGTTTGCATGCATATTCTTTTGCTTTAATGCTCTTCTTTAGGTTCCTCTTGAGAGAGTTT…
>TCONS_00004951
aatacatactgcttatattttcttctaaaaattttgcaatttaaggtttgatatttaagtatttaatcctttttaatttttctacggtgtgagaaattagtccagtttgattttttggcaCCAAGAATTAGAATCTTTTCTGATTCCAAAAGAATCAAACTAGTCTTTTCTTCATGATGGATCACATTTAACAACCCTGGGAAATCCAGGGTTTCAAACAATCCCTTTGAAAATGggattcaaaactaggattatctgactccagagtccagtactttccactgtacttcattgcttTCTCAGGGCTTTGTGTGGAAATAGAATTTTCAGAATGACACCATTTGTTTTTTCAAGCTAAATGTATATCCAGATAGCTAATTTATATATTTCTTTTATTCT…
>TCONS_00004971
CTTTACTTTGGTTTTAGCAATTTCATTTTGCTTTCTTTGAGTCAGAGGATGATAAATTGGTTTGGAGAGGCAGTGTTTTTTCTGGCAGTGCATTTAGTGAGGAAATCATGAATTCCGCTGTAAGTAAGCATACTTAGATAATATAATAGGTATATACTAATGATGTTAGCTGGgagatactatgacagtggttaagaaagtaaacttttgagtgagatagaactatgtttatgttttagctctgatagttgctgctgatgaccttggacatgtaatattaactctgagcATTTGACTCATACATTTAACTCATGTATAATTATTTCACCTAACACAGAGATCATTTTACCTAACATAGAGGTGTTGtgagtttgggtaaactccaggagttggtgatgg…
>TCONS_00004974
TGCTCATTGTGTGATTGTCCAAATCTAGTAAACAGGGACAAAGAAAGGAATAATTTCTTTTTTGGACAAAACCAGTGTGTGATCTCTTAATTCCTAATGATCCCCATAGAGCTGGTATAGTACCGACACGTTCTTCATTGGCCCTTTGAATATAACTTTCCCTTTCTAATCTCTGATCCTAAAGCCTCTAACAGCAGTGCACACTGCAGGCTGTCACCTAGTCTCATATTTCATGTTGTCTTAAATCTCTGCTACGTCTAAGGAAAATAATTATTCCAAGTGAATTCTGCTGTACCAGAATCCATTTACAAGTGGTTAGCAGGATCTACCTTATAATGATAATTGAATTTGATTATTCTGATTTGAAAATTTTCATGGATCCCCTGTTATTAATTATTT…
>TCONS_00004986
TTTGTGTGATACATTTACTTAAAAAAATGTATCCTCACTTTTCCTGTTATTTACCATTTTCAAAAAGATAGGAATCGAAAAATATATTCAAACATTTGGCTCATGATTCACTGGTTTTTTTTTCAGCCTGTATCCCTCTTTGATATTTTCAGCCACTGCCATTAGCAAGATTTTGACTTACCCCAAAGTTAGTGTTAAAAAAACAAATCAGTTTGAAGAGTGGTGGTTGTAGAGAAATTATTACATTCTTTACTTCAGTAGCCCTGTGTTTACTAAACAGAAACAGAGAACTGGAGGTGAGTTACAACCAACATTGGAAGCTACAGATTATCTTTATGATGTTCTTATATAACATGTTTTATAATCAGGTCCCTTGGATTTCAGGTGGAATCTGCCAGT…
>TCONS_00005008
TTTATTTATTTTTCCCTTTAAGAATTCTTAATAGAAAGACGGGATCTTTCAACAGTATTTTCACCTCAAACTACTCAGACTTTTCTTCTTTGCAATTGGCAGTAACTCAGATCTCAGGACTTCTGGGGAATATAGAAGTAATTCCTCTTCACAAGGGTGATCTAAAGAATTCCTGGTACCATACAAAGAGTTTTATAGACTACTATAGGACCAACAAGAGTGAAATGATAAAATTATAGCTTACAAAAAGCAGTATTAGGTTCACATAGAGAGCACAATATTTGTTTattcatttaatcaacaaatgtttattatatgcccagcattgttattggcactggaataaagtactgttttcttggaatatacattcttgtggagggacacaTTATTGTTATG…
>TCONS_00005009
CGCAGACGAGCCCGCGCCCGCGCCGCTCAGGTAATCCGAGTCCTTCTGTTTCCGAAGTTTTGCCCCAAGTAGCTCGGCGCTCTGAGGCGGCGCGGCCTCGGCCCAGCCGTCCGGACCTTCCCCCTACTCCCCTCCCGCCCGGAGCGGCGCAGCTGAGGCACGGGCCGCACTGCTGCGTGGGTCCCAGCTCGCCGATGGGGCGTCAAGTCCCGGGCCAGAGGGGCGCCCGGGCGGCGGCTGGGTGAGAGCGACTTGGAGGGGCGCCCGGCGGGGCACCTCGCTTTGGCCGCCCTCGGGCACACGCCTGGAGGCCCCCGCCCACCTCCCGGAGCCCCGCGGCCCTGGATCACCCATTTCCGACACGTTCACACACGCACGCACGCCCGGCCCCCCGGGGCA…
>TCONS_00005027
TGTACCAGCACTGGTACCCTCTGTTCAGGGTGGTATCTAAAAAAGAAGTTCCCACctccaccactagactcttaagtgcctcaaaagcatgggggagggaatatgtacccaggacaatactgtcaactctgcagcacacagtgccttctctggcacagaacagaagctaaaaaaaggtttgttgaatTCAGTTGACTAATTTGGTCAGAAAAGTTCACACAGTAGTGATAATGAGCCGTAAGATACTGCTCAAGTCATCTTCAGTCATGATGTGTTATTTTGTGTACAGTATTTTAGTTCCTTTTAAAATTGTAGTCAATAAAGTAAAATGTAGGAATTGCACACCAAACACTGAAATTCCAGAATCCACTGAGGTTTGAGACATCCAGCAACTCAAGT…
>TCONS_00005210
GGGCAAATAAATAGAAGGCGAAGGTGGGAGCTTTGGGGCTTTAACCTAGGGAAAAACCTACGCCCAGCATCTATCGATGTGCAGACTTCGGCAAGGGGTCAAAGCCGGGCGGATGCTGAGTACTGCGGTCTGAAACTCAGCAGCAGGCTGCGAAGTGGACCCAGGGCTCCGGGCCGGGGCGGCAGTCGGCCCAGCAGGCATCCCACTGCATTCGTCTGTCAGAAACGGAAGAAAGCAAACCCTTTTAGCTTTGGCAGTTAATTTTGGTGCTTCTGAACGTGCAAAATGCCTCCCACCCTTCACTCCGTCCATCCTGCACCTCCCCTCCTCCCCGTAGCTGGGAGGTTAATGGTTGAAAGGATGGATGCCATCGGGGAAACGGAAGGATCGTGCCCAGGG…
>TCONS_00005217
TTCTGTTTTTGTCCAGATAAACCTTACCTATGAAATAAACCTATGGAAGAAAAGATGTGCTGATTTTCAACAAGCTAGGAGTGACAAGAGAAAAGCATTGATTGTTTGGGAAAGAGTATGTTATCAAGGAACCACTCTGACCAGTATATCTGGCTCTGCGGTGGTTCTGAGGGTGACTGGAAACTCTCCAAGCCTTTGACACAATCAGAAGTTATTTCTCGTATTTGCAGACTAGTACTGGGGAGAATATTTTGTTTCATCCAGTTTATGTTTTCTTTTTCATTTCATTCAACAAGCATTTTTAAAGTGTTTGCTTACTACTCTTTGTTAACCAGTGTGTTAGGTATTTGAAGTCTCAGTCTCAGTGTTGGTTGCTCAGTCgtatcccgccaggttctc…
>TCONS_00005218
TGGACTGGAAAAAGTTGTAAAAGGCCAAGCAAACCATCTTCTACTATATGAATAGTTAATCAGGAATAAAGAGTATCTTGCAGAAAAGTCTGGAGCCTTAGTGAATAATAGATAGCACTCACTAGTGAAAGGGAAAATGGAAAAAAACAAAAACAAACCCAAGCCACCCACACAGTATAAATGAGGTCAGGTTACACACACTTTGTTTtcccaggaaacagagaacagtgagtgtgtaggctctgaagcttaccttgtgtgtttaaCACTTCACAAGAAGTTGGACTTAATATGTAACATAAATAGTATTTTAAAACATTGTTATTGTTTTTATTTTTTTCCCCCGACATACTCTGTCACCCAAAGGCAAATTCATTGCCTTATGTAATCTCCCTGTCA…
>TCONS_00005228
cctgggaagcccTCCTCTTTACAGATAGAAGACATATAATTTATAAAAGGGGTACACTGTTTTCCCTGGAGTTAGTAATAGATCTAAATGCAGATTGGCAATCTAATTGGCAAGATATGGTAGCTCTAAGCATAGTTAGGAGGTTTCAGAAATTTAACTTGCAGAACTAAGGAAATAGTAAAATGCAGCCATTAATATCAACATAGATTAATTAACAAGTGTTTTTGTGTATATGAAATATAATTATAACCAAATACTATAAGACTTCTACACAAGGCCTATTTTTTTTTAAATTATGAAAGTGTGATAACACATTTACAGGAAACTTGGAAAATACAGAACAAAGTTACACATAGTTCTACTACATATTACAATGTTTTAATGAagataaattaggat…
>TCONS_00005273
ATGCCAAGTGAAGGGCGTGCCGGGTATGGAGGTCGCTGGCTTCTCCTGTGGCGTGACCCTCTCTTGGAAAGGAAACGTCTTTTGTAATTTCCTAAAACTTCGAATTAAGCCTGTAAACTGTGTTCGTTTCCTAATAAGGGTGAAAACGGCCCCACACCCTAGTTGATCTTCCAAGCTAGAAGTTCTATTAAAAGGAAACTGCAAAATGTGTTGTAATTTAGGTTTATTTGAAGACTTGCTTGTCGTTTTAATGTGTTCCCTTAGTGTGTAAAGTGGGAGAGTGACATTCATAAAATGACAACTTAGCATATGGAAGCTGGGATAAGCGGTACCTAGTTGGCTTGATCAGATTAATGTGATTTTATTTTCCATTTGAATTATCCAGGTGGCATCTTGAAA…
>TCONS_00005302
ctcaaatcagtctcactgggctgaagtcaatatgtcaacggggctggttgtttttagaggctctggatggagaatgtttctttgcatttccagcttctggagactgccagcgctccagtctctgcttttgtcacttgccttctctttggcatgtacctccctgtatttccccccatgtgaagacacttaaaatcacattattggacctgtatggataatgcaaacattaatgtaattacttccgcaaagtctctctcgctatgtaatacaacctatttccaggttttagaaattgagacatgTAAATGTATAAGCTGGTAGAGTAGTCTGGGAAAAAATACTAGGAAAAAAATCCTGAAAATTTTATGAAAAGTGATAAAAATATTTTAAAACATATGA…
>TCONS_00005303
TGAAAATGGAACGCTTTTTAGAAACCTGCAGGAAGAGCGTAAAGCTTTCTTTAAAGGAGGACATGTCTGGTAGTAGAATTCCAAATTAAGACACTTAAGTGAAAAAGCTAAGCTCAGGCAGATCTGGCCTATACCCTTGTGATACCACCAAATAGGAAACCACTTACATTTTTTTATTACCTGTAGCTTTAAGCCTTTTGTGTTACAGCCCTAAGTGTGCTGCTTTGTTTTTTTAAAACAATATTTTTTTAAACTCTAGACAGTATGGTCTTTTTTTTTTCCCCATAAATTCTGTTTGAATTATAAATTAAAATGTGAATGCTTAGAGAATAGCATTCAATTATTGGTATTTGTTCAATTAGATTGGGTGGTTAAGAGCTTCCCTGTCTGGGAAACAGT…
>TCONS_00005349
TGGAAACCTGAGAAATCAAGCCATTGATTGTTCTGTAGTTTAATGGGAGGTTCAGTAAAACTGTACTTCCCTTTCAAATATTTCTCTCCATAATCAAAATGAGAACACCAGTAAAACGTTTATGTCAATCATAACATGTCAGTCCCATAACAGTGGGATCTAGAAGTGAAAATTGGGAAATAATAATTAGGAATTTGGCTTAAGCTAAAGTTAAATATAACTCTCTTTAGAAAGTTATCAATTGAATAATGTTCGAAAAGTCTGAATGTGAAACAGCAAAGTTTGAAACTTAATGAAAATCAAATACCAAGAGCAAGGAAGGCAAACAAAATCAACATTTGCAGACATAACAACTGTGAAACAGGAAGTAATTCTGAGAATTTTTCAGCGTTTTCTTCT…
>TCONS_00005353
AAAACACACCGCCATGTCAGTAGTTGCCCAGGCGCCCACTCACAGTTGGGTTGCAGTCCTCTCAGCTAACCATTAGTGCATATTATGAGTAGTCTCTGCCCCCACTCACAAGGGCAAGTCACAACCCCTGGGAAATGACCCAGTTGTCTTTTGCCTTCCCCACTGCCCCTTCATCCCAATTCCTCTGTGTGAAAGGGATCCCAGCGAAGTCAGGGTGGACTTTAATTCAGTATCAAACAGTTCAATAAGCAATGTCTGATGATTTCCTGGGCTTTGCTCCAGGAACTGTGCCAAGGCATTGAGAAATATGCAAAAAGGAACAAGGAGAAAGGTATGATGCTAGGTGAGAGGAGAGTGAGATTGTCTGGGGAGGGGAAATTACAGAGGTGAAAACTTCAA…
>TCONS_00005358
CTAAATTCCCTCAGGAGCTAGTTTTCGTCTTGATTCCTGCCTTTTGTGCATGTGGTATTTCCTTTTTTAAGTCTGTTGACCCTTAGTTGTTTGCTTGTGTTTATGACTGAAGCGCTGGGCTGTGGTTCTTCTGCACTGGTGAGCAGTGGTGTTTCAGAGCAGAAAGTCACTGGAGGTCTGTGTCTAGGCGCCTGGCAAGGGCCTATTTGCTTTAAGGTAAGAGGTCAGCTGTCTCCTCTGTGACACTTAGACTGAAATGTTGCCTTTTCCTAATTGTTCACTCCCTTTTGTTAGATGAGAGGCTACCACTTCCTGCCTGGTGGAAAATGAGATGCTTCACTCAACTAACAAGGGGTGGGGGAATTGAGCTGAGGAGATGAAATGAAGTGCTGACTCGTG…
>TCONS_00005367
CTTTGGTATTGGCTTCCCTGATAAAAATGCCTAGATATTAAAATATCAGATTGCAGAAATAAAAATCCGATAACTAAGGAGAAGTTTCTTCTAATGGGAAATACTAGGCATCAAGGCCAAATTCATGATGCTGCCTTCTAATTTTACTCATGATTAGCACCATGATGGCCAGCAGACACCTCCCACACACATTACACCAATTACAAATTTGTTTTTACAATGAATGGTCACTTCATAAACACGATGCATGAAAGATACACTTCCTGTTCTGTTCTCCCCAGACAGCTGGGGAGGAAAAGTCTGATTCTTTATACAAAGTCTCCTTGTTGTCAGTACATATGGTCTGTAGTTTCCAGACAGGGTGTCACCCCAGAAGTTGGCAACGAGGTACAGGAAAAT…
>TCONS_00005370
GCCAAAGAGCCAGACATTTAGCCAAGCAAATCTCCAAATTCCATTTAGAAGAGCACAGAATACAGTAGTCTAGAGGAGAGTATAAACCTCTTGACTAAAGTCATATGGTGAGAATGGCCAAGCTAAGCAGTAAACTAGACCCATAAGATAACATGACTTTAGGTTTAGGCTGAAGGTAGAAAGACATCTGAGGAGCTAGAAGTCTGGAGCAGAGACTGAACAAAAGAAGCCTTTGTAATGGACAACTGGAAAACTAACAGTCAAAATCAGGGTGGGGTGAATGTGGCTTCAGTAAAGAGCCTCAGTGCTTGCCCTGCTTTGCTTTGCCACTGGGCCTCTTCCTTTCACAGATGCAACCAATTTCCTGACGTGAGCTTAGGTGAACTCTGAAGGTGAACT…
>TCONS_00005463
ACCTTCTCTGGACCTCTCGGCCACAAACGCTACCAGGCGGGCGCGCTCCGGCAATCTGAAATCAGAGTGGCATTCTTGGCTTTCAGGAACATTTCTGAGCTTTGCCGGTCTTTCATTGTTGCTTCATTTGGGTACCAAAGGCCTCTCATTGTGTGGGTTCCTTGACAGGAAGAGCCTCTCTTCCCCTGTCTTAAAGCGGCTAAATTGCTCGTAAATTCCGAAGGAAACAAATAGCGAGCAATGTAAAACTATTGGTTGGTAACTGGGAATGTTACTGGTGGGTCGAAGAAATCTGAATATATAAGAATTTAAAAATCTAAGAACGGGTTCGTTGTATGAACATATTACTATTTCTACTCTCAAAAGCTAAACTAATTTCGGGACCCAGATCGGAGAATG…
>TCONS_00005980
GCAATGTTCGGGGAAGGGACAGGATGCGGTTAGGATGCTAGATCTGCTTTTGTGACTGTCGGGGTGGCCTGCCTATGGGGGACAGGATTGTCAGATACTGGAGCGGGGGAGAAGGAGCCTGTCCATCCCAGGGCCCAGCTGTCCTTGGGATAGGCTGTGATAGCCCCCAGCCTGGGGGAGGGACCTCCAGGCCCAGCCACAGAGGCAGATCCTCTGGTCAGAGCTGGAGGTGGCCTGTCTGCCAGGTAGGTTCAGTCACACAGGTGTGGCTCAGTGCTGCCCGAATCCCATGCCCAGACCTGCCAGTTCCAGCTCTAAGCTGCCTAGCTCCCCCTTGACGTCGCTCCCGGGGTCTTCCTAGGGAGGGTGCAAGGTGTCTGATGAGGAGGTGGACCATGA…
>TCONS_00006041
TCTAAGAACATTTTCTTATGTTTGCTAAATACTGTAGACAAAAAAAAAATGCTTCTTTCTTTATTTTAGACTTAAAAACAAGCTACTTTTTATTCACTTTTGTAAAGAGCTAATAGCATGGTTCCAATTTTTTTTAAGAATTTCATTTTCTGTTATGGGTAAATGAATGTGCAAAAAAAAAAAACTTGGTTATTTGTGATATTCTGGATGTATAAAAATCAATGGAAAAAAAAATAAACTTCCAAATTGAAGTGACAGTATATAACACATGTGTTGAAAACGTCATAATGAGAAATGGTTACTACCTGCCTAGGCCCCACCTTGTGTCTATTTGTGTAGCAGTTTCTGGATCCATTCACAAAGCATCCTGGAAATTGTGTGGTTTCTTTCTTCCTGGTA…
>TCONS_00006133
GGAGCAGTCATCTGGGGGAGCAAGATTTCCTACCCACCCCTGGGCCCAGCTCACATCACACAGCGAGAAGGGCTTCACTAAGCCTCCCAGGCCCTGTGTGGGgcaggtgctcagcaaatgctggttgaataaGGGCCCACAGAGGAGCCAATGAGATCACCAACCTGTGGATACTGCTGCTGAATCGGCCATTGTTTTGATGAGCTTAAAACCTAAATTAGCTCAACCACATTTAGTTAGTGACTGCATATATAATCCCCAGGCCTGCCTCTGGAGCACGTAGAAACATAAATCAGATCttccctcatctgtgaaatatggacaataactcccatcttgaaggattCAAACAGCCAACACAGGACTGGTCCACAGAAAGCGCTGGGTGAAGGGTGGACA…
>TCONS_00006198
AGTGTGTCACCCTGGAGCCCCCTTCTTTGACTTCCCTTTGTTTGTGGTGATAAGACTCTATAGTTTAGTTTGGCGTAAGATGCTGTTTTAGTTTAGAATAGCCCTAATATTAAAGAATAAGCATATTTAATAGTCTCTTGTGCAGAAAACTAGATACTTTGTGGAATGCACATTAAGATGTAATAGGCTGCATAATTTTAAGATAACATTGCAACTGTATGGGGGTCACAGTTTCATAAATATTCTTGCATTAATGACTGTTCTAATTGTGAACAAGATAGACAAAAAGCTTCTAGAAATATAATAACTGACAGTACATTTAACTACTAGTTATTCAAGAATGAGCTAGCTAGTCATCAATTCTGACAGGAACCCCTTCTTCTCACTTAAGAAGTTAAA…
>TCONS_00006222
ATAGAAATGAGTACATCTTTAAAGGATCCTTGTATATGTAATAATGACTTATTTATTTATAGAATTGTGTCCTATAGTCATAAAGCATTTGGTAATTTTTTGTGTGCATAGTCCCACTGTGCtgtgctttagttgctcagccgtgtccgactctttgcaacccgagagagcccaccaggttcctcagtccatggggattctccaggcaagaagactggagtgggttgccatgccctcctccaggggaatctcccaacccagggattgaacccaagtctcacgcattgcactgtcagagccaccagggaagcccagtAGTCCCACCAGGGTCAATTATACATGAATGCAAGTGAACACTGTGGTAGTGGGCGGGGGGAGGCAGGGGGTGGGGGGGAGCAG…
>TCONS_00006327
CCGGCCACAGGGGTCCCCGAGGCCCTCCTCCCGCGCGCGGCGGGATCCGGAGGGAcggccgggggccggggaggggagggggcgcccaggccggggccgcAGGGGGCTCACTCGCCCTCCCTCGGGGTGTGGACGCGCGCACACACCTGCCCCGACAGACTACGGCTGAACGAACGCCTCCGGGCCCGCCGTGGGACCCTCTTTGGCAAGAGAAAAGGGGACTCGGGAAGCGCGCCGGGAGCTCGCGGGGACCCGCTGTGTGCGCCCCGGAGCCGGCT
>TCONS_00006329
ccgcgcccccgGGGGCGGCCCCCTCCCCAGGTCCGCGGGTGTCTCAACCGGGACACCGGCGCCGCCGGGGTCTCCGCACCTTCCCATCCCCGGCCCCGAGACGGAGCCTTCAGCCCCTCGCCCGCGGATGACCACTGGTCCCCGCAGGCCACGCTAAGCGAGGAGAACGAAGTGATATAATAGCTTTTTATATGGACGGTGAACGGGGTCCCACTCTGCGGGGAAAGGGGAACAAAACCTTTCTAGAAAAGTTTGCTGTTGCTATCGATTTGAAAATCGCCACGTAAGTAAACACCCGTGAGGCTGCCTAGTGAGAACGCTAAgggccgggcgcgccggggcctcgccggccTTCCCCCTCGCAGGCTCGCGGCTCCGGGTAGCAAgcccggccgcgcc…
>TCONS_00006428
GCAAACGGGTCAGAAATTGCTGAGCTGTCAGCATTTCGGAAAGGGTAGGATTTTCCTAAGTGGAGACTGGGTATGAAGGTTGGTGAAGCCTTGACAGCCTAGGAGTGTGAGAGTGAGATAGGATGGCAGTGACATTTCACACTTGTTTCTTTAGTCAGCCCACCCTTTTGGCAGGAACTGGCATCTAGTCCCTTCTTGACCCTTCCTAACTACTGTTCTAAGCTGATCGGTTAGGCCTACATAGTGTCAACACAAGGTCACTGACTGGTTACAGTTGGTGGCAGCTGGTTTTAGTGGGCAGCTTTCAAGTCAGGTGGGTTTGTTGGAGATGGTTAGGGTGTTTTGAGCAGGGAAGGATAATGGGACCTGAAATTTAATTGCTGCTTATCCCCCGAAGAG…
>TCONS_00006459
tattaaaacgcttctatattgttgctttggagaagggcatggcaacccactccagtattcttgcctggagaatcccgtggaaagaggGGTCAaccagggactgaacctgtgtcccctgcaatggaagcacagtgctctaacctctggactgccaagggagtctcTTCTCACTGACTTCTGAATCAGAGTGAGGATAAGATATCTTTACTTTTTTGGAGACTGATTCTTGCTGTGACAGGGTGTTCTCATCTTTAATTTCCCCTGAATGGCTTGTACCCAAGGAGAAATTTGTTTTTAGTAAGGTGATGCATTCACCACCtatggtaggctgaatgtggcccccatgtggatgtccgtatcttaatccctggaacctctgaacatgtcctagtatgataa…
>TCONS_00006467
gtgaatataccacatatttccattcactcatacattgatgggaatttgggtttccgctttttgtcaattatgaataatgctgctatgaatattcttgcaagtttttgtgtgacccatggtttcatttggggattctcttgggtgtatagctaagagtggaattggttagtcatatggtaacttaactttttgaagaCTTATATGTAACTTTTAAGTGTAGATAAAACAGTATTTAGTAGTGTTATTGAATTCAATGTACCTAGCACCCCTCTTTGTATAAAGCATAGCTATAAAACATTGTCAGTATTTGATGAAATATTATTGACTGGCTGGCATATTATACTTCCTTGTGGTACATGTCCatattttaatatatgatttaattaattaaaatatgaa…
>TCONS_00006468
TGTAATGCTCTATTTTGATATCGGGTTTCTGTTGATTGAATTAATTGTATTCAACCCTTCTCCCTTTACAAGTCTCAAGTTTCCATCCACTCAAATTACCTTGAATTAATTCTGATTCCAAGAAAGCACACAAAGAAAAGAGAAATTGCGATGTCCTCTTCAAAAGATTATTTCCAAAACCAATTTAATCCTGAGCTCTGTAAACATGTAAATCCTATCCATGGAATGACAGTCAAAAATATTTATAGTGGTACTAAGGTATATTAAGACAAAGATCTGTTGCTCCAGCTCTTGTTTTCAATTTCAGAATTTTTTTTTAGGTAAATGTaagaaatgtctaacctactccagtattcttgcctggagaatcccaagttcatagggtctcaagagtgggat…
>TCONS_00006472
aatgaataTGTGCTAAGAGAAAGATAAATAGATATGAAATGTCTATTTATCCTTTCTAGAATATGATAAATGAGATAACTAAGAATGGAGGTATATAAGTAACTTTTAAGTTTCTACTTCCTTTTATCTTGCAGTGTACCTCTGTACTTATTTAGTTATGCGATAAAATGCATAATTGGGACCTTGCACGTGCAATTTCAAGTATTTTGAATTATTGAGGCCAAAAAGCCATTTAACTGGGAGTTGAAAGGTGAAGGAAGATTATACAATAAAAAGTTTTCCATTATGTGTCAGGTAATTTTTTGAAGGGACAGTGATGACGCCACTGGAGAGTTCAGAATACATGTGTGATTTTCAAGGTAACACAAGATTATGGAACCCAGACTCTTATTTCTAAGG…
>TCONS_00006473
CCATTATTTTCCAAGCAAGTTATGACCCAATATAATAATTTCAGACTTAAAAGGAAGTGTTCTGAGTATTTTTCTGAAATGAACAAATCTAACATAATCTTACAGCAAGTAATATTTGTCCAAGATTATTAGGAATGTAAGCCTGTGTATAAATGCGAGTTGTGGATGTATAATTCCATCTAGTCAAGAAGCAGTTGCTTGTTCCTTTCTATTCTAAGGTGTAATACATgcatgtgtgcatgctcagtcatgtccggctctttgtgacccatggactgtcgcctgccaggcccctctgtccatcggatctcacacatacttaatggaatgggttgccatttccttctccaggggatcttcctgacccagggatcaaacccacatctcctgcattgacag…
>TCONS_00006474
agaaaattaGCCATCATCTCCATAAGATCAAATACTTGGTCTACGAATAAACTTTCTTTATAAGGACAAAGTATTTTCAAAAACAGTTTTAAGATCATAGTGATAAAGGTTCCATGGAAATATTTCCTGTTTAAAGCACAGTTTTGTATATTAAAATGTTTTTGTGATGTACTTTTATATAATTTGCAAAATACTTCTAGAATCAAaatgtaatataatattacatcattaaatatattatttaatataatatcatTGCTGATATCACACTTCACTCCCATTTTGGCAAGAATTAGTGCAAAAGTTATACAGACTGATAAATCCTCTTTTCTTTGGGTTTCTAACATTTAGTAAAACAAGGAAAGATGAAATGCCTTGGGAAGGGAATCTGACATTTAT…
>TCONS_00006476
catggagagaggagtgtggtgggctacagtacatagaattgcaaagggccagacacgagtgaagttgcttagcatctttgcatgcaCGCTTTGCTtatggagaattgcattctgtgttctaaaaccagctctggatgagcttttgggatgcaatttgtttctatgttagagattaactgtattTGGTTCCAGGAAATAAACATCGCTACTACTTAGATATTAAATTTCAGTGAGTACCTATTTACTTAAATTCTTACCAGAGTTGTGGGAGAGAGGCAATCACAATACACACGGAAATCCTGAAATGTAGCCGTGATTGGCCTTGCCTTTAGCTGAGGCTTTGTGATTCAGTTGTTTGATATATAAGATAAAGGAGACATACGAAATACAACTCAAAAT…
>TCONS_00006479
ggtcacataataaacactaaataaattactgttgaaCTGATTAGCTTCCTTATGTTCAAGTGATATGCTAAGATTCATGAAAATCTTTGCTATCACTGTGGATTTACCCTGTGCTGTTTATCGCGTTAGCACAGTGTCAGTTTTTCTGCTGTCTTTAATCATCATCTTATCTTTCACATTAAGTTGCATCTGAGGTTCATTGTCTATTCCCTTATGGCCCTGGACATCATTACATCCCATTAAACACCAAGCAAACCTTCAGGATAAAAATATTTATAGACATGTTTACTGAATGATTAGGGGCATGTTTATAAGATTGGTATAATGAATGAAAGCTCAGGAGACATCCTTATTGCTGGACAACGTAACCTGAATCTCCAGAGCTGATCTTGACTAATT…
>TCONS_00006504
TTAGTTTTTTAGTTATTATATATTCATTCATTATAATTAGTAAATAGGCAAATCTATGTTATTTATATCACTACATTCAGATGGCTTGTTGTGATATCTTTCTTCATTTTATAAGTTAGTCCTTAAAAAGCTGGGTCTTCTGAAACTCTTGGGTTTGCACGTTAGAGAAAGTCCCAAGACCTATACACAGGTAACTTTAAAATATGCCTGTTCCTAACTGCTAGACTTTGCATAGTGATTAGCTTAACTTCTACTGGTAATAAATGTAGCATGCCAATAAACAAGTTCTCAAAATACCTAAAGTACATAGTGAGTACTAAAAATATACATCACTCTTAAAAAAC
>TCONS_00006507
GATGAAACACTAggggcttccctgatggtccagtggttaagattccactcttccactgcagggggtatgggtttgatccctggacaggaaaactaagattccacatgcctcgtggcacagCTTTAAAAACAACAACAACTAAAAAATAACCTCCAGTAAACTCTGAGGCTGAATTTGAGAAGTTATTCATTTTACAATGGGAGTAAGGAGTCTGGAAATTAAATATCAAGAGTGTAGCTTCCTTTTGTGAATTTACTGAAAGACCTGTCTACATTCTTGCAGAATTCTTGCTTCTGTTACCTCTGCTGCTTTCGTCTTTGGAAGAAATGAAGAACTCCTAAAACGATCTTGTAGACTGGTCTCTGTTGCCATGTTCTACTTGTCCTGCCTCCCTTCCAT…
>TCONS_00006517
GCCTCAGTCTTTATCATAACAATTTAAAAACCCAAGTACAATTTCTGGTGTTTGTGTCAGCTTAATTTCTTATGTTTGCAAAAACAAGTCTGCTTCTAATAGTTTCTGTTCTTAAAACTAAGTGCAGAACTTTGTTTATTCTCCAGTAGCTATTTGGTGTCAGGTAAGGGAAATCCATTAATATTCTTATGATACTGATATTGATTCTAATAGATTAGCAGGTTAAATGAGAAAGGTCAAACTAAAGAAAAAGGAGAAAGAAACTGAAGCAGCTCCCCTCTGTGAGAAGAAATTTCCAAGCAGTGGTATCAGTTACAAACAATTGCATACAAATTTAAAATATTTTCATGTTTAAAATCATGATTTTAAGAAAAATTGGAAAAGTACTTGAAAATGTGA…
>TCONS_00006571
tgtgtacatacatccactctgttttagagtcttttctcatgtaggtcattacagagtactgagtggcgtttcctgtgttacacagcaggttctttttTTTTTTTTTTACACAGCAGGTTCTTATCTGTTTTATGCCACTtgcattaattttctcgaaatgccataaaaaatgatcacaaacattatcaggaagttcctttaattcagttttggaggccagaggtctgaaatcaaggtgtcagcagggcagggctctgaagggtctgggaagaatccttcctgggtcttcctagcatctggtggctcctggcagccttGGCCAGgaccagggatcgacccgtgttccctgcattgcagagtggggaaccactggggaagttctctcttggttttatagat…
>TCONS_00006576
CTTCACTGTTTTTATGAATTAAATACTTTCATATTTTTCAGCACTTCAATTAACCAACAAATATCCTCAAGTTGTTATTACTACAAATCTAATTTGTTAAGCTTATTAATGTGGTGAAACTTGTTTTCTTAAATATTCCAATTCTGTATAAACTTAATGAGATTGTAACTGAAACTCAAAAGCGTAAATGTGTTGGTCAGTTGCACACTTATGAATTGCACTTAGACTAATCTGCATGGataaaattatttataaaattataaataCCTAAAATGCTGCACATTCATAGTTCCTTAGGGCACAAATACCAACATTATGATTCCTATCAATTCTGT
>TCONS_00006582
AGAATTGTTAACATCagaactctcaggtgtagaagtagcaactgcaggtagaaactgactacccacaaggctgagagaataagtgaataagggaaagacatctcagaggaggggcccagaggcagaaatcagatctttgaggagataacagctgctagttTCAGGGAAGAGCAACATACCAAGCTTCCCATCGCCACAGTGAAGACAAATTTTGGAAACTCATGATTGAACTTCTGCATGAAAAGTCCCTTGGTGATATGTAGCCCTTTACCCCCACAAGAATCCACTGTTAGTAATAATTGGTTTTAGTTATTTACATTTTACTTCATTTCCCTATAGTTTCCAAATTTTCTATGTTTATCCCACGTTACTTTGATAACTGGAGAACTGAGTGGGGAA…
>TCONS_00006591
GATCTTTTTGCAAATGTGGACCACTTGAGTGGAATCCTATGTTTAAAAGAAACCTCGGGAGGCTTGTGGGAGATTTAAAAGGATCAGAGCTACAAAGGCAATCTACAGATGTGAATGGAGACTAACCCAACTGAGGGTAGGAATTACAGGAGTTTGGATTTTCATTCTCCTTTCCTTTCTTCTATCTCCTTCTCTCACCTCTGCAGCATATGTGTGCAGGCACTCCATGAATTTTGGTTGAACAAATAAACCAGAATGGAAAGAAAAATGAAATAATTATTTGTTTTCTAACCTGTGAAAAACTATTTTGAAGGCTGTAAGAACTTGCTATTTTATACCTCTGTCCAGGGTAAAGGAGGTGGATTTAATTAGGGGTGGAAGACAAGGGTTGGAGATATG…
>TCONS_00006598
CACAGTTTTGCAATAGGCTCAGAGGACTACGACCCACCCCCGAGTGTACTGGGCCCCGCCTACCGAGGCTGAGCTTGCCATCTTTGGGGTCCCTACACCTGCACTTCTGCTTTTCCTTCATGAGTGTGGCCAGTGGTGAGTTCCTGGCAATCAGCAGAGCTGCTAGGAAATCCCCAGATCCACAGCCACACCATCCTTCACTCTAAAAGGGCAGTCTCTTCCTATCTAGGAGCAAAAACCAGTCCTTACACTGAGACTAGGTGAGGATAAACAATACAAGAAGATCTCACAATGCAGTATCAACTGTATTTGTCATTGTATAGAAttttttctattgataaatgtaatatatttatgcccactatggtaatttgggaaatgctgaaaagtagatagaag…
>TCONS_00006642
TTGCCATCCTAATTGTAATCCCATGGTGCCTGTAATTTCCACCTGCAGAGTCATCCCTTTCTATTCAGATACCATCTGTAGCGAGCACATATAAAAATTACTTGATCAGGTTAACTAGCTATTGCTTTGGAAAACTGATGAGGAACTTAGGACAGAACAAAGTAAGCTTTGATGGAGGACAGGAAAGATCTAGATagggtttgcaaactcaaatgtttttaggggccagaaaagtaaagtaaatgagtgaaactggcctggtgtagacaatggggaatgacaagcaacgtggcaaattggagtgtctgtgctataactgaaaggagcagctgttcgactccaacagattgttgccctgaagaatgtggatacagtggtctgagatattctgtccccttc…
>TCONS_00006649
ctttttcttttttgaaaagaatttaccttatttaggtgtactgctcaggtcAGGTGGGGGGTGGATTTTTGGCTCCCCAATGGTCCTATGACAACCCTGGCTCCTATGATACCAATGAGTACTATCTCATTGCTGTTGGGTTTAAAGTTCAGCTCCCTTATGGGCCCCATGACAGCAGAGGGGAGACTAGAGTGCCACTAACACCACCCTTTTCACCTCTTGCTACTGGGTGGGTGTTGAACTTCAGTTCTCTGATGAGCTCTACTTAAACTAGGGATGGAAAGATGGTAAGAATGGAGAAAGTGGACAGCCAATATGCCCACTTCATTCCATCTCTTTGCTGCCTGGTAGAGGAAGAAGTTCAGCAAACCTCTGGGCTTTCCAACACAAGGGCAAAAG…
>TCONS_00006653
CGGAGCTCTCGTCCTCACTTTCCCAGCGCTCGGTGACATTGAGCTCGCCCGCGCCACCGCCGGCCTTGGGGCACTGTGCTGGTCGGCGGAGTAGGCGGCCATGGGGAGCCTCCGCGGCCTGCGCCTGGTGGCTGGTGAGACGCGGGCGGCGCTGAGGGTGGGCGGGAAGCCAACTTGGCCGCTTTGGGTGAAGGAAGCCTGCAGCCCAATTAGGCCTGGTAGTTGCTTGGTTCTGTTACGCATTCCCCTCAGGTAGTTCGGGATCCTGTTTGCAGGGTAGTAATAGTGGGAGAGAGCAGGGGCTGAGCGCGGAATTGGTAAGCAGACATGCGTACTAGACAGGAGTGACCCTCGCACCAGGCTCTACATTCACCCAGCTGCCTCCAACTTAATGAGCCC…
>TCONS_00006669
gttgcccacaacttagcaactgaacaacaacaacAACACCTACAACTCATGTAAAAAGAATGCTCATTCGCACCTTTTGTGGGCCAGTGTAGGGCCTCCTACATAGtttatccttatggcagccttaggggacaagggtggcactatttcatattcatttgaggaaacaaaggctcagagTCAAACCTAGGATTCAAGATTAAATGACTCAAAAATTGGTGCTCATTTTTCCATGCCACAGAACCTTTCAGAGAGCAAGTTCTTTATGTGTGTGTTACTGACAACACTGGGCTCTTACCATTACAGCAGCAGTGAGAACAAATGAAGCCAGCATGGAGGGGAAAATAGTACTGTGTATGTGCTAAACATCCTCACAGGTTGCCTTATGAAGGCTTTCTG…
>TCONS_00006672
GCGTCTCAGACTTCAGAGGCGGACTCGGCTGGGAGGGCGGTGGGCGCCTGGGACCTCGTCCTTGTCCTCCTCTTCTCCAGTGATGGGAACGCAGGAGCTTTTCATAAAAATCACTCATTCTGGACATGTGAGTTAGCGTCCCCCTCATACACACCCACTGAATCTTTGCTTGCCTGTGGTATGTAGAGCTCCCCCGCCAGACCTGCTTTCACGGTTGTTCTTTGCCCCCGCCACCACCCAGTCCTGGGTCTGAGTCGCAGGTTCCTTGGCTGCACAGCCCCTTTCCCAGAGCAGATGCCGACCACTCTCCTCTCCCACCACCTGTGGCCCTGTTTCTCTGATAACCAGGGTTTCTCCATCTCCTCTTTACCTGCGGCTTCCACCAACTCGGTAGGTAGA…
>TCONS_00006678
TTTTAATTGGGAAGTTTTCTTCAAAATGAAATAATCTCTTAATTTTCTAACTATTATTTCAAGAAAAGTGCACGGCTAAATCTTTTAAAGTCCTTAAAATTTTTTTGTCATCTCATCACATTTTTCACCATGAATGTTTTGGTAACAGGGCTGCAGTTGGAGGCTCATGAGTCCCGCTTTGGTCTGAGTTCCACCCCTGCTGGCTGTCAACAGGTGATTAGTGGCCTGGATCCGGAAGCAGTGATGTAGCAAGTCCATTCCCTTCACACAGTGTGGCCGAGGAAATCAGAGGTGCTCAGCTTTCTGTGGCACAAGTGCTCACTGTAGAGAAATAGACCATTTATTTAGAACAGAAGGGCAGTTATTTCACTTTCTAAGAccttgctactcaaagggtgg…
>TCONS_00006681
aatggacatgagtttaagcaaactctgggagatagtgaaggacagggaagcctggtgtgcttcattccactgggtcgcaaagagatgcaacttagtgactgaacaacaatggcagcctaactgcctaattccagacaggtaaaaaacccaggtttctgagaggcaaagtgatttgtccacagcttcttagtggcagaaccggagagaggacatttatatcctggtgctcagtGAAATGATCTATCCTCAAGTTCCTAATTCTACTCTGACCTCAGACCTGAAATTGGCCCCTTTCCTCTCTTTCTACATTCCCTGACCTTGAGTCTTCAAGGTCACCCCCAACAGGCCCTCTTGCAATAGGAAATAACCTTGATGCAATGGTGACCTCTATACACATAG…
>TCONS_00006682
gaaatgggccagtgcagaggccactgaagtgagtgtggtaaggacagtgacagggtaaggccggctgtgacaaggcaggcacaggatgctactggtgcacacagcatggggcagccaactcagccctggtctcctgagggcttcctggaagaagaggcgtttcacctgagatgcagaaggatgaCTGACACCTTGACTCAGGTACATGGTTTATTGTGATAAAGCGGCTCTAAGTCTCAGTTTTAAGAAAACCTTGCTTTGTTTTCATTCATTCACAAGCTCTTACAGAGATAACTTTTTGAGAACCAGGTTTTCTGAAGTGATTTGTAACCAAGGCAATGTTATCATTTTAGGTTGCTAGGGACTGGGACAAGGGTTGTTGATTGTATTCAAATTTTA…
>TCONS_00006684
TGATGACTGAGTGGGCTGAGAAGAGGTGGGTTGTACTGAGTGCTCGCTGAGGTCACAAAGCACCTAGCCCATCCCTGTGGTGAACAAGGAGTGGTGCGAAGTGTGGGATGAACTGCCTTTGCCAGTCAGGGAATGGGTGCATGAGTCCAGGGACTCGGTTCCGATGGCCTGTGGGTTCTCTGTGGATCATCTCACATTCAGGACCCTGTGAGTGAGAAGTGAAGGAACTTGCTGTCCTGGCCCTGAGGGAGCTCTCATTTTTCATAAAAAGCCTGAGCTGCTACTTCAGTCAGCCTAAATGCTTTCAAAattaccaaagtaatgaacgcttatggtaaaaagttataaggatataaaactgcgtaaaatataattctctaaccacttactcccatctcc…
>TCONS_00006686
TACTGTTCTCCATCCCCTGTTCTCCTTAGGTGACTTGTATATTCCTTCAGAGATTAAAAAATGCATATATGTGTGTTGAGCTTTGTGTCTTGCCTAGGAAAAACTTCCTACCCTAAGACTGTCCGTTTTTCTTCTTGGAGTTTTATAGTAGTTGTTTTTTGACATGGATATCTTTAGGCTTTCCTGTATGCATGCTGTGAGGTCAGGCTTGATGGACTTTTAGGGAAGCCAAATCATTGGCATTTACTACACGGAAACTATATCAAGGAACTCCAAAAAGTTTTCCACCTCCTCAGTACTGAGAGTCATCCACATATTTCATGTGGACATAGTCAAAGGACTTTTTCTAATTGACTCTCTCTTGGATCTTTGCAACCTGTGTTAGGGCAGAGGGAAGAA…
>TCONS_00006687
catctatcaccacacatagttacagatttttttccttagatgagaacttttaagacctactttctcagcacctttcgtgtatacagcacagtgttcttacctgcagccttaccacgctgtgcgttgcacccccatgacttgtgtatttactatagctgggtgtttgtgccttttgacccgcttgccccactctccgttgcccacctctggcaaactatcagtctgttctatttataagcttgtttgttttTGTTCTTTGTTTTCTTTCCTTTGATCTAGGGCATTATCTTTTGCCAAAATGTAAATACTCCCAGAGGGTCTGAATACTAAGCTCTCCTTGTGCAGACCTTAGAGGGGTTGAGATTATTTATCGTAATACTTTTTACAGGCCCAGGATGG…
>TCONS_00006688
cttgggaggagggttggacaccagcatgtttaaggaactctgccagtgattctaatgacagccacagttgagaactgctCATTGTGGGGCTTTCACATAGATGCCAGAGAATATAGGTAAAATGGAATTTTCAGCAAAATAAATGAGGAAATCAGTCACTATATGGGAGTGGTAAACAAAGGAATGTGCTAAGGAACAACATTTAAAAGAACACAATCCTTTGGATATAATTCATGCAAGTTTCTTCAGAAATTTCAACTACAGTCATTTTCTATCACTGACTAAACCTTTTTTAAAAAATTTTTAACTTTTCtttgtagtttttaagttgaagcatagttgattaacaatgtgttagtttcaggtatacagcagagtgattcagttatacgtgtataa…
>TCONS_00006690
AACTGTGTTAGAAACTGATAGATCAAGCCCTCAGCATGTACTTACTATGAAGCACACTGTCCTTGTATTTGGATTTTTAAGGATGTAGGTAGAGCAAGGAAAAAGGGTATTCAGGTAAGAGAAAATGCAGGGCCTTTTCTAGTGATTCAGAGGGAAGGTATAATCAGGGAAGACTGGGGCTTTATCAGATAGAAAGGGAATTTACTAGTTCAAGAGATGGTATTGGGTCAAGTAAGATGAGTGGTAAGAGGAAGGTTTCATTTCTCATCCTTTTGCCTCCATAATTGTACCCTCAGCAAAAGAAAAAAAGAGACAGAGTTGGAAGAGAcctctcattttagagatgaggaaactgagcccaaagaggtgatttcacttctcaaagccatacagttagtt…
>TCONS_00006740
GGAGAATTTTTATAATGCTTGGTTTGTAATGACTAGGTTACTACAATGAATAAGTTTTTAAATGTGAGCTTCCTCTGATATTTGTTATGAAATAGATCTGATTGCAAGTTATATATTGAGTATAATGGGTGAATAAGACAAGTGGGCTGTTTTTCCTTTTTTGGGTTCCTCCTTTATATGTGTGTTTATGTACATATTTACTTAATTTTGGCTTGTGAATCTTTAAGTGAGGTGATCCTGGTTTTTAGATCTGTTCAATAACTTTAACCAGGCTTTTTAGAATATGGG
>TCONS_00006741
CTTTTCATGTTGAAATGTTCTCATTTGTTTCAGGTTTATGTAGACATAGCTGTAGTGATTGTTTCCTTTAATTTTTTAAGATGAAGAAAGGTATTATTTGTATTTTAGAGCTAAAACCATAGAGGTAGATAACTCCCAATAATAGTCGAGTGTGCGACTATTCTCAAGAATTATAGACTGTACAGAATTTTCTCTGCCATAATGCTTTGAAGAATATTTTGAATATTTGTAAAATATTAG
>TCONS_00006814
NGAGTGGCTGGGTGTGAGACAATAGGGAAGGATGAGTCTATAGGGAGAGAGAGGCTGTGTCTCTTCTAAAGCTGTTGAGGTTCAAGTATTTTAAAGCTGGACAAACAAGTAAATCATCTGGGCTGAGGAAGGGTGAAGCAGAAAGTGGACTGAACTTCACTactggattgaataaattctaaggtcgtttccaactcaatctatgtttgtaaaATTTTGTTTCTATGCAAAACACAATATTGCCTAGTCTTTATTGAGCTCTGTATCTATTCCTTTTTAAGTAATGAAAAATAAATAAGTGAAATAAGATTGAATAGTTTTGGTTTGAATTTCCCTTTGAATTATACATTAGTATTGATGGGAAAGGTGATTTTTGACCATAATAATTCATCAGTTTAA…
>TCONS_00006984
AGAAGCAAGATGAAATGCCAAGTTTTTGGCAGCGGCACTGGATTCCCAGAGGCAAGGAACTGAAGAGGTAAGTGTTGAGGAAGGAACAATGTCTTACTGTAAGGAGGAGGAACAGAGGAAAACAGATTGCCCTCAGCTAAAGCAGAAGGCAACAATAAAAGACTTGAGCATCTTATGCAGGAGAAAGTGAGGAACCCTCTGAATGAAGAGGCCCAGGGCCTCCTTTGGGCTTGAGGTGCCTAATTCCCCACAGGAGCCCAGGGTAAAATGGACAGTGGGGAACAAGCTGATTAATGGATAGACCTCACCCTGAAGTTTTTCACTGGAATATCTTGACATCAGAGTTCCACCAGAACGCGTTAAGCCTATAGCTGGAGCTCATGAAAATCCCCAAAAAGG…
>TCONS_00006999
tgtggagcacaggctatagggcacccagacgtcagtagttgcagctcctggcttcagagcacaggctcagtagttgcggtgcatgggcttagttgctccatggcatgtaggatcttcgggattgaacctgtgtctcctgcactgggcaggcagattctttaccactgagtcatctgggaagccccTAAATTTTTTTTTCCTCTTGCCAATTGAAAGAAAAAGAGAATTTGTCCTTTTATGGATGCAATTTCTTTTGAAAATGAATTTGTGACAAATTTACTATTAGTGTTTCCTGTACCTCATGAAATTAACAAAGATGAAATCAGTAATGTTATTCACTATAACATATTTAAGGGTACATTTTTTTTAAAGTAGTTTTGCTAACACTTTGTTTAAATT…
>TCONS_00007005
CAGTCAGCCAAGGGCCTGAGGCGACTGAGCGCCCGGGCAGACGCGCGACTAGCAGCTCTGCCTACCCGAGACGGCGATCCACGAGGAGGAACCCAAGCGGACCCCAGGAGTGAGGGCGCACCCTGAGCCGGCGCCGCCAGCTCGGCCCGACGCCGGCGCAGCGTCCCGAGTGAGAGCGGGTGAGTGGCGCGGACTGCCCTGCCAGCTTGGGGGCTGGGGCGGGGTGTCAGTTTCGTGCCAAGGTGTCAGCTGCGGGCGCAGTGCCGGGAGGCTCTCGGGGACGGTGGCGAGAAAAAGCTAAGGTCCCCCCGGCGCCCACTGGGAGGTGGAGGACCTTCCCCAAATCAGATGTGGGAAGAAGCAGTCTGATCTTGTTTGCCTCATGCCCCCGACGTTTCA…
>TCONS_00007023
CAGTAATCAAGGGATACAAGAATGTTTTTCCAAATTTAAGATCCTTCCAAATAAAACAAGCATTAATCCTATGCTAGTTAGCTTGGTTTTAAGGCATGTCCAAATTAAACTACTTTTTATTCCTTTAACTTTTGATATCTTTCAGCTGTTAAAAGGAATATTTAGAAAGTTTGGCAGTGGAAACCTTTGAGTCTGACACATCTGAAATTAATCAGTGTTGAGTAAGCATTAAGAGGAACAACTGCAGTTATTTAAATTTGCATCTCTGGGTCATTTGGCAAAGATATTTTTTTTATCAAAATTGTTAAGATTGCCCGAGTATTGCAAGGTAGTGAATTACAGTTTTGTAAAATCCATGTTATTGGCCCTTTATTTAAAAGGTCAGGAGCAACCCCCATT…
>TCONS_00007049
tttatgttaaaaaaaaaaaaatcagaattttattttgaaaaaataaaCTGGTCGTTTTTGTGGAAACCATCTTTGACAGTTGATAGGCGGCAGGTTTCAGAAGAATTTTAAAGTTTCCAGGAGTTGTTTCACTGAGAGGTggctcccttttgaggtagtgagcatcccatcattgggagtgtgcaaagataggtggtagatggcTTGCTGTTTCAGCTGTGAGGTTACTCCAAGTAGAAACTGTCTCTTCAATGATGAATGATTTGGAATGCTAGCACAAATATCATTCTTTTGGATCCCACTAGTTAATGATAGTGGTCTAGTATTGGGAAGTTCCTGGGACCCCATTGAAACATCTAGAGATGGTTAATAGTTCCTGATTTCCTAATGATGGGGAGT…
>TCONS_00007250
TGTTAATAATTTCATCTCTGATGCACAAGAGACGCCCTGTTACTTAACACTAGTGACAGATACTGGTAACATCCAGTTTTTTTTCTTCTGCATGGTAGCTCATGTCAACAGCTCATGGTAGTTGACCAACCATGAAAAGAAAGAGTGGGCAGAGTCGATATTCTGGCTTAGAAAAAGGTCTTAGGAAGAGGGAGAAAATGGAAAATTAGGTCTCTCAGTGGCTTAGAAAAAGGTCTTGGGAAGAGGGAGAAAATGGAAAAATTAGGTCTCTCAGTAGCACTTTTAAATTAAACATTTCTTAGTctttcctggtggtccagtggttaagactccaagctccctgtgcagggggcaggggttcaatccctggttgggaaagatcctgcgtggcatagcccc…
>TCONS_00007274
TTTGTGTGCTTTATTAGACATGTCCCTAGTTAGATACCATCTCATTTGGTAGCAGGTCACATCATCAATTCCTCTTAACTTTAAGATTTTCATTTGTAACTTTTTTTAAACAGAGAAAGCAACATACTCCTTGGGCATCGATCCCTCTTTAATGATGGAATGCATGTGAACTCAAGGGGAACATAATCCTCTTTGCCCCATTTCCTGACACCACAGAAGTTGACTTAACTCTAAAATCAGTTACTGAAATGTAACACGGAATACTCATTTTCTACACAAAGTGATTTTAAAAAAAACTTCACACAAAGATACACACTTTAGAAAGCCAGTCACTTGAATATTTCTTTTTGTCACCAAATATCGAAGGTTTTTATGAAGAATTATTGAGAAATCGAACAC…
>TCONS_00007275
AATGGGGCGGCCGGACAAGTGTGCAGGACAGGCTTGAGGGGCAGGGTGGCTTGGCTCAGAAGGGACTGCCTTCAAGACAGGCGCCTTTTCTATTTTCTTGTGAAAAATAACTACTAATATACCTTCATTTTATACAAGTTTGAATCACAGCGTCGTAGGTATCAGTGTCCTCATTTAATAGACGTGAGGACCGAGGAGAAGGCGTTTCGGGAGCTTTTTGTTTTTTTCTTTGCTTCCATCGTGGCAAAGTGCACTTGGGCAGAGTACGTTGGTTAGCTTTCTTTATTCCTAGCCCCCTTCCAAAAAAAAAAAAAACCCGTGTGTGTCCGCCCTCCATGTATTACAGCTCCCAAGGGTGACCAGGTCTATGAATGTTCTGTCATCTAAAATACGCATATG…
>TCONS_00007284
TATAGACTCAATCTAATTTTATAATGCCTTTGTGTTAATAAGGCCTCTTAACATGGAAGCAACAAATATAAAGGAACTTTATGTAGCTATTCATGATTCTGCCCAGCTCAAGGTTAAGATAGCAGCAATATACTCCAACCAAAATAAAAGACATCTCCACTTGACTGCAGCTCTTCATAACACTTCACAGGGGTCAAGCTGTGTTATTTTCCTTCCGTGTTAAACAGAAAGCATCTTAGAAGCATAGTTCAATTATTGATTGAATAGTGGGTTCAATCTGACTGTGATTCTAACAAATACACTCCAATGAGTTCAAGACCAGGGCTGAGCCAACAAAAGGTGAAGGTTTCATTCAGGCTTCAACGCAAATGCTCAGACTGAATTAGTAACATAGATGCC…
>TCONS_00007290
TTCAAATAATTCTAATGGTTCTATTTATTATACATTTATACATATTCTGgaagaaggcaatggcaactcactctagtactcttgcctggaaaatcccagggacagaggagcctgttgggctgccgtctgtggggttgcacagagttggacacgactgaagcgacttagcagcagcagcAGCATGCGTATTCTGAAGAAGAAAAAGAAATACTTATCTTTAGCATGGCTTAAATTGTTTTGCCCCCATTTTGTCAGAAGTATTAATATTTCTTAGAGCAACCAAAATTCACATCACATCAGCAGGTATACAGACCCCAGTGCTCAGTGATTAGGTTTAGTGGAAAGGCATATTTCCTGCATGTTTTATTAATGGCTCTATTTCATGCATACTTATTTTCC…
>TCONS_00007292
GAAAAATTCATAAAACCTTAAATATAATTAGTCAGGAAAGAGACACATTCAATAGTGAGTTGTATCCTGCACTGTTAGACTATGATGTTTCTGGTTAAATATTTTGTAACCAGAGAGATGTATATTTTTAAAATCTTACTTGCATCAAATAATTTGAGTGTGGATCCCACTTAGCTATTGTTTTTGCTTCTTATCAGCAACTTTTTATTTAAAAGTTCTTATAAAGAATACAGATGATCACAGGTCTGGGTTTTTTATTTGATTCTGAACTTTTTGCTGATGTTAAACATAGTGAGTTTAGAATATCTAATGTTACTTGTCAAAAAAAGCCAATTTATTATTCTGTTTCTCAACAAAATCTTTAAGGAGAGAATTAAGTTTTTTAAAATTATTCAATGC…
>TCONS_00007294
tttaatGTGTAGGACTTACCTGTAccctgctggcgctagtggtaaagaatccacctcccaatgcaggagatgcaatagatgtgggttcaatccatgagttaggagtaccccctggagaaggaaatggcaacccactccagtattctggcttgtaaaattccgtggacagaggaacctggccggctatagtctaggggttgcagagtcggacacaactgagcacacacacacacactcacacacacacaaataaactttaagtatgtatAATTAATCTCCACAGATAGTTCTTGCAAACATTGTTCCCATGTTGTTTAAAATGTAAATGAGAAAATAATGAATAAATAAAATAGAAGTTAAGTGACAGGCCTGAAGCCTCAGAATTAGTTCATGACCCCA…
>TCONS_00007299
AAAAAAGTTCTAATTGTATTTTGCATTAAAAGGAGTAAATTTTAAATAGCAGATGACAAAGTATCTCTATCTATAAGCTATTTTTTATATCCATTTCATTCCACTTTCCTATTCCTGTCACTTTGTTTCTTGACTAGCAATAATGCTCCTTTAGGATCTACAACACTTCTGTTCAGATGTGAGCTTTTCTCACTTGAAAGTTCTTACTGAAAGACTCCTACTTgggggcgtgcccatttgattcattgctgctcccctatgtctaccacaaggcctggccatataatactacttaataatatctattgaataaatgaatGAGAACTCAAAATTTAACTGTTTTCTTTCTATGAGGGCTTGTCTACTTTCTTCTTACTATGCTGAAGCATGGGGCACATG…
>TCONS_00007303
CAATAACCCATGTTGTCACTCATAATAGTAGGCCAATAGAGATGATTTTGCTTGTAAAATATGAACAGTAAGTTCCTTGTGTAGACCATGAAATGATTCTAAATGTAGGCATCCCAAAGAATTTTCATTTGGTTCTAGAAAAATAAAGATGTAAAAAATGATGTAGTTGGACCAATGGCCATCAATATGGGACTAATCTGAAGCATTCACATTATAAATCTGGAATAAATTTAATACAATTGACTAcagatggcaacatatgaataatccacgttttgctaattcggcccactcttgttcaaccacagtccttttaaagagactctgtcatcacttgcagaagatatgcagacctggagGGTGACATTACACCAGCACACCACAAGGTAGTGGGGAGGA…
>TCONS_00007305
GTTTATTTGTTAGAAATCAATTGGAAATTATTTTGAAAATAATCAAGGTATATAATCTATCTTGTAGTATATTCGAACTGTTTTAATTAAAGGAAATATTCAACTAACAATAATTTTATTCAAGGACCATGCATGACACCTGAACTTTATCTTTTCCTTTTCTGTCTTTGATGCGGAGTTGGATATGTTTTTGCCTGTGGACTAAAACAGATTCTGTACCAAACACTAGCTTCTTTTGGTGCTTTCGAGGTACCACCACACTGAATGCCAGACAATGCTTTCCAATATACATCCCACAAAGTATTTGATTTTTATCATATTTAAAAC
>TCONS_00007308
TTTCATTTTAAAACTGCAATATTTTTCCAAGAAGAGCCACCTTAGAAAATTAACTTGATTATACAAGTGAGAACAACTCGATattcattaatttgacaaatattttgagtacttctttagtgcctggcactctttaaagcacccctgatacaacagtcaatggaataggcaaatattcctgacctcacagacgttaattcctatggcaagaggctaacCCTCTACCACTTCTCAAATATTTTGAGGTAAATACTTCTCCAAATTTAAATAAATAAAAATGTCTGTTATTATAGGATTAAAAGCCCCCCAATGGATTGGTAAGCCCAGAAAAGAATAAAGAAGTAGGAGAATTTGTTTACTCTTTTTTCAAAGAGGCAGAAGATTATAAGATTATACCAG…
>TCONS_00007311
GAAAAAATTGTGCCCATCAGTCTGTGTAGAGTAGAAAGAGAGAATGCAGAGAAGAGAAATAAAAGAACAGTGAGTGAATAAAAAGTGGGATGTGAGAATCTTTGGGAGTAAATTACAGAACTGCTCTATAAATAAGAGAAATTGGTAGTCCAAACCAAGAGCGCTGATCAAAACCTTGTTGCAGAGGTAACCATAGAATACTGGTTATCAGTGGGAGAGCTTATATATGCCACTGCACATTTGTAAATGTGTGATGGTATATGTGTGTGAGGGAGAGTGTGTGTGTgagagagagagagagagagagagGGTGGGTAAGGAGGAGGAAGGTACCTGTGTCCTTTTTATTCTGAATTCATTTTCTATTTGGATGCAGTTACTACAATGGTGTTAAGATTT…
>TCONS_00007313
taaatctttagtccatattgagtttagttctgtatatggtgttagacagtgttctaatttcattcttttacatgtactgtccaatttttccagcatcacttactgaagacattggagtgaatgctttcagatttgcaccactgaagatgatgttagctgtgggtttgtcatatatgtcattaattatgttgaggcatgttccctctatgcctacactctgTATTGTTTGATTTTATTTTGGTTTATTTATAAACTATCCTATACCGGCTTTACTTAAAATGTCCTTTACCTTGACTAAGGGGATCAATACAGGATGGTTTTGACATAATAAATGTTATATACATTGTATCTGCATCTTGTCAATTCCATTTGTCCTGCTGCTTTAGCAACTAATTTCCT…
>TCONS_00007315
TGGACAACAGAATGCAGTTTCCAATGGTCGTGACTTTTAATGAGACAGTGTGAAGGTGATCCTGAAGTATTTGTTGATGAATCTCAACAAATTTAGTTGAGAATGATGGAAACAATTTATATATGGTTGTGACATCTAGATAGGAAAGTTGGAGTTTGGTGTCGTTTGAAAGAGAACTCTGTAAGTGATTTTTAAGCAAAGTATGATGAAAGCAGCATTTAGCGTGGATTAGTCTGGAAATGGTATGCAATATGTGGGTGACTGTTGGAGTGTGGAAAGGCCAGAGGCAGCCTGGAGCCAGGAAAGTCCATTGGAAATGGTTGCAATGTTGCAGGTGTGAAATGAGTGATAAGCTTTTAGCTTCAGGTGGTGGGAATTAGAATGGCATGAAAATGGAGG…
>TCONS_00007316
GACATATTTTAGATTGTGGAGTTTTCCAGATTTATTTCTGTTTGCTGAATTTTTCTTATGCAGTAGAATTTTATAAAAGATAAATAGTAACCCTGTGTTCTGCAAAGAAAACAGACAACACACCTTCTTTTCTGCTTGCATTTGTTCCTTGAAAATTCTTTATTTGAATTTGAAGAGAGAAAAATGCCATATTTCTGGGAATAATCCTACAGTGCTAAAATAAACACAGGTATAGAAATAAATGGGTTATCACAGCTCTCCTCTTTACTTTGCACATTTATATTATACACGGCAGAAAAACACATCCCCCTAGTTTCCCCAGACCATCCCATGACTTGGACCTTTCCAGTCTATTTCCTACAAGCTCTCAGATTTCTCAGTTCCTATCCCTATGTGTTC…
>TCONS_00007318
AAAATTTTTTCTTCCATCTGTTAATATCACCTGCCTCATTTGGATGTATATTTATATTTACACTTGCATTTATATGTATATTTGTATCTTACTTAGCATAGTAGTTGAACACAGTAATCAGAAAATAATTGTGGTCCTTTTAATAAACAGTGATAGGTCAACTTATAAACCTATATGTAGGAAATCATTCAGTAATTTTTTAAATGTTTGGGTTTTTCTTTTTAAATATTTATCTGAAATACACTTGCTATTTCTCTAGTCTAGCTGGAATTCGAATTTTCTGAGGTGTTATTAATTTATGATCATGGACTCAAAGAAAGCATAGTTATTGCTTTAGGTGAAATTAGAGTGAAAAGTAACATAGATAATATTCTCAGGTCATATACCGAGTTATCAAGA…
>TCONS_00007327
ATTTCCACAAGAGTCTTCTGGCTTCCAGTCTTCCTGCTAACCTCTAATCCACTAGTACCTTATAGCACAGTCCTGCACACATTGAACAGAGAATATCAGTGATTCCAAGTTACTCACAAAATAGCTTCCAAGTTGATGGTCCAGATTACTATCCTCTTTACAGCCTACTCCCAACCTCCTTTCTCTTCATAAAATTTTTACCTTTCCCTTATATAGGCTGCAATTATGTTCAGCCGATTGATGTACTTTCTAATGCCCCTTTTTCTATAGATTTTATCTTTCCATATCTACCACTTGAAATCCTACCTATTATTTAAAATGAAAGTGAAAGCCATGcagttgtatctgactctttgtgatcccgtggactatacagcccatggaattctccaggacaga…
>TCONS_00007342
TAAAGAATTTTAACATATGACAGCAACATGAAGCTTTTAAGATATTACACTGGATATTAAGGATTGCAAGAATTGATGTGATGATGGAAGAGTCTTCTTTTTcagagggtcagtaaggtggggctgcaggaattgggctttggagcaataggcactcagatcaaaaccctgccttctccctttacagtctttctgatgttaggaagtcattaaatcttctaaagtatccatttatttatccacaagtggaaataataatTATGAGTCTTAACTAATATGTGTCAATGACCTAGGATGGTGTCCAAAGCTAAATGAAGCTCATTAAGTTCCTTTCTGGTGCATTGTCTTTAATTGTTCTTTTCAAATATTTACCTATAATATTTTTACATTCAAATATGT…
>TCONS_00007350
GTTGCTACAACCTGgtgtttctcaactgagagtgattgtgcccctcctaggagaccattgccaatgtctggagatatttttgaattgtcccaactcggggatttttctgtcttccaattggtagaagccacgggatctaacatcctacaacacaatgtatgggccccacaataaagaattatctagatcaaaatgccattgtgccaaggttgagaaatcctgGAGTAATTCCACCATTCTTCAtagaataaaagcccgtaacggcaggggtgcgcttcttttttatactaacgtaaaaatatgcctagaaatgtgcgtgtcatataataggTAGaggcctcccttagtatacatggggttattggttccaagagtcaccagataccaaaatccatgaaa…
>TCONS_00007351
ATTTAGCCTTTATAAAAGACATTTTTACTCTGACACACCACTGGGTGGAGTACATTGCTAGCCCAGAATCTAATATTACTGTATTGTAGGTGTTTTTGTGCCAGATGAGAGAAACTTCTAATTAAAGTTGAGGTTTTGTGTATTGTTTTAAGAATCTGGACATATTTAATAAAGGCTAAATACTAGAATATAATACCAACATTGAATATGCCTTGGCACTGTAAGTTTCAAGATTCAATCCATTATCTCTATGCCCATGGGAGATAAGGTTTGACACCCTGCCTAGAAAACTCGGAAAGAATTATTTGGAAGAAGGCCATTTTATGTTCTCGTCAAAAGAGCAGCTGCAATTTGGGCAGAATTAGTGCTTTAACTCTACATGGAAAAGCAGGAAGCTTA…
>TCONS_00007353
CTCTGGCATCATGACATGCATTCAACCATTTAAAATGTACTTAGGTTGACAATAGGCAATATTAAGTTTCTCTCCTAAATAAAGTATATAAAATTTTCTTTAAAGCTATTACTCATCTTCCCAGACCAGAAAGAAAAAGAAACAGAACTGTACTAAAAGCTTTAAATGAAGCTGAAAGATATGATTATTTAACAAATTTGTTCACCATAAAAATAGAGAAAAAACTTTGTACACTGAAAGCATCTGGGCACTTAGAAAAGACCATGAGTGGTTAGAAAAATACAAAGAAGGAACATGAAAATGGAGTATTTGGAAACTAGTGTAATAAAACTATGACCATTGAGCTCATTCAAGCAGCAGAAATGTAAGTTAGAAGCCAAACTCTAACTGTTTGGGGTT…
>TCONS_00007363
tggtcttagttttttgaaatttgagttttaagccaaatttttcactcttggagtcaggctgtccaagttcaaatccatgtctgccaatagctagttatcaaatcttgtaaaagtactttccctaccttatttttatttgttaattggtgataacaCAACTGATTTTTGGAATATTTGTTAACTTCAAAAATAATAACATCTCTTCCAATTAAATGAAGATGCATAGAACTTAATTCAGATGTGGGAGTGAATATGAATGAATTGGGAAAGGAGGCATGTTCTTCAGAAATGTCATTCTTTCTTAATCTAATGCCAGTGAAAAAGCATCATAGTATCCAATGTATTGCCATCATGGAAGTCAGAACAGAGAACAGTGTGACAAGTTTCTAAGAATATGGG…
>TCONS_00007369
GATTTATTCTTTAAAGAATCATGAGTTAGAGCTGTTTTAGCAGATATGTGCTTCATATATTTATCGCTATGTTTATCTTACCTTTTCTTTTTATTACATGGTAAAAAGATTGCTAATTGGTCATAGAAAACAGTGAACATTAGCTTAAAGCAAATTTTAGCATTACCAAATGCATCTGATATCCTTCAGATCAGTTTATGTATGTATATATAATTTATGTATGTATAAAATATTTTTGGTATTACTGTGGGGTGGGTTACGATACTGTGTTTACCTTGCTATTAGTTGTATTCAGGCATGAAGTGTTTTAAGTTACATCAGTCAACATTAAAATACAGAGATGCTATAAATTGGGAAAGGGCAATACATATCTGATATTTATAGATATTTACCTGGATA…
>TCONS_00007373
TAGGATTTTGCTTAGAGCCTGCCAAAATCAGCCAGTATGAGGAAAATGGAGTTTGAATGAAAAGTGGAACTGACAAGACAGCTTGATTTTGAAGCATGGAGCTGCTGTTCCAGGAGGAATGGATGCAGGGATTGAGTGAGTGAGGAGAGCTTGGGGCATCCAGAGGGCAGCATGAGGGGCCTGGATGCCCAAGGGCTGATTAGGAGAGTTTACCAAGAGGTGAGAAGTTTCCCAAGACAAACAGCATGCTTTTTGTTTGGCGAAGGTCCCTGGTGGCAGCACACATTCTTGACATCTGCTC
>TCONS_00007374
CACAATTATTTTTTCTTCTCTTCGTGAATCAATTTTCCAGAAGAAAAAGTTGAAATTTGATAAGATCAGTGTATAAAGCCAAAAGTTGCTCTGAGTTACGGTGTTATTTCTCAGCCAGATGCTTGTCTCTTCTGCCCAGCTGGAAAATTTCTGTGAGCAGAGATCTCTTTAGTGCCAAGAGGGATAAGCAGAATGGGATGAAAATATATCTGTTGTTACATGGATGACCCCACTCACACTGACTCTGTCAGTGAGTTTTCCTTAGAGTCCTTGGAGGAATGCTTTGCCTAACCACCTAGCCCAACATTTAGGATTTACTTTTAAGATAGTCAGTTAATATTTCTTAGACATAAACTTTTGGCCAGAGTAACTGGAAACTTGAGTTTATTAAACTTTTAC…
>TCONS_00007375
CAAAAAGCAAGTTGGTTTTACTGAGTTTATAGAATCCCTAGTGTTTGGGGTTATTCTCTTTTCTTGTTGTGTTTTCTATAATGAGTGAAGGTCCTTTCCTCATTCTATTCAGAAGATACTCTGTGGGGCTTCTTAATGGATGAGTTATAGGGGGTTGAAAGAACGAAGGAAAGACAGAGGAAGAGTGTTGCAGAGCCATTTCTGGAGCACGCGTAGAGACACGCTGACGCTCTGTACTCTCCTCAGTCCCCACCATCCCACCCCACCCAAAGCCCAGTGAATTTGTCCATGCTCATGGTGACAGCAGCATGAACTAGATTTTTCCTGGGATAGTTTCCTAGAAACTATCAATTGATCTCATTTTATTTAGTTAGGGTCATTCTTTTAGACTAGAATTTC…
>TCONS_00007376
GTGACTTGCAGATAAACTATATCAGCCTCATCTCATCTTATGCTCCTTTGTGCAGTTATCATTTGTAAGGTGTATACATATAAATGCATACTTGTGGTAGTCACTGTTGCAATCAGTTGTAAAATATGACCACAGTTGAATCAAACTCCGTCTTCTCCTTTACATTTATTTGTATAAACTTGATGTAACAGACACTTGGCTATCAAACATGACAGGAGATTTTTACTCTGATTTTTAACTGGGGAAAATTCGAGATGGTTTGTAAGATTGGGACACTCATATTTGTGCTTTGGTAACTGTGGAGTTATATGAGATAATGTTTAGGGTCAAGATCTTGCTTTACAAAAGAGCAAAGACATCAATTTCTTAAAATCTGGTTATACTTGTTATTCAAACTAT…
>TCONS_00007378
GCAGAATCTAAATGCAGCAAGAAAATCAAATACAAAAGTAAAATGTGGAACACAATAGTAGATATTACTATGGCAACACCTGGTTTTCAGTAAGAAATTAGTGACCTCTGAGATTTTTCTGAGCACCCACATGCTTTTGTTCTCTCACTCACTGAATCAATAAATATTTACTGAGTATGTATTACTCTAGATGATGGAAACTGGTCCTGGTTCCATGCTCTTGTTTTGTGATGGTAAATGTATTAGCAAAGTATTAATAGCAGGGGAAAATCATCCAAGAGCTAAAATTATTTTTCAGTTATTCTTTCTGTAGTACACGTGAAGTGAAGGAGGCAGTGTTATTGTCATGTAATGTGATTTGCATTGAGCTTCCTAAAGGCAGGGAATTTAATTTAGTTC…
>TCONS_00007379
GTTCACTGTTTGTGTTAAATCTAGAGACTCAAATCTTGTATGTGCCAGAAGTGTATGGACTTATGACACATGGATTGTCACATTTTGAACCAGAGTAACGTTTTGTAGGAACTGGTAGCCGCAGAAATGTTCCCTGTGGTCTCTGGATGGAAGAAGCAATCAAACAACTGGGTCCTAATAGTTTTCTAAGAAACAAATCAAGCAGCCTCATTAGCAAGGCTGATGGTTGCCTTTTACATTATCTTTAGAATGAACAAAACCCTGGGGCCTGATTGGCAGCTTCTTTACCTCCCTCCACTTTAAGGCTTTCCACAATACAATTCCCAAAAGCCCTGAAAGTACTCCTCATGCAGAAAGATTGCTGGAAAACCCTTTGCAAGCCTTATACAGAAAAAGACA…
>TCONS_00007382
TTTATTTCCAGTTTTCAACATTACAATTAACAATTCAATAAACATGTCCACATAATGTCTAGGTTCTATTTTTAACAGCAGAATTTAGTTTAGTAATACCTGGAAAGGAAATTAATGTTTCAGAGGTGATGATGTCTTTCTTCTGAAGAACATTAAGTTTATATAGTTAGGAAGGCTCAGCTTTCTACCCCAGTACAAGTACTATGATATATTTACCTTTCATTCTTCCATTTACTATTTTCCTTATTTCACACAAAGCAGAACTTAATTTTTATGTGCTTGCTATAAAGGTGTAATGCTCTATTGTTGATATAAAGAGATCCTAGCATTGAGATATTTGACTCTAGGTACTGTCTTCTTCATTACATCCTGTATGATTCATGTCCACAGAGGAACCTT…
>TCONS_00007389
GAAAATTGATTAGTCTGTTGCCATACCTATACTCCTAATTTGAGTGGGAATTTAAGTTTGTCACATCTTAAGAAATTTTTTTAAAGAAAGTGGTTTGGTGAGTTACTGAATCTGATACGATAAAGAATTTTAGTGAATATACTCACACACAAAAAGAAATGTTGAAAGTAAGGTAAGTAAGCATCTATGTGTTCCCTCAGGCAATGTTAATTAGCACTCAGAGTCTTGATATCCTCTTTATAAAACTGGCCATTGTGGGAATTACAGGAGAATTAAAAGCACCTATCATTCTCTTAAATACAGAGCAAGTTCTAAGTGATGGGTGGTTATTATTACTTTTTCTCTGTTGTGATTGTTGCTTGAGCTTTCAAGATGTAGAGTGATAAATTCGATATAAAT…
>TCONS_00007400
gttattttctactgtacagcaaggtgaatcGACtgtgtgtgtgtgtgtgtatgtttgtatgtgtTCAGTTGCTCATTCATggccccatggactttagaccaccgggctcctctggccatagaattttccagacaagaatactggagtgggttgccatttcctcctccaggagatcttctcgacctagggatctaacccgtgttccttgtgtcttctgcattggcaggtggattctttaccactagcatcacctgggaattagctatatgtatacatatatcccctcttttttggatttccttcccgtttaggtcaccagagagcaccacctggagttctccgtgctatacagtagtttctcgttggttatgtattttatacataTCATCAATAGTGCAC…
>TCONS_00007402
ACAAAATAAAGTTGGATTAGATGATCTGTAATACTGCTGCCAAAGTTATACATTTATAATTTCACAAATATATGACAGAAGTCTCCAAACAACTATAGTATTTTGTGTCCTTTCTGAATTTTGGAAAGTAGACTTTCTGAAAAATTTTTTTGTAATCAAAAATGAGTCAAAGGCCTCTTAACATAAGCATTATACTCAGCAAAGAGTGATTATGAGTGTACAAGACATCATTCTAACCTTAAGCAGCTTTTAAGTAGTAAAAAAGCAATTTTGCTAGGTAAAAAGCACTTAGAAACAAAAAGAAGACTAAAAACTCTAAGTTGGTTCTAAGTGCTCAAGATTGAAGAGCAAGAAGGATATAAATGATCCTGTTTTCAGACGCCAGGAAAGATTTAGGCT…
>TCONS_00007403
TGCAAATAATACATATAGTTATCTTTTGGTTAATAAATAAGTCATTATGATCGCCTGTGCTACAAAGAAGTATGCTGTTGTGAGTTAGAGATCAGAATCTAGTACAATATAAATTCTGATCCTCATCCTTGGTGACATGCTTTCCTTAACTGCATCCCTCCCTCATATTTGCTGCCAGTGTTATAATAACAGTGATGAGTGCTCATGGATGTGAGAATCTATAAAGGCAATAACTCATGTATGCAGTGTTTTACTTTTTAAAAGAAATTAAAATAATTAGTGCAAACAGATATCACAAAAGCAGGTTATGCTAAGTAAACTCCCTTGGTTCCTTCCAAAGTAATACCAGATTTCAAATGAGTATTCATGATTTTCTAATCAAGGTTACAGCTTCTGATA…
>TCONS_00007404
GTTTTGCTCAGTGTTCCATTGGACCCACTGTTTTCATTTGCAGGTTATGATTGAATGGCAAAGTCTTTTGCTGTAGAATTCAGGAGTAGCCTCCAACTAATGATTATTTTGCAAATTACCTAGCCTTCTATCAGCTAAGAAAATAACTTTCCCTTCTTTTTAACAGCAAGGGCTGGCTCCTTAAGACTTTAACCTCCAAGGATGAACACAGATAAAGAAAAAAAAATCAAACTCTAAATCATGCTTTCGGTGTATCTTCTAATTCTCTCTTTAAATTATGTGGGATAAGATGTGCCATTTATATTTTGTCATATTATGCACTGTCTCatttaaaaataattctaaataaaaataaGACAAGTTATAAAGAAGTCAGGCACTTTGTGCTGTAATCTTGCA…
>TCONS_00007405
ATTTGGGTGGTTCCCTTTTCACCTTATTGGTGGACATCCAATATATTCTCTTTTTATCAGTTTCAAATATACAGAATGGAAAAATTAATCAGTTTGAGGCTGACATTTAGATTTTAAAATGAGAAAGTATTATGAAAGTTACTTCGGGAAGATAATTTTTCTTTTTCATTCACCCTGCCTTATCATAGACTCTGGAGAGTACGGTAGGGTGGGGATTTTCTTTCTTGAGTGCTCTAAATGTACACGGAAAACATGAGAGAAGCTAGGGCTCTCGTGATACTGTGAGCCACGTCCATGGGCATTTGAATCCTATAGTTAACAACAACAACAAAAAAACCCTAATAAATCCAGTCTTCTTCTCACATAATCACCCTTGACAACCATAGAGACACCACTGAG…
>TCONS_00007406
TAAAGAAAGAAAATGGGATAATATTCTAGGGAAGTTTGTTCCATGTAGGTGACAGATTATGAAGAAAGAAAATGGGATAATATTCTGTTTTACGAAGTCAGGTTTAATTCCAGTAGGAGAAAATAGTACAACACTATGTATCCTATTAAAACAATCACAGTCGATAATACTTTGCTCATTTTTTCCTTAAAAGAGTTCTTCTCATCTAATTCCCTGTGATTTTTATGAATTTGTTATGTTATAAAACTTTTCTAATACTTTGAAGTATAG
>TCONS_00007410
AAAATGCTTAAGTGTAGAACAGAACTTCTGTAGAGCAGCTTCTCAAAAAATGAAACACTAACAATAAGAAAAAAAAAGAAGGTAAGCAAGAGATGTTAAGGAGTTTTGTGCACATTTGGAGTTATAATTTCATTGACCTACAGGATTTTGAGGATTTTTATAGTCTTATGGTGACAATTATAACTTAAAAAATGAGTCTCAAAATATGGTCATCAGGCAATAGTCACTCAGTGGACTACAGTAAGAGGAATTAAATCAAAGAGCTGTGTTATAGTTACTGTTCAAAAACATCAAAACCAGGAAGGTAATCTCTCCATTTCCAAAGCAGACATGATTTAATATTGGGGTAGATTTGGACATTATGCTctagatactctttggaaaagcaattcacaggac…
>TCONS_00007414
CAAAATGGAAATGTTGAGCAAGGTAAGTGAAAACCTTTTTGAATGTGTCTTGGTCAGTAAACTATACCAAATTGACAGGAAGTAAACATACTGACTTTCATATTGATGCAATTAATAAGTTTCCATATGTTCTACCTACACATTTGCAAATCTGAAAAAAATTAACTGAAGAATTCACTGAATTGTCATGTAAGAACCTTCTCTATAAACCATGGGGTCATTTGTTAGTCCCTTCTTGAATGATTACCTATCTCTAAAACTAACAGAGGTGTTCTTGAACCTAAATACATTTTTTTTAAGGCAGGAAAGATAAGTAAAAGTACATGGGAGGCTGACTGTTAACATTATCACAAACATTCTCCAGTGTAAGTGATCAGGATATTGAATTTATGATAATTG…
>TCONS_00007415
TGTGTGTGTTTTTACAACATTATGTCTCCTGCAATGTGAAGCAATATTTTATATAATAGCTTTAGGTATTCTATAATTATCACTTGAACTGAAAAAGGCAAACATTTTCCTTTGAGCACATTTTAAGAATAATTTTTCAAATACATATATTTGTGTGGATCGCAGAGTTCCCAGATTTCTTTCTGTGGCGCTTCAATAATATAACCAGCCTAGACAAGAGCTATTTCATGGCACAACTGAGTAGCTTTTATTATGTATTTCAATCAACGATTTGAGAAAAGCTTTTTGAAGTTTAATTTAAAACCCCTGTTATCACTGTAGTAGAGCAGCTCTAGCTATTTTTCTTCAGTTCATTGTCATT
>TCONS_00007416
atactcattttcactatattgattcttccaatccatgaacatggtatatttctccatctattagtgtcctctttgatttctATAATAATTTAAAGGAAGGACTATTTTAGCCTTCCAAATTGTCTCTTTTGTATTCATGTGGTGTTGCTGAATTACTAAAATTTGTTTTTCCTCCTGGCCATTTAAAATTATTTAACAAATCTTTTCTGCTCCAAGTAAAAGTCATTAAAATATAGTGTTTGAAAGTAAAACTTTTG
>TCONS_00007417
GAGCCATTTGTTTTCAAAAATCTGACTGTGTCATGATACAACAGTGGAACTAAACCATAGTGAGTGGTTTAGCTCCATTTCCTCTACCTTCCCTAAGTGCCTATGGTTCTCATACCATATTACTTTCTGGGAGTCATCTCTGAAGCCTGTGGGAGATAACTTCCTCCCATTGCTAGTCAGTAGACGGGTCCACGTTTCCTTGTGTTGGAGTTGGGGTGTATTTTTTCTACCCTGTTTATAGCTGGCAGGAGCCCTGCTTCTTCCTTATAACTCTCCTCTTCATCAGCACAGAGGGAGATTCAAAATCAGAAATGATCTTAATTAAATATTTTTTAGTACAGAAACACCCATTCCACAACCATGGTCTTTAGTACTCTTTTGGAGGTGTCCCTCCCCATC…
>TCONS_00007418
TGTATTTGTTGGAAAATTGCAATTTTATATGAAAAGTAACAGTTTATAAAACATGTGCATAAAACACTTTCCTTTGGGAATTTATATATTTCGTGagtcagaatattcaaggttatggtgcagtaataaagcatcccacatttcactggtttactgcaacaaagatttactcttttacttatactacaGAACTCAAATAACTTTTAACATCAGTCCAGGCTCATGGAGGGACCACCTTGATTGTTATAACTGAGAAAAGGATATAAGCGAATGGCATGCTAACTCTTGAAGTTTTATATCTGCTCACACTCATTGACTGACACAGGTTATAAAGTCATAGCTAAGTCAAAAAGATATGAAAATACATTCCTACTAAATGAACATGAGAGGAAAATTGGA…
>TCONS_00007420
ATGTCATGTTCTAAGTCAAATATGTTTTTATTTATTCAGTTTAACATAAGTAACCTTATTGTTCAAGTTTCATGTTTTTATAGTCTGTCTGCTGAACAGAGATGGGGCTACTTTGTACAAATTCTTACAAAGCCCAAGTGATTCACTGAATTTATATTCTAGTCACAAAGCTGCCAAGCATAAGTTGGTGAGTTATATCAGTCATACTTGTTTAGGAATAAGCATATAATAAGTTGTACTTATTTAGGAAGGAGAGTCTCTCAGGGATGAAAAAGATCGACTATAATCGGGATAACACTAAAGCCAGAAGAAAAAAATTAATATCTGTTTTGATCCGACATTAGGATCTTTTAGGAGTCTGACCTTTAGAAATACTCTCTTTTCTAAGAAAGGGGTGTT…
>TCONS_00007423
gttcagtagagacggccaagatctagggtagtcagggtaattgtttccaaggaggtacaatttgagaggagccttcaaagaggagcaggatttttgttagatggacaaagcaggtgacagagcaattagagtgagtgggaaATTGAAAGTTAAATTTTAGAAGTCCCTTAGAATGATGAAAATGAAAGCTTTGTTCAAATAACAAAATTTTATTTATTTTTTCTTAGCTTGCATCTATCATTGACCACTGGTTTTGATTAGTGCATGTTACTGTGTTTGATATCTGTGCTCTTTTATTATTTGTATGATATAAACTTTGAATTCTTAGACACAAGCAATCCATTCCCTTGAGGGTCTGATCAGTTGATGGGACCCAGTGATCTTAGCTGCTAGATGATT…
>TCONS_00007424
TTTTCAGCAAGTACTAAAAAGTACTGTAAATACCGAGACTAAAAAATACAGTAAGACGATGGAGCCAGGATGACTGGAATCAGGAATCAACTTCTAAGTGAAAGCGATGAAAGGTGGTCCATTGAGATGTAATATATAGCCAGCAACGCCTACACAGGTTGTTGTATCCTGATTTTTGCCCTTCTAAGGTCTTGCCCTTTGTTTAGCTGATATTTAGCTCTAAATTCCAATGATACTTAAACTCAGATGTACCTCAGACCAAGGCAATTGTAACAGCTGTACTCCAACTGTGGGCCCAAAGACTCACAGCCAAGCAAGGGTAGATTCCTCCCCCACACTTTATGCTTGTAATAATCTTTCAGAGTCAGAGGGAACTTCTCTTTAACTTCTTTTCAAG
>TCONS_00007425
AAAAGAACAGAAAAGAGGAACATGAAACACTATTTTTAACTATGAGGAAGGCTGCTCTTTTTAAGGAGAAGATAAAAAGCTGACTCCCAATATTTTAAGGTAGAGATGACCACCCCGCCACCAGCCACCACTGCTAACTACTGCCCTTAAGATTTGGTTGTTATGAATGAGTGCATGAGAAGAAGCTGGCACTGTACGGCGTTTTCAGGTTCAGAAGTAATGCAACGTTGGAATGAACACTCTGGGCTCAGGAGATATAATGCCATCTACCAACTTTCCAGTGATATTTGTTAAATCTCTTTATTTCCCTACATTTCTTTCAATATCTAGAAATTAAGGAGTCTGAGCTACATTTAGTCTAAGCCACTTTTAACTACAAACATATTGCTTTTAGATGTG…
>TCONS_00007427
CTAGTTTGTTATTGTAGCTAAGTAGGAAGAAGAGTTTCAGCATTTTACTGCTAAAGTGCTAGAATGTGTTCAAGTATTACATAGTTATCCTACAATGACAGTAAAGCCTCCCACTGACACTTAATGGGTGAAAGAAGAGAGAAAATTCAGAACAAGGGAGAGATTTCAAGTGTCAACCTGTTAGTGACATATCTGAATTGATAAATCCCTTATACAAACAGAGATTTATTTATTTCTGTTACGTAAAATACTACAAGGGACCAAGGGAGGAAATCAGAGAACCTGGGATTGGGTATATTTCTCAAACTTCTAGGAGCTAAATAAAGTAAATACCAACCACTCCTAGTCAGCACATTCATTGTTTGAATGCTAAGAACACAGCCAAAGTGTTTTCAAAGT…
>TCONS_00007431
agggaggacggttcaggatggggaacacatgtatacctgtagtggattcatgttgatatatggcaaaaccaatacaatattgtaaagttaaaaataaaataaaatACattaattaatttaaaaaaagaaataaaaCATATCAAAGCACTTGTACTCTTATTTATCCAAACTCATGTTACTTTTTCTCTATCAGTTCTGTGTATAACTTCAAATACAAAGAGGAATACAAATTCATGAGCTAGTTTTTTGCAAGTAATCATCTTTTCTATTCTTTATCTTTCAAATACTTGCTGATATCTACTTCACGGTTTCATTATGGTTCGCATTTGCACCACTCTTTACATGACTACATTGGAGAAAAGTGAATGTTAAGAGTTGTAATTATTACTCTCATTTATT…
>TCONS_00007439
AGAATCTGTTTTAAATGCAAGGGAGGGACTGGAGAGAAGGAGATCCGCCTTTCTCCATCTTGAGAGAAAAGCTCTGCCTCTTGAGGTCTTCTGGAGTCCCAAGTTCCTTTTATATTTTTACTTTATTATCTCTTAAAGTGTTTCCTTTGTCTATATAGTCAAAAGTGGCTCACCACTGCATCTAAACTCAGGCAAAGGAAAAGAGGAAGAAACTGAAGACAAATAGCTTCCTTTCAAGGCTGCGTCCTCTTCTTTCACATTCACATCATTTCTGCTCATATCCAAGAGGCTGTTTCTTGTTTACATAGCTTCTAGCTGCCATGCATTCAGCTGAGTCTTTGGGGATTCTGTTACTAAAAGAGCGGAATGAGAGACTGGATGACAAATTCCCTTGTAGCA…
>TCONS_00007440
aaagagactgaggttcaaagagagtcttgcctttgggcaccctgctgatgggtagtgggatggggatgttaggacttacctggttcttttgacttccaaatctttcactctttccactaacatcatattacctTTGAAAGCAATTAAAACTTAGATATTCTGCAATAAGGAATTCTCTCAAGATTATCAGTCTTGACTATGACCATGAATACTATAATTCCTAATAAATGATACTATGTACATTAAACTGCTTTATGAATTATGTCTTTA
>TCONS_00007441
TAAGTCTCTAACTCAGAGTTATCTTGGCTAATTCAATGCAACAACATTTTTAGCTGTAGAATTTTTATTTCCTGACAGATTCTTCTTTCTCAGTTATTTTTAACCACCTATCAAATAACAATTAGAGCTCAGCTGCCAAAATCAAAAACAAGAAATATTAAGAAAAGAACCAAAGAGGAAAGGAAGTGTAAATCAATCTTGATTCCCTTTTAAACCTACGTTTTAGTGATAACTGAAGTATCCCTTCAGGTCAGTATGGAATACCCTTTAAGGAAAAAAACAAAACAGCCATTTGGGACTCTGCCTTGCAGTAGCAATCATTGGGACAGTCTCGCACTAAGCTGGAGAAGTTTAGAACTTAGAACTTGGAGCCAGCCGTGGAAAGGATGCCTGTTTGTC…
>TCONS_00007446
CTTTTAGGCCCAGTGTTTAGAAAGATCAATTTCTCTAAGACTCTTCTTTTTCCCATTTAATAAGGCTTGTATCTCTTTGGATCATTTTTCCAGAGGCAACATAAAAGGAAAAAACTGTGGGTTTTGACTAGTATTTTTTTGATTCTTAATGCTATTGTCTGTAGTGAGGACACAATAACTGAAAACAGCTGTGCTTATTCATATTTTCGTTGTTTCTTTCTAACCCTCTTGGGAACTACATTTCTCATGTACGGATTTTTCTGTGATAGAAAGAGATATGGCAAAACTATAGTTATCATGGGATGGAAGGATAAATATTGTCTACTGTGATGCAAAATAGGTCACTTCTGACAGAGTTGAAAAGAATTCCTTTGCTCTGCTTATTTCATAGCTGATAAT…
>TCONS_00007454
GAAAAATTCTTATAAGAAAGGAAGGAAAAGTCTATACTATTCCATAGTTTGTGGTCTAAAAGATCaatttataattgtataaataaagaaattatgattatataattaatgaataaattataattttGGCTTTTATTTTTAAAACAGTGTGAAACTAGCAAAATGTTTCTAAGACACATGAACTGTTTTAGCAAAAGAACACATAAGAGTTTACCTCATAGATACACAACTGTGTCCTGCTTTGCTTGGGATGGTCGCAGTTAATGTGCATTGTCTGGTCATTCATAATACTGTCCTTTTCATTCAGGGATAGTGCTGAATTAGATGATACATTGTGTTATGTGTTCAAGGGGCCAGACTCTACAGTGACAGTTTGGAAAACATGGATGTGGTACTGCT…
>TCONS_00007455
GCTTTCAAGATAATTCCATCTTATCATAGTTTATATTTTGAAATTCTTCTTCAGCCTCTCAATTTATTTTCACTTCATGTCCTATTTTCAGGACAGTGTGGAATTATTGGTTAGTCCAAACAGTCTTTATGACTTGCTCTGGTCTTGGGAACTTTAATTGCATAATATTCAAATAAATAAGCATACATGATCATTTAAATTTATTCATAATACAATTAGCATAGTAGGCTGCATTATTCTGTGTATTAATGTTTCAAGGAGGAGATGATGTCAGGTCACACTAAGTGATGGGAGTTCATGATAAGGGTAACCAGGCAAGTGAGGTTAGCCCAGGAAGGAAGCTGCTAGATGCTTCCAGCATTCAAAGTCCTGCAGCCTCATGGAAGAATAAAACAATGA…
>TCONS_00007459
ATATGTAAAAATGCATAAAAACACTTATTTTGTTTTTTTTTCAGATTTTGTGATGCCCTAGAATGACCAGTGATAGGTTCCTAATCAGTGGCATTCTGTACAGAAACTTAACCCACAGTTCCAGTGTGTAATGCCCATGAGTCAGATAATTGATATGCATTTTGCTATAGCAATCTCTGTTATTTTCAGGAAGAAAGACATATATTGTAAGCAGAAGGCCTGGATTAGAAGGCTCACTTTTCTTATTATAAGATAAGGATAGTTATAATGACTACCAAAGAAAGATAATTATGCAGGTGAAGTAAGAAGACGTGCAGAATAATGTTAGGTTTTCTTTCTCTTCTGTGGATATTGCAAAGCCTGTTCAAGTGCATGCTTAAATGTCAATAAGAGCAATAT…
>TCONS_00007467
GGAAAATATCACTTCGGAGAGTCAATGAAGTCATTCTGTCTACTCCATTAATTTGACACTTGCCATAAATACCAGGTAAAGCGTGCTCCTATTAGCCTTTATTATCCCTTCAGTCAAGTACTAATCATTAGTCTTATCTTTCATTCATTAGGGAATTTGTAGCTTAATTTAATTTTTACCCCTGGCAATTTTTAGGAAAATAAAAAAATGAAATGTAGACAAATTATTATGAATGGGCTGGTAGAAACTAAAAAAGTATGTCCAAGCTGTGTTATTTTTCAAGTAGAAGAGGGTAGGCTCTAGGAGCAAAGCGCTTTCACATAACTATGAAACTAGATCAAATTAGGGAAAATTTAAAAACAATTTGAAATGAAAAAAGAGAAGATGCCTTTTAAAAGA…
>TCONS_00007836
TTCCTTCAGACCCTGGTCCACCTACCCTGCCTGAAACCAGGACTGCACCAGGTGCCAGCTAAAGCAGGACTCCAGGAGAGTCTCTAGAGAACCAGCAACTCTGGGCAAGAGCACAAGGACAGAAAGCTCCCAGGGGAATCTAGCTGACTGGCCTTTGTTCTCAGGTCAGGAAGGCAGCATCCAGACCAGGACCCCATTGGCCATGTCAGCTTTTCTGCCAGCTTCcttctctgagtcccagctcattctgctgtaaaatgagggcacattcttcccgacttcagagggtgttgaacataagctgagagctgcggatattctttagaatcgttaagtgctgacctttgtaaggcattgttataatGTTATCTCAGTGGCAGCTGAGACCTTTCAGATCTC…
>TCONS_00007843
CAAACTCACTGCAATATTAATAGGTGGAGGGAGGGGAGATGCCAGAGGAGTAGCACTGGCACTGGGGCACATGTCAGCACACGGTCTATGCTTTTGGTTCCCAGAGTGCCTGGGGGGACTGGCATGACCTGTCCCTGGCAGctgtgagctcccagggagcacagcctgggtcattcatctctgtgtctctagcatcccctagtccagtacttggcatttaggacttgcgtagagcagggtttcttgaatttgaatTTGTCTCAACAGCAACCtaattttatttttatattttaaaattattttttataCGGTTTTTAAAGGTTACTTTCCATTTCGTTATTACAAAATATAGCAACCTGATTTTAGTGGAATCATTGTCGGTGCAGTGAGACCACTATT…
>TCONS_00007874
AAAATGAATAGAGGAAAAAATACCAAAAAGTGAATAATAAAAATTttctcataacaacccagtgaggtgggtactgatgtgatcatcatatccattttccagttgggaaaacttagagtggttaggaacttgcccaactagtaaggagtacagtcagaatttgaatctaggtcaactgactccagagcccatgttGGCCTGTGCTACCATGAAACCTGCAGCCTGAGAGCTGACTGGTGTTGGTTAATATCCAGGGTTCAGAGTGATGGCAGAAGAGTAGGTAGGCATCTCCACTTGGCAGACACCCAGATCATGATCCCCTTGGGGCTTCTTGGTTCTCTCCAGAGCCCAACTACTGTGGAGCCATGGGGATGAGATGGAGTCTGTCCTTCCTTCCTC…
>TCONS_00007878
GTGAATTTGTAGCTGATTTACTCCCAACCACTGGGAAATTGttttaaatctttctgagtgattcgaatgtgtagccCCTGCTCTGGAAGAAGTTCAGGTGTGGGAGGCCACTGAGATGGGGACTGGCTCAAGGGGACTCTCTTCAGTTCCACCAGGAAGAATGAATCCCTGCAGGGAAGAGAGAGCTCCCTTAGGGAAATGCTCCCCCTCCGACCCCATCCTTAGGCTTTGTTCTTGGTGAGCCTAATTTAGATCAAAGTCTAGTCAAAAAGGGTTTAATCACTGTTTCTGTTTTGCCCTGTAGTCAGTTGTTTTGTTTTTATTGTTTGCTGCTGCCATTTGCTTCACTATCTTTCAGCCTATTTATTGTGTTTATTTTACTTCTCTTTTATCTTCTCA…
>TCONS_00007887
CGGCGGCGCAAGTTTCGGACGCGGGCTGCCGCTCCGAGGCGCCGCCCAGGCGGCGAGGTTCGTTCGCAGCCGGCGGAGCTGAGGGCCGGGCCGCCCTTGGTGGAGACGCGGCGCGCTAAGTGGCGCGCCGGCGCGAGCGTCTCTGAGGGGAGGCTCTCAGGGCGGCGCGCGGGCGCGTCCCGAGGGAAGGCTCTCTGAGGGGAACTTGAACGCGCGGAGCCTCTGCCGGGCCTCCTCGCGCCCGCGGGGGGAGCCGCCCTCAGGTCCCGAGGCGGGGCCGCCACCCGAGGGCCGAGTTGGAGGGTTTCGGGCTCAGGCGGCCGCGGCGCTCGGCGCTTCTGGGGGCTCCGGGCCGCGTGTCGCCCGGGTTGTGTGGTCCGCGGCGCGTCGGTTGCCTCG…
>TCONS_00008003
TTATAACTCTGACAGCTTTGGCATTTTCTACTAGTCTAGGGAGAAACTGGACAGTCCTCAATATCTGTACTATAATTAATGCTTTCTTTAAGAACCTTCTTTTCCTTATTATTTAACCTAAGTTGCTGAGAGCTAAATAAATCAACTCATATACATCTTCTTTTTTTTTCCTTTTTTCATCTCTCTACTTGATGGGATGAACACATTTTATATCATTTTCTTAAAAGGTGTCCATTCATAATACTCTATATGAATTCATCTAAATAATTAATTGACTCTTGAGTTTCCTTTGGAGCTTCAGGACCAGGCTTGAATGAGATTCTGATTCTGTTATAACTGAAAAAATAAAACTAAAAGAGTTTGGATTCTTGAATTAAGGAAGAAAAACATTTTGATGGC…
>TCONS_00008006
AAGAAATGGAGCTTATTTGCTAAAATGTGTCTTGGTTGCCTTTGAGTTTAATCACACAGGGTGAGTGTTGAGTGGGTAGGAATTTAAACCCCTCCTCCAAAGGTAAAGGGCAGTAATTGGAATTGGTACATTTGCAGTTGAGGGATGGATCTTGATTAACCCTATGCAGAGTAGCACATGGTTTTTACCTGGTCAACAGTGTTGCTGTTAATCTTTAATCTATACATAAAAACTAAAGAAGTGATGGTAAAATACTGTGGCTATCTGTAGTCCAAATAAGTAAAATGTTA
>TCONS_00008008
aggaaaagaaagacattcccgtttgaatacagagtttcaaagaatggcaatgagagataagaaagccttcctcagcgatcaatgcaaagaaagagaggtgcaatgcaacagcatCTTAAACCAAACTGTGATACATTTTGACTTCGTATTCCAGTCAACATAACTATTAAACATTTTCAGCCTACAAGTTTTTATATGAATGCTGGGAAGAATCTGCATATTCGATTCAAGTCTGCTGAAAAACCTAGAGGAAAACCAACAGCTCACCACATGGGAGATTCATTTTTGGCTAGATTTTTTTCCTATGTTTTAGAATGAACAATTTTTTGAGAATCGCTTCCCACTCC
>TCONS_00008010
CCAGTAATGTGCAAGAAGGATAGTAGGAAAGAAAACAAGAAGACAAGTTCAGAGGCTCTAACCGAAATTCAAGATTGAAAATCTAAGGCCCCAAAGAGGCGATGAAGGGAGAATGTAAAACTGGGGTAGGCAAAACCTTTTTTGAAAGATATATTTTATAAGATGTGGTTGTTAGTTACATGTAGGTATAGAAAAATCAGGTATAGTAGGGTTTCATGCCTTGACACCAAGGAAAATGGTAACCGTCATAGATAGCAAGGACATTTTATTTTCTGTTTTAATTTTTTTGTTTTAGTTATATGTCTAGATTTCCCCCATTGTCCTAACATAATAATTCTTCTCTGATTCAACTGATGTCCTTAAATAACAATGGTCATAAATTCCTTATGGGAACTATAG…
>TCONS_00008016
TTTTAAAAAACTTTTAAAACTGAAGTACAGTTAATTCAGTGGCATAATTTTAATGAAGTGTAGCAAATCATGGGTAGAGGCCCACAGAAATTCATTGTGTGACACTGAAATGTTTTTGTTTCTTTCCCAGTCCTGGTGAAGATGTAAAAACAAGGAAATATTAataagccaggttttaagtttctcacttcagttgaatttcaggatgtggcaagggTTCTTGGAGGGCCCATCAGACATTGCTTTCATTTGTTTGGGGGATTTATTCCCATTCCCAATTGTGAAAATTACCAAAACTTTGAGGCAGCCATAGAGAAAATGTCTGCATTGATAATTCTGTTATGGAGGTCAAGTAGGCATGCAGGAGACTGTAGTTGATTTTGTAAATAGCACAGTGGA…
>TCONS_00008020
TATAAAGAAGAGGCAGAAGCTGTGGGAACTTTCATGGATCTTCCCTAAACCCCATTAATTTAATTGTAATATGTCGTTCCTCAATACTTATTTTCACTCTCTTTATTTTCCATTGCTAATGGTTCTTCAGATTGGTTAATGAGCATACTAACCTCTTAATTAAAGTGACTGCCATAGTGTGGTCTAAATCATACGTACTTATCTTGTCTCATTACCTTTAACCCTTTCGCACACGTTCAGTCAACAGGCATTTGTGGAATAGTCACTCATGCAATTTGGAATTGAGTACATAAGTGTAATACAAAAGAAATAAGAAGCATCCCACCATTCAGGAGGTCACAGTCTAGAAGACATTGAGATTGGATTGATATCATTATTGAAAATATAATAGCAGGTCCA…
>TCONS_00008023
agaagatccgaaggccccaggtgagccttcaggtgactgcagcctcatcaataatttgttgaaacttcatgagatatcatgagctagaaccagatagctaacctgctcagagattcctgCATTGCATTTAGGCTACTATTCCCAGCTGTATTAACACCAGATTGTTATTGTTGTTGCTGATGACGACATTCATTGTTTCTAGTTTCTGTGAATAATGGTTTTTTAAGGCTGCAGTTTAGAGTCTGTCCCAAATGTAAAGAAGATTTGCAATTGCTTGGTAATTTCAAAGTAGGAAAGTCTAAGAAGTAGACCAGAGATAATTGAAGCAGAAGAGTTTTACTGTATGTCATTGATGCACAGAAGTTAAGAAAAGGTGAAAGAGTGGGATGCGTTAGCTGA…
>TCONS_00008024
GTTAATTGTCCCTCAAATGGTCTTCTCATTCTAAGGGAGTTACCTGGCCAGTCCATGATGGGTTTTAGGTCTGCTATTATGACAACGGGAATCTTGGAGGAGGGTTATAGCTGCTAAAGTGATGCAGATTCTAGTGGATGATTGGGAGTAGCTGGGTCTACCTCCAAAGGTCTGTTTATGATGGAGTGACAGGATACACTATCAGGC
>TCONS_00008026
GCTTTATTGGTTCTCATCAGTTTTGCTCATTTTTTCTTTCTGTAGCTTCATGCTCTGTGGTGTCTCTCTCTGCTCTGTTACTTTACATGTAAAGGACATCTAATAGGTTTTTGCTGATGTTGTTATTTTGCTAATAATATCAGCTTAGGCCACAGAATAGAAGTAACATATGTCCTTTCCTCTTTCTAAAGAATGGTATTAGTCTCAGAAGCTGGACCTCCAAAGAGAGGGCTCAGGTAACCCTGAGACTTGACAGCCAGGTGGGAGAGACGTCAACCTTTTCTCACCGTTTCTTTTCACCTCTATGTTGTGAGAGCAGGAAACAGCACAGGGAGTCTgaagcagacaaggagagaggaccaagagaataaaaaagtcagatcaagtctctccttctct…
>TCONS_00008028
AGAATTAATTCATTAAATGGAAGCTGTACTATATTGAGGATGCATTATATTGTGATTGACCAAAACTCCATTTTGTTAATTAACAATGGGACTTAGTCACATTTAGATAATACTGGTAAATAGATATCAGGAGACCCTATCAAAAAAAATGGAGGAGGTCAAGCCATCTGGATACTAACTTTTTGGTTAAGTTTGTAGTCTTGAAAGTGAAagttgctcagttgtggccaactctttgtgaccccctggactgtaacctgccaggcttttctgtccatggaattctccaggccattcccttctccaggggatcttccca
>TCONS_00008031
TTACCATGCTACATTGCACTGGTTTTCTCTATAAGATTTGAAAACAGTCTTTGTCTTCTGTACATGGACTCTCTAGCACTGAACACCTCAAATGCACCCTGTAAATGCTTATTTCACCAGTGAATCAATGGCTTCCATCATAGCTCTTTTTGCATTAAACATTCTGACCTGATATACAATTCTCAGACTACAGTTCAAGCCAATTGTTTCATCCCCACATTTTAAATAGAAAATGCCTGTGACAGTAATTTCCATATCATCTCAGAGATAATTTAATGAAGAACAAAGCCAGGGGTATTTGAACCTAAATATTGAGTTTGATAGGCTCATTTATTGTGGCTGAGCCACACTTTACTGGAAATGATGAGCTCTGGCCTCAATGGAGAGGGAAATGGAGAC…
>TCONS_00008042
ctcctctctccatgggattttccagatgagaatactggagtgggttgccatttccttctccaggggatcttcttgactcatcttctcctccagaaggaggtctgaacccatgcctccttcactggcagatgtattctttacagtagagccaccagggaagccTGAATGACAAGTGAGACTTTAAAAATAAAAACACGAAGCTCAAATATGTCTTTCTCTAATTCTTCTTAATTCCTTGAATTCTACCAATTGAAAAAGGAAAGAATTTTATGTTTTTCTTTTCACATTCTGACTTAGTTGTTTTGCTTGATACCGATTGGATAATTTTCACCAACTTGACCAGAGAACTGCTTGCTGA
>TCONS_00008046
aTTAATTCAATTAAATGTTTGTTTGCTGAAAAATAGAAAGTCCCAGTTAGACTGCAGGTGACACTGAGCGATGTCCATTCAATTCCTCTTTTGAATTGCTGTCCCATTTCTCTTGGGTTCCTTTGACAGTGCCTTTCAAAAAATACTTCACTTCTTCTTTGTTCCTTTCacaggtaagcaaacaaataaacctaggtatcaaataaacaacagacaaacacacaaacaTTATTGAAGTGAAACACCACTCTAGTTATCAGGCTATACTTCTGTCTTCTATTAGTTTCAAAAATCTGATCCTACTAGCCTGTAAAAAGAGCTTCCATCTTCACATATGCTCTTTGCCTGAGCCCTCCAAAGTCTGATTGCTTCTGCTACTGATACTGATATGCTGCCCCG…
>TCONS_00008047
TGATAATTCAGTACAATAGTTACAGAATTTATGAAGTTGACTAATGTATTCTTAGAGCGAGATTAAATTGGTCTCCAGTTATCTCAGTGAGGCTTCCTTTAATAAATCAGCATGTAGAGTAAATAGAGATTTATTCCGTATCTGCTCCTTTTTTAACACTGCCAGGACTGGGCATCTGAATGAAGTTCCCTTACCCATACAAAAGAAAAACCAAGCCGTAAAACAAAAGGAAGAACATCACTTTGAATACAGCCATTGAGTTCCAGGACTATTTATTACCTTTCGACTTTGGGTTTTAGGATTCATTTCATTATAAATACATTTTCCTTAAAGAGCCATAACTCTTACTGTCTAAAGTTGTCTGAATAAGTATTTGAAGATATGTAATATAGAATATAA…
>TCONS_00008049
ATTTTTTGCTACTTAAATATTTTACAAATGTCCTATTTATTTGAGCATCTGTCTTGGGTGATGGGAGTTTTTGACTGCTGAACAACTCATTCAGCTGTCAGGAGGACAGAGAGTCTGGTTTGTTAAAATTCATGATTGGAAAAGAATTCCAGTGTCATCCTATTCATTTTAAGAGCACAGCCCTTGGTATAGACCTCTCTCTACTTCTAGGATGCCTAAATTACTTTACATGTTAATAAAATAAGCTTAATATGAGTGTCATTGCCTTGCTTACTAATTTTCAAAATAACCAAAAGCAACAGTGAAGAGAGTAGATTTTAGATGATAAGTAAAATAATTGTTCTCCATGTATATACACACAAATATTTGCATAGAAATTTAAGAGAAATATGGAAACTT…
>TCONS_00008050
ACACCACATAAGTTTGACTTAGTCAATAATTCTAGGCCTAGCCTTAGGGTTTGAAGAGAAAATTATTCCTGTTACACATTTTAATTATGCTATAAACTTTGGGAAATAGCTATTGATCTTCAGCATCTGGCATCAGAAAGTTGTTTCTTGTTCTGTAGCCAGTGAAAGAATGCCATAGAGAGTAAAAATGAAGAATTTCAGGGAAATCAAAGGTACAGTAAAGGATATATTTTGGTTATATGTAACTTAAAAGCTAAGATTATCTTCTCTAAACATCTTTCTGCTGGAAACTAG
>TCONS_00008052
TGTAATTATTCCATTCTATGCCTGTTCTCTAGATTTTGGAAAGAGTTTAGACAAATTTAGCTAATTGAGTAGTACAGTAAGCCAAATTTCTTTGTATCACAGCTTTTTTGGGGGGAGGGTTATTAACCAAGCATGTACTTGACATTATTGGAGCGCATTACACTTGATACATCAGTGAGGAAAAAATGAGATGCTGATAAGATTGCGAATAAAATGTGATTAGGTTCAAAACACATAAAAGGGCATTGAACTTCAGCTGATCCTTTGAGCTTCTAAAGTCTTC
>TCONS_00008053
GTGAAATTGAAATTTAGATATTGAGGTAACAGGACATTTTGGAGTTGAAACTTCCAGAAGTTCTGCTGGAGAGGTCTTATAATCTAAGGACGAAATCAAGCATAACTGGAGGAAATAAAATTGTAGAGAATGTCAAAGCATGAAATCCCAGGTGAGTCTGACCAAAGTGTGTAGGCAAAAATGTATGGCTTGGGGATTTTTCCGAAGTACAAGGCAAAGAACCCTTGGGACAGGCAAAGAAGATTAGAATATGAACTCCAAAGTCAGATATAAGAAATAGTTAAGGAAGTTAacggggcttccttggtggctcagtggtaaacaatctatctgcctgccaatgcaggggatgtgggttcagtatctgggtctggaagatccctgtagaaggaaatggca…
>TCONS_00008055
TTTCAGTGTTATTGATAGAACTTAGTGACTATTTGGGGGATGGGAGAGGTAAGTAGTAAGGATAAATCCTAAAGTTTCATCTAGGGCAACTGGGTGGATGGTAATACCCAAATCCAGAAAAGATGGGGTAAAATATGTTAGACCAGCACACCCAAACATTAGGAAATCTTGTTTATCATTACCCATTGTTCTCCTATAGAATGTACTCTTCCCCACCCCCTCCCTCTGCTTACCTAGCTATCTTGCTCCTAGAACTCAAAAATATGAGCGTCAGAATCACCCCAGGAATTCTTGGCTGCAACCAACCAACAATATGTGATAAATAAGGGTTGTATTTTATGCAGATGAGTtttctggtgataagagttgtctccgctggttttcttcctggtaggaaga…
>TCONS_00008065
TTTAATTTTAAAGTTGCAATTAATAACTCTACatttttaatattattatttaaatatGCTGTAATAGTGTGACTAGTAGTTTATGTGTATTATATCCTGACATATTTTTATATCCCTAGAATAGTCTAATGCGAAAAAATTGGCATTTGTCCATCTAATGGAGAAAAACAGCTATGCATGGAATATCCATGAGATGATTTCACTACTCTTTCTTGTGTGTTCATTTTCTCTTTTTTGTTTGGGGCGTTGTCTCATAGCAGAAGTGGTAAAATGGTTTTAAAATATGGGATTAAGTATACATGTTGGACAGCTGTGGAGAAGTTGGCATTTCTAGATCTAGATTGTGGCTTAGACATAGTTACGTAAACAATTATTCTGTTAATTAAACCCTGTGTGCTC…
>TCONS_00008068
gcttctccatctttggctgcaaagaatataaccgatctgttttcagtagtgaccatctggtgatgtccatgtgtagagtcttctcttgtgttgctggaagagggtgtttgctatgaccagtgggttctcttggcaaactctgttaggcttttcctgcctgttaggcaaatttgcccgttactccaggtatttcttgacttcctacttttgcattccagtcccctataatgaaaaggacatctgtttttggtgttagttctagaaagtcttgtaggttttcatagaaccattcaacttcagcttcttcagcattCTCTTAGTCCtgtttttatttttgttttgttttgttgttgttgttgttgATATGTTACAGTTTATTTTGTCCTTTGAGTATGACTT…
>TCONS_00008069
gcaggattgtatagggaagccttccgaccacactgcgcttctcccacaagggtctcccagagcaaatatcacccaatggagtctttcactgggaggaaatgctaggctttggtaccactgctttgcttggtgattggccaggggctgtcctgagaaTAAACTGGAGGCTGAGACAACTACACTCCTTGCCCATTGGCAGCAAGTCCTTTATTAAACAGCAATCTTGTATCACAACTTTCTAACTAACGTGGCTAAAATATGCATCCATTTAAAAAAAGAGCCTCAGTCATTTGAAAGCGCTCTCTGAGAATGCTGGATGAAAAATAAGCCTCCCCTACATATTCATGTGTTGTCTTTTCTACCTCAGCAGTTAGAAAGCAGAGGCTATTACCTTACATT…
>TCONS_00008075
ATTTTCCTTATTTTACTTTAAATTTGAAAGTCTAAACTCAACTAGTAATGTCTGCTTTTGGCTATTTTTGCCATGTTCAAAATAACATGCTACCTGGAAAATAATATGATATTACTTGGTCATGAGATTAAAAAAAAAAAAAAAGGATGTGATAAACTGTGTAAATAGATCATTCACTGAAGTAATGCTTTAAAGTGCCCAAACTAGATGCTGTGTGTACTGGTGAGGAAAAACAGACATAGAACTCACATATACAGGAGTAGTCTTGTATATCTTATGTTCTAGTGGGGATACTAATATTAACCAGATAAGATCACACCAACAAATAGAGGGGAAAAGCAATTTCCTTATAATCCATTGGATGGATTGGATTTAGGTAAGTATGGAGAAGAGTAAATT…
>TCONS_00008078
TGACTCTAACACTTTATCAATATATAAATCGTGGACTTTAAGAATTTTTTGTGAAGTGTTTAGATGCACAGTCTCATACCAATAAACAATTGATGATTTTTGAGTACTTTTAATTTCTGTGATCATAAATATTTTAATTAGACATTGTATTAAAGTAGAGTGCCTTTTTTGGGTGTCATCAGTTAAATACTGTGTGTTTTCAAATGTGTATACCTACTTATGCTTTGCATGTTATCCACTCAGTGTGTTACAGTGGACAGTTTAAATGTCTAAATGTTCAATTTCTGATATTTGGGTAGGATGATTATTCTGTTTGGTGCTCTTATCTCTGGCAGGTGCTTTGCTCCTGGTCTTGATGCTTTGTCTCATAATTTAAGGGGATATTGATTTACTATCTCA…
>TCONS_00008085
CAAAGGAAGGAATACCTGAAGAATAGAACTCATTGCAAgggtttcccaggggtgcagtggtaaagaatctgcctgccaatgtaggagatgtagccctggggtcagaaagatcccctggagaaggaaatggaaacccactccaatattcttgtcttgaaaactccacggatagaggagcctggtgggttatagtccacggggtaacagagctgggtgtgacAGCACTGAGAGCCCATTTCAGTCTCTTGTGTCTTATAAATTTGACTCTGTGGTGAAAAACAACTGAAACAGTGTGGCTAATACAGTCCCTAAAATATTTGTGGTCATAGACTAGTGGCCTTAATGCTAGACTAAGCTAGACTAAGTGACCTTAATGCTAGCCCAGTGGAGTTTGAGCTT…
>TCONS_00008086
GTCCTGTACCTATTTCCAAAAGTTCTTCAATTGACTTTGGAATTTTGACAGTTCTTACAGTTAGTTAAAATTCATATTATTGCATTTCCATCTTGAGCTTATGCTAGGTAAGTGGTTTTCAGAAGTCCTGAAGTATATGTACTTAACATCCCTCCATACCTCTCAGACTGTCCTTTTGTAGCCTGTTCTCAACGTTGGCTTTTTCCTTGTAACTTTAAAATTGTGTCAGTGCAGGAAGAGATTGGTACACAGTCTGATTTAGTCTAGAAATGTCAAAATGTCAAGGCCCCGGAGCACATCTCCATCAAGGGTCCCCATCAGTATCGCCTGAATGATACTGAAATCTTGGCTTTCAAACCCCATTCTTAGTCCCTGCCTCTTATCTGCCTCTCAAGTAGG…
>TCONS_00008093
ATAATTCTGTGTTTTCATTATCCATTAAAAAATTTGTTCCATAAATTGCTTGTCCACTTTTAGTAAATTGCTATATTTTCTAGCAAGTAGGGTGAACAAAGATTCTCATAAATTCAATGATGCTGTACTTGTGGCAAAAAAAAAAAAAAAGTATGAGTTAAGTAAGTATCAAAGTATTAAATTCTGTCAACTGTTCATGATCTCCATCCACAGGGGCTTTAAAAAATTTTTATTCACTCTACTTAATTAGGTTTCCCAGACATAAATAAGATTTTGTTTACTGTAACATAGCAATACCTAGAAGGATAATCTTTTGAATTAAAGCGTGTATTTCCTGCCTTAAAGACTACATGAACCAACAAACCTTAGGACTCAACCTTGGGTTGATCTACTGAAAGG…
>TCONS_00008096
AATTTGTTCATGAAAATTTTTCGTGTTTATCAGGTTTTTCAGTATTAGCCTGGGTATATGTTATTAATAATAAAATCAAAACCTCTTAGATTTGCATAGAAGTTAACCAATGAGAATTTGACTCACAGATATTGTTTTATGTGTGTGAATATGTATGTGTATGTGTGGATGATTTCTCCatataaatataaaataaatatataGACTGTTAAGCAAATGTATATACTTATGAAGATATTATCAAGTCTTCATGGGCTGCTGTCACTTTTGAAATGCTAAGGGTGGAATGTCAAACCCTCATATCTATTGTGTGATTCAAGTCTTTTGAGAAGATGCCATTGTCATGTGTCTGTGGCAACCATAAGCATGTTGTCTCTGTATGTATGGAGACAGTATGGT…
>TCONS_00008097
AGACTGACAGGGTATTTTTCTTTTTTATTGTCTGCTTCTTGAGAGTGTAATTTAGAGAGAAAAAAGAACTCATCAGTTTGATTATCTGTGCCAAAGATAGTGCTTTGATATAATCATTGCCAATTGCAATTGTTTGATCATTACAGTTTGTTTCCTAAAACTTTAATTCATCAAACCATATAAAGGCAACTCAGTGAAGTGGTTGGAACAAGGAACCATCCTTGTTTAAAGTCTGTCTTTACTACTTACCTTTGGTGCAACTATAGCAGCTTTCTTAGCCCCTTCTACTTCCCCATGAGGGTTCTTTTCCTCTACTGCAAAATGGAAATTATTTCATGGGCATTGTTCAGAAGATTTGCAAAGCCTAATCATCTCTGACCCCTAAAGCGTCATATTGAG…
>TCONS_00008115
GTAGGTACTAGTAAAGCCATACTTTGATAAACCAAGTTATCTCACTCTGAGCCCTTACTTGCCAAAGGAGGAAGGCCAAAGGAGGTTAGATGTTGTACCCTAACATCTCTCCTCTAAGTGTCTGCAGCCTTCTGAGATTTTGACTCACCTGTACTGCCTGTTTTCATGTGAAGCAGGATTGGATTTGTTCCTCTCAGCCAAAATTACATTGTCTATTTTCTCCTTTATGTAATCTGGCAGATTTACTTTTGGTTTCTGAGATATCACTAGGGCATGAGCTGCTTATGTCAGATATTGTTTCAATTGAAAAGGTTTCCAGAACACAGACATCACACAGGTTATATTTGGCATGTTGACAAAGAAGGGCAGTATAAATGAACTCATGGAGAGCTTATTGAG…
>TCONS_00008240
tagggtgtgtggttggctgtcatactcattttcatttgactttgctcatttatgtcacattcttggctcTGAAGATGTCAGAGCCTGCCTCTCTTGGATGACATGATCTCCTAAGTGTCTCCATCCCTGATGGCCCCCAACACCTCACTCATTTGCCCCCAGCTTTACTTCTTTCTGGCTCCATCTCACTCCCATGAGAAAGATACAGCTGTTCTGTGCCTCGTGCACTAGAATCTGTCTATACCATGGGTGAGGGCTGTGGTTTGTCTTTGCTCTGTGTCTAAGTTGAGGTGAGAAGCTTGAGAGAAAAAAAGAGGAAGGGAGATACAAAGACTTGAGAGGAAATGATTGAGAAAGGAAATTAACTAGCATTTGGCTTTTCTCCCTCATCTGTCCGAC…
>TCONS_00008241
GTTTTATTAGAAGTGGTAAAGAGTTCCCTCACATTTTGAAATGCTTGCAAACAGGTCCTTCAGAGTTGTTCAGAACATCATGAATTGTTGTTAAGTGAAAGGTTGGAGTGATTTTTAGCAGGCAGATATAATTTTACATGTCTCCATTTTATCACTGTATCTTTGATGTTTCAAAATTCTTTGTTCCCTTTCCAAAAAATTTCTGGCATTTAGTAACATATTGATACCAAGCTACTTTCTACATTAAAGTATTTTAGAGGCAGAACTGAAAGACATTTTACAAGCCAAGACACAGCCCAGGCCCTGGAGCCCTCTGTTACTCTTGTAACCACTGACAACATCGCTCAACCTGAAGCTGCTTGGAGTCAGCAGGGCTCCTCTGTTTTAAATGTTTGATGT…
>TCONS_00008245
atttagtagaaactgtactttgagttttgaatgttgacctttccaaagattagtgatatgcagtatgactgatcctctgttgtgattctgggcagtggcagcaagccacagatcccagtcaaccacgtgatcacaaacgtcaatacttacagcacacatacaaccattatttttcactttcagtacagtattcaacaaattacatgagatatttaaccctttaaaataggcttcatgttagataattttgccccatggtaggtatgtgttcttatcacttttaaggtagcttaggctaagtcataggttaggtgtattaaatacattttcgagagcaatattttcaatttatggtgagtttaataggacgtaaccccatcctaagtgaagcaacatctA…
>TCONS_00008246
CAAGCAAAAGAAGCAAAACAAAACAACTGCCTTCCAAATTTTTATTATATTCTATTCTTTCCAATACTAATATTTCCCTTAGGTTTTTTAAATGGAAAAATGCAGATTTTTATCATTTATATTTTAATGATAATCAGATATTGCTGACTAATTAATTAGACTTATAACCTATATCTAATGCTTCAGTAAATCCAGCATTTGAACATTTTACGGCAGGTTCTCTTTTTTACCTTGAAATAAAATTGATAGTCTCTACTGCTTTGACAGCTGTCAGATGAAAAGAAACTTGGAGATTCTGAGATGATTGTGGCTGAAAAGAAGTTGTTTTTTCCCATTAAATACTGAGAGGTATTAAAGAATCAATGCATTTGAAATAAGTGAAGTGGTCTGTATTACTGT…
>TCONS_00008256
CATGTACATATGCTATGAATTAAAGGAAATAACCCATCTCCATTCTCGTGAAGTTCCTGTGTTTAAGGACATAACATCTACAACCTCTTAGAGATGGAATTTAGTTCTAACTCCTTTACTTAAAGGCTTGAGTCCTGTCTGTCCAGCTGTCTCCCCCACGGCTTTCCAGTGTAGTCACTGGATCTAGTCACTTGAGACTCCTTCCATCTCCCATGGGTCGTCATCCCATTTCAAAGTCTTATTTTTGTATTTTTTCACATAGAACATTTTCTATCTCCATCAAGCTATGTCCTTGATTCCGTTCAATTCATTCACTCAACTAATCAATAAATATTCATTGTGTCCATTATTAGTATTAGACACCCATAAGTGGTGGAGGACTGAAGGAGTCTTGTTTCT…
>TCONS_00008267
GGAGAATACTGTAGAAGATTCAGGCTGTGGTGCAATCTTTCCTGCCATGTGGTTGTCATGCTGCAGATCTGATGATGCTAGAGGTACAGGGGAGTCACCGGCTCCAGTAGGAGAGTGGTAGTGTGGGCAAACCTCTCGGCATCTAGAGCGCATCTCTGCTGAAAGTAACAGCTCCTCAGATAACAATGGACATTGACGGGGATTAAGACATCTCTTAATCGTAGGAATAAAAGTGACTATGGAATGTGAATTGcttatcctaaattgaatgctatcaaatctacagagtcataaagtggcacgggagtatcatcagtctgttgtaagatggagatagtacactgatgcgtgcaaagtgggaacagaaatcacaagttgattgcataaataggtgatcca…
>TCONS_00008276
GCCAGACTCTTGCCAATGGAGACTGGCCCATGTGTCATATTTGGCATGTGCGTACCTGTTGTCAAAAACCCCGAAGTGTTTTCCCTTTAGTCACCCAGTAAGTTAGTCATAAAAGAGGCCGACTTACTTCAGTTGTCTTCTTCTTCCATCATGGTAAGGAAAAATACCCAAAACTGTGCGAAGTATCATCCAAGTACTCCATTTTCCCTAATAGTCAATTTGTCTGCACCCCATAAATTGGATATTTGGTGCCAGATATGCCCTTTTCCACAAGTTCAAGTCTAATCTGTTAACACTTCCCAGGGCCCATGTAGAATTCTAAGTATTTAGGAACCCTGACAAACCATTTACAGCTTCTTCCAACACAGACCTACCAGTATATTGTAAGAATAAACAGAC…
>TCONS_00008299
ttttcatcttacaaacttaaagctctatgtattaaacaacttaattcccttctccccacactgggcaaccaccattttgctttctgtttctgtgagtttgacgactccagatactgcaaataagtagactcatacagagcttgtcattttgtgactggcgtatttctcttggcatagtgttccttcaggttcatccatgtggtagcatgtgagttggttcttttttcaagcCTACTTTTTCTTGAAAGTTTCTGTATTTGCTTTTAAAATTAGAAAAGTTTTTTCCCAAATGGCACATTAGCATTTTCTATTTCGAGTAAAAACTGTAAAAAAGAAAACAAAGTAATACCAAGTAGATATGCCAACTACCACTTTTTTAGACATTTTTTGTGCTATGTT…
>TCONS_00008307
atttggcttcactgagccatgtgagatctttagttgcggcatgtgggatctagttccctgaccagggatggaacatgaacactctgtactgggagctcggagttttagccactgaaccagcatgcaagtcccAGCTGTCTTTTCGATGCTGGCCTGGCGCGCTTTCTGCTTTACTCCATGTGTCGCCATTTCTGTGAGTCCTGTAGTTACAGGGCTTCTGAAGTAGCAGCTCCTGAGGCTGCACTCAGTCTCTTGCTGGCCCGACTGTCCCCAGCCTGCCAGGAACGTGCCTCTGTCCATTGGCAGTCCTGCCTCAGGGTCGTGCGGCTCTGCACTTGCCCTCTCTGTTCTCAGGGCTGTCTGGGCAGTGGCTCTCTGCTGGTCAGTGCCTGTCTGTCC…
>TCONS_00008400
GAGATTAGGGGCAGCTTCCCCTTGGCCCACCCCTGCTGTTCCAGGGGTGCTAAGCCAGGGTCCGTCTCTGCCTAGCAGGGGCTGTGCGAGTAGGAGTCAGAAGGAAGGGACCTGTGACAACTCAGAAAGCCATTCCAGGCAAGCCCGTGTCCCCAGCCTTAGGGAAATAATTAGACTATTGTGTGCGAAATAACAATTAGGCCATTAAAGAGAAGGGCCAGGAGAATCTGCCTTCCCACGCCCTACTCCTAGACTAACCTTCAACCCCACTGTGCAGTCTGTTTCCTTTGCAGGTGTCCTGGTCTCCACGGCAACCGGGAATCATTTCACACACAGAAGGTTATGGTCGTGTGGGAATGGGGAGCTGGGGACATGTCAAGGGGCAAAGTTTTCATTTAT…
>TCONS_00008420
TGGCCTCAGGCCCTCTCCGCTCCTGTGAAGAGAACAGGATCCCTTCTCCTTGTTGGACTGACTGCTCTTCCCAAAGTGTTGCCCTGTGTCAACGTGTGTAGCTGTTATTCGTCAGTTCTGCCTCCTTATAAACGTTTGCTTAGGAAAGCTGGTCTAAGTGTCGGGCCTGTTTTATGAGACATTTGTATCTGTGAGGGGAGGAGGTTCCCCCCTGTCACACTGTGAGCGGGGTGGCTCGCTGCTCTCTCTGCTGGCCTTGCATCTTGTCTATTGTTCAGAATAGTGTTTTTAAAATTTGACAGGACTTTGAAAGTGGTTTGGCCCGTTTCTGCCATTTTCCGCACGAGGAGGACGTGAACCCAGGCAGGCAGGCGCGTGCCTGGTGACAGCGAGGACTCG…
>TCONS_00008439
GAAATACTTGAGTCTCTGGCTAGAAATGTGCACATTTCCTATTCAGATTCAGATCAGCTTCTCAATATTTTGGTGGAAGATTTAGTTTCCCAAAGGTGGGTGTAGAATAAAATAGCTCAGCTTAGGCAAGGCCAGGGACTGGAAGTTGGTGCATCTCAGAGACCACAGTGCTATGAAAGGAGAGGGAGAGGGGCCTCACTTCTCTGTTGCCAAGGTTCCCAGTTTCCATGGCAACCCTGAACCCAGGAGTTGTTCAGATAATTGAGATAGTATTGCACCTTAATGTTTTCAGGTACCTGAGGGTCTCCAGTACTCACCATAGCATAGGTCAGAGGCCGGGTCTATACAGCTCAAACCACCAGAAGCAGAAACAGTTGATCGTTCCAGCAGATTGAACGG…
>TCONS_00008440
ATTTGTACATGGGTTAAAAAAAAGAAAATTAGCAAATTAGCAAACAGGTGCACAGCCATGCAAGAAAGCCGGACCTGCTGTTTCGGGAACAAGACTTTTTTTCTTTCTTTCTTTTGCAGGGAGACTTCCCAAACCATCTCACCTCCCTGTGAGCCAGATCTTGGCAGCTCTGTGAGGTCCACCTTCCCGGCTCTGTTCTGCCTGCTGAGGTCGTAGCTTTTCTTCTGCTCCCCCTTCCTTTTAAATATTCTTTTCTTCTCCTGATGGCCTCTCCTTTATGGTTTTCCAGTAGAACTTGGGATGTAGTACAGGGGAAAAAAAAATGACAGATGAGACTTAAAAGTGGAATGTTCTGAATTTCTCAAAGGAGACTATGAAAAAAGGAAAAATGTTTAAGTA…
>TCONS_00008446
CAAAAACAGAATGCATAAAGTCCAAGCCTCAGCATGACAAAGGGAGAGGTTGGGAGGGAGACCCAGGCACCGCACACAAGGATCCCAATTCACCAGGGACCTCCGAAGCTGGCAACGCCTGCCTGGGGTTCTGGAGCTCGGATATTTTGCTGTAACAACAGGCTGACTGGTGAGTGAAACTGCTTTGTTTTACAAACCCACAGTTTTGGGGATCTCTTTGAGGATGTAAGTGTTGTAACAGCAGGATTCTATTCTGCAGGCTGATATTTCAGTGGATTTGTTGCAGTTTCCATACCCACCTGCCAGGTGCTATTAGCTGGTGCTGAAAGCTAGAAAAGTCAATATTCTAATCTTTGCTTCCTGAGCGTATGAACACTGAGCTCATAGAAATGCAGATCT…
>TCONS_00008447
TGCACCTCCCAGTGTTCCCTGCCGCCCCGTCACTTCCCCAGCTCCAGCCTCAGTTGCTGTCGACTGTTTCAATGGAGTGACTGCTTGCAGCACTTTAAGTCCTTACCTCCAACCGCAAGAAAGCAGAGATGCTATCCAATACGGCTAATGACATGCCTGCTGATGCTCATGTAAGCACGTGCCCCGGGATTCTTGCTCATCTTTCCTGTGCAAGGCTGATGCAACCTCCCCAACTCCCTCCCCCACCCCAG
>TCONS_00008448
CAGGGCTCGCCTCGGCCTTAATTAATTGCAGGCCCTTGGCCGGCGGGCCCTGTGGGGCTGAGAGCCCCGTCTGGTTTCCATCCCGCCCCGAGGCTGCACCCGCTCCACCAGCTCCCCGGGCGCTCTGTGCCCGCAGCCTCCGCTCAGACCCCAGCTGGCTCCTCTTGGGGCAGAATCAGGGCAAACAGGAGCCTCAGGCGCCAGCTCGGGGACCAGCTTCCACGCCGGGTAGCCATAGGCTTTCGATCCTGAACCTCGCTCACTTCTAGGGAAAGGGAATGAGCACCGGGGAAGGGCCCGCAAGCAGAGGGCTGGCTCGTGGGATCCACGTCTGTTCCGGCCCGGGGTGCAGCCctcgggacccatgtgggttcgcagccccgcttcgctgtgccacgc…
>TCONS_00008450
CAAAGGAGGCTTTTCTTTCTTTCTGGCAATGCTATGAGACATAGAAATTAAAAATAAAAATTGAATCCTTCAAGTAACCAGCTGGAGTTAGCTGGTTGACCATTCATGAACAGTTTCAGCCCAAACCCCACGAACTCTCTCTGGTGGCCCAGGAACCAGCCAGGAGAGCTGCCCTCTGCTGGCCCTACCTCTCTGGAAGTCATCCCACCTGTCCCCCAACTCCCCGCAGGGTAGAAGTGGAGACAGGGGCACAGCAGGATGGGAGGCGGTCAGCGTCCAGGGGCTGGGTCTGGGAGGGACCAAAGGAAGGAGGAGTGTGTTGTCCAAGCCATGAACTGACTCCCTAAAAAGGTGGGACACAGTGAGTGGCGTGCTGAGTACAGAAAGTTCTAGAACCCG…
>TCONS_00008466
GTTCTCTTTTCTCAATAGCATTCATAAAATGATCACCTTTAATCTTTCTCAAGATAAATTATTTATAACTGATATTTTCCCCCTTAAAAATACATCTACAGAATTCTCAAAGTATCTCATAAAGGCAAGAAAACTAAACTATTGAAATAAAATGCCAAAATTTAATTTCTTGTATCGTAAATAGCATGCTATTAGTTGCCTACTCACCGACTGTTGCCCACTTCCTTCCCTACAGGCCCCCAGTTTTGTGTGTTTGCCCACCTGTACCCCACATGACTTGGAGAAACCCCTAATTGTGTTAGCTAATCATGGCAGTCGTGTTCTGCCTACTAGTGAGCCAGGCCTGGTCCCATATCAGGGAATATCTTTGTATCTAAAAAAGGAGACAGAGAAGAAAAC…
>TCONS_00008470
ccaggagttggtgatggacagggaggcctggcgtgctgcgattcatggggtcacaaagagttggacacaactgagcgactgaactgaactgaGATGCCTCCTAACTTAAATTTTTCTTTTATATATGAGTGTATGTGCATAAATACTTAGTGTCATCCTGTGTTGTAGGCATTTTGTTTATAAGTGTGGTGGTCCCTGTATTTGTGGAAAACTTTAGTATAGCAAATAGATTTTCAATGCAGGGGGCTTAAGAATCTAATAAGCTCTTGCTGTTGGAGTTTGGGGAAGAGAATATTAAATACGGTGACGCTGCAGTTAGTTTTATTTTATCCTGAAACACTTAATGCTGTTTTGGAAGGGTTCTTCCTTCTTTTGTCTGAGTGGTGTGTCTCCCTGCTC…
>TCONS_00008476
AGAAAATTGACATTGTACAATATTGAGTCTGGAAAAAAACAGATGATTGTTGTGCAGTGGCCCTTTCAGATCTCATGCTTGTTGCCTgcccatgcatttactcacagttgccatcagacaacaatggctcctccttctcttcttaaaatcctgtaatctccctcactggcagagaaatgctatctttgaatcatttgagggaaagggattctgggaaatgtagttccagacttcccgcctgtgaggcagaggaaactatagaagtgggtatcagtgatgcagattttacagtagacaagccACGTCAATGCATATCTGTTCTTATTTTCCTCCTCCTTTTAATGCGTAAGGTGGCTTACTAGATTGTTGTGTACGTTTTTTTCCCAGCTGATATAGTTT…
>TCONS_00008487
GAAAGGATCAGATGATCTGATTTTAGGAAGAGGGAAACCCTCATGGCTAGGGAGGTGTTTGAGGTTCACAGAAAGACTTTGTCGAAAGCAGACATTGGTGCAGGAAAGCAACAAGGGGAATCCCTGAAGGCAAGCCAGAAATAGAGGATGGTGTgtggctcagccagtaaagaatctgcctgcagtatgagagacctgggttcgatccctggatcgggaatcccctggagaagggcatggcaactcactccagtattcttatctggagaatctcatggacagaggagtctggtaagctacagtccatgggtttgcaaagagtcagacatgaccaagcacacacacacaCACACAGTGAGGAGGTAGACCTGATTGGTGGTTGTAGTTGGAAAGGACTGG…
>TCONS_00008500
ATAAAGTCCACCATTTTGCTTCATTCTGATTTCAGTTTAAGAATCAATTTGCTTAATATAGATTCTTTCACAGATAGGGAGTTTGGTGATAGATATTTCCAAAGTGTTTCTCTAGCCTAATTTTGTATTTAGAGACCAGCAACTTATAAGTGTAAGAGTGATGAACCTTTCTATAAGTGATGACATCAATTAAAATACTTAAAGTTGTTTAAAACTCTGTGTGTGGTCTTGAAGGTTTGAAGAAATGTGAATGAAGCATTATAATTTTGAAGCTTCTAGGGAAAATAAGTTTTATAAAGTCAAAATTTGTATGCTAATAATACGCAACAATGTCAAGAAAAAATCGTGTACCAGAAAATGGCCAAGCAAAATAAAGAGAAGGGAATAAAATGTAGGTCA…
>TCONS_00008537
ggacaagggggagaagcaggggaaagATCAGCAGAGAAAGCAGACTTAAAGAACTTCCAAAAGTCTGAATAGTTATTTCCAGAATCAATGCATTCTTCATTTTCCCACAAGCTGAAATATGTAATAAATAATAGTTCTTTGTATGTAAAAGTATTCCAAAGGAATGCCTTTTGTTCAGTTGTTGTAATAAATTAATATATTCTTTGGTTGATAATCTACAAAAGTAGTTCTTTTGTCTCACAGCATCTTAAATGAGAACAGCAACAAAATGAATGTTGGTTTATTTCTGCACAGAAGTCTGCTGCCAGCTATAGGAACCTGCGATTGAATAAGATGATGTGCTGAGTGATGGTTCAGCAAGTCTGCATTAAATTAGCAAAAAGGGAAATATCTGGGGGA…
>TCONS_00008631
gtaaattccgagttagtgatggacagggaggcctggcgtgctgcagtccatggggtcgcaaagagtcggacacgactgagcaactgaactgaTAACCAAGAAATGGGGAGAATGAGCACACATAACCAGGCAAGGTCAGAGATAAGGACCATTCATGATTTAAGCCTGGGAGAAGTCAGAAAGTGATATCTGTACAAATAGAGGCATTACAGCAGGAACTTCCTAAATCAAGGGCTAGTTGTAGTCTTTCTCAGAGGAGAGAAGGGGCCCAGGGGTGGGTAAATATACAAAAATCATGCAAGAATCAAATGGCTTAGAAATACAAATGGCAGAAAGCTAGAGAAGTAGCCCAGGGCACTACTTTAATCCCAGAAACAAGGTCCTATTGTATCTTTTCAA…
>TCONS_00008633
aaaaagaatgaaatgatcatttgtagagatgtggatggacttagacagcatcatagagtgaaGATGTTGTCACCAACACTGAAATCTGTCAACTGACTATCGCTTGGAGTCAGCTGAACTGCTTATACCACATACAGGGGAAAAGCATAAATGTGTGTTTGACTTCCATGAAATTAATTATAGATGAGCTACTAAAGAGAGAGCAAGAAGAAAAGTGAGAGCTgagaaaataacaatttaaatcttatgagcaattctgcctgccagtctcttcactgctcacatgaccTACAATAGTGTTGTCCAGGAGGAAGAAAATGAATCCCTGGAGTGTGTACTACACCCATCTTTATCATCTCAAATCTCATCTCACAGACAGTGAACTCATCTTTGTTGTCA…
>TCONS_00008635
TGTAAATTCAGTGTTCATGCAACAATATGGAACGTATATAAAGGCACACGCAGAGGTGTTCTCAGAGCAGATTGTtgaatgacttgcaaagtgcacccagaggcataatagttgctgttgtaacatttgatccatatcagccaatCCATGGCAAATATTTTTATTTCTAAATCTTTGGAAACTAATATTGGCAGTGGCATGACTTGATAACACACCGAACATCAAAAAGTTTATCCCCAACCTTCAGAAGGGTTGAGTGCAGTTATTACCACCAAAATCTAGAGATTCAGCCAGGATGGTGTGTAGAGAAAATAAAGACAAAAACAAAGGGCAAGAGATTCCTAGACAGAAGATTGTTAAGAAGCATGATCTTTTACTCACTGGTAGATATTTGTAGGA…
>TCONS_00008717
GGGCAGAGCACAAAACCAAGAGGGCCAGATCACTCATCTTCCAGATGCCATGCGCCTCCGTTTGCTCCTCCGTGATGTCAGGGGGTCAGGCTGCAGGCACTGGGTGCGAAGGGTCCCTGACACCACTCTCCTCTGCGGAACACAGGCAGACCCTCTGGCAACAATGTGAAATGGGTAACATTTGACTTCTTCAAGCTTCATCCCACCTCCCTTTACCTGTTGCCCTGGAGCTGAACTCTGGATGCCCCAGGACACTTGAGAAAGAATCCTGGTGTTTTACTAACTGATATAGCAAGATCACATCCAGGACTTCATGCTGAATGTCAGTAAGTGTTCAGTGTTTGGAACTGCCTGCTCATCCTGACTTGGAAGCAAGTTTATTTATTCAGCATAAAAGGA…
>TCONS_00008799
gtttattatcaaGAACAATTAAAAAGTTATTTATCCCCAAGGGCACTGAACTTCTTCCACCAACGGATGTTTTGTGTAATTGAAGATGATAAATTTGCAAACTACAAAGAAATATTGTTTGTAACCATTTTCCAATGGAGAGAAAATGAAGTCTAGCAGGAATCAATCATACAGTTATTCCTAAAACTTCTTATGAAAGATTTAGAATAAGAAGCCTTCCTCTGAATTTTTTTGCAGATATTCTATAGTGTGTAAGTATATATTTAAGCTAGAATAATAAGTTAACCTTATTGACTTGGGGGAGGAGTAAGATGAGGGAAAGTAGCCAACATGGGCATTTCGCGATACAATCAtattcaaaattacattatgcagaagccacactatggttctactgga…
>TCONS_00008854
CGCAGCGGGACAGATCAAGGGGATGTGAGGGAGGAAATCGTCTTGGGAAATGGCAGTGGAGGAAAACCAGGCAGCCATGGAAGCAAGGAGATACTGCTGAGTCACACGTAAGGGGTGGAGCCAACACCATAGCCTCTCTCTCTCCACATGCCAGCATCAACAATAGAGAGGCTGGCCCATCAAACACCTGACCACTGAACTACAGACTAGGACTCCACCTAAGGTGCCCCTTTCAGTGCCTGACACGCCGATCTACAGAGTAGGACCCCAGTCAGGGGGGTCCCTCCACGTGCCTGACACACTGAACACCTGAGACGGACCCCAGGCAAGGGAGCCCTGTAAGTGCCTAAACGGGTGGGGCTACGAAGAAAGACTGGCCAAAGAGGCTTTCTGATCACC…
>TCONS_00009038
ATTTACTGAGTGGGGTAGTCAGTCTTCGAAGTTTCTTCCTCAGCTCGGGGCCAGCCCAGACCGAATGTGGTTTCCTCTCGGTGTGTATGCACgtgtgcaggcaagtgtgcgggcaagtgtgcgTGTGTCAGAGCGACTCGCCTTTCATGGACCTGGGGTTCATGGCCACCTGAGGAGCCCAGGACTCCCTCTCAGACCTGCCCAACATGCCAAGACGTTTTGGGACCCAGATAGACACTCATAGACCTGGGCAAGTACCTGGAGAGAAGGAGGGGGCCAGCTAACACCCTCTGTCCAGATGGCAGTTGGAGTCAATGAAGCTCAGAGGAGTGAGTGATTCACCAGGACCGAGTAGCAAGACGGCAGCTGATGGGAGATCAGGGCTCCTGCCTGCCCTTT…
>TCONS_00009039
CTTGGGTGCAGAGTCTGTGCAATTGTCATAGTAGGCTCTGGGACCCAAAGGTAGCAGGACCTACCCTCTGCCACCATGAGCTCACAGGCTATTCTTATTTCTAGAAGCGGACTTCAAGACTGTGAGCCTTTTGTGCCCACATGGCATAGTGTCTGCTTGCCTGTGAATTTTTGGTAAGGGAGTTCTTAACATGCTTGTCCCTTTCCCTACCCCACACAATCGCTCTGCAGGAGAGAAGGAGGGGGCCAGCTAACACCCTCTGTCCAGATGGCAGTTGGAGTCAATGAAGCTCAGAGGAGTGAGTGATTCACCAGGACCGAGTAGCAAGACGGCAGCTGATGGGAGATCAGGGCTCCTGCCTGCCCTTTTTAAAAAATCATATCAAGATTTAATGTACAT…
>TCONS_00009053
AGTAGCCCCAGCCTTGTCCACAGGAATCAGTTTTGTCTGTTCTCCAACCCTGTTGCCTTTTTGTTGTTGCTGGAGGAACCAGTGTGATGCTGGCTAGAGTGGCAGTGCGAGGAGGAGCTGGTAGGGGTCTTTACCAAAGGTAGTAATAGCTCTCAGGTGACAGCTGGACCATTAGTCAGATGGGAGAGGCTTTGGTCGAAGCAAGCAGCATCTGAGGATGAGAGGATGAGTGAGACAGAGCAAGGGTCAAGAAATGAGTAGAAGCAAGAGATTCAAGCTAAACTTGTGAGGAGTGAGCCAGGATAGAGTTTCCCTTTTCCTTGGTTCCTGCTGCAAGGGCTGGTAGAATGGCTTAAGGGAGCATGTGGAGTTGTACGGCTGACAGTTGTTTGGCTTTTG…
>TCONS_00009055
TTATATCTAGAGCAGTTCCAGACACTACCCAAAAAAACAATCAAACTTCACGTGGTGAAGAGAAATAGAACTGTGTTCCTAGGAAACAAATAGATGTAGACTTTAAAAACAGCTTTGAGTGAGGCAAACATAACTTGTGGAATATAATCCGACATGATTGTGAAACCAGGGCGAGCCTCCTGCCACACCAGAGTCAAGGACCACCCTGGGGTCAAATGCCAAGGGGATGAACTTGCATATTTCAGATGCTTCATATTTTGCTTTTGATATTCGGAGCCGCTGGAGTTGGGTGCAATTCTTCTTGGGTTGATAAACTGTTAGGAGATACCAAGTTCAAGATGGAATGTTTAACCCTTCTACATTTTAAAAATGAATGACTCCTCTGGCCATGGGCTAATG…
>TCONS_00009056
GGGGTGTCCATGAGGAGTGAGCTAAGACAGCAAGTAATGAAGATTTGGGGGTCTTGTCTCCAAACACACACTTAGCCCAGTGAATACATCCTTTCTTTGGACCAGCAGGAAGTCTGCTTACTGGTTCAGGGGTAGGTGGGGTAGGGCACATAATGATGTCAGCCACTTCCCCTCATCTGGGGAGATAGTACTCATTTTCCCCTCCTTCCAACACCATGGCCTCGCAGGCTCTATGCCTTCTGACTTCTCATCGAACCCTCTTCCCGCTACCACTCTGCAGGGTACAGGGTCTCAGAGCCACCTTTCCCTGTGAGACCTTGCTTTGGCACCTAGAAATGGCAGCCTGCATTCAGAGAACACTTAGTGAAGCTCTTGGTCTCCTGACTTCGGATAGAAGGT…
>TCONS_00009059
tctggcctggagaattccatggacagaggagcctgacaggctacagtccatggggtcgcaaagagttggacacgactaagtgactttcactaacaaacaaattttgatgacaaattttgatgagcactttgaagctgatagggaaactgaaatagtgaacagtggtgagaggcatacattagatgggtgtcaggggaaggtctcCAAGGCAAGCAGGGTTCTGTATTACAAATGCAGGCAGTACTACCAGCCATACATGTCCAGGGATTGGCGGAAATGTGTGTCAGGCCTCCAGCCAGGACCCAGGACACTCACGGTGCTCAGGAACTCATAGATACCAAGATGATTATTTTGTATTTTCTTCTGCTCCCTGCCCTTGGGTGAATCTGGTCCCCCGCG…
>TCONS_00009062
TTTGCTTGAATCCGGCCTTTCCATGGAGCCATTCTGCTTTGGGATTCTGAGCCCACCTGTTAGGACCTTGTCTGGCCCATAAGTGAAAACAAAACAAGGCAACCTCCAGCTTGGCAGGGACCCTTAGGAGCTGCTACAGCCAAGGGGCAGCAAGTCTGGGCAATATGTCTCTGCTGCAGTCAAGAGGGTCTGGGCAATACCTAGGAGCTGACCTCCTGACTCCCCTCCCCCAGAGAGCATCACCCTCCAGGGTCATGGCCTAATTTATTTGCTTTCAAGCCCTGAATTGAAAGTTTTGAAGGACAGTCAGCACAATAAAGCCAAAAGAAGCACCAATTTCGCTCCTGGAGCCAGCCCTCCCCTTTTTCAATAGATGAAAATCATGCACAAAACAGGAAA…
>TCONS_00009251
ccaacacaatactgtaaagcaattatccttcaattaaaaataaataaaTGGATTTTTCCTGCACGAGGAAACAATACTTCACAGAACAAGGATTTTAGATAAGGAAATGAGGGAGAAAAAAAGACTTCTGAGGAATTTAAAAAAATACTTGCTTAGGTTGAATTAATAGGTGGGTTCAAGCTTATGCAGACCTGTCCATGGGATGAAAAGGAGAGGCATTTTCAAGACCCGAGTTGGGCAGCCGGCTGGTGCTGGAAGTACCGCGCTTGCCCTGAAGGTGTTGATTCAAGGACATGTTCTGCCACTTCTGTCTGTTGACCGAAAGACCTTTTGTTTTGTCTCTCAAATTTAGCCAATAATTAGGCACCCAGGCATGGTGCTGCATAGCACGTGAGATCA…
>TCONS_00009432
TTTAGCTAAAGTACCATTGCCTTGTGAAATTGGCATTGTACAGTGTTATTCAGTGACTGCAGACTGCATTCCTAATGTACAAGATAAAGCCATATGCCAAAAGCACTCCCTCTGTATGGGTGTGGTTTGCCTGAAATAAATACATTCCCTGAACTATTTCAGATGAAATTGCTGAACGTTTCATTCTTAGAGGGAGTTTGAGTTTTTCCTTTTAAAGATTCAAAAGATAGCTGTTGCTTAGCATGTGCAGAGTCACAAGTAGTGTGACAGAGGGGAAAGAGCGTTGGATTAGGACCAGGGGACCCTGAGATTTAAACATTTAAAAACAGACTCAGATTATGAAGTGAAGTAGGTTTTACATAGTGAATTAGGAGAAATGGGTTTGACTTTAGCTCAGTA…
>TCONS_00009442
agcgtcttcatgttcactttaattttcaGATGAGGAAACAAAGGTTAAAATTTTCCCAGACTCACCAGCTGGTAACCTAGAGCGAATCCTGTGAACCATTTCCTACAGTGCTTCTCTTACAAGCTAAACTGAAAAGACTAAAGATTCACATGCACACCATCAATACACAGCCTTACATCTATTCACTTGCATGCCCTCTGCCTCCCTCTGCTGGTATGATCTGGGCTCTTGCTTCTCTCCTTCCAGACACCGAGAGAAGAGGGTGGTGTAGTCAAGAGAAACTGACTTCCAGGAGAAAGCAGTTCTAGTCCTAATTTCTGGTGCCTAGAGCTTCAGACACTGTAAACCTAAAGGTAAATGTGATGGCGTCAGTCCCTAATAAAAAATCCTTTGTGGACG…
>TCONS_00009460
TGAAGAggcgcggccccgggcgccgcgctccgccgccggcATTTAAACGGGAGACGGCGCGATGCCCCTCACTCGGTGCGCCCTCCGCGGACCGGGCGACCCAGTGTGCCGCAAGAGCGGTACTCTCTGTCCCGCTGACCCCACGCGGAGCCCGGGCGGCTCTGGCCGCGGCCGCACACCGCGCCACGCGTCGAGAGCGCAGGCCCCGAAGGCCCGCTGCATTGACAGGTGAGC
>TCONS_00009461
GGGAGAATGAGCGCCGGGGAGTAGTGGGGAGCAGCAGGAACCTTCGGCTCGACCACAGACGACGGGAAAAGTTGCCACGAGAGGGTCCCCTGTGTTTGAGGCGGAACTCTGGGTCTGGAGACTTCAGGGCGCGCCCGTCGGAGGGCTGTGACTGATCCTGCCATGGGGTGGAAGATCCTGAGAATGAGCGATGTATCCATTTGCCTATCCTCAAGGTGAGATGGAGACTTGGGCAACGGCGGAGCCGCGGAGTTCAGCCGCGGCGGAAACCCGAGGGTCGGGTAACCGGACCGGTGAGGTACGGTGAGCGGTCCGGGACGCCGAGGCCCGCGAGCCCATGGTGCTCACACCGCAAATAGCACACACCAGTACTTGCGGGCTGCGCACTCTTGGGTGCTG…
>TCONS_00009523
caaatgccttctaggttttttctcacatctgtcttctaattcactgatactctattcacctgtatctccTGAGAGGAATCTGTGTCTCATTCAGAAATGCAGATACTCTCAGAGAAAGTATTAGCTAAAGCACTAACTTATTCTTCTGTAATCACACTTTCATATTATTTCTGGGATATAGTTCTATTTTATGTGCCAATTAGCTATAATTAGGAGAAATGTTTATAACTTTTATCCAGTATTTTTACATATTCTATCCCAGGATATATTCTGGATATAAAATAACACTGCATAAAATTCTACAAATATGTTTCACCATATTGCCAGAAATGGAATCTGAATTTCTCTTAAACTTATCCTATTTTGCCTAGCAATTTGTTTATGTTTATAATGTGATCT…
>TCONS_00009538
ctaaataaagcttttagtacaGTTGCTTGTAGATGTTTATATTGGTTTAGTTCTAACATGGTCTAAAGTCCTCTGGAAACTTCTCGAGTAAATTGGAACCTCAGCTAGATTAGGACCTTACTATAATTTACTGTACAGAGTACAGCTAAATCTGTAATATAATAAAGGCAGTTGAAAGAAACATGATATTCTGTATTCTAAAGGGGAAATAGTTATTTCTATTGGGAGTGACCTTCAGGAAACCAAATACAACAAATAATTGTACTTAAAGAAAACAGTCTCAAGATCAGCCAAGTTCTAAGCTATCAGGAAGGTCCATCTAGTCCCATCTTCACCccacagggctgtttcagttctggcttgcagctctctgctgctcctcagccatgttcagagcac…
>TCONS_00009542
CCCACCTCCCCATGTGGCCTGAGGGTACCTGGCACATTCTGGGTCTGTGAAGGACAGATGGCTTGATGCAGGGATTTCAAGCAGAGTGCTGGCTCATGACTCAGTAAGAGATGGCAGAAACTGAGGCCCTCTCTGCCCCTCGTACCCAGGGCCATGTGGGGTTCCTCATCCCCTCACCAGAAATGGAGGAGAGATTACCCCACACACTTCTCTGTGTCACATGACTTGCCCTTCCTGGGTGGTAGTCAGGGCCAGCACCAAGAGGCAAATTACCAGTGCCTCTCCAACCGACTGCTGCCATGGACCTGACCCCGCATGGTCAATCATATCTGACAGTCTGCAACCAGAGAACTCTGagcagtactgagttataagaatggactggggacagatactctt…
>TCONS_00009559
TTTGATGATGAGCTGCTCCCAGCTGTGGTTGAGTGTAATCCCTCTTTGGGAAAGCAGCCTGTCACCCCTGCTTAGTCTGAGCATGGAGTTAATTCATGGCCACCCTCTGTCCCTCTCCCCAGGAGGGTCTAGACCCCAGCCTGGGTGGAGTTGAGGCTTGTGGGAAAGAAAGGGAGGTATTACCTCATGCAGGAGACTTAAAGTTTTTTTCTGAGGGAATTTAATTGTATGTCTAAGATCCAGAGGATGATGAAGCATCTCAAGGTCTTTGTGTCTTCTGTGGGGCTACCCAGTGTGCATGTGATTCTTCTGGGGGCATCAGAAGGGGGTGACCTGCTCTGGCCACCAGAACAGAAAGGAGAATGGCCAAAACAATGGTTCCCTCTTTGGCTCTCTGGC…
>TCONS_00009597
CATCGCTAGAGTGAGCAAGCAGATCTCGCGGGAGCAAATGTCGCGAGACCTCCCTGATCTGCAACCGCCAAAGAAAGGTTACTTTTCCCGGAAGTAACGTCAGTCCAAACGGCCCGGGATCCTGGGAATGTTTGTTGCTGCAGATGGAAGTGGGAGGGTACTTGTGATTAGTTTGTTAACGGCTACCAAACACTGCTCAGTTCACTTGAGGAAAAGTATAGGCTCAGGTGTGATATTTTACATTGTTTTTGGTCCCTTTGGGCAGGGTCGTATTTTGTGGGGAAGGCCCTGCTCTGTAGGACCACTCTTAACACAGTAGTTTGGGGCTCCAGTTTGGGCTCAGGGAGCAAAACTGCGATGCTGTGGCACAGTTGGGCAAGGTACCTAAGTGAAGGTTAT…
>TCONS_00009601
GTAAGCCGGGAAGGCTAGGGACGGGGGAACTAGCAGGAGGTGGCGCGGCCCAAACTATCCGAGGAACAGAGTGCACCGAGCCTGCCCGCAGCTGGTGCGGGCCTTGGCTGGGCGCTGGTTTCCTTCTGAGCTGCCCTAGGGCTGCCGCCCCTGCCTTTGAAGGTGTGTTGCGCCACTTCTCAAACCCGTTCCGCCCTGACGTCAGTGCCTTGGCTTTGGCTGCATTTGTGCTTTCGGCTCGTTCCCCAATGGTTGCACCCACGCTGTTGTATATCTGGCATTTTCTGTGTCGGCCATCAGTTTATCTTTGAAGAATATCTTAGTTTTATTGGTTTGTTTCTGTTCGTCTCACAACTTCTTGCCCACTGTTTTGCCTTGAGTCTCGGGTCTCAATCGAGG…
>TCONS_00009681
GTTTCATAGTCAGTCGGCTTCAGTCAGATTTAAAGGGTTCTGTTTTCTGTTAAGAATACATTTCTTAGCACCTTAATTGACAGGTAAACTTCGAATAACTAGCTCCTTTTTATTACACCCTGAAGAACCTTAGAATTTTCCAACTCTCTTTGATGAAACAGACCTTGTCAGTCCTTCTGAATTTCTCATATTTCTCTTACCATTTCAAGTTCATCACTTGTAGCTTTTCAACGCCTCTAGTGTAGACAAGTCCCAGACTGCTTTAAGTGCTGGCTAAGGCCATGTGGATGTGGGGCTGTGTGTGTGTTAAATCTGATTGTTAGAAAGAAGTGGGAGAACCAACCACTGGGATGGGAGCTTTCAAAAGTGTGTAGGACTTATGAGAGCCTTCTTTTATCA…
>TCONS_00009721
TACTTGTTCACCTCCAACTCTCTCTCTCCCATTTATCTGACACAACTTGATCTTTGACatcagtcagtctaggctaggctatactgaagtaacagatgaccctaaaatctcagtggcttaacacaacaaagggttatatcttatttaccttacgtatatatccatcatggccttgctctggctctactccaagttgtttcattctgggatccaagctgatggagacctccctatctgggacagtggtgttcccagggcaaagggaaacaagaacatggagaaccatggttcagttatcttttgcctagaaatgacataattccattttactcacactttattggcaaaagcatcacatggccaAGTCTGCTGTCATCTGGGGGAACCCCTCCGCAGGGA…
>TCONS_00009752
CTGTAGTCTTCGCATGCCCAGTGGCTTTAGTGAGGGAGCTGAACCTGGAATGAACACTGACTGCATCTCCCCCTAGGGTGTGGTGGCAGCCACAGTCTTGGTGGGAGGTAGGGCTAGAGTTGGAGGAGCTAGAACGAGAGCCAGGTGCAAGCTGGGATTTCTCCTAGGCCATCACCATCCTGTGGAGGAAGGGGGACTGATCGGGCCTGAGGTTCCAGAGCAGGAGCCCCGAGGGAGTTGGGTTTCTCCCAGGTGTGCTGGCAGTGTCTGCCGTGGTTAGGGGCGTGACGGGCACTGAGGGCTTGGGTCTGCATTTCTGTGCTGGTTTCCTTTCCCCTCCAGTGAACGTGCCTTGGTTAGAAGCCAGACTGGGGCTGGAGGGGTTGGTACTACATTACT…
>TCONS_00009771
CCATCCCCTCCCGAAGGTTGCCTCCCAGGAGGACGGGACCGCCCGGAAGGACTGGGCCACGGGGCCGAAATGCCTGCCAGTCCGAGTCAAGAGCGTTGTTTACCTTCCCCGGGGAAAACCGCACCGGGAAGGGCATGAAACGCTACAGTGTGTGATCGGCTGTTTGGGGCGTGGAATAAGGCATCCGGTTTGGACACCAAGCAGAAACGGGCTAGGCGCCACGGTGGAGAGACCCTGGGTCGGGCATCGAAGCTGCTCTTGACCGCTGCCACAGAGGTGGTAACCCGAGCTCTCCGCGGAACTGGAAACCTCACAACCGCCAAACCAGAGGTCCTGAGAGTGTGAGGGAACCCCATCTACCATAAATGTACCCTCAGCGAAGCTCCAGTAGCTGGAAGA…
>TCONS_00009855
CATTCAAAGTGTGAGATGTGTGACTTGAAAGTATTCTTATTTCCTCTTTCCCACAGTATCCCCATAGAACTTAAATATATGTATTTTTAATGGTCAATGAGTTCTTTAAACCACAAAGCCTTTAATAGAAAAGGAAGAGGAAGTGTGTAGTGGTGTTGCTAATTGTTGTGTGTGAGAATGGTCTGGTAACTGAGAGCTGAAAGAGAGCCCCCTGGTTGGTCGGTGAAGAGGAATGGCTTAGTCTAGAGCCTGCCTATTGCTCTGCAAACAGAGTCTTGATTGTATCTCTCAGAGCCTTACCCTTAATGGTGCCCTTTAGTTGTCTGACCATTCAGGGTGTGTAATATAGGCATTATATGACACCAGGCCAGCCTAGGCCCTCCAGGAGGTAATACTGTA…
>TCONS_00009859
ctaatcctctgtcatccccttctcctcctgccttcaatcttttccagcatcagggtctttccaatgagtcaactcttcacatcaggtgatcaaaatgttggagcttcagctttagcatcagtccttccagtgaatattcagggttgatttcctttaggactggctgTTTGCCTACCTACTGACAATTAAAAATTTTTCTCTATCAACAGAGGAAaataattacaaggtttatttaactttcactatgtaccaggcaccattctaagcactttccttagatgatttcctttatcctcacaaccaccctattaagtaggtgccgttattgttttcattttatagatgaggctaagagaagtcaagtaacttgtgcaaagtcacacagcaagtagcaagtag…
>TCONS_00009869
ctgggcctgtttctttatctactgaaagtcaaataagcaaacgattgagctctggcatctcttcaaactctgaaatCTCTCTTTTTGACAATTTCTTCTATGCTTAATTTCCTTATTTGTGAAAGGAGATAAGAATATCTATGCTAAACAATCTGAGGAATATACAAACCCCAGTGAGTTAAATTAAAGGCAGGACTAAGTGTGTGGAAGATGACATAGCCCACAGATGTGCCTGCActtgactcagctccttcctagccaggggtcctggataagtgctctcactgtttctaagcttcctttagttcgtctacaaatgggcagaacagtgctccttaatttaaaggactgtagtgaaaaataagcgagatGCTCCCTGGAACAAGTTCAACATTTACa…
>TCONS_00009873
GGGGAGGCCAGATGTGAAGACACCTTCACGCTTTCAAGGGAAACATTAACTTAGCAATCACTATGAATACTCACCTGCTTCTGCATCTTAAAAATGGGGTATTCTCCCCAATTTTGGGAGGGAAGTAGAGAAGCTCTGAACATCACCACCCGTGCCCCACCCCTCACAGGTGAGTACATTAAGGCCAGGGGGGATGCAGTATTTCCAGGGTGACACTGTTGTTAGCACAGAGTCTAGATCATTCTGCTCGGCACCTGGTTCTAAACCTAGTACATGACCTATGGGAACCTGATATTCCTCTTATTCTTCCTCAGTTCAACCTTCTCTAATCCCTGCTCAAAATACCTGGGTTCTCTTTTGGCATCTGAGCCACAGAGGCAGGCATCTTGGAATTTGCAT…
>TCONS_00009874
cacacacatttgagtgcctactgtgtgccgagcactggtccaggcactgTCAGTAGAGGATTGATTGAGGCTCTCAGGGTCTCTGTGTTTGGGCTGCTGACATTCAGAGATGTAAGCcagtgcttctcaaacatgaatgtgcatgtaaatcatttgagcatcttgtgaaaatgcacattctgattcaggaagtctcggtggggctagagatactgcatttctaataagctcctgcgtgatgctgacactggtggtccaaagcctatactatgcatagcaagAATGCAGAGCCCTTCTGATCCCCCCTCCTTCCCTAAGCGGCTGGCTGAGTGTTCTCATTTATGTTAGTGGAGTTTCACAATGTCACAGACTTGACCTTTCCTGTGAGGCTGTCAGTTG…
>TCONS_00010140
ATTAAATAAGTAGACACACCTTCTCCAGTGACTAATCCTCTGTACCTTTTTTTGTAATGGAATGATTTTTTTTAAGAATTAACAGCTATGTCTCTCTACTTTGATCCTTCACATGGATATGGAATACTTTGGTATGTGTTACATTTCCTCTTTTATGCTTTCACAATGACTTCAAGTATTAATAGCTATGAGTAACCTTGAATGCATTGGTCAAGAGGGACTATCTCATTCCTTTCTCTAAGGTTAACTGCTCCTGGGCTTCCCTAGCACTTTGATTTCATTTCTGATACATTTGTGAAATTACAATTATTCATTTACCTCCACCAGATCTTGAAATTGGAGTTACTGTGTTTTTTCCTGTCATGCATCTGCTATATACAATCTTGCCCTAGTTagtac…
>TCONS_00010289
gtgaacatcaagatgcagtcaagtgggggcaatgatggtaacagtgtcagtatcagcaacttcctggtctggcttcctgatctccagtgattgcaggtacgaatttgtttcctcagtggtccactctaccacgttgttctgagagtcatttctggagacacaacctaaagcttgtttcttcatttacatagaagcatcaaattccctgcattaactagttttctgcttaaaatacctagaataaacatttcctacacttggccttgactcatacaCCTATAGGCTAGAAGTCATGAACACTGAGCTTGAGATCTGGTTCTGTCGTTCTTTCCCCTCTTTGCACTTGATGAAGAATAACGAGCCTCATCCTGGTTACTTCCCAGAATCCTTTGTGAAGTT…
>TCONS_00010330
caagcagtgtgctaaaattttctgtggtttatgtcacttcatccttaaagtaacccagtgaggtttgtaatgttatttctactttgtagtttaagaatggaggcttagtgtgaagaacttggaccaagtcacaccaacaagggttcagaatttgaatccaaacctacttaccaccaTATTAAGAAAACATCCCTTTCTTATACAGACTTGAAGTTTTCCTTAAGGATGATGACAAAAAGTCATGACTGTCTACTACCATTTGTGGCATATGGTAGTGGTTTCGGTAATAGTATCTCTCCCTGCTTTGTTACTCTCTGTACTAAATATGGTTGATAGAGGGAAAATCGGCTTTCAAGAATTGGCTGGATTATCTGGGATAACTTTAGAATGACTCTGCCT…
>TCONS_00010331
GAGAAAGAAGTGAGCTGGATAAGAAAGTCTTTGCCTATCCAAAATTGAGGGCATTCTTGACTTTTATTAATAGAAGACATTTCCTTGAGGTTTAGATGCTACGTCCTCCAGGAGGCATTGTGTTTAAAGAAGTGACCTTATATTCAAACGCTCTCCATAGATTCTTATTTTATGTCTTATTTTTACTTTAGGGATTCAGTTCTTTTTTTAGATTTCTAGGGAGGAAGATGGCCTGGGTATTGACCCTTCAGAACTAGACTGCTAGGTAATGATGCTAATagcagttattgtgtgccaagcactattccaaagtttatatgtatacactaactcaatccgcccaacagatgtttgagatagatttactattgtgcttcatCAAATCTAAATgtgttgatg…
>TCONS_00010337
gacttgcccaagatcatgtatccagttaaaggcagagctttgcctagaagcagattctcaatacgttttctctAGTTCTGTTAGCATGACCAGCAGATGTCATCTTCTCCTTTGACCTGGACCAGTTTTTAGATGACTCAGATGTTCAGAAAAGGGGCAGGATCTGCCTTGGTGATGATTCCAGCTATTATGGTATTTAGAGGAATAGCTTGGGGCTAACAGTGGGAGAATGGTGACTGCTGCATCTTTCCTATGGGAGGAACAGTTCAGTTTAAATTGACTTGAAGGTGAACATTTCTTCCTTAAAATCTTTGTAAAAAGAGAAACCATTTGGTTGCAGCCTCGTGCAGGGTAATTACGGCTTGAATCAATTGAGCTCTTGGTGTATAGTTTTATTTC…
>TCONS_00010417
GCTGAGGGCAGGATCAGGGCTGGGTGGGACCATTCTGGGCCTGGACACTGTGCTGTGCtcagttgtatctgattctttgtgaccctttggactatagcctgctaggctcctctctccgtgagattctccaggcaagaatactgacgtgggttgccacaccctcctcctggggatcttccagacccagggatcgaacccatgtctcttatgtctcccgcactggcaggcagattctttaccattgcattacctaggaagccATGGACATGGACACTGGCACTGGGCTTCTTCAAACCTAATATAAATGCAAAGAAGAGTAGTAGTTCATCGTCATGGTGCCTCCACCTCTGAGCAAACTGTATGTTTGCACAATAACCTGCCTCACTAAGCCCTTGGCTG…
>TCONS_00010454
ctgactctttgcgaccccatggactgcagcctaccaggcttctctgtccatgggagtctccaggcaagagtactggagtggggtgccattgccttctctgaaaagactatatatgtaacccatattagcaaaagctttgaggggtcttcaataattactaagcatgtggagtggtcctgaaaccaaaatgtttgaaaactgcCTATGTAGTACTTATTAGGTACTCATTTTGTTGAAGTAATCATTATATTTATAATTCAATCATAATTCAGTCAATATCAATAAATGAGTATAGGCTAGTGAACAGCAAAAGAATTTAGAAGTAAGGTGAATGGTTACAAAGGAAAAAGACAAAAGAGTTCTCAGAAGAGAGAAAAAATTGGGAAAAAAAATACAAAA…
>TCONS_00010544
agcagattggggttcactctaatgacctcatttgaccttaattacctgtttaaaggccctatcttcaaatactgagtgttagaatttccacatttcagcccatagcaAGATTTACCTCCTTATCTCCTTTCTTTTAAGTGAATTTCAGATTCTATTTGAGTTATTCTAATTCCATGGTAACAATCCACTTAATGGCAAATTAACACGCTTATTTACAAAACAGTTCTGGTTGAGAATGGCTATAGGAAATACTAAAGAGACGTGCACTGCCCTTCACTGCAGCATCAGTTTATATGAACGCCCTAAACCCCTTCCTGTGGGGAGTAAGCTATCTGAACACTACAGTATGTTAGACCTGTTGGGATCTGCCACAGGCTCCCCTTGCTTCTGAGAAGCTCA…
>TCONS_00010545
GTCTGATATAGATAACAATTTCTAATCCAATATAGATTCTTATTTCTAATCCCCTCCATATGGCCCTGGAGAATATGTTGAGATAGGAACACCAATAAGCATATGGACTGATGTGCAGACAGACAGATGCATCCAGAGTGCAGGAGATGGTACTGTGTAGTTGTGGAAGAGTGTGTCAGGGTTGAGCTTGaaactgcaggctgagttcgaaattgcacgctactactcagtttcttgctagttatggaaactgaggtaggttaattcacctccaagcatccaacttgtcgcctgtaaaaaggggaaaatgataagcctgtaatatacactgagaactagaagtgttaatgcataaggaactcttagcagagtgctgccaaagagtTGCCACTAAACGCC…
>TCONS_00010554
cactgtaccatgcactttttaatgtattatttaatcctcatgatggtcctctgaagataattataatcttcattttgcaagtgaagaaactgagatcagaaaaaattaagtgacttgcccaaagtcccataggtagagcagtaattcaggaatagaaatcacagatgactcctgaatATAGTTATACACGTGTAGTACAAAAACATGTAATACAAAAGGGATGCAATATAAACTAATGCAGTTAAAATCACAACCAGGTTTTAGATAATAGGTGTATAAAGTAAGAGAAGTATAATAGTTTAGGGAACGTTCAACCTTATATAATTACTTGCATGATTAGCAAGAAAGCAGCCAAAAGTTTACCATTTGTTAATTGAGTTCCTGTGTTCTGAGGTACCA…
>TCONS_00010576
CCAGGCGTTCCCTTCCACGCTCGCGTCTCTGGCTCCGGGAGGGCATGCAGCGGTGGGTGTCGGTGCTTCCAGCCGGAGGAGGGGGCTGGTCCGTGAGAAATGGCCACAGGAAATTCCCAGGGCAAGGTCGTTTTCGGGGAACAAAGTCCCCCCGCCCCCTCCCCACGGCTGGAGCGAGCCCAAAAGTCTCGGGGCGGTGAGAAGTGCCGCACTCCGGGAGCTGGAGACAGGGGATTGGGGACGTAAAAACTTTTAAAAAAAGTAAATGCCCAAGCCAACTCCGCGAACCTCCAACAAAAGAATGAGAAAAAGCGGAGAGAGGTGAACCGCAAAATTGCTTTGCAAGCAATGTCCGGCACAATCAGCAACTCCTACCGGACTCCCAAGAGTTTACTTGCG…
>TCONS_00010577
CAGAACTGTACATGCAACTGTAAAAAATCACAAGCGTATCTAGTTCTAATTATTAAGagaaaaaagagcgaaaggaaatacaccaaaatgttaacaagctctctgggtgttaaaatcaagggaggtttttttgcctctctatttttgattttctaaaaattccaaaGCTTTGCATTCAGGACTTGTCTGTCACCACCTTTAATTACATCCAGCATCTCAGTTTCTCTGGGCATGCCATTACCTTCACAGTGATAGACACAACTGATAGAGCAGCTGCTGGACACATGGACAGGACCTTCAGGggtttcctattgtgtttttaaatatccccaaataagacatgagttctttgagagcagggacctcaagttctttgtcttgcccacAAATTTACAAATA…
>TCONS_00010725
cggtttctcactgtggtggcatctctcgttgcagagcacaggctctagggcatgcagacgtcactagttgtggcctgtgagctctagagcacaggctcagtagtgtggcacttgggcttagttgctccgtggcatgtgggatctttccagatcaggggtcaaacccatgtcccctgcattggcaggcggattctttaccactgagctaccagggaacccccTAGACCTAGGAATTTGAATGAGAAAATTTCATGAAAATTGAGATCTCTAATTTATGTATGTTATCCAAATGAAACAATTTTGTATAAACCTAATGTGGTTGGACACGTTTTATTTTAATGTTATTTATACATACTCTCAGTTTCGAGGAACAACTTCAGTGCTTTACAACCAGCAGTG…
>TCONS_00011028
CTGTTTCATTCCCCTACTGGAGAAAACCTTTTCTAGAATTTCAAAGAAATTTTTCTGATAAAAGTATTTGAAAATTAGCTGCTTGAGGTCTAATTCTTCAGAAATTCAGAGCATGTAGTTCATTACTGGGCTGTTATTAACAGGTGAGGGAGTGTGGAGGTATCCAAGTGTGTTGAATAAATGATGGGTTCAGAGAGGGCCCTTAGCAGCCAGCTCCTGATTAGAGTCTGCAGCCTTCCTGGCTCATTCCAGAATTCAGGCTTCTGACCTTGAGCACTCTCCCAGCAGCCCAGTATTCCCTCCTCAGCTGTAGCACACTGCTGCCattgcctgtttacaaggcattctgtgtgtctccatagtggtgagttcttttatggtagactatgtgtctaattt…
>TCONS_00011033
ATTGAATAGTAACTGGAGATTCATTTAATACATTGATATTTTCTCATTAAAACTTCCATCTGTATAATTAAAAAAGACCCTGTGGGTTAATTAATAAGATAGTCACTGTCACAGAGGCTCTGGGCTAGCTGTCTATatccatccatccatccatccatcTGTTCATTTACTTCACAAGAATAGTCATAGACCCTTACTTCAAGATTTTTTTTCCCTGACAGGGTGGTAAATTCATGTGAAGCAGATAGCAGTGAGTTGTACCGGTGTCAGTGGAGTAAGTCAGTGGTTTTCAGACTTTGTCTATGGATGTATTTTGATTAAATGAGGGCAGGATGGGAGCGGTATTTAATTTTTGTCTTCTGTTTTCCCCCTCAATGAGAATTCATGGAGTAACTTTTG…
>TCONS_00011048
TCTCAATGTGTTCTCTTAAACCAGCTTATTATTAACATAGAGAGTGGATCAGAGGAGCCATGTAAACTGTTCCATGGTATTGCGTAAGCAACTAAATTACAAAATAATGTGCGAAGGGAAATTACTGTATTTTATCACAAGTGAGGAATGAGAACCGAAAAAATGCCAGTGGTTAAAATAAAGAGTCTAAATCAAGCAAAGTCTTAAGATTCTCTTGTTATTTTATATATTGTGCTGAAGTTTTCCATTATGAAAGTGAAGTCAAATCTCATTGGTCTCTTTATTTTTTAAAAAAGGGGAATTTTATGTAGGCCAACTTATATCAACATCAGTCTGAGTGAAAGAAAATAATGAGTTTCTGCTAAGGTTCAGTGACACCACTTGGACAGCTCAGTACTA…
>TCONS_00011054
CTGCAATGAACACATACAGATAAATCAGAAAAACCAAGTTTACTGGTTTGGTCTCTCATTTGTTCTTTTGCTCattaattcatttataaatattttttgactcctggtaaatgctaggcactttgctaggtgataggaaGCTAATGTATACTAGTTTCTCTCGTCAAAAATCTGTCATAGGCTCTGTTTCTTATAACTTGCCCAAGAAATACTTCCatttaaaataataatattttctattttttgataatataaaCTTCAAAAAAGACTATAgggaattccatggcaattcagtgataaggactctgtatttctactgctgtgggcctgggtttgatccctggtcagggaactagatcccacatctcattcccacagccatgtggcatagcaaaaaaa…
>TCONS_00011059
agtttttgttcatttatatcatctgcctttttcttattgataatatgaaagttctttatatatcgataccatccctttgttggatttctttattccaaggagcttctcTTAATGATCAATTATGAATAGACATTTATTATATAGTAATTATGGATGTTTGGGCCTACATCTTCATTTATCAACAGCTCCAACCCAATTTTAAGAGAAAAGTATTAGGAACTTTTCCAGCATAAATTAAATGGAGCTAATTAGTAGCAAAGTGCTGATAAAAACTACATGAAAAGTTTAAACATCTGTTTACTAGAAAAACTTTAAAGGCCAACAACAAAGAGGTGGAACTGTTTGCAGCGTGTGTGTTGATGAAGGGCAAATCTCTTtatacatagtgttcatga
>TCONS_00011062
TACTGATTAGGTAAAGAGTTGAGTTTACTTAATATGGATTTATAATCATCTTCATATTTACAGAAGTTTATATATTGTCTCTTCTCACTTTATAAAAACTTCACATAAATCCTCAAAATATCCCTGTGAGTTTGGCTCTGTTTCTTCAGACAGAGAAATAAGAATGCACGTAACCATGTAACCGATACCATGTAACCAGGAGGTGTTAGAGCCAGTATGCAGCCTCATATTTTCTGACTTTTAGGTCAAATGCTCCTCAAACCACATTAACAGTGAGGATACACTGTTTTAACCTGGATAAAAAGGAATGTAAAACTCTTATGACCAAAGTGAGAAGAGCTCAGATGAAAGGTAGGATGAGAGGCCTTAAAGAAGTGACTCTTTTGGCAGCAACAGGTT…
>TCONS_00011074
TAATCTTGTATTTACTGGGCTTTCCATAGGATTTGTCAGAACTCTTTTCCCTGAACGGATTAGACTTTTATTTTTAGATCAGTCATGATTATTTGCTTTCTTAAGTCTATAACAAGAATGTAAGATTATTATATTTATATAACCCCATTTGATACAAAATTATCATTAGCTAGAGTTAAATTAATGGATATCCCTTGTGCACAGTTTCAGGCAGACTTGGATAGCACTTTTAGCAAGAAAGGTAAATCGGTTGTTGAAAATCCTCAGAGGAAGGTCAGTCTAGTTAGTTATGAAAAGTCCTTTAGGGAGAAAGAGTAAGCTGTTTCAATTATTTATTTATttttgatgtcaggaaaaactgagaaagcagtagctagagggatcaatggttaaagaggt…
>TCONS_00011076
CAGAAAGTAAGATTCAATTAAGTACAGTTGTTTCATCTTTAAAAAAATCATCTTTCCATCAAGAAATTTTGGCAGCTGTATTGATGACTTCTCAAGAGAGGGGCAGATGGGACTATAAAGACGCCTGAAATCTTCTTTTCCCACTGACTTCCTAATTCTTCATTTTTTTTTTTCTTTTTACTGTCAGGAGGAACCAGGCCGTAGAAATCAAGTACTCTGACTTGCCCTCTGCTTTTCCAATCATAAGTTTAGTTACTCTAGCTGTCTCTTATCTGTTCAGATGTTATAATTTGTAGTGATGGCGTAAGTGGATGTAATGGAAGTGGAAATTGGATAGGATCTAGATGGCAGATTATGGGCTTAGTTTCAAAGACTGTTTTTACCTGGAGAATAAATAAA…
>TCONS_00011077
ATGGAAATGGTCAGAGTGTTGGGAATTTGATGGTTGGTTCTGGGAATATCAAGAATGGCTGTGACTGATGAACATAACTAGCTATAAATTTTGAAGTATTCCCGTGCGTCATCAGCATTTCATCAGCTTATTGTCTTAGTGTTTTTTCGTAGCATTTCCTTGTGAATCCTATGCCTGGAGGAATCTGCAGGGTTTCTAGACACCACACCCCATTTGTACAGTTACAGGCCTTCTGTCTTGGAATTTATGTAGTTGTTTATTCAGTCTCCAAGATGACTAGTTATTTGAGATGAGTGGAAGTTGCATTTATTAATGAGATCAGACCTTGCCTTCTTGTTCACTACTGGCCAGGTACAGGTCATAATAGTATTTCATTTTCTTAACTTTGAATAGTGTTAA…
>TCONS_00011079
CATAATTGAGAACATGTGTTACATTTGGACAGTAGAGAATGTAAGTAAACATTTCAAGGGTAACTCTTGCTCTATGCTTGCTATCTCCCACAGTGCCTTTTATGTAGTAGAGGCTGAACACAAAATTGTTAATGATTTTAATTCTGTTAATTTTTGACTATAAGGGAAGATAAACTCATTTTGTTATCGTAATATGTTATCCAGGGGTGGTAAACAACATATTCTGCGAAAAACCCACTAACCATAGTAAATAAAAATCAACGAAAGTCTTACAAGTAAGAAGTAATTTAGTTTTTACAAGTAATGTATTTTTTAAAGAGAAGGATAAAATGTTTTGCAATCTGCATTTGAAATTAAGATTAAGAAGCAAAGCATTCTCACAAGTAAGTATGTGAAACA…
>TCONS_00011086
AAATAGATGACCACAATGAGTTTTAATTTATTGTGTTTTCCTTCCTGCTGTGGTGACTATGGTAATTAAAAAAAATAAAATGAAGTAGCCTAAAGTTAGGCAAACAGCAGGTGAAGAACAAAACCAAAGGTGTTAATTACTTTGTTAAGTGCCAATAACTGAGATTCTAGACCATGACTCCTGTGAATATAGTTTGAATCGCTGTGACTATTGTTAAAACATTTTATGTCTCCATAGCTTGTAATACTTTCTCATTCTCGTTCTTTTTTCCCAGTGTGCAAAGTTGACTTAAAATACTAGTACAGATTGAGGAAGGATAGCTTTTAAAGATTTTCGAGGAAGATAGGGGCCCTTGCCTGGACTAGAATAAAGGAGAAGAAAATATATTATTGACTACTT…
>TCONS_00011087
GCAAGGAACAAAATAGCAGAGCTTCCAAGTCCTAAAGAGTTACGCAtagctctggcagttaactaattttggacaagttacctaattaactgagtttgtttcctgaactctaaaacaaagataaatactcttcaggtaaatgctcttctaagttgcctcaagctcttaagttctctaattactgtgTTATAGTCATACACTGATAATGAAACAAAAATTATCTATGTGCATAGTTATATTTTGCAGTAAAGAAGATGCTTTATATTTGTTAATAGTAGACTTGAAATTTCTTTTGTGTGTGTATAGTTGGTTATACTTGGCCAGTGAATGCAAAATTTCAGGTTGTAACTAAGAAACAGTTAACGGTTTCTTCTAAGGAGCAAGGCTATCGGTTTGTGG…
>TCONS_00011089
CTGATCTTCTCTGTGATATCCATTCTAGGATAATACTTATTTTTTAAATTCTACATTCCTACCTGTTCTAGTTTGTGAGTCCTAAATCCTTTTTTCCTCCCCACTGCACTTATCCCTGGGGAAGTTCATTCTTCACATTATCAAGGTCTGGGCCAGATTTGTTTAGTGAGAATGTAGAATTCTTCTTACAAGATTTTAAAAGAACAAGTAAGATAATTACATGAAAGGATCTGTTTAGGCTCTTTTGCATGGTAGGGGGTGGACCAAATAACCTTTGGATCACTTCCACTTGTATAATTCACCATTTCGGCAGGACAGCAACATTTCAGGCCAAAGTTCAACTTTTTTTTATTATTAAATTCTTTTATCGTCACCAGGAAACTAGAGAAAATGAATTCT…
>TCONS_00011093
tgtgttggtttctggcatatatcgacatgaatcagctgtaggtatatttatatcccctccctcttgaCAAGCTTTATTTTTAAGGATAAACATTTTGAGGTTTCTTCACATATGATCTGTTAGTGAAGACCTTCCCACAATCATTATATGTACAGGTTTTTCACTGTATATATATGCATATGTATAAATGATGCAGTCAAAGATATGATTTCTCAGCAAAAGATTTCCCACATATAGTACATCCATGAGGTTTCTCTGCAGTATGAATCTTCTGAAGTGTAAATTAATTCTGACTTCTAGCTGTGGACCTGCCAATATTCAGTGCATAAGAGTTTCTCTCCAGGAAGAATTTTCTGGTACGAATGAAGTCTTAATCTTTTGATAGGAGTTTTTCTGCAT…
>TCONS_00011094
tctcattcaatcatcttaataactttTAGTATGGTTGTGTTTTCAAGTGAGTAATAGTTTCATACTGGCTAAGTAGAGCACAAGTAGCAGTCATTTGAAGGGATTCATTGAGAAAATGTGTAAAACTACAGTAACAGAGGGTAAATGATTCAAATCTGCAGATATAAAATTTTCTTTTAGTCTCTGTAGGATTCTGCTCTTTGAATAGTGATAGAATATGGTCTAATGTTTAAGCAGAGAATCTGAGAGTTGTGAGATAGTATTGTGAACTTTAAATCTTTACTAACTCTCTAAATCATTGTATTTCTCTAAAAATCCCCAGCTGGAAATGTTGAATGAATGTGCTTAGCTATTACTGAGGGGCATTTTTTATACTCACAGGCTTAGACCATCGGTGAA…
>TCONS_00011095
ggacgacagaggatgagatggctggatggcatcactgacttgatggacgtgagtctgggtgaactccgggagttggtgatggacagggaggcctggcgtgctgggattcattgggtcgcaaagagtcggacacgactgagtgactgatctgatctgatctgatctgaACTTTCTGTTTTTCCTAACACTTACTTTTAAAGAGAAAGTTTAAGTGTTAGGGATGACCCACCACTGGCAAAGTTCATACTGAAGAGGAGAATGTGATTGGGCTTAATCTGTTTTCAGATTGGTAAGTGGGCACTCACCAACCACCTATGGATTGTGGATCCTGAGTCAAGTTAGTATCTTTCATCCATCTGACTGAGGACAGAATCATATGGTATAAACCTTGGCTGCTAC…
>TCONS_00011096
caacatcttgcttaataaggaaacagcaaaagcatttccataaaattattaagacaatacctctattcccactatcacttaatattgatgtagagatactggccaaagtagtcttataagaaaacaattagaggtaaacaaaaagttggaaagaggagtgttaatcatactttgaagcttatatattgaagaattggatatctggaaaagtgaagtgactcaactgaaaacctgataaaaataagaaTGCATAATGACATGCTGAGAAAGAAGAGTATAGAGGTGAATTAGTCCATCTTTTTAATAAAAATATTGAACTATAATTTATGCTGATATAGCTGAGTGGAAAAGCCTGGGAAATTCAAAAAATCAATGTGGGATAAATAGACATACGTGGAA…
>TCONS_00011099
TATCCAGTGTGTCCAAATTTCAGTGAATGATTTTGATGCTTTGGGAGTGGCTGCATTCCATTAAAATGACAACTAAGCCAAACAAGTAATACTTACAAGCATACACATGAAAATTTGTTATGAGGAGGATAATCCTCATATTTAGTTACTTTTTTGCTAATGGAGGAAATTTTTGGCAGAGCCTTAAGTTATCTTAAGCGTGATTGAAGATTCTAAATATGAGATCTCAAAGGCTCCCATTCACCTTATTCTATAAAATGAAGCCCAGCCATTTAAATGAGCCAGTTCATATACCATTTGAATGAACCAGTTAATATACTTTCTGCATAAGCTATGTTTTAAAAAATCTTGATCTTGTATCATTTATAAAAATTATGATTCCATGTTGATTTTATGTTA…
>TCONS_00011101
CCCCCACTTTCTCACACCTGAACTAATATTTTGCCACCTCTCAGGGTTGTCATGAACACCGATGAGTTTCATGTCAAAAAAATGCCTTTTGGAAAGAAAGTCTATCTTATATAAGTAAGTACACAATTAGTATTGGCCACAGCACCTAGTCACAAGCCTCTTGAGTGGGCAGTAGGTACCCTTGAATGAAGTTAACCAGATCCTCATTTTGCTGAGGACAGACTCTGGAGTGAGGTCTGCTGCTGCCTTGAGAGGACACATCTGGCTTAAAATGTTGAAAGCCAGGTGCTCCTTACAGCAGCTACACAGTAATGTCACTTCACTGCTTCTGTTTTCTGCTAATCTGGTGAGTAGCAGATGCCTCCTTCGGAATCCCTCCCAGAGCGCTGGCATGCCATG…
>TCONS_00011102
TTTGGCCCCTGGTTTTCATTTAGATAAACACTAGGGTATAAATCTAGAATATAAGCTATATGGAATGTTATATTCATATTTCTGAGAAACTTGAAATATTTACTGTTATCCTGAAACTCAGAGAACTGTGTGATGAACAGCTTTGATGTGAAATTATACGTACCTGTTTGGAGAATAGGCTGAAGTTATGTTCAACATAAAGGGGTCCAAGATCATTATGTTAAAAGGAAGTAAATCTATGTTTTTATTGTTGTTCTTGTTGAACCGTATGGCATGGAGAGGAGGAATGAGTTAGGAAACAAAAGCTAAGACTGAATTAGCAAAGGCCAGAAGCAACAAAAGAAGGTTTGGAAGCTTCAGAAGGAGTGATTCAGGGGAATTTCAGTTGAGGGCCTCTTG…
>TCONS_00011120
CCCACAGCTGCAGCCCCACTGCCCCCCACCCCCGGCACGGGGCCTCCCAGGGCTTTCTGAAGACAACCGGGCCGCCTTCGCAGGGGCCTGTGGGAAAACCCAGCACAGATGCGCTGTGCAGCCAAACCTCCGAGCACTGTGGGCCAGGGGAAAGTAAACCCCTCAGCGGTCCTGAAAAGAAGAGGAAGGGAAGCAAAGCACACAGAAAATGCAAAGACCACCCACCTGATGAGCGCCCACCTTTCGGAAACAAATAGCTGCCAGCTTCCCAGGCGCACTTCTAAAAGAACAAACAGGCTAAACACACCACCTCAAAGCTCCGTGCACCGAGGGAATTGTGGGAAGCCCGGCCTCTTGTAAACATTGGAAGCTTAATTTAAAGTGCATTGGCCTCCGTGG…
>TCONS_00011137
TCTAGAGCAGCAGGAGTTGGGAAAAAGCTTAAGCAAACTAAGGCAAAATCAAGAATGTGACTGAATTTAGTTTAGCGCCCAGCTTTCATGCCCAGGCTGTCCGAGGTGCGTGAGACAGGCTTGCAGTGGATTGGGACTGAGCCTCACCAGGCCACCTAAAACTGCTCCTGCAAAGTTCAGCCAAGGCGAAGCCACACAGGCTGAACTCTGATTGCCTGGGGTAAAGGACACTGTGCCTGCACTAGCCCTTCTCCCTCCAAGATTTCTTAAGTATTCGACCCTGATTCTGTATGTTCCAAAAGTCCCATTTTTCAGACTATCAAACACTGAGAGATGTGACAAAATGTACAGAAAGGATAATGTCTAGGTTGTAGGCTTACTCAACCTAGCTTCTTCCCA…
>TCONS_00011140
CAAGGTCCCGCCGCCCTCCCCGGGCGGGCGCTCTGCCCTCAGCGGCCGGACGGCGCCTCCTCCCCTGCGCGTCCCGCACTTTCGGGGCCGCTGAACTTTCCAGGCCCCAAGCGAGCCAAACTCCCAACCTTCCAGGCAGCAGGCCTGGCCTTGGATGGGGCGAGGCAGGGAGGGCCCCCCACCCACCCTCGGCGATACCCGGGCCGGGGGTGCGCTCCAGCCGGGCCCCTTCGGCCTCTGAGAACGTCTGGAGGCCCTGTGAGCCGAGACCACAGCCTGGGCCGCGATTCCTACTTCTTGTCTCTTGCCTGAAGCCGCCCCTGCAGTCTCCCGGAAGGCCTCCGAAGGCTGCTCCCGCCTGCAACCGGGCAGGGGCGCGATGCACGTGGTCGCACTGCC…
>TCONS_00011259
TTTGGAGTTTGTTAGGAGTTCATACTTGATATTGTCAGAACGTAAGATTTTTAGGAACTTGATTTTTTTCTCAGAACCTGAAATAACCTCAGAAAGCAGCTAATGATAATGAAAGTAGTAGAAGGCCAATGTGTTGATGAAAATGCCAGTGTATTGATTTACAGGTCTAGAGATGGGGGCGGTCTCAGCCTCGCACCAGAAGGTTTGGTCCTCCGAAGTTAGTTTATGGACGTAGAGCACAAGGACCTGTGTAATTCGGGACATCATTTTCTCCCTGGCTGGGGATAGCACACTTTATATTTTTTCTACTTTTCTAGCGATGGGATATCTATGTCCATCAGTTTTAGTGTCTTCAGTCTGCAGTAAACGTTGTCAGATTTTGGTCTTTGGCTTCCTTTT…
>TCONS_00011733
GGGATGGGGGCCCTGACTCTCGCTCCGTGACCTTGGCTCTGTTCTCTGGGCACTGCCGCCAGCCTGACACGCTCACCTGAGACCCCGCGCGCTCCCGCCCGCCCCGCGCTCTGCTTCTTCCGTGCAGCCCGGACCTCTGGCTCCTTGGTACTCTTTCCCCGCCCAGTGTAGCTAGGCACCTGGGCTCGGCTTGTTCAAGCTCAGCCTTGAGCAGACCAACAAGCCGCGGAGAGGCCAGAAACTGGCAGCTGCAGGAGCGCCGGCTTCCTGTTCTGTTCTCACAGGACAGCTACCAAGACGGGACAGGGAGAAACAGCAGACAACATCACGGTCCTTGATAAGCTGCTGGGTGCGTGGGTGGGGGTTGAGGACGCTGGGCACTGCTTTGCAGGGCCGCCT…
>TCONS_00011753
ATGCCACATCCTCTTAAGAGCTTTTCCTTTCTTTTCTGCAGATGGCAGGAGATGAAATGGAGTAGTTAAAAAGTCTTCCCTTTTGTGTCTTCAGTTTTTGTAGTTGTCTTGCTTATAAAGAAAGGCAAAATGGGAGCCATACTGTCCTACCTGGTGGAGTTAATCCATACGTCTTATACATGGAGTAGACTTCTCCTACAGTAGTGAGATAGTTGTCCAGGTCCAGAAAGAAATATTAACTGCAGTAACAGAAAGTTCGGCTAAATTAGGTGGTATGGGCTATCTTCATAATTGGATCTTTCCCGAGGAATCAAATGCCTAATCTTGGAAAACTGAAGAAGGACCCTAGATCCAAGGGCTCTGCCTGCATCTACTGCTGGAATGCTCCATCTCATGAAT…
>TCONS_00011792
GATTAATTTCACTTTCCACTCCAGGCCATGCCTTGGCAATGACTGTTGCTCGTTTGAAGCAGAACAGGCAGACAAAGGGAAAAGGCATCCCCTGGCTTGCCAGCCCTGGCTCCCTGCCATGGTTAGAAATATCAGCAGAATACGCATCCACTTTCTTTTCTTCTTGGAGGGAGTGTAGGGGGTGACTCTTGGACACATCCACCCCCAGACTTGATCTTTCTCTGCGCCCCTGTGCCTCTTCCATCCCAGCACAGAGTTACTCCACACAGTCTGAGCCAGGTGATCTTTGCCCACATCGTCTGTCCAGACTCCTTACCCACCAACGTCACCCTATCAAGCATCTTGAAACAGGTGCTGAAATCTAGAAATCTTGGCCTCCTCAGGGATCACAGCCCATGG…
>TCONS_00011873
AAGCTTTTGAGTTGGTACCAAAAAATGGTTGTATGTTACCTGTTTGTAGTCAGCATCTGGCATGCATATCTCCCACATTAGTAATTTTCTGTTAGACTTAGATCTTTATAGATATAGTCATATCCAGTGTAAGTAACCCAAATGTACTAGTCTATGAATTAGCATAAATAATAAAACAAATTTTCCAGTTACTGAGAAAAATATGAAAAGCTGATCATAAAATCTAGTTGAATAAAAGGAGCCTTGTAGAGGGGTTGGAGCAACtgggagattgggattgacacatatacagtattgatactatgaataaaataggtaattaatgagaacctactgtgtagcccagggaactctacttaatgcactgtggtgacctgaatgggagggaagtccaaaagg…
>TCONS_00011909
CTTTTGGGACATATACGTTTTGGATAAATACTAACATGTCAAGAACTAGGTTGTCCTCCACTTATCCTGTTTTGTACTTTCTGATAAGTCATGTAAACAGATCCTTCGGAAGGAATGGAACTTGTGGGGAGGATTTTTTTAACTGCTAAGATAAGCACGTGTTTATGAGTAATGAAACCTGGCTAAAGTAATGTTGGTTTCACTTCTCTTGAATCTCTGGTGAGGGCCGGTCAAAGCCTAATGTTTAAAAATTGTGTCTATGCCTCTACCTGTGCACTGAATCACTTCCAAATTGAGCAGTCAAACCTGGTTAATCTAAATTACTTTGCAAACTTCATTACATTACTTGGCTTTTAAAAAATCCTATCAAATTTAATAAGGACATATCTTACAGCTGGT…
>TCONS_00011941
GACTCAGTAAGGACTTAATGTAGCTTGGGGGCCTCAACCAGCAGCTGCTGAACACTAGCTTGGGTTCCTGCGAAGGGGGAAGCGGTCTAAACTTTCCTTTAAGCTAATGATTTGATCATCAAATCAAGATGTCTCAAACCTATAGTTCCAGTTTTAATTGATAGCATTCTGTTTGAAAGAGCAGTAACTTCAAGGGAGGAGAGTAAGAGCTTTGATTAACCACAGAGTTTGTATTGGACCCTGCAcatcaagtcatttggtccttgcaacagtcctgggaagggctgtcgttcttcacagggaagcacccagggaccccaggaaaccagtggtcacccaatgtcatataactaacaaaggagggagtctagtttgaattctgatgggtgtgactccTGT…
>TCONS_00011942
TTTGAGGGGAGGCGGTACATCAATCTTATCAAATGGTATGTCTTGTTACACAATTGCTATTAATCTCTTGGGAAGATCTGTCCAGGTTAGTACACATAGACTTGCCTGATGCTTCCTAACTCCTTCAGTGTATTGAGTTTATGGATGGGTGACGGTTTATTTAAGCATTTCCGTATTTACTTGCTTTTTTGTTCTGCCCCTTCTTTCAGACCCTGATGCTATTAAGTTAAGTGCTAGAGGTATTCAAGATTGTTTACTACCCAGTTACCAAACGTTCCACAGTGCCTCTCATGTCCATAGTAAGAATGAACTCTGGATAAATAGCCTTTCCTGAAAACTAAAATCCACACAAAAAAATTCAACTGGTCTTGATGAAAATCCTTCTGAATCCTACATTCA…
>TCONS_00011968
AAAAATGTTATTTTTTTAAAAGAAACAGGTAGCGTTTTAAATGATTTTGAAACCTGTCACTCTGCAGGTCATCTGAGGCCGGCAGCCTTTCTGCCTTCCTTACTTGAACTGATGGTCAGAGGGAGGAAACCCTACCACATCACTTCCACGGAATTCCACTCCCACAGAATTATTACATACGTCCCACTCGTTTTCCTTTTAACTCTGATTAAGAGTGACATTTGTAAACTCCAGAGTCTGACATTCATTTTGGACAGTAGTGAGTAATCACCACATCTCAACAAACTTCCCTGAGTGTACGTTGTCCACTTTTCTTCTTCAGCATTTTCTTTCTCTTTTCTTCATTGTATTCTGTGGTTTTTATTGACTCAGGTTTTGAGATCTATTTTTGTGCCTTAC…
>TCONS_00012021
GGAGTGGGCAGCACCAGGCTCAAGGTGTGCCAAGGGAGCTCACTTCCCAGGCAAAGACTGTTAGCTCTGCCATGTCTCATAAGCACAGTGCACCTGGATACTGGAAACAGGCACAGGGGAAGTCTCCCCTGACACCCACACTATAATGAGAGCTTTGGGCTCAGCTTCATTCACCTTTCCAGCCCCGTCATTGCAGACCCAGTAGGTGAGCTCTGAGGGGCACATGGCACTGCATGTGGGGCACGGAGGGATGGCCTCTCCTTTCCACCCCAACTGCCTGCTCAGAGATTGGGCCATCAGCCTACTCTGATTCAATTGACTTCTTCTAAACCTTGCATCCAGGGGCTGCCAGCGGCCAAATCCCCCTGATTGTCTGAGATGTTCCCGACTTCAGAGAAT…
>TCONS_00012110
CATCAGTTCCAGTTGAGGGAAAGGGATTTCTACCGAATATAAGGCTGAAGTGGGCTGAGAACACTTCACCCGGCCGCCTGGTCTCAGTCCGCAAGCTTTCCTGAATATTCTCCTTCATCGTAGGCGATGTGAACGCGACGGGGGAAGTGACAGGTCATCGTGTTCAGAAGGAAGTTTGAGGGCTGCCCGGCGCCACGCCTTGCTTCCGCTGTCCTACCTACTGAGAATTCCACGTTCGTCAATGTGGGCTGGCCGGGCATCACCTGGGGGAATGACGAGATGCTCCCGCTTGAGTCGGAGAAACCGGGTCCTGCAGGTAAGGAATGTGTAAAGCCAGACCTGGCGTTAGCATCATCTGGGTCCCTGGGTTCCCACCTCAGGGCGTGAACATCCACACCT…
>TCONS_00012125
CTAAAATCTGTTAAGCCAAAATAAAAATGACGGCTACTTAAAAATTTTCCCTCTTTGTTGTTGCTACAAAGATTGTCTCAACAGAGTTGCGAGTTCCCATCAATGTACAATTAAAACCTCTTGTACAAATGGACAGGGATGAACCATCACAGGACTGCCAGCACACGTCCTGAGGATTGAAGTGATACGCCTCAATCAAACAAAGAAGGGCTGCTCTCTTGAGCTTGGAGGCTTATTTTGTAAAAGTGAATTGTTCCAGTTGGCCTTAATCCCTAAGCAGTATAGCTCCTTTAAAGCCATCTTTATTCATTCACACCAGTTGACACTTTGAGAAATTCCCCCAGCTACTGTTCATCTAAGTCTAAATATATCTGTTAGAGTTGAATGCGTTTAAGAGGA…
>TCONS_00012126
TGTGAATAAATTTCAGAGAGGAAAAACAATTACTGTGAGTAATTTTCAGAAAAACAAAAAAAGCAAACGGCACCAGAAGATATGTCGTGCACAAAATGCTAAATAGATATTTCAGCTCCCACTTCATTCAGTGTTGTTCCCAACTAAACTGGATTTAAGACTTTGTTGTTGGAAATTAAATTCTTCCTTATGTTTTGGGCTTGACTATTTGAAACAAGAGTGTCTATACTAGCCTCTCCAGGTACATACTAACCTGCTTCTTAATGTGGCTCTGTTTCCTACTGCATGTATGGATCTTTGGCTCATGAGAATCATAAATGTAGAGATTTAAAGAAAAAAACTTCAGCAAAGATGGCACTCCAGTAAGATTCTCTGGGCATTAAGACTGTGTTTAGCATA…
>TCONS_00012255
ttcctaatcagctctaacttctaccagccacaacctccagttacccctgcatcattcaaatctagcctccaattaaataccaaagtcatctctctgaagcacaaatcttaccattatccccctgcttaaactccttcagttgctcttaataggctgcagagtaacactgatgttttttaatgtggtgttcacaggacacctctggaccttctcctgtGTGTCTGCGTCTTATACTTTATGCTGCTCAGCAACAATCTGCTCTTGGTCCCATGCGCTCACTGCTGCTTTTTTGCAGGTGTAGCCCAGTGCCTGGAGTAGAATAAGTGCTCATTAGTCAAATGATAGTGAATAGTATAAATATGGGACCCACTGAACCAGAAGTATCCCAGGGTTGGAGCT…
>TCONS_00012261
AGTCACACAAACTCAAATTATGAGGGCTTCATCCAAAAACTTTTGGTTTAGATGACTATGGATAGCTGTGTGTTTGTTATCCTGTATTTTATAGAATCTGGAGAAAGGCTACACCCTGAAACCTGTTCTGTGGTCCTTAGGAAATGTCCTGTTTTTGATCTTTTGAGTCCTGTCCTCACCAGGGCAGCTGTTGGGCCTACTTGATGGGCACCCTGGCTGTCTGGTCACTACCGAGCACAATTCTGACTGCAGGGTCTCATTTTCTGTCTTGCCACTACTTCCTCCTGTCATTCCATGTCTGTCCTTTATCTCAGCCAAGTTTATGGGGTTGCCCCACTCAGCCATAACCTTTCCAGAATATAATCCAGAGTCACCAGACAGTCCCCTCACTCTTGCACC…
>TCONS_00012303
CCCACTTAAAAGCCTGGATCCCTGCTCTTCCACTGGGCAGCTCATAGCAAGAGGCCCATGTACATGGGTGGTAATGACCTGTAGCTGAAATCTGGCAGACAGGGACCACACAGCAAGTGTCCCCAAAAGGCCACCCACTGTCTCTTGTCCTGAAGAAACATTTCCTTTGCCTTTCCTTTCAGACTGGATTCCCACTGAAACTGTGCATTGCTCTACAAGCTCATGGCTGGGGACCACCTACCACTCCACTGCCTGGATGCCCACCAGAGGCTCAGCCCCTTGGAGTGTCAGTCTAGGAGTGGGGAAAAGGGGGAGAAGAGGGTGACCCTAGCCAGACTTTGTGCTCCCACAACCCTGAATGTGAGAACAAGGAAAGCAGAGATGAGCTCTCTCCTCTCA…
>TCONS_00012306
GTGATGCAGTGCATGCAGTGCTAAAGGAGTTATTGCGGCCCTGATAACAGCCAGCTTGGAATGTTCTGGGCTAGGTCCTGCCTGAAAAACAGTCAGTGTGGTTAGCTCAGTGGTGAAGCTGTCACACGCAGAAGTGCCTTGCTCAGCAGGGGCAAAACCAGCACACGTCTGCAACAACAGAAACAGTGAATAAGGTGGAATCCCATGCACTCAGTAGTCTCTGAGATCCTAGCTAATTAAAGCTTCAAGGGGATTCACTGGGAGATTCAAGGACATCACTTTTCAGAGGGTGGGCAGCCAAAACTGGGGACCAGACTGGTTTCATCTTTGGTGTCTCGCTGGAAACACTAGGGAGAGCTCTATGGTGGGTGTTCTAGAATGCACAGAGAAGCTGAGAGT…
>TCONS_00012307
ACAGGAGTCTCAGCTGCGCAGGAGGCCAGAGAATTCTGGACCCCAACATGATTGGTCCTGGTGTCCTCCTGGCCTGAGTCCTGGGCTGCAGGACAACCCTAAGTGACCTTGCTCACCAAGGGGGCCCCCTAATCACCCCAGAGACAGGCTACATCTGAGAAGAGGAAGTCACAGCCCGGCACTAAGAGGAACTTTTGGTAAAGGGCCCAGGCACTGTGTAAAGAGCACTGAGAAATTCACCTTTGGGAAAGGGACTCAGTTAATTGTAAGCCTGGGTGAGTACCTTTAATGTTAGCAAAACCCCCCTCAGCATCTAACACCTAGCAACCAGAGAGCTGGCACTGGTGGCTAGATGATGAACTTCCTTATCCACTGGGAAAAGACTATAAATATCGAATC…
>TCONS_00012398
CGGAGAAGGATTTATCAGCTGTGATCGTGGATCCAGACCAGGACAGCAGCAGGGGAACTACGTCCACTTGGCCTGAAAGTCTTATCACGCGCTGCCGAAGACAGGGGAGATCTGCCGGAACAGCTGCACTGGTACCCTTGTCCTGCAGCCACTGCTTTAATGCTTAGGAGGGGGAAAAAAAGCGACTCATaggccccagcgagatttgaactcgcgacccctggtttacaagaccagtgctctaacccctgagctatggagccCTCGCGTGTATGCTGCCTCTCTATCTTCCCTGTTATAGGTGTTTTCAGTAAGTTTACTGTGTTAAATGGGATTTTGACCCAAGCAAAAATCCAAGGTATGCTGCAAAACTGAAAACTTTCTCTGTCCTGTCAACCA…
>TCONS_00012417
atttccttctccaggggatcttccccacccagggatggaagctgcctgttctgcattgtgggcggattctttatggctagccaccagggaagctttCATTCAGTCTAACCACTACCTACTTCAAAGAATTGCACTGAACAAGTGGTTTATGAACAAGCACCTATTTGAGAGCACTTGGTATcaaccagggattgaacctaggccacagcagcaaaagtgctgagtcctaaccactggactgccagggaatttcACCAGATTCTTTTCCATTATAGATTGCTAGAAGATATTGATAACCTTTAACTATTTCCACTTTTAGAGTCCAAGTAAGAGTTTCATCAATAAGTTTCATCCATGGAGGTGAATCTACACCGGAGATgtggtatgataaagaaagca…
>TCONS_00012525
GGAACATTCCAGGGGCCTGGAAAAGTCTTGCAGGCAGCCTTCAGTCCAGAAGTAATTTTTTTCTAGCCTGAAGTCTGGGAGGTTTGTAAGACCCATCCTAACCCAGAGGTACAGAGAAAACGGTTTTGCCAAAGGCATTAGTCAAGCATTTTTCCACCAGAGGAAAGTTGTACCTTTGACCTTCAGCATTTTATGGATTTATGAAATATGATAAGAACATAAAAGACTAAAATGAAAAAAATACCAGACTCTATGTCTTAAAAATTGAACTTTGCAAAAATAACAAAGAATCTCCAGAATCTATGTAC
>TCONS_00012548
GAAGATTCCAAATGATGCCAGACTAAGAATCTGAGATTTAAGGTCTTTGTTATTGTTGTTTCTTTGGGTTTTGTTTTTTTGGTGGTTGTTGTTGTATTTTTGTGGGGGGCGGGGGCACATCATAAAgcttgtgggatctcagtttcccaatcagggattgaagccacaccctctgcagtagaagtgcagagtcttaacttccagggaccaccaagaaagtcccTGTGCTTTATCTGAATGGGAAGCCTCTGAAGACTTTGGGGATGGAAATTGAAATGAACAAAGGAAATTCATCTGACTCTAGTACATAAAATAATTTAGAAGGGAGGGGAGGATGAGGTTAAGAAGGAAATGGTTTTGGTTAATGAGGTTGAGAGCGTCCTGTTGAGTGTAAGGGAA…
>TCONS_00012550
GGTCTTTAGGTCGACACTATTGAAAGAGAATATGACTTGAGAGAGAGAAAAACCTTAGGAAGGAGGAAAATCATCTCAGCTTGAGACAAGGAGAGCCTGGTTTTCAATAGCAGAAGAGAGAGATTTCAAAGGGAGCCTATTGGGACCTAGGGGTTACTACCTACTATAAGTGAGAAGAAAAAAATGACAAAACTGCCCTCCCCCTTTTTTTCAAATTCCAGAAAATAGTGTCTCATGAGTTAGATAAAAAAGAAAAGAAGTAGAACCAGCAGGGAGAGATCTATCCTCCCtatttacacacatttacacacacacatatatatataacatatttacatatataaaatgtatttatatataaaacatataatgaatctcatatatgtataGTATGCATTT…
>TCONS_00012553
TGAGAATTGCCCAGCGGCAGCTCTGTCCATTCGTAAGCAAACCACTAACCCCACGTTGTATTCCTCTTTCTGTGCTCATGGTGTAGAGGGAGCAGAGCTTGTCTCTCCTATAATATTTCTGGAGGTTATGAATAGTAAAAAGGGTAACAGAGAGGCACTCATTTCAAACTACGTATTCTGCCAAGTGACCTTAGTGCTCCCCACGTGTATTTGGTTTGCCACATAGATTAGCAAAGTTGTCTCTGATCTCTCAGTTGTCCACATACAGTGTAAATGAGTACATTTCTTTAGTGGGAGCTGAGTAAATATTATGGACTTACAAAACAGGAAAACATTATCATGGCTACCGTTGGTGGCTGAGGCAGACGTATTGTTGTAACTAGTATTTGCAGAGTGATT…
>TCONS_00012554
CCTTACCCCCTTATGTTCCTGTTTAGCCTTGGTTATTTGAAAAGCTATTTAACAAAATGACATTTTATACATTTTTCTAAAATAACTTACTTACTATTATTGGCGGGTCTTGGTTGCTCAGAGTCACTACATGGATATTTAGTGATAACAACCATGGACTCAGCATAAATGACTTCTTTCTTTACCATCAATATATAGGTAGCCTTTGCAGTGGCCAAAACTGATGAGTCACCAGAATGCTTTAAAAAATTTCCTTTGACTTGTGATCATTTCCTTGAGAGGTCACATATTGCTCTTGAAGTAGTGAAAAGATGCAGAGACGGACTTTCTTAAAAACCATAAAAACATGAATTGGTTAGGGCTGTGGGCTGAGTCCATTATTTCATTATAAGCAAACCA…
>TCONS_00012558
GGGACCCTCTTGGTCCCTTTGGTCTTGAAGACCCCAGGGAAGACCAGAGAGTGTGGTGGTGATATTCCTATTCATTTCTTAAGATCAGCACAGACATTTTTCAGAAGGAGAGTAGGGCCCTTTCCAAGTCTGATCTCAGCCCTGGCTGTGTCCAGATGGTGTCACAGGCTGTGTCCAGATTGTGGTTTCAGGCACTTGCATTTACTAACTTGGTTTTGGCTGAAGAAAGAAGAGTTCCTATCACGAATATACCCAATTGCCTCATGATCCAAGGATGGAAGCAGATATTCACAGTCTTACTCCATCTTTAACCCAACTTCTATTTCTCTACACCTGGTTCTACTCAGGAACAGGAAAATTTTAATTTTAGCTTTTTAGTACTAAAAGGCAGTTTATTTC…
>TCONS_00012561
CTTTATTTTATGTCTTATATTTGAACTTTAATGATCACCAGGCAATTTTTCTCTCACCTAGTTCAGCTTCCTGATTTTTAACTGAATTCTCATGAATTATCTGCTTTTGTCTCTTTCTCTTGGTCTTTTGGTCTCCTTATCCCTTTGCCTCTGTTACTTTGTCCCTCTGTATCTTTGTCTTTCCTGCAAACATACACACACACGTGCACACACCCAATCCTACAGTGTCCTAATTTAGACTCTACGTTTTCCATGTAAGATGTTTCACTGAGCATCTGCTGAGCCCCAG
>TCONS_00012630
GGTTTTTTTCCCCTTTTTTTCAGACTCTGAATTTTTCTAAATCTACACTGAACCAATCACGTTTGGGTACATTTCTTCTTGAGGTCCATTCTCTGATGAGAAAGTTCAGTTCCAACTGGAGAAAGTTACCTGAGTCCAAGCCTTTTCAGTCAAACATTACACCTATTGCCTAGAAAAACAAATCAAATACCCAAGAACCCATCTTGGGTCAAAGGAAAAAAGTTATTTATCCTTTTACAAAAAACAGAGCTGTAAGCCTGTGAAACACCATAAACTCAGACAGAGCTGCATAAAGCATTTTCACTTCTTTTTCCTAGGGGAAAGGAGTAATACGGAAACTTTCCTCCTTTTTTCCTCCACTCCTCTATGTCCATAGCTGAGGCAGTTCATACTGTAGGG…
>TCONS_00012739
GCTTCCTGATACAGGGTTCACATCTACATAGGGTCTTTTGGAAGGGAAAGAACCACTGCACCTTTTAATATAATCTGTTTGTTTTAGAGATATCTAAAGATACAGACAGGTGAAGGCTTGCTTAGGATCCCACAGCCACCTCCTTTCTGGAACTTCCTATCTTGCTAACAAGGTAGAGAAACTGCCATGCTTTCAGCCTAAAAACCCCATTTAGATGGTATAACTTTTCTGCAGCAGCAAATGGGAATTTCTAACACAGTGACTCCAGTGCTCTGTTGGACTCATTCAGTCACTGCCATGGCTACCACCACCACCACCAAGAAAGGCTCCTAAACTTTTTTGTGAATGAACGAAAGTGCTACATTCCCGACCCTGAGAGAAGAACTAATAATTGTGTAC…
>TCONS_00012745
actgaagcgacttagcagcagcagcGGCAGCCATGGGAAATCTGCCATTTGGGTCCGCAGAGCTGGCCTATGCCCAGATTGCGTGCGTCCTCCACTGCCTTCCTCCCGCCAGGGACACCGTCCTTCCCAACCAGAATATCCCCCCATCCTTATGATGCGCCTTCATTCTCTGTGCCCCCTGCTGTGGCGTAATCGTCACAGTACTTGCCACTCACCGTGATTTCACTGATTGGCACTCACCCCTTAAAGATTCTCTAATGTTTGTTTCCAGTTTGGCTCTAGCAACATTGTTTTTCCATGTTTCTACCTTGTCTCCCTGACTCTTCCGCCCCCTCCTTAAAGTCAGGAACAGAGTCTTTGCACCCTGCATGATCCTTGCACATCTCGCTTGAGGAATAT…
>TCONS_00012893
TAGGAATGTTTGCTTTCCTTTGTTCCCCATTTTTGCAATTCAGTGTTTTCCCATGGTAGAGGCATGCTCTTTAGTAGGAGATGCCACTTTAGTGTTAACTCTTAAGTCATACCTGTCTCAAATCTAACCCTTCTCTTTGTCTACCTGCAAGTAGCTGAATCGTCACTTGTAACATCATCACCTGGGGTCAGTTTTGTTCTTGTACCGTCCTAGAACGCTGAATATGGGTGGATCAGGGGGAGATTATTTTTCCTAGGCCAGAGCAGCTTAGTGTTCATCTTGAGCTATTACCCCCTGACACACACATGCACACACTTTTTGCATGCATATGTGGAAATGGAGAGCAAAGGGGTTTTATGATCTGCCTTTATCCTCAAATCACATGCTATCTTGAGTGGT…
>TCONS_00012949
CCTCACACATCACTTCACAATGGTCTTTGACTCTACTTAAAAGGACAAAGATAATTTTAGGCTTCAATTTCTTTTCATGCCATTTGCTTGAAAAAGAGTCCTTTGAGTTGGTGGCTAAGTAAACAACAGTATTCTTGAAGCAATGACTTGGCTGTCCCACAGTCCCAGCTATAGTATAGCCTAACTCCAAAGTAATTAAAGAACCAAGTGATTTGCATTCTTTTTTCTACAGAACTACTCTTGAGTAGCAGATGGCAAACACAAATGTTTTGCTCTAGAGACATATGGAAACCTCTCTGTTCTGTAAAACCCTCAATGAATATTAAACGCCAAGTGATGCCATTCATTGCAGAAATAAAATGTGATAATCCCCC
>TCONS_00012964
agaatgaaaagcattttgtctagcgcatagcaaagtactcagtaaattgtggctGCTCGGGTGGCAGAgggcaagtcatctcttgtctctgggcctcagttttctcatttataaaatgaggcaactgaactagagaaactcCTGGAGGGACCATGTATTGCGAATTTTCTCTACTGTGCCAAACATAGAGAAGCACGCTAAAGTTCCCTTAAATGAACTAGTGTTATAGACcatctattcaaacacaccactggtgagcacttttatataccaggtaggcactaggctccaggatccccaattaagtaagatacatccatgtcttccaggtgttcagcatgaacagtggagaaAGAAGTAGAAATGACCAGGTCAGAGACAGACAGATAAAACTATTCT…
>TCONS_00013092
GCCTGGCCTTTTGTTTGTTGTGACGGAAGCTGTAGAAGTGAGCACCATTTGGTGTTCTTGTTCGGGGAATTTCCTGCTCATATAGACGTTCTGGCCTAGAAGCCTGCTGTCCAGTTATAGTCGTTCAAAGCCTGTCAGTCGGAAGCCACTCACAGGCGTGTAGATAGGGTTCGCTCCTTGGTTTGAGAACTTAATGACCGTATGACTCACCTGAAGAATGCTTGGCAGCAACTCAACTGTAGGATAAGTTAAATTGACACTGATATGTTTTATAATTGCTTAGGGAGACTTGTAACTTTCGCGCTGAAACGAAACTTGAAGACCATGTTAGTCTTCCCACATGCCGTGTTTAAGGAATCTGAGATCCATATACCCAACCCTGTTG
>TCONS_00013149
AAAGGATTTCCCTGAAAAGAGCTGTCCCTGTAATACCATAGATCTTAATCAGTATTGGTATTTTTGTTAGTTTTTTTTTAAAGTAAATTGTTTCTCAACTAAAATATTTCTTGGTTTAAGAAGTACTATTATATTACTTGTCTGAGTTTTCTCTTGTGAAGTTAGCTACCTAAGTCACTGCAGGTTTGTCCTTAGTCCATAGAAGATCCAAGAAtggcatatgtcatcacttcctcttctgagatgagggcaaacatcgtaatctatcacatcccttctggccttggattcaggactcatcttcagaattctttctgccatagcgctttgggcattcactactagttagtctgagttgccactcaaaatgaaacttatttgtcctctctTTATTTGTCC…
>TCONS_00013170
TGGATTTATAGTTAACGGTCATCAGGTTGCCACATTGATAGCTAATTATTTCCACTTATGTGTAAATGAACACCTTCCTTATTTTCTTTTTTAGAAAACAATCCACATTTGCAGTATTTGTGTGAGAAACAAAGATGCCTGGTGATATTTTTGCATTGGGTTAAGGATGTTTCTGTTTATATTTTCATGAAAGGAATGAAATGCTGATTTTAAATGAATAGACACCTTCTTGGGcagcccttctcaactagggttctgtgagagaatcaaacccttgcagaatcaagccctaatgtcctaaaggttagggcctgatgaattaattcctggtaatgcattagtttctttcccgtgcatctggaatagtactggttaggtactatcTAGACACAGTTCATT…
>TCONS_00013258
aggcaaggctggatccagaggctcaatttcttcctctcctgtttctgctctgcgtttctttgtgttggtttcttcctcaggtacaccacctcataggctgaagaagtggggcagggtcaggcttacTTGGTCTGTAGAGCCCACACACCCTCTGTTAAAATGGCAAAATTCTTAGATTTGAGGATCCAAGCTGAATTTGTGATTTTTATTGAACCAAtcacaatgcccactcttgggggagaggattgggtcagccctgtaggaagcacttgagctgagaatgggggtggaggtgttgattctccaaTGAGACATATTCTGGGGTTAAAAACGTCTTTTTAATACAAGAAAAAGAAGGTGGACACATCCTATCTTCTCCATTGTCAACATTCATCTACT…
>TCONS_00013273
GGTGTAGAACCCTCAGGCTGGGGAGCTTGATGTGGGATTCAGACCCTGTGTTCCTTGGGGTGAGCCTCTGCAATTGTAATTGTCTTCTCATTTGTGAGTTGCCCACCCTAGGGCTATGAAGCCTGGCTAGACCATGTCTCTGCCCCTCCTACCCTCTCATTGTGGTTCCTTCTTTATATCTTTAGTTGTAAGAGATCATTTCTACTAGTCCCCAGGTCTTTCTCATTAATAGTTTCTCTGTAAGTAGTTATAATTTTGGTGTGCCTGTGGAAGAAGGTGAACTCAGGGTTCTCCTACTCCACTATCTTGACCACACTCCTTCATTTTTCTTTTAAATAAAAGAAATTAAATTTGCAAACACTTTAAGATAACCTGGGAAATATGCAGTAAAAAAAAGAA…
>TCONS_00013276
CTTTAAGACTTTTTATCTTTGGGATACAAAACAGATCCTGCTAACCCAATTGGTGCTTCAACTTCTGTTCCCACCGGCACCCCATTGCCATCAGACGTCTTAGGGGCTGAAACCTGAGAAGCCAAAGGGCAAGGTGAGGATTCCTGGCCTTGCAACCTGACCTGTCTGCCTCACTCTCAGCCTTGTTTGCCCTTCATCAGCTCCAGGAATGACAGAGGTGGCTAAAGAGGTGCTAATGATACCTCCCTGgtttacaaggcattttcaaaggcatgatttaatttgattttcttgcagacctgtaagatacagtttttcctgttggaagagataagaaactagggcaccacaaggttacataatatgtttacagtcacaaagttaatcagcagcagggcc…
>TCONS_00013277
cttaacttgtgggctgcccagaaataggtgctggctggatttggctcttgggttgtagtttgctgacccTAATCTAGACCCATTGCTAGTTAGAAGTTAGGGATTTTACTGCATTCTCCCTCTGCTGGATCACACACACATATCAGTGAGCCTCTTCCTAGTGCAGATGCTGGAGGATTCAGTCTCTTAGGTCCATCAGTCCCTGCTTCCCAATGTTCTGTTAAGGCAGCCTACCTGTCCTCATATAGATGGGGTGCAGCTGGGGTCCCAGAACCCACAGAGTGCTCTGCTTGTGGCTGCCCCAGCCTCCCAGAGGTCCTGTTAAAATGCACTGGACTTTTCAGAATAGAAATCTGACTGAGtctccaccctcccctccacccctagctcaggcactct…
>TCONS_00013279
atccagtgagattttgaatgtaaaaCATCCACTTAACCTACTTTGCTAGTGAGAACTATTAAAGACCACGCCATCTAAATCAAATTGCAAACCAAGGGTACAGGCGAATGCTGGTCATCTGATATCCTTCTTAGGACTGCTACACTCCATTTTTGGTTTATTAAACATGTTTTGAGTCACTTAGACCTCTTGATCACCACCACATATGTTTCGCTGTTACAATTACTTTATTTCTCTCCTAGGCTCTGTGTGCCCTTAGCAGCTGACATTGTGCTCAGAGCAGAAACACTGTAAATACATGGAATTAATAGATGAAAATATTTTTGTTATAGAGAGTTCATCCATGACTTTAAATTCCTTTCTAACAAATATTTCTATGTCTTCAAGCTAGTGTGTAAA…
>TCONS_00013284
cataggcttgagttgttctgtaggaactaaggcccccACTTTGGGCCtaagttcacagagctgaatttgaactgacttgcaggcaggatcgaagccctctcttttccactgcaccatgctgtctctcCTTAGTGTCTCACCCACAAAGTGTTACGAGAGAAGAGGCACGAAGAGCATAGCCCCTTGGGGTCTTTATTTGCAAAACCTGCTAGAGAGCCTCAGGCAGTCCTGGGAGACATGGGGTCAGAGTCACGGTAACCTGTCCATCCAGTTGGACAGTCACTGATGAAGCAGGCACAGTCCTGCTGGGTCCCTCTTCTCCCATGTCCATCCCACCCACGCAGATGGGTTCTTGCAGTGGCCCAGGACAGTCAGCCCAAGCCCTCCTGACCCTCTGAG…
>TCONS_00013310
TTTTATCAAGTCATATCAAGTAGAGCCCTTCTAAAACTGTCCCATCATAGGTTAACTAATAGAAATTTTAAAATTCAAGTATTATATTTTGGGGAGACTAGGAGATGAGTTTCTGGTATGTGTGTCTTTTCCCCCAAAACAGTCTTCTTGGCAGGTAGTTAGCATGTACTGTTCCTTGGCCTTTGTGTTGGATTACAAGTGGAAGTGCACTTAGCATTGTCCATCGCCTTATGGTTTTTCATTTATGTGTCACGGGCAACTTCCTTCCCATCCTACCACTGTCAGGCTATGTTGGGAAGCTATTCTTTAGGGAGGTTACATCTGGTCTTCTGCTGGAGTAAGATAAAAAACAAGTATGTTAATACATGACCTTTAATCCTTTCTCCTAGAAGACATCAA…
>TCONS_00013578
TGGAGACAGAGGCCAGTTCAGTCTAATTTGGTCCAGTGTTTTTGTTTCCTAAAATCTGTCTTGGGCTCTGGGCCATTAATAGGTTGCAGCTGATTTTAATCTACATGAATCAGAGACCTGGCTTCTTGGGCTTTAAGGAGATTACAAATTGTGTGTCCCACAAACGGGATGGAAGGGAAAGGCCCTAGGTGGGGAGGGGTAGGGAAGCTGATCCTGGAAGGTGCAGAAATGCTGCTCTCCATTATGGGGGTGGGTTTGAATGAGCTGTGGTCTCTCAAAGCTGGGGGAGGGGAGTGAAGAGGAGGTGAGGGTCTTGCTGCTCTGACCCCACGGTAGGAACACATAACCTGGGCCTGTGAAAACAGCATTCAAATCAAAGATCTGGATGGACAGAGAGAT…
>TCONS_00013580
GAAAAACAAAAAAAAATAGTCCTTTCTATCCCTGTAACCATTAGAAAGAAAATGAAGTCCAAATTGCGTTCAGGGCTGCTGGGACAGAGGAAGAGAAGCAAGAATGGAAAAAACAGGCCATAAAGATGCCAGGGCTGCTTAAGCAGAAACATCTGTTGAAGTCATAAGACTCGGGGGCCTGGTCAGGCTTCTAACAAACCCAGGAAGAGGAGAGTCTGTGCTGGATCAGGACGAGCCCCGTCCGCCCCGTGCAGGGCCCCTGGGGCCAGCATACGTGCAGCGGAGATACCTTCTCGAGGGCTCAGCCCCGGCCTGGCTTCCAGCAGGAGAGGAAACAGGAGGAGAGGGCGGGAGAGCCGTCCCCAGGTTAGGAGGGGCCTGCGACAGTCGTGGGGGCAG…
>TCONS_00013582
GCGATGCCACGGGGGGCGGAGCAGGAATTTCCAAGACCTAGAAGAAAACCGTAGATCCTGGCAACTCCCCCCGGGGTGGTGGTGGTCTTTGGAAACCCCATCCCGTATTCTATATAGCATCAGGAGCCCGAGCCTTTTTAAGTGAATTGGGTTTGTTAAAGTCACTCCTTCCTTCTTTGCCCCTTATTCCAGGATCAGAAAGCTAGAGGCAGCGAACAGGCACCAAACGTTGCTCCTGGTGGTGGTCGCTCCCGGTGGTGGTCGTCTTCAGGTGTCTGGGACTAGCCCAGCGTCTGTCCGCGCCCCCTCCCCAGACAAGTGTATCTCACAGCATAAACAGCAGCTTCTTCACACGCAGGCCCGTCTCCAAGCCAAGCCAGGGACTCGCAGCTGAAGCGG…
>TCONS_00013599
atccgtggttctgtgctcagccttcttaatggtccaattctcacatccatacatgactactggaaacaccatagctttgactagacctttgtgacaaagtgatgtctctgctttttaatatgctgtctaggtttgtcatagcttttcttccaaggagCaagtgtcttaatttcatggctgcagtcactgtctgcagtgattttggagcccaagaaaataaagcctgctagaaagttaacccaaggtaaattggtgtatatggcagaaagttttgttaatcctttatccacaAATATTTAAAAAGTGTGAAATGAAGGAGGTAACATTTGAGCTGGACTTGGAAGAATGGCTAAATTTTGACAACAGGAAGATAGGAGTAAtgaggtagtaaagcactgg…
>TCONS_00013639
GTCACCACAAGGCATCCCATCTTGCACATAGAAATTGCCAGGGCGTCACCTTGAACTTCCATTGTACCACTCAGGAAGGTTACATTCTTGTGCTCTATAGAGCATTCTAAGAGAAGCAGACTTACATTTTACATGGCAAGATCCAAAAGCAGCCTGCCCAAGGTTTCAATTTACAAGAAGTACACAAGGATCCTTTCTGCACTGACATTCTGATCCACAGTCACAGCGTACTTTTTCAACTTCCGCTTCCTTATTATGACATTATTCTGATGGCTGATGTTTTGAGAAGCTGGTGTATTCATTACACAGAGTCCCTTGTGATGAATGAGGTTAAAGTAACTTCCATAGCAGCAGTTGCCAGGAGCACTGGTACTTGTATTATAGGCATTCATGATGCAG…
>TCONS_00013691
taaatgtgatcattagcctttaagtatctcctttaagtgaagttatattattgttctttgtcttctttatttttttcattttctgagtgGGCTCCAGTTTTTACATGGAATCTAGGAATAATATTCAAAGCAGGATAATATTCAAAGCTGTGACTTAATTTATATGAATGATCAGTGAAAGTTGTTTAATGCCCTTTCAATTTAGTTTTTCTCTGCAActactttctgatttttgcctgtttttgaatttcatataaatggaataataccacatgtactctttttatctggcttcttttgtttaatgtgtttttgagattcatttcattttgtACACTTTTATTAAAACCGTAACCAATAGAAAATTACAGCAATGGTATACCCTTTTAAATAAAATGT…
>TCONS_00013695
GGGAGGAAAAGGGATTTAAAGCTGTAGAACACTTGCTTGGCTCCTGAATAAAGACAAAGTCAGGGAAGTCAGGAACACAGAAAAAAAGCAAAATTCATATCTTTTAAGATTGACTGTCTTTGACTTTAGAAAAGTAAGTGATGCTTCGGACTTTTTTAATCAGGAATTTTAGCTCCCAGtattatttaataaatttttttCAACTTAGAATCTCAGACTCACAGAATAGCCTGATGATCACAGAAGTACATTTGTAACTACCATATAGAGAAATTGAAAGAAGTATCATTTGTGTTCTGAGGAAGAATGATAGGATAGAAAAAAACCCAAGTTCTGTGATTGTTTgaccatggttttgaaccctggctctgtcatttactaattgactaattaggcagt…
>TCONS_00013697
TTCTGATCTCTTTTCTCTGCTTTTTGCTCTCCAAATACTCATACAATAGATCCTAATGGAAGTGTGCTACCTGAAAATCTGGAGTTCTGTGTGTCTTGTTTTTGGTTTGCTGGGAGAATTCCTTTTATCAGAAAAGTTCCCTAGCTAAACTTACTACCTTAAAAAGAGGTATTTTAATAGAGTACTTGGAAAGCTACATTTTATTTTGGACTTGTCAAAATACATATGTTGTGTTTAATAAATTTTGATTTGTACGGAATGGATCTTAAATTTTGCCAATTTCTGAATTCTGATATATGTTTCCTTGGTGGGGCTGGGG
>TCONS_00013775
GGTGAATGAAATTAAAATCTTGAGTGAATGGGAAGAAGGATGTATCTCCAACACTAACAGCAATCAAAGGGTTCCTGCTGTGGTCAGAATAACTAGGGGGTGGCAGAGGAAAGACAGTTGTTATTTTCCAGGAACCCAGAGGCTTCACGAGTAGCCATGGAGTTGGCTGTGGCCACAACAGATGGAAACATGGCTTCACTCCAATTTCCCTTGATGCTTATCAAACCCAGGACATTGGAGTCCTTGGTCATCTCTTTGTAGGGAGCTGCAGCTGATGCTTAGTTCTTTCTGGGGTTTGGGCAGCTCTTAAAGTGGATCCCCCAGGCTTCTGGGCTGGATCACAGCTAGATGGGCCATTGCCTTGAGGAAAAATTTCAGCTCCTTTCCCCAGAGGGATTT…
>TCONS_00013858
GTTGAGTTTCAAATGGATTCTGTTTCTCAGGCCAGTTCTTGAAGTGTCACCACGAACAACGTGTTATCAGCTAAACAAACAAACAACAAAAAAAAATGGGGTTGCGATCAGTTGAAATTCCGATGCATTGAGTCAGTGAAGGTTACCTCCTAAATTAGAAAAAGTTATTTTACAGCTGGAAAAGGGGACACGGAAGAATTTAAAGATTGCCACCGGTAGAGGCAAGTTCTGGAGCGACCctgtccagtagggtagccactaatcatgaggaggtactgaaactgattaaatgaaatgaaaacgtgggtgttttcttcattcaggctgtgcacattcaagtcctcagcaaccacgtgtagctaatggttacttggttggacagtgcagattgtgcagcgc…
>TCONS_00013914
GAGTACACAGGGCCGTGGATACATGGCTGCCCACTCAGAAACCCAGTAAATCTCTTTTCTGGGTATGGTTAGATTCTTTGATCAAACCATGAAGAGCCCACTCAGAGAAAAAGTTCAGGCCCTCTCCTTCGGTCTTGTCTTCTCAAAGACAGTGTGAATCCCTCTAGGTTCAAGAGGTGGCTGAAGAGTCACTGTCTGTGGGGCAGCAAGACTCAGATGTGTGCTGCAGTTCCCACATTCGTATGCCCGTAGCCCCTCATGGTGCTGGATAGAGTCCGGTGGCTTGGGAAGGCTTCCTTTTACTCCCCTAAAAATGTGTAGAACAGCCTGCCTGGACCTTAGGGTCCACTGGAATTATAGAAGTTAAAAGGATCAAGAGG
>TCONS_00013915
GCTGGCCTCTGATACATTGAAAAAGAATACAATATTCAGTATATTCTTACTAGTCGTTTTATTTTTTCAGAATGTTAAAATCGGATCCCATGTGCATAACTAATATTCATAGAATTCAGTTCTCTTACCTTTTCACTACTCAGCAAAGCAAGAGAGACGAACACTAGGCGCTAAAGAATAAAACAGGAAACTGCAGCACTGGATGGCTGGCTCCGGCTGCTTTTACGTAGTTTCAAATAACCGAGGTTTTCATGCAGCTGACTCTTGGTCTTTGTACAGATAGGCTGGTTGGAGGGTGTTGAATACAATCTACATAAAATTAGAAACACAATCACTGTCATTACTTGCAAGCTTCTCTGTTATCCAGTACTTGTAAGTGATGCTAAATAGAAGTTGTTT…
>TCONS_00013918
TTTGTACTATAACGTGGGGTAGCTCTCTGGTATTGCACGTGAAAAGAAATTTTAATACCTGAGTATCAAAAAGAAAATAAACAATATAAAACATGTTGCTTATATCTAAAGTAGTTTCAGTCCTTAACAGTAGAATGAATATAACTTTTAGAGTATaatttctatttgctactgatcatagagaagcttaagcgtgattataaatgttgagtacaaggatccaggaatgggagatgttgaataggtgaaagaaaggttaattggtatagcaggaacccagaagatgtgagagtgagtggggtcaaaagtaaaggtagagaaatgaatcttagaaagaacaaggaGAAAACATAGACATTTCTTCTTCCATTACTGTTTTAGTACTTTGAATACATTGCT…
>TCONS_00013940
AAAACGGCATAAGCAATATTTTTTGTCCTCAAGTTCACTAAACCAAAGAAGGAATCTCGTAGCTCTCTCCCAGCACAGTAGAGTAGGTTCAGGAATAGGTTAATACTGCTTAACCTGAGAGCAGTGAAGTAGAAGAAAGGCCTACGAACTGGGATGAAAGGCCAACCTTAGCCAGAGAAAATCTGCACTGCACCCATCAGACCTACGTCACCAATGAAAGGGCCATTTTAATCACGAGTCATTATCCAGTGGCTGAGTCACGATGATAAATGGGACAGACCCCCACTCAACCTCCATGGCCTGTGGCGGGCCTCTCCCATTGACCCTCCTGAGTTGCCTAAGCCCTTCGTAGAAGATTAGTGGTCAGTCCAGCCCCCACTGAGTGGCCCTGATATGCAA…
>TCONS_00013980
CAGGGTGCCACCCTTCTGCAGGCAGACGGAGGAGGCTGTGGGCCGTGGAcccagccccagccccagcccTGCCAGCGGACGTGGGCCACAGAGCGAAGCCTACAGAGTGATGGATTTCTAGAAAGCGAGACCAGAGGGTCCTGCCTAGGACACGCTTGCGGAGGGAACCCCGAAGACTTCTACTGCTCCCCTAGGCTGTTCAGTCTGGAACCCGCCACAGTAAGCTCCCGTCTGACCTCTCCGTGGGTCTGTGTCTCCTCCCCCTCAGAACCCTGACCCTCCGTGGCCGTCTGCCCCTGAGTCGCCCGGCCCGGCTCCCCCGAGGCAGGAAGTCTGGGAAAGGCAAGGCTGGATGTGGCCTCCAGGGAACGAGGTAACTGCCGGCCCGGTCTCCTCTGC…
>TCONS_00014032
ccaggcaagaattctggagtgggtagactttcccttctccaggggatcttcccaacccaggaattgaacctggtctcctgcattgcaggcagatgctttatcaactgagctataagggaagcccagtCTCTGGTAAAGGCTTTCCCAAACGGTTCATCACTTGAGTGGAGAAGTTCTTGTTTATGCTGTGGACACCTTTGCCAATCTTATGCAGCCTAATGCtgctgcgtttcacttagaggcaagtgaagatagatgttctgcttttccacccagggtcatggacctgaattgtccccatgtaggccaggttcagaacccTGCTCCCTCTCCCTCACCCCACTGCAGTTCTCTTTCCAGTTTGTCCTCTTATTCTCTCTCACCTTTACATTCTTGCCA…
>TCONS_00014066
TAGAAATCCTGCCCTGTGCAATGCATGCTGGGAGCGTGCCGAGCACGTGAATGCCACGGGCCAAGCACGCTGGGAGGGAGAGGAGGCCAAGAACCACACCCTGCAGGTTCATTCCTTCAGAAGCAGGGGCCAAACAGAGCATGAAGTACATGCCCATCAACTGCTGCCAAAGAGATGCCCTCAAATACCATCCAGAGACCGTCCAGTCATAAAATAAATAATAGCAGCTACAATCGCACAGAGGAGACCACTGTGGGCCGGGCTCTGTGCCAGGCCAGCCACCCTCACGGGTTTATGACCGTTGGTGCTGCCTCACAGAGAAGACAGTCCCACtacaaacaaggaaacgggctcagagcaatcaaagaagttacctaaagccccataaataggaagcgg…
>TCONS_00014067
GGAGACCCCCAAGTGCCGAGAGGACAAAACTACACTTTAGGACTCTTCCTCTGGGCCCGAAGTGCTTATCACAGCCTGAGCACACAGCACACACCAAACGTACTTATGAGGAACTGAAATTAACAGGCTGGATTTCCTGTCTACACGTGACTTCTGTTATTTAGATCTGGGTCCTAGAAAGCAGAGATTTTACATTTTCTTCTTTATATCCCCTTCTCACCACTGCTATAGACATAGTGTTTTACACAGATTTTTTGGTGAATGAATACATACTGTAAATTTAAAAATAGATAGTCTCAAAGCTCCAGGAAATTGTGCTCCAAAAGTAATTCTACAAATTGACTTCTTATACCCTGGAAAGAGGTGTCAATGTGTCAGCAAAGTTTAGGGCTAGATAGc…
>TCONS_00014146
ATTTTGGCTTAGTTTATTTAAGGATAGGATTCTTGTGTTTACATGGCTCCATTGAAGTAATGGACAAAAACACTTTGCAAAAGTTGGCATGCTTTATAAATTTAAGATGATGTGATTGTGCTTCTGAAAGTATATGGAACACTGAAGAAAGGTTGTTATCTGCTGAAAACTGTTGACGTCGGGACTTAAAAAAAAAAAATCATCATTTCCCCTTGAATAATCACTACTAACAGTTTGGTACCAATTTTTCCAGTCCTAGTTTACACAAACAAAAACTCTCACTTACAAGGATATAATAAGGAGTTTCTTTTCCCCAGTTCTTTGGGCCTGGCCCAAGGACTGGCTAAGCAGCTGTTTTGCAAAAGCTGGCCTCTCTCCTTCCCCGCTTCAGAGTCTCTG…
>TCONS_00014264
CACATTTTCCTGGGCGAATGCTGGCTTTAGCAAGAGTAAGTCCTCCACTGAGTCATTGTCTAGGCCAAAAAAGATTGCCTTGGAAAATAGGTGGTATTATGGGTCGAAAACAGCTTTGGGGGTCAGCCAGGATCTCTAGTATTAAAACAGATGAGAGAAGGTTTGCTCAGGTGAAATTGGGGTAGGGTGTACAAAGCCTCCAACCTGCCCTTCCCTATGGTCCGTCCTATACCAGAGTGTCAGAAGAGACAGGATTTTCGAGTCCCTTTCCCCTGTTCTTCTGAAGGAAGGGACCGCTTTCCCCCAAAGGGAACTTGAGAAATATTCTTAACCAAATTGGCCAGGGTGCTGAATGGCATGTGTAACTGAGAAAATGAAACGTCAGCAAAGTCCCCTGAG…
>TCONS_00014265
TTTGGAATTTGGGATTAGGAGGGATAATGTTAAATTTTGCAACAAGGGGACATTGAGACAGCTCCTTAAAAGTGCTTATACCTTTCAGAAGCAAGAAACAAAAATTTTTAAGTTGCCACTTACATGGCCCAGCTCCCCCTGCTGGGAATTTGCAGAACTGCAGCACCCCAGATCACTCGTTAAAAAAAAACATTCCCCGTGCTGGTGTGCTTTTGAAAAGCCTGAAAGGTGCCACGTTCAAAGCTATAATCCATTCCATTCTGCAGCAAGCATCGCTTAAACCATTAAGCTATGTACTGAATTAAAGCACAGCGGGCAAATGTCATTTCAAAACAAAAGCCGCATAGCAAACGCTCTTCAAATACTTCTATTTTATTTTTTAGAAGAAAGGACCTGAGG…
>TCONS_00014267
CAAATGAGTCACCTGTGGGGGAGTGGGGGTGGGGAATGAGAGACTATTCTGACCACCTCCCTTCCTTCCAGGCCTTCTGATGAGTGACACGGCCACAGAGCCGATCTCACCAGACTGCAAGCACCCCTGGCTGTTAGTATCAGACTGGCGCGTGGTCACAAGCAAGTACTCTGTACTCTAATATTTGTTGAGTAAGAAAATGAATGACAAAACCTGAGTGGCCGTGTCAGTTGGGGATGAATTTCTGCTTAGAAGTCCAACAACAGTCATAAAACCAAATAAAGGTGTGTGTTTTTCCGGAATAACAACTCCAGAGGAAGAGGCCCTAGGCCTGTGAAGATGCTCTTGTCGAGGACCAAGACGCTTTCTGGTACCTTAGCATGTGACCACATGTCCTCA…
>TCONS_00014274
CTCTTGGTAACCTGTTATAAAATAGTGCAGCATTATGAGGAGAGATGTAAATCTTGAACTTCAGCTAGAAGGAATGTCAGTTACAGGTAGTAACTAAAATTCAGATCCCCTTTATGTGGCTTACAGCACACATGCTCACTCTAATTGTGTAACATGTAACAGAAATATTGGGGACCATTTTCTGATAATGGGAGGTCCCTGGCAACCAAATGAGTGATCACAAGGGACATGAACCATATGGACTTTCTTCCAGACACTGGGCAGTGTGGCAAAGTGCTCTGAGACCTGTCTTCCTCTGGCTTCTCTAATGGGCCATTAGAGAAAGGGACTGTTTGCTGGTTAACAGAGATGAAAGTTTCTGTCATTTTCCTGCAAGCGAACAGGTCTTTAATATTTCCT…
>TCONS_00014275
GGGGACAGTAAAGATTTCTCATTCATTGAGTAGATACAATGGGTTTTTAATGCTGTGGTCTAACAAAATAAATGCTTTTTTATAGATGCCCTGAAAAGTAGAATATTGCTTCAAGATCATCAACTCATTGTACTTGGTGAATAAACTGTCTGGTACACGCCAATGGAATTTTCAGATGGAGAAATTAAACATGTTTGGGTTAAAATTATATTTAAAGGAAACAATTCTCTTCAAGGGAAGAGTCGGGTATAGGTTGATTCTTCTGATGATTTAAGTGCTTGTCCTAACTGGGGGTGGTGTGAAGCCAGCATGAGCTGGTGATAGAAATCTAACACTTGAATTTAATGATTGAGTAATTTTTAACTAATAGAA
>TCONS_00014276
TATTGGAGGCTGCAGGGAGGGTGATGCTTTAATATGCAATAGGAAATCTGTTCTTTGGACCATCTAACCGACGTTATATAATGACTTGGTTTTTGGCTCCACGTTCCCTACTGAGACTTTCTTCTGGCTTCTCTGGAGACCGAATTTTGCTATTTTCCCAGTGTCTTAGAACTCAGGGGTGTGGCTGCAAGTTGAACACGCAGCAGCTTCTACATTGAGCATGGTCCTTCTTTGGTGTGGATATTCCCATTATGTCAACTGCCAATGTCTCTAGTTTGGGGGTATGAGCAGATCTGTGAAATGCAAGATCCCTAGTTCAACTCACAAGGTTTAATCCAAAATTCTAGCAAATTACCATTAATTGTGCTGACCCTATGACTTTATTTTGCTcacgagttt…
>TCONS_00014277
cgggtccaggaactaagattccacataccctggggtggctaggcctgtgtgtacaactactgaagcacaagtgccctagagcctgtgccctgcaataagagacgccaccacagtgcgatgcctgcacacggcaactagagagcagctcccgctcacctcaactagaaaaagcccgcgtgcagccgtgaagaccgagcgcagccagaaataaataaattgaataaTTAACTAAAACAGTCTCTCTAAGTAAAAGTGGTTTAAAGGAAAACTAGAGGAATTCTTTTAAAATGTCCTATTACAAAAGAATTTCCCCAATAGTCCTTTCTCAAATAGGCATGAAATACTCTTAAGGTCAACTGTCAAATCATCACGGTTTAAATGATGCAGAGCAAGCATCAA…
>TCONS_00014279
gaacaattacaataAATACTGCACTGGAGCAAATCGGAGAATGCCTAGGGACGAATGCCAAGGGCCATGTCCTCAGTGAGGTGGGGAGCCTGTCAAGACACAACTCCCAGAAGACATGACCTTTAAATGAATCATTGGTGGAGGGAGATTTGTATATGACTACTTATTTATTTCTATTATTAACTGTTATTATTACCATTGCTTCATTTTTATTGACTTTTGGAATAGCAGTGCATCACATTTCTGACAATACCCTAAGTATAACAGGGATATAGACATgctgtccaacagaaatatgtaatttaaaagttttctagtagtctcatttttaaaaagtaaaacaaggcaagttgtgtaataccacactttatttaaaccagcaaatataaaattaacatt…
>TCONS_00014280
AAGTATGCTTGCCATATTCATGACAACAAAAATTCACCTTACATTTCACTGTGATTCAAGGTATTACTTCCAATCTTCTGGTTGCTATCCTTTTTCACACTGTTGGACAAAAGGGTGCTTGATGTTTGATCCCAAAAGGAAAAGACCGTGCAGATCCTCTGGTGTGTTTCCTGATAGTCATTTTTCCCCCCTCTGGTTTACACAATCAAGTGGACTGTAGGCTTTAGCATGACCTACTTCCCAACCTGTTCCTGTGCTCCTTCTTCCAGAAGCCCCACTTTGATGGTCAGTGTGGTTCTTCCCAGAGGTATTTCTCTAAAACCATCTTGCTTGCGTGCACTGTGCCAGTGTCATGCAATACCTGGGCTTCACTTGTTCCCACCTTACCGTTTATTTTTA…
>TCONS_00014285
GCGTTCTTGTGGTTGAATGTTCCCCAGTATTACTGCCACCGGTATCTGTACCCCTTGGGTGAGCCACAGCCACCCTCACACCTCTCCAGGAGATTCTCCAAGATCAGCAGTAGGTCTGGCTTAGGCTCCTATCAAATTTTTGCTTTTGCCTTGGGTCCCAGTAAGCATGAGATTTTGTGTGCTTCCTTTAGGATTGAAGTCGATATTTCCCCTAGTCCTGTAGGGCTTCCATAATTAAGCCCCACTGGCCCTCAAAGCCAAATGCTATGGGGGCTCGTTTTCCAGTGCCAGACTCCCAGGCTGGGGAGCCTGACGTGGGGCTCGGAACTCTCACTCCTGTAGAAGAACCTCTGCAATATTATTCTCCAGTCTGTGGGTCACCTACCTGGGGCATATGGG…
>TCONS_00014321
GGCAGAATTCTTTTGCTGGGAGGGAAGAGACGGGAAGCCATTAGCTAATACCACACCCCAGTGGATGTGTCAGTCGTTAGCGGGAGTCATGGGTGGGACCAGAGAGGGTGATGTGGAAGGGTGTGGAAGTGCTGAGAGAATGTGGCCACAAGAAAGCTGAGGTTAAAGTGCCACCAGACACAGTTTGACCTCAGAGGGAGAAAGGGGTTTGTTATGGGGGCCAGACACCTGACTTTGAGTCCTGGTTAAACTCTCGCTTAGATCCTAGAGCCAGTGGCTGTCAGTCTGGAGAGGGTCTAGACCATGCTGTCCAGTGTGATAGTCTTTAGCTACACTAACCAACATCAAgcaaactctgggggatagagaaggacagggaaccctggtgcgctgcagtcc…
>TCONS_00014323
CCAGGGTTTACTGCTATTATCTCCTCAACCTGTCATCTCTTACCCCAAGATCTTGCTTCACAGTCATATTTTCACAGAGAGAAAGGAATTAATTTGGTTTTGCTGAGAATGTCAAATGGCTATTTTCAGCAGAAACACAGCTGTAAGGTTCAAGTCAATCAGAAAGGACTATGCCTCAGTTAGAGTTGGAAGGACATGATGGCTGGACCAAAAGTCATTTCTGCAAAAGACTGGGAGTCTTTTAAAAAGATCCCAATACTCTCAGAAGTCTGCcatttctataagtattttactacttccagatggcttgtgcttacactacctcaacagacaccatcataacaagctccacgagctgatattattagatccgtcttacagatgaagtcactggagcta…
>TCONS_00014356
ggggcggatagcgggtcccgtggcggcggcggCGCCTGGCCAATGAAGAggcgcggccccgggcgccgcgctccgccgccggcATTTAAACGGGAGACGGCGCGATGCCCCTCACTCGGTGCGCCCTCCGCGGACCGGGCGACCCAGTGTGCCGCAAGAGCGGTACTCTCTGTCCCGCTGACCCCACGCGGAGCCCGGGCGGCTCTGGCCGCGGCCGCACACCGCGCCACGCGTCGAGAGCGCAGGCCCCGAAGGCCCGCTGCATTGACAGGATTCTTCCTGCCCCATGCGCGACTCGACTGAACCGCGGACGTCCAGGCGCTGGGCAGTGACAATCCATCGGATCCTAATTCCGCGAGTACCGCCCTAATTTGTGTCCGAGTGGACCCTGCAGCGTAT…
>TCONS_00014357
ATTTGCTGTCACGCCTGTTGAATAGCTTTCTAAAACATTGATCAGACATTCAGCCACAGACATCTGGCTTGCTGATCATTGTCTCCTCACTGTTAATCCCACTCAGCACTCCATTTAACTGATTACAAGCAGGTTGGTTAGCTAAAATGAGAAATACGGCGAGAAGAGTGCTGAAAGGAGCTGGCCTAAACTTTCCCAAAGACACTGAGGATATTAGAAACAGGTTACACACAGCACTTTTATTCCTCATTCCCAAGAATTAGATGATTGTATTCTTACGGCCGGCGAAGGTTAGAATAAATCACCATGACCTGCACAGGACAGTGGCGGCTGATATGGGTTATCTTTGGGCAGATGTTTGCTTTTGATCACTCAGAGTAACCTGAAGGAAAGCATCAG…
>TCONS_00014402
TTTAAGTGCTTAATTATTTTTTAAACACAAACTCAAAAAAAGAGGCTAAGATCCAATGATCTGGAACTAACAGAAACCTACATTGGGAAACAGAAGGTAAAGGTGATTGGTTCATAGGCAGCAGATTCTTTATACAAACAGTGGAGGCTGAGCTTTAAAGGCCATTTGGTGATGAAGGCATTGCTCACCCCACAAAAGGCAGAAATTTGAGCTGGGCTTCCCAGATGAAGCTGAGATCAGTGTTTACAGCATCTGGCAGTCAACAGACATGAAAAAATTCCACTAACTACCCATCATTGGATCCTGCTTTCCTGTGGTTCTGGGATGGAGAAGAGACATCTGGGTTAGAATGGGAACCAGGCCCTGTTGCACATAGCCGTGATGTTGATGTGACATTAC…
>TCONS_00014408
AAAGAAGGTACTCACAGAGAGAAAGGAGAAGCTGAGTTGAGGCAGGAATTTAATGATTAAGTTTAAAAGGTTTCCTATCCCCTGAGAGACTTTCCTCCCACCCTTTCCACGCCCGTGCCTTCTGAAAAAGAGTGAAAAGGGCCCTAGAGAGACCGTGTGTTCTGGAGGAACACCACTGTCCTTGACCAACTAGAGGACATTTGGGAACCAGTGGCTTAAGCCGTGAGCCCCTTTTGTCCCACCAGTGACCAAGCTGGGTGCTGTTTTTCCAGTTGTAAAAACCCACTCAGAGTTCCTGTGCTCTATCTTGTGATCCCATATTTAATGGAAGAGTTGGGACCACAAAAACAGACTCAGGGTGTTTAGAGTGTAGACTTTTGTTAAAAATCCGGGTCCCAC…
>TCONS_00014449
GGCTGGAGAGGTGAAAGCCCCCGCTAGGGGTGATCGGAATTACTTCTCCTCCGCCTCCCCTCCCCGAGAGCTCGCGGGGAGGGGAGGTCATCTCCGCCCTCCTGACTGGGCTACCCGGAGATCCTGGCGAGTTCCGCCCCGTGGACCAAATGGCCCACACGGTTCGAAGGCGGCAGCGCTGCAGGAGATGACCTCGGCGCCAAGGGAGACCTCGAGGCGGCATGCGCCGCCAGCCTGGCAGGGCGAGGGTGGTGGGGGTTACGGTTTGCGCCCTGCCCTGGGGTCCCAGGCGCCTGTCGCCCTGGACGTCAGGCTCTCGAGCCGAGAAGCAAAAGGCATTGTCGCAGCCACAGCTTCCCATGCGGCCGCTTCACTTCACCCAGAGACGCGTTGCGGAGA…
>TCONS_00014457
GGAAGGACCACCCAGCCAAGACAGAGCATTTTCCTGGTCATTTCAAATCAGGGTCCTCTGTTTCCTCCTCCTCAGATGGGCCAACAACCATTAAGAAAATCCTTTCTCTACCCGTTTCGCTTACCTCTCCCCGGCGCACCCCACCCCTGCCATGGCTCCTCATTCTTTCCAAACTTTGAAACCAACCAAAAAAGTGAAAGTATTTTTGTACCCTGTGTAACAAAATATTTATGCAACATAAAGGATTTTTTCGTGTGTGTGTGCAATTAATTATTGAAGAGACCTTGTCCGCCTTGTCAGATAAGTTTAACGTTTTCGTTTGAGGCATGAAGAAGAAAAGGGTTTCCGTTCTCCAGCAGTGAGCCTTAGCGTCAGCCATTAGTTTAAGAAAAATGAAGG…
>TCONS_00014480
GGTTGATGTGTTCAGCCTATCCTGTGTGTGGAGTTGGGATGTACTTTGGTGGAGGAGGTCTGAGATTCCTCCTACTACAGTGGCTTTCAGCTCTACATGCAGAACCACATCCCCGTCCTCTGTAAATCTGCTTTACTTACGGCTGTCTCTAGAACCAGCAGCCCTCAAGTTCAAGGTCCAGTATTATTCATAGTAGCCTCCTTTTGGCTCTGTGGTCTCCTCATCATTATATTAACAGGTGGGGAAGCTGGTCATCACTCCGGTTGCACATTGTCTTAATGAGAAGAGAGTTGATGTGGGGACACCTTTGGAAGGTCCCTGGTGGACCTTGACATTATCCTGCCTGATGATGTTGAGGTGCTCAGCCACCAAAACACTGGGTATCCTAGTCAGGCC
>TCONS_00014481
AAAAGCCACAGCTCCTGCCTCTGTACCTCCAGGACGAGCTCTGACTGAGAAGAGCCTGCTTCCTCCTCCCAACCCCTTGTTTCCAGGCTAGAGATACAGAGGCAGGAGCCATATCTCAACAGAGGAAACCATGAAGCAGGACCTCAGATGCTAAGGACTTCCCAGAGGAGGGAGAGGATTTTGTTATTGTCTGAAGAAGAAGTTACCCTAGATAACCTTCTGGTGTGTGGGAAGAGGATCAATAGCCGGGGGGAAAATCCAAGTGGGCTATCTGGCTCTGAACCATCCTGATGAACACCAGAGGCAGGCTTGAAAGAGCAAGGGCAGCACCATATGGCAGCCTCCCAGGAGCTGCTTTTCTTCTGCTGCAAAATGTCTGAAACATgtggaagaagagcc…
>TCONS_00014482
TCTTTTTGAACTGAGAAAGCCTTTGGAAACACATTTTGTTTGTTTTTTACATATTGCAGAACTTcagtcccttacctagattcacaaagctctgaaagccaaaaagtttttttatgagtttatagtggagacattttacagcaaaatctgagctgaactgatatgagactattgtggtcttaattctatttatgtcaatgagtttggctgtagcaaagttaatgtatttgactatgggatcccactccagacttccttggaggtgtaccagctttacaatatatgaaacatattgcctttctaaaatttgaaaaattctgtattttgagatacatctggtcccaagggtttcagatagattataggtctgTATAACCTCAAAATTATCTGTTTATTAAA…
>TCONS_00014684
CCCACCATAGGGAATAATAGGATAATCAAAGCCGTGCTACCTCTGGTCATGATTATACTTGCATTATCCTCAATCAGGGCATCACAAAAGTCCATATTAGTGATTTGTGTTTTCCACAGTAGATGTCACCAAGCAACAAATTTCTTAACAGTCTAATCATTCTAATTTTATGATGTTCAATCAAATATTTGGCAGCATATTGTTTTCCTTGGTTGATCAGGTTAATCGGAGCCCCAAATTTTTCATCGTGTTGTATTATAAGTATTTAATCTGGTTAGTATTCCACTTGACTAACAGTATAAATATGTCAATTTGGAACATCACTGAAAACCAAGTTCAGCACTGCTGTAGGAGATACAGTTTATTTTTAAATTAAAACTTGATTCCACAGCCTCCAAC…
>TCONS_00014714
AATGGTTACAAAGGAAAAAGACAAAAGAGTTCTCAGAAGAGAGAAAAAATTGGGAAAAAAAATACAAAATTATCTCCAGTTGATTAGGTTATGAACAGTAGTTGCTGAAACATAAAGATCATTGAATATCCACCAATTCCTACTATGCTCCTGCTAGCTTCCACCTCCCAAAGCTAAAAATTGAAAGTAGAGCTAAGAAACATACGTCAAAAGCCCAGAAGTGAAATACCTGTTAGGATAAGATGCAGAACTATACGGCAGGCTCTGTAAGATTtaaaattataagatgtgggaactgtagaatatttggagttcacctacacatccaattactaattttgtagaaaaggatactgatacttagattgtggaagccacttgtctaagatcatacaaact…
>TCONS_00014753
GCAACACAGAAAAATCCCAAGTGCTAAACTTAATGAATACCTGGATCCCTTCTTGAATGCCCAAAGAAATCTTTACAAAAAAAGACCAAACTACAGGACTAACGATCAGGACTGGATCTTGGCCTGTTAATAGAAGGGGAATGAAGACAATTGACCTGAACTAAGAAAAGCCTGTTTACAAACCTCACAAAACTTTTCATCTGAAAGGTGGTAATAAGTCTCCACCTCTGGTGAGTCTGTAATAGAAATCTGATCAAATTCTAGAGTGCAGCTGTTcatgattcagtgagcagcacaattgctggggattcatgcacagagcttttagccttgagctcagcctggcagtgtgatttggtgcaattgactagcctcctgtgctgatttaccttatctgta…
>TCONS_00014836
CATGATTTGACTACTAACTACACTCTCTTTTAAGCAGATACTAATGGTATTGAATACATTTACATGGTAATTGTAATGTATTATTACTTAGTATTCCTTACTTTCTTTCAATAAATATTTGATCTAAACTTCTCACTTTAGTCTGTGAACAGGTGACTTGGATAATCATTTCAAAATCTAAAGTGGCAGAAAACTTGTCAAAAAAATTAACAAAGTTAAAAAGTCTTATCTACTGAGTGTTCTGGCCATCATTTTCTAATGGATTAACCAAGAATTCAGTTACTAGGTATCACATCCAAAAGGGGTGACTGAAGGAATCTTACCACTTGACTTGTATAAATAGGAACATCATTTTGACCCACACTTAATATTTATAGCCTAGCACATGGATGTACAGTA…
>TCONS_00014947
AAAAAAGTAATATTTCCTTTTGGAGCCTGAGGCTTGTTTTCCTCTTATTTATGGAGAATATGCAATTTAGATATTTGAATAGGAATAGCGGAAGCAGCCAAAAGCTTTTCAATAGTCCAGTTAAAATACAGAATAGCATGTGTTTAAAGTAAATCTTTGGAATACAGATCGGAAAATCCTGGATACAGTCATATCGTATGTACCGCAAAGGCATGCCTTGCTAATAAGTACAAGTGGGAGAAAGCACTACATATCCTACAAGGGGTCAGAGATTCCTACTAAGATGTTTCTCTGGCAGCCTTGTTCCCATCTAGGTAGCTGAAGGACTAAAGGAATTTTCCAGTCTTGCTTAATCTTCTGGCTTTTATTGAGTTAAATGCCATCACCTCTGCAGCCTCA…
>TCONS_00014951
tgtccaactgttttgcaatcccatggactgtagcccaccagggtcctctgtctgtgggatttctctggcgagaatactggagtgggttgctatttccttcttcaggggatcttcccgacccagaacccggtctcctgcttggtaatcagattctttaccactgaaccaccggggacacccATTTCTTGGTTAACTTTCAGGTTTTCCAGTTTTATTATGTGGTTCCTCTGGATAAAGGGAGCTTAGACCACTAGGGGGTGCTTTGTAATTAGAAAATGCAGGTCCTCCTTTGCTACCACTGGGGTTAGTGCAGCAAAGCAGTGGCCAGTCAGAAGAGTTGGTGCCAGTCCTAAGACACATTTaaaataagagagagaagaagaaaggaagagatgacga…
>TCONS_00014952
GAGGGCCCTTAGCAGCCAGCTCCTGATTAGAGTCTGCAGCCTTCCTGGCTCATTCCAGAATTCAGGCTTCTGACCTTGAGCACTCTCCCAGCAGCCCAGTATTCCCTCCTCAGCTGTAGCACACTGCTGCCattgcctgtttacaaggcattctgtgtgtctccatagtggtgagttcttttatggtagactatgtgtctaatttaactcatttatgtaatcccaatgtttggcaggtgtgagtgctcaacaaattttggttgaaagggtgagtAAATCGTATTCGGTAGTGAACTTGGTAAACAATAGATTCCTAATAGGGCTCCCTTCTACAAGAGGTGTTTTTTGAATATGCCAGAAAGCCCTTTCTTTAACACTTTTCATATGCATGAGTGTGTA…
>TCONS_00014953
TGACTGGCCTAAGTTCTTCTGGCACATTCTCTCCTGACTCCTTTTTATACCCAGAGAGATATTTCTTTCTTCTTAATCTATGCTTTGTTCAGAATAAAGAAATGTCGGAGAAGTTCTCTAACATACTTTTAGGAGAGATTGCACAATAAAATTTTGAATCCAGAATGGCATAAACTGTCTACTTTTGCTGTTCTTGGCTGATGGACAAATTTGTAATCAACCGTTTTGCATAATGGTCATGTAATTGAAGTTGTAGGTTTATCCTTAAGAACACAGCCTCAAAGACACTTGTGTTCAGTTGGTAATGTTTAAGGTGATTGTGAAACTCTTTGCTGTCAAATAGTGGGGACTTCTCTATCAGTTTGGTTTGCTTTGTAGACAATGCTGTTTTTAAGTAAA…
>TCONS_00014955
AATGTATTAAGGTAAAGTGTTGTAGACTTTGTCCTATGGAGTTCTGATGACAGAAGGCTGATTAATCATGATTTGAACCTACCTATAGTAatagcttgatatcatggtaaagagatgggttctagacccagaatgtctggatttaaacatagtttgatcacacttagttgtgctaccttgagcaaagtttgaataactcctttgtgcctcagtttccttatctgtaaaatggagataatactaatgacagctgtctcaaaggattattgtgacaattacttgagatattgagtctaaagcacttaaaacactatttggcacacagtaaactttcagtCCAGTTTCATGGATCACAGCCTTGTGGTGAAAGGGCTTGTGAccctgatgctgggaaagatt…
>TCONS_00014962
GACTAACTTGTAAATGTGAGGAAATGCACTTAATTTATAGTGTATTTATTTTTTTCCTCGTGAAGAAAGATCTGCAGGGCAGGCATTTATCGAACTCCTAAGTTCTAGAAATTAGGAAAGTGAGTGGGATTTTGGTGAGGAAGAAAGCATTTACTTGTCAAAGATTTGGAATTTACTGTGGTTGCTGAGATTAAAATAAAACTAAAACTTGACTTGGCAGAGGATTAAAAACAAAGCGGCTCCAAAGTGTGTGCACATTATGGAGAAGATGCCCTTCTTCCTTCAGGCGTCCAAGGGGGAAGGGAGTATTGTTTCTTTGTGTTGCCGGAGTTGATTTATTTAGTTATGATTTCAGCATGCCTAGGAGGCAAACCCCAGAAAACATTGCACAACATTAAC…
>TCONS_00014964
aaacaaggcacactttctctttactgccctctccccaaagtatatactgtagtatttcaattctgtaaaattctagaaaatggaaacttttatgtattgacagcagatcactggtcacctaggaatgaggggcaggggaagaggaaggagtccagagaggcacatggaaacctttgagagttattgacattttcactatcttaattgtggtaatggttttgcaggatgtgtatgtgattcagagtttataaaattttactctttgaatatgtgcagctattttataggtcaataaaactatatctcaatTCAAAAAAGAAAAAATATTGTGAAAAAAAAGGTCTAATTTAGCAGCAAAAGCAACATCATTTAGCATACTTATTTACATGCTGTAAATAa…
>TCONS_00014968
GTTAGTATCCATGTTGCTCTTTGAACAGAAAAATAAAATACTATATAAAGGGCTTAAACATACTAAATACAACTTTTTAAGAAAAAGTTTTGCTCTCCTGACTGAATGTTTTTAGCTAGTTTTAATTCAGTGTGTATTATTGCTAGGTAGACAGGAATGATCTTGAAAAAAGAAAGCTTTTGAAATATTAAGCCAGCAAAGGCATTGCCTGCAGGATAAGTTAATAGTTGAACATATTCACTGGTTATGCTGCCAAGTTTTATCCTTAATTTATTTTAATGTAAGGTGGTTACTTTGTCTTTCATCTTTAAAGTGCACCTATTAATATGAGCTTATAAATCAATATCACACCCAGGTAGGGTTTATTAGTAGCATTCTTATAATTAAAAATATAGAATG…
>TCONS_00014973
CTCAATACAAAGAAATTTGTATTTCTTTGTCTTTTAGATAAAAGAAATCTAGAGTGTCATACACAATAGTAAAAATATCAGATGCCTTAAATAACACTTCTAATTTTCCAGGAATTTTCAAAAATAGAAGATGTAAATTGGCTAGTTGTGTCTTTTTAGTGACTGGATTGGTTACTTTTCCTGAGGACTATTTTAACTAATTAATTCATCCAGACAAGCTGTTTCTATTACCATGACATGGCTAGCACTTAAGCTGCTAGTGTTCAACTTGTATCTATCCTATGTCTGTAAAAAGGGCTGTCTGTGACCCTATACTTACTGCTTTTTATTTACTTAAACTTTATTTTGCATTCCTAAACAAAATGAGTAAACATTTTTATACATATGATTTCATTTCCT…
>TCONS_00014978
CTTGATAATAATTATTTTGTCAAAATTTCAACTGTTTTCATTTGAATATTTATCACTCAGTGGTTATTAAATTTATGACTTTTTATAAATTTACTCACTCCACTCTTCTCTTTTAGTATCCATAATGCTTATTTGGAATTTTAAGCACAAGACAGGAAGGAATAGTTTTTCTTCTTTCCTTTTCTTTAAGGTCTGCTTCTCAAATTAGCCTGCATGCCTGAACCTGTGTTACAATTCAGAAGGAACAGTGGAGTGTATTGCATACAGTCTTTTTGTTAAGCCGGGTTAGCACCACTATCCTCCTGATGTCTTAAACATTGCAATTTATGTAAACTTTTCCATGTGCCTCCAGCATCTCCAATTTGTGAGCGAGTCTTACTATATTTATCCCTATTGTAT…
>TCONS_00014979
GTTTGCTTCACTTTTTTCCTTGATTGAGGTATAAGGCTGGGTTGAAAGGTCAACAGTTTCTCTCTTTTCTCTCCTAGTTTCCTTCCCCAGCATCCACAGATCCACTTCTTGCCCTCTGAAATGGCCTGGTCCTTTTTCTCTTGCCCACCCCAAACCCACCTAGGCCCTGAGAACTGTCTGCACAGCTACAACTAATTTTCAGTTCTTCTTGGATGGTTCTAATAGTGTGTATGCTGCCCTGACTCTTGGCTTCTTTCCTTCTGCTTGCTGCTGTCTGCAGCTCAGCCATTTTACTGCTTGCTTTTATTTTCTCTAAGCCATCCTTACCTCTGCACTCAGGAGGCCGCTGTTTCCATTCTGCTCTGCATCTCACTCTTGCTCTTACAATTGGAAGTGTTA…
>TCONS_00014981
GGCATTCAGGCTCCAAATATTTTCAGTAAGATTTGGAACTTGGAATCTTTAAGTAGTAGTTTCCAAATTTGTCTATCCCTTTTTCCACAAAAGCAAACTAGACTCTACTTCTCTGGCTTGATCTGCAAACCTTTAGAAAAGTTGCCGAGCTGATCTGCAACATTGGGCCAACTCttaatttgaaaattaatattaaaaaaaaGATTTTCAACAAGTAGAGAGAGCAACCCTCTTCTGGAGAAATAAGCTGGAATTAAGACAACAACCGAAGAAGACTAAGCATAGGGTAGATTTTGGGTTCTAAAGCCAAATTACCAGGAATGACAAAACCCCTGAGAGGACTAAAGTTATATAAGGTGCCATGAGGTAGCTTTTCCATTACAGTTTGTAGAAAAGCTT…
>TCONS_00014983
CTTCATCATCATGATAAATAAAGCATGTACCCTTTAAAAGCTTACTCTTTTTTTTTTCTCCAACTTTTTTCCTATTACCCCTCCTTGATAATTCAAATCATTGGACTGTTATCCCCTCTCCTTTCTATTACATTTCTCTCTTTTCTTTCGGAAGCCTCATCAATATACCAGCATACTCTAGTATGTATCATATTTTAGTCTATAGTGAAAAGAGCTTGTTTTTTTGTACATATTACTGTGTAATTACCTTCATGTAAAACATTTTTGAAACCCTCATAAAAAAGAACCTGAAATCCCATCACAGTAAGAAGTCTACCGTGAACATTTTGGTGACTTGTCTGTTTAGGTATTTCCGTTTGTACACACATTGACGTAAGTGCCATGCTGCTTTTCAGGAAT…
>TCONS_00014986
CTTATTTGGTGAGAGTCAAATAGCCTTAAGTAAAACTGTATCATTGATAAGATAGGGTTAAGAAAATGGAAACTGTCTAAGTTCTTAGGGTAAGATGAGTTTAGGAGATCAGAGCAGTTTTACTCTTTGATTTCAGGGTTTCTGTACGTTATTTCAGATAATTCTGTTAGGGCCACAGCTGGGACATTTGCTGATCAGAACTCTTAAGGTAGTAATATGTGtgtgtgtttagttgctcagtcgtgtctgactctttgggaacccatggactatacatgatgttttccaggcaggagtactggagtgagttgccatttccttctccaaggagtcttcttgatccagggatcagggtcttgtgtctcttgcattggcaggtggattctttactgctgcagc…
>TCONS_00014988
CAGCTTGTTCTCTGTATGTAAAAAATCATAATTTTGAATGCTATTCCTTACCTTGTCACTTGCCTACTTGGTAAGTTAAATCTGCTTTGTGGCAGTTTCCCATTGGTAAGCAAGGCACCCTTCCAGTTAAGTCATAAACAATCTCTCTTTAAATAAGCCCCCATGCCCTTGAAGAATAGGAGCTGTAGAAGCGGAGCGTCCAAATAGGAAAAAAGAAAGAACATTCCTAAGAAAACTGTGTAAATTTGCAAATTCGTTGTCCCCTGGATGCAGCTGACAGGTGGAGTGACAACCCAACCAAATAACACTAGGGCCATTGTGATAGGAGGGAACTTAATATTGTTATTGTTCCGCTCGGATGAAGTTTGCGTGAGGCCATGCCAGCTCTTGTATTGAGAA…
>TCONS_00014991
GGTAGATTTTTAATATATTCACTCTCAATCTGAAGCATGTCATTTTTCTCTACTTTAACACTAAACATTTCTCTCCAAAACAGGGGGAGAGGAGACAGTCTCTTAGACAAGTGGCTTCCTAGTCACCCTTGAGTTGTATCTCCCTTGAGTTCACGTTATGCTTGAACTGGACATAGATGTCTGGTTTTACTACTCAGAGATATGCTGATGTTTAAGTATTATTAATAGTTTGAAGTCTCTGAAGTCCAAATTCTATTGAAGTTCATAACTAGACATATGCCATTCCCAAGAACCATCACATTCAGGAGCTACTGAGAAATCAGGGTAAGTTTAGTGTGTCTTCTGTGAAAGGTGGAAGTTTAAGGTGGGAGAACTGTGCACAAGGGGGCAGCAGGCCTA…
>TCONS_00014995
gtggcatactggcttagttgctccgtgggatgtggtatcttagttccctgaccagggatcaagctttcattccctgcattgcaaggtggattcttaaccaccggctcgccagagaaatctcTCTTTATCTTAATTTTCAAGTGAGAGCTCTTTTGCCTGCTTGGAAATGATCACTGGACAAAATGACTTTTGTCATTTCCAGATAAAAGTTGCAAAGATGGTGTCTTACTGCTAGAATATGGGTTGTCTGGTATTGGTTATTCCTAGGTTCTTTTTTTAGAAAATTGTGCTTCATTCCTTTAGAAGCTTAATCCTATTTGTTTCCCTATTTCTGTCTTAGATTATCATCCAGAGAAACAGGTTTTCAGAAAAGGTAATGTGGAGAACAATCAAATTAGG…
>TCONS_00014996
ctgaatgttaaaaattattttaaatttagccacatatggctagtggatgccatattgaaccacatagGGCTGGATCAGTCATTTGAGACAGTGGATTTTGGGTAGTCAACTACCATGTTCATCACATCTTTAAATGAAACAATGAACCAATGATACATTAGTCTTTAGAACTTCAGTCGAACTACTGACCCACTAAGAAGGCTCTCTGGGAGACAGATAAACCACATAAGTAAAACCAGTGCACACAGGTGTGCATGCTAGCAGTAGCAGCCTCTCGTAGGTGAAAAGGTAAGGTTGTGAGATGATGGGATGCCAGCACTGTGGCACGGTGTAATTGATAGTGGGGGTTGGATTGGGATATCGTTGGCTAGGAACTCAACTGGTGAGGAACTCCTCTTC…
>TCONS_00014997
ATTTTACTGAGGGGAATTAGTCACTCATTAAATCTTTTATCTTCAGGAAGAAAAGAAATTTTTCTTTTCCAATTCTTTTTTCTTAGAATTTAAGCATTTTAGGTATACCCTGTGCCAGCACCCCCTCTTCCTAATTTGTGTATTTGTTTATTTATGAGAATGATTTGTGAAATTTAGTCTCAGGGATAACTGCTCAGGGATAACTACCAGAAAGTTAATTGAAAAAGACTTGTTTTCTTATGGATAACAGCTCAATCTCTTGCTAACAAGTCATAATCGTAAAATTCCCTCTTTAAAAATCATTCAAGGAAACAGGCTCAGGACTCAGGGTGAGGTTATACTGGACAGACTTTTATAGTTTAATTTAGGAATTGAGCCCAAACTTGTGTTTTCCAATCT…
>TCONS_00015133
TCTGGAGACACCAGGGTTGGATGGAGGGTTAGTGGAATAGATGAGAAGAAGAACACTCTGTGAAGTTACATGCAGCGAACTCCTTCGGGACAAAAAGCCCTCAGAAGGAACAAATTGAACTCATCTTTTCCCAAAATTTGATTCAGTGTCTTCATTCTCCCCAAATCCTTGACCCAAAGCAATAGACCAAAAGAAACAACGAAACAGTCAGAAGCAGTCATCATTTTTGGAACAACTTTTCTTCTCCTTTGTTTCATTCTACAGCTCATAGGAAACCACCAGATGATAATTAGGTTTTAAAATAAAATAAGTCATTCTCT
>TCONS_00015184
gaaaagttctggatggatactggtggtggttgcacagctttgtggctgcacttaccgccactgagctgcccatttacaagtggttcaggtggtaagttttatgtatatgGTACACAGTAAAAAAGTAAATATCGAAAAGAATAAAATGAAATGGAGTTAAAGGTATGTGCTAACATGAGCTTCTGAAAGCTATTTCCCTTCCTTTCTTTAAGTTACTGTTTTCAAGCTATTTTAAGAACTAAATTTTTTTTGTAGGTAGA
>TCONS_00015186
GTTGTGGAGGAGCTTAAATTGTGAGTTACGGCCTACACGTATCTGAGAGAAATATAGATGTGCCCTTATCGAAGGAGGTAGAAAGACGTACCTAAACCAACAAGAGAACGAGGGAAGAGATAAAAGGAATGGACACAAATAACTGCTCCACACCCTTACCTTGTAAGAGCTTCAGGCCTGTGCATGTTTTATCGTCTTCTGTGCCATGGATTGGGTAGGTGCTGAAACTAGAGGGAAGAAGGAATTCCAGCGTAAAAGGTGCA
>TCONS_00015196
CTAAATTCAGAAATAAATACACTGTAAAGTCCACTGTAAAGATGTTCTTATTACCCGCCACGGATCTCCCCGTCGCTGTAGCTGAAGGCTACATTCAGCTGAATGTTGATTTAGCTTCTCAGAGAACAACAGTAGCCAATGAGCAAATGCTGCTTGTATGAAACTACTTAAATATAAGAAAGCTGTGTAAAACAGGAAAGCAGCGCTACCTTTGGTTTTCCTGCTAATGACTGACTCGGCGTCTGCTCTGGAGCCTGGTACTGTGACAAGAGTGGACAGTGCTCAGAGACTCCTCGTTTGACTCGGAGAGCCGACCACATCCTGCAAAATCGGGTCGTAAAAATATGCAAATTAAGGTCAAACAGCCCCACATCGGAGATGTAATGGCTAATCTGTTCA…
>TCONS_00015219
TGCTTTACTTCGGGAAGAGACCAGGCAGAAAGCTGTGTCTTGGCTCTGCAACTGCCAGGGATGGGCTTTCAGTACTGGAGCTCGGACTGGCTCCCCACACCCTGCCTGGGGCAAGAGGACGCCCTGCTTTCGAAACCCACTGGTTTCAAGTACAGGGAACGGCACCGTCCGGCGGTTAGCCTTTCAAGTACAGGGAACGGCACCGTCCGGCGGTTAGCCTTTCCACTTGAAAACAGCCGGCTGGAACTCGTTTCCAGGCGGTGCCCTGGTCGGTGAGGTCTTCGGCGTCCTGGGCATCTGTTTGCTATTTACCCGATGCTTCCGGGGGAGTTCCGCGTGCTGTGGGCCTGGTCCCCACCTACGTGCCGCACTCGAGTGAACTGGGAAGACCCAGGAGGC…
>TCONS_00015234
GTTAGACTTCACCTGAGGTTTCCCAATTTAGAAGGGAGAATTTTTAGTCCCTTCTCACCAGAGCAAGAACTTTTCTTTGTTAGATTTACAGAGTTTTTAATTGTGGAAAGTAATTTTGGAGATGTCGGAGAATAAATGACATTGAAGAGTTTTTAAAGGAAAATAAGAATGTGAGGTGAGAGAGATGAGATgagacttccctcattgtccagtgattgggacttcgcctaacaatgctggggtgcagtttcgatccttggtcggggagctaggattccacatgcttcgtggccaCTTCCTTGCATTAACAGAGATGAAAGTACAGTAATCTTATTGAGTGATAACGGGTTAAGCAGTAGGAGGTTGGCTTTGCCTGAAGACTAGAATTAGTGGAAAGAC…
>TCONS_00015302
GCTAGAGATAGTTTTCCTCGCAGTCTGTTAGGGTGGTTGTGGGAGTCCGACGTGAAAAGCTTCGCCAACCATCAATACTCTAAAGGAATAGAGCCACACCTTGGGGCCACTGTTAGTGCCATGGAGAAGGGTGCAAAGTGGGGAACAGGGTTCAGTTAGACATGCACATCTACAGAGCACCTCCGTGTGCCGTCCTACTCATTTCTGAAAATGCTGAAATGAAAGACAAAGTGCCCTAGCCTCACAACCTAAAGAAGCACCAAGGGGTAGGAGGTGTGTGCCTGTGAGAAACGGGCCCTTGTGTAAACCATTCATATTAACCTGAACATTGCATCAGGCAGGTCCCACTGTTgagaggcatccggcaaaaagacctcaagcttcatcaatgactgacct…
>TCONS_00015303
GCGGCCGCCAGGGCTGGAGCGCGCAGGACCCCGCGCGGCCCCGACCTGAAGTCCAGCGGACGCCGGGAGGAAGTCGTGGGAACGGAGCGGCGAGAAGGGCCCCTGGCGGGAGGGCCGGGCTCGGGTCGTGGCGTCCGCTCTCGGAACCCACACTCAGGAAACTCAGCTGGAGTGGCGGGCCCGAGGGTTAGACTCGCACGAACGGACGAGAGCGGGCTGGCCACAGGCAGGCGGTGCGCTCCTGGGAGGACCCCGGCTCGAGGGAGGACTCGCGGAAGGTTGAGGCCCAGGAAGTCGGGGCGCGCACCAGGACGCTGGCGCGCGGATCCCAGTCAGGGGCCGTGGCGGCGCCGGGGACTCGGGGGGCTGTTTTTATTCTCGCACCAGTGTGACCGTTCC…
>TCONS_00015353
tactttagcatctctgccttagtattgtcatctgagggggagggaagagggtttgatcaaggcctgtttcttgcctctaaagcttttatgattttatgaGGGCTTGGGAAATGTCTTTCAGGAGTATGCAGCAGTCTTAACTTATTAGGAGAACATGTTTATGAGGACTCCATAACATCCTTTTTCAGCACCATGGAGAGCACAAGCCTTTCCTTGCCTTGGGTTGTTGGAAGGTACAGAGCTGAACCAATCCACTGAGCTGCTTGGTGTAGACCTGCCCTTTTGCATAGCCCAGTTTATCTGCTCAATCTCCAGTTCTGATTAGTATGGATTCAGTGAGAGGCAGCAGCATTCCTCAGTGTCCCCATACTCCCTGCAATCTATTAGGTGTGTAAACCT…
>TCONS_00015357
CAGGAATTTAAAGTTTGATAAGTGTAATGAAGACAAAAGAGCTAGATACATCTGCTGGATAAACAGAGTTGAAAATCACAAGTTGGATGGTGATAGACCCAGGGCTGTGAGTAGATCAAGGCTTCATTTTAAGTGTTGCACAATAAATGCTCATAATTGAGTCGAATGGCCTGTGTTATGCAGAATGTAAAAAGAAAGTTAAGACGAAGGGGCTGTATCTCTCAGTCTTGGGTATGAAGATGTGTGGGCTTGCAGGGGTTTTTGACTGACTAAGAAACACTGTGGGAAGGATGGAGGCTATACATGGACCTTCGGAAGTGGGACTAGACTGCTGGTCAGGCCTGGTGAGTAGAGTATCAGAGGAACAGCAGGAAGGTTGATGAACATGTTTTCATGTCT…
>TCONS_00015358
GAAAAACATGTGTACTATCCCCCATGTCTAATACTCCAACCATACCTACTACATGCTCACAAATGTTTTTTAAAATAAACTAAAGTGAGTGATAAAAGAAAGATAGATTACCTACAGGGATGGGAGCAATTCACTAAGCACTGGTAAAGGGAGCTTGTGTACAGGGGTTGATGCCTAAGTAAACATGGGGACCAGAGCTGATATCCTTTGGCAGGTAAAACAATATGACTTGGTGAAATTTTGCAAATCTTTCTGAAGGAAATACGTCAGAGTTGTCTAGAGACTATCACTTGGACTCTTCTCAGGCTTTCCCCTCCATCAGTCCTATTGTGCTCTGAAAAAGAAGCTTTCAGAGGCTTAACTCCATG
>TCONS_00015359
GAAAAATAGCACTATATTGATATTTTCTAGGATCTGTCTTCTTAAGAAAAGGAAAATAGTTAAGGCCCTTTCCTTATTTCTTCACATCTTTGTCCCACAACGTAGAAGAAAAAGGAAAGCAATGATTCTCTCAATTCAGAGTGGTTAAAGGATTCGAACGTGCTCACAATAGCAGGGCCAGCACCTACATGTTCTAAGGTGCAATATATTGCTGTCTGTACCAGGCTGCACCCCCTATAACCATCACTCTGATTTATCTCCTCTGGCCCTCATTTTTCCCAATTAATGCAACTGAAATATTTGTAACTCTTATCTCCTGGCTCACAGAAAGCATGTGAGGATTAAAAGGACATTACTCTGAAAAAGTTGAGCTGGAGGTTTATTTAGAGAGGTCCTGTT…
>TCONS_00015361
TTAGTATTGAAGAAAAGGGATGAAGGGTAAAGTGGGAACCTAGTCATAGCTAAACCTGGGAGAGGACGCATTAAACAAAAGCTGGAGGTGCTGTGTTGCCCAGCTCCCTGCCTGACCCCGCCCTGGGACTCAAACTCAGGACATGGCTAATACTGCAAGAGGAAGGGAGTTAGGTTAGTGGTAAAACCGTCCTAATAGGTTTGTGaacagtgaaaatgagctgtcaggagtagttgccagggcactttctctggagggtttttgaaaagagatagacaccctcctctcagggctgactgaagcgcagccctgcctggaggcacgaggagaaagagacactctctaagcctcttcccagccctGGAGCTGCTCTGTGAAAAAAATTCTGGCTCATTAACA…
>TCONS_00015362
AAACATCATAAGAGTCCATGGTGGCACTTCTTTAGGAAAAGATAAGATGGTTTGTCACTTGTTACTCTTCCCTGGTGAAATATCTTCTTAGGCTGCCACATAGACACTATCGCATAGTGAGAAAGCTTGGAAATACCCTGATCAGTGAGTAGGGAACAGGACCATGGCATCTGGGTGAAGTCTGGACAAGAATTCAGACAGCTCTGAAGCTGGAAAACATTCCTGTGGGTATAGGAAGGCATCATCGTTCCAGACCTGTCTGTCTAGGGCTAGGCTCACACGTATGAGAAGAAGAGTTGTTAACAGATAAGTTGATTTGGCCATGGCAGATTGAAGCCTAACAATGAAAAAGGTCTTAAAAGCTCCTACATTGGGTCttttttaaataaaaattatttG…
>TCONS_00015363
ACGAGGCTTAGGGTGGGCTGTGGTTGTTATttagacaccaagtcatatccaactcttttgcaaccccatggactgcagcccacaaggctcctttgtccatgggattgcccaggcaagaatgctgaagtgggttaccatttcctcctcctgggaatcttcccaacccagggatcaaatccacgtctcctgcactagcaggtaaattctttacccgtgagccaccaggaaagccctAGGATAGATTAGGTCAGTATCAAAATGGTAACCCATGGAACACCTTCCCCATATGTCCTGCATCTGTTTCCCTTTTCGTTTTCCCTAGAATACATCCTTTTGGCTTGTTCTGGACACTCACTGCTCCCAAGCTAAGAGGAGAGAAAATTAGTCCTTAATTCGCTC…
>TCONS_00015365
ttcacagagagagaagctgaagcgcagacaagttaaataatttaagtcaaacccaaaaagtcagaactgggattacagcctgagattcttTGTTTTCTTACGGTGAATTATCTTGAGCTGTCATCTCTGTGAATTGAAAACATAATAAGCACAGGCCGTAGGAATTCGCCGGGGATGGAACTTAACCAAAACAAAAACTGATTGTTTGATGATTGCATGGGTGTTTGAAATGTATGCCCAGATCTTCTTTGCCACTGGTGATTATTTGGTGTCAGAGATAGGGAGAAAGCAGAGGGGCCAGATGAGGGCAGAGCACCTTGCTAAGCTCAGGGGTTTTTGTAGGCCTTGGTATCACTGTGTCTCCAACAGGGACAAACTCATCTTTGGGGCTGGAACCAG…
>TCONS_00015366
TCTCAGGCCATCAGTGAATTCTGTTAGCCTCCAGCCAAAGGTAACTCCAGTGCTGCTGGGAACTCTCAGAACTCAGGGCCTTCCCAGTGGCCTCCCTGGAGAGCATCTCCCTAGTATGGATTATCCAGCATGACTCAAACCTACCATGTGATTTCTGCATCTCTCAGTTCTCTTTGGCTCACAGTCTTATGGTAGATTTACTAGAAGCAACAGGGAAAGAAGTTGGTTTCATCCTAATTCTGGTCTCTTGAGGAGTTCTTCTCTCCAAGACTCTTCAGAAACATCTTAGGGACCACCCACCCTGCTCAGAATTGTGCCTTG
>TCONS_00015367
GCCATATGTACTTGTGAAAACGGGCACATAGGTAATTCTCTGGAACAGAAACAAATAAGCTGGAGGATAACAGATTCTTTGTCCTTTTTGTCTTAACCATTTGCATCAGAGAGCCTGGGTTGAACTCAGGGACGGTTGAGCACTGGAGTGGGAGAACCTTCTCCAGCAACTTTGTGAGGATTTTGCCGTGTCTTGCTGGGCTGGTGAGAGGACAGCTTGGTCTGGAGGTTGGGGGATGAAATATGTAACCTCAGAACAGCCTTTGTGTCCCAACCATGCTGTAAACTGGCCACGATTATGAGCAGTCTTCCCCACTGCTTCTTTGGCCAGGATCCCAGCTGGAGGAGCACGCTGGCTAGATTTGGGGATTGAAAGGGATTTCCTGGTACACACTGGCCT…
>TCONS_00015371
TATAATCCTGAAAGTTACTGACACAATCAGCTACAGTTTTGAGGCTTTCTCGATTAACTTAATAAAGATAACTTGGAACCTTCAAAATCCCGAATTTAATCTCTTCTCTAAACATTTGGAATTCTGCCATTCCAGTCAGGTAGCCATCTATACCCAGCCTTTTCTCTACAGCTTAACTGGCCAAATTTTTAATTTATCCCTAATGTTTCTCCAAACACTAAAAATCCTCCAACATAGTGTCCCTTATTATTCAAACATCACAGTAGAAATACCTGTTCTCTGTGAGTTACAGCACTGATAAAGCAAGCGAGGCTCTTTAAAGCTACTTAGTATCCCCACTCTGCATTATTATATATAAGATTTACTCATCACCCTCATTTCTATGTCACACATGCTTAC…
>TCONS_00015377
gtaaaatcttagcctgatcagggatccaatgcatgcctcctgcagtggaagtgcagagtcttaaacactggaccacttagggaagtcccCTGATattgatttttctaataaataatgttacttaccttctttatgccagacactgggctaggcactgagaacagaagacagatagacgaaGAAACTCTCAGTTCACTGGAAAATATTAACAGCAAAACGGCAAGACTGTTGGTttggcctgattatttgtgcaggtgcagcaagagtgttaatttatcatataggttcctttAGTCTTTATAAATCTAGAGTTGTATCTACTGATAAGGCCACAAAAGTAttttctttctagaattttccttaaagaatttcagattggacttttaaaaggctctatta…
>TCONS_00015378
AAATACCACACAGTGACATGAGATTGGCTCTGTTTCTGAGAAATTTACTGTTTCTGTGTCATTCTGCAGTCCTTGTAAAAGAACTGTGTTACAATTACCTTCCAGCTATTTCACAAATGGTCACCTTCCCGCCAAGAGACAAACATACCACACATTTCTTTCCTAGCGCTTTTTCTTTCTCACTCTTAGTGTCTAGTACCACTATGCACCACAGGAATTGACAAGAATGCCCCCCTGACCTAAGGGTCTATTTCCATGCTTCTTCTGTCTATCCTAGAACTTCCaagaacatcatttttttagtcagacagatctaagttcaaatgctgtccttgtcatttcctagctctgtgaccttgaatatttcactgaaagttcctaatgctttgttttcacatt…
>TCONS_00015411
CCCTGATAATGTGGACTCTTAGAAGTCCGGGGAGAAAACAAAGCAAAGGCTTCATTGATTGAGAAACATCAGAGGCTGGAGAAGCTACAGGAGAGCAGTTCTAAGATGACTGCATTCAGTTAATCTTGTCTTTTAATGGTGGGCATTGGGAGCTATGACTTGACATGCTTAGAGTTAGTGAATCCAGAGCTCCCAGCCCGCAAGACTTCTGCCATTGCTTAATATTGTGTTCCCTGGGCTCTAGATTTGAAACCATAAAATGTGTAGTATTTATTTAGTATTAGACCATGTTCTGAGAATGCTTTTTCTGGAGCTGTTTTGAGACCACAGAATTGAAAAAGTTCTCGAGATGAAATGCTAGCCCTGTACTCAAGTTGGCCTGTCATTCTTTCCATTTAA…
>TCONS_00015413
TGCTCTTACCTAATCGTAATTCCAGTCACACAGCCCTCAATACCTATAGTGTtaatagcaaacttctttgactaatcactgtgtgccaagtgcagtgcctagcaactgaaatttattaacctccataatcctcattaaaaccctactcagtaggttcttttattatttccattttacagatgaaaaagtcttacaaaaattaatcaacttaaccatgttttcatctctagACTCAGGTATGGATTTACAGCATATCCTTGTTGCTGCCATGTTTTACTGCCTAATAATGAAACTGGAAAGTCATGATCAAGCTAGGATGATGAGCCTTAGGAGACTCGTTTTATAAGTGCTGAAGCAACTCACTGATATTCTTGAGGAGAAGGATCAATGAGTATAAAA…
>TCONS_00015414
ctgtaaggaagtgataccaaaaattcgtgagtacaagtgtactggatgaggatttcaacagaagcctaacttttgtcaacattttcataaaaaaagaaggcttgcatgaaaatgtatgatggtacttaagttcataatttcctgtgctttgtagtgagaacaggactccagtaaatgattttggtaaaactgAGTCTTAATAGATTTCTCCATTTAAGGGAAAACACTAACTCTGTCACTTTTGATGCCAAAAATTGATGATGACTCACCATAGCTGGATGGATACCTTGGGAGTGAGTGGAAGACAGTGAAAGGCCGTATGGCTGTATCTTGGGCCATTCCTTTTGAAGTTTGAAGATGACGCAGTATAATATTTTGTTATCGTTTACTGTCAGCCTG…
>TCONS_00015415
TGTCACATTTGGGAGGTCCTAATAATAATAATGTACATGGAACTTTGATGCACCAGTTGCCTGAAGTAGTCAAGtttacaggtagatggaaatcatgctgaggttttaaaattttgaccagaatcagtgagtggtccaggacttaccaggtcctcaaactccatgtcgagttcccttccttccatgccaggctgtttcTTCTGCAATTGACACACTGAAATTGTAATAAGTAGGAAGAGAGCAGGGTCATGTGTATGCAAAATCACATAATCATCTCTTAAAATGAGCCTTGCCCAGAAAACAGTCTCTTTGCCAACTTGACTAGCCCTAAGAAAAATTATTTAGGAGTCTTAGGAAATATCTCCCCCAAAAGAATGTTAGAAAGTGTGATTTCTGAGT…
>TCONS_00015416
CACAAGGCTAAACTGTGCCCCTGGATGTCTTCCCTGAATGGCATCTGGTCTTTGCCCTGGGAACAAAGGCAGAGTTCTGCTCATTCCTGCTTCTGCTGTTCCACTGTCTGTGATGATCTTTATGCTTCTTTCCCACCACTTCCTGGCTCATTCAGTTTATCTCATGTCATTTCAGCAGGTAACCATTGACTCATGAGCAGGGACCTGACTCTGGGAACACAAGAAAGACCTGTAGTAACATCTATCTAGTAAACCTCAAGTTTCTTATCTCTTAGTATGTGGACTTATTCTTcagagttgctgggtttggtttttctccatgccactcaatagctgtgtagcactgggcaagttacctaacatttctgtgcctcactttcttctttttatgattattat…
>TCONS_00015417
GAAAGTCTTAGGATATAATCTCAAAATGAAAGTTGAAAGGATACCAGAAAGTTGAGGGGGAAATATAGGAAGGAAGAGACACTGAAGGCCAGTTTTGCTTGATTTTGTAATTCTATGTGAATCTAACACTGGTTATCTGCAAACACGGATAACAAGCATATTATTACCCTAGTATAATATCTAGAATTGACAAATAATCGTTGTCTGAGCTGGGAAGGCCACTGTTTGTCCAACCCAAGAACTGTTTGATCCTTTCTTATGACCTGTCACACCATGTGGTAAGAGAAATGCACTCACCCTACTTCACTGATTCCAGC
>TCONS_00015418
AGAAATTCCAGTTTTGAGAAGTTGAAATCTATTAAATAATGTTACATACCAGAGGACGTGTTTCAGGTCTGAGTTAATAATAGTGAGGTTTGGTCCAGTGTCAAGAATGTCTTCCCTAAAGCATTAAATAAAGGGAGAGGATTTTAAAAACAAGGTTCAATATTAAGGTCTATGAAGGACGGATGAGGTGGATACAGAGTCAGGGAAAAATAACCAAGTCAGATTGTTGTGTCAATATCAAAATGTGTAAGCAGCATCCAAATTTCAGGGTCACAGGTTAAAAGGGGAGAGGGCTAGTGGAGCAGAGCCCAGTGGGAGATCTCGGGCCTGAGCGCCGCAGCCGTGTCTAGGTATGTCCTCTGTGACCTTCACAGTGCGTGGTTGATCATGTCACCTTCT…
>TCONS_00015419
CAAATACAAGACAAAATCCTAATTGATTTTGCTAACAATGGTTTAATTGAGTCAGCTAGATCAGAGATCTCCAAAGAACATTTACTGGAAGAATTGAGACTCACTGATTTTATTTTAGCCTTTGCATAGCCCTTTGTCAGGATAACATAGTATAGCATTGTTAAGCAGAGAGCGTTGCAAAGTTGTTTGGACGTTTCAAAATTCACATCAGTCTAGCTTGATCCAAAGAAGACAACTTCTCTTTACCAGGAACCCCACAGCCTGCTTACTTGGCATGGAGGGGCATGGAAGGCCGAGGACTGGGTTACCTCCACTACAGAAGGCAGGAGAGAGGGATTTCCCCCCTTCTCTAAAGTGAATTAACTTGCTGCCTGATTTCAGAGGCTGAGATTCAGCACA…
>TCONS_00015420
AGACAgataacatgtagaaataatattttggatgcattgggttaaattgagtatattattaatgttaatttcacatatttataaaagttactactataaaatgtaaaattacatttgtggctcacagtttctactggacagctctTTTCTAGATAGAAATGAATTCTTTGCAGATTCCCTTCCCAGGAGGCCTTAGCTTTAGGGAAGTATTGGAAGAGAAAAGCATCTTCCAAAAATGCAGAACAAATTCGCATTAGGTTTTTACTTTGAGGTTTACTGGGGATAATATCTTTCCAACACATGTAGCCTGAGAACACAGTTGAACACAGAGCTGCCAAGAGAACTGATTGTGGCCTTCAAGAGAGCTGTGACTTCCTAAGGAGAGCAGGCTGTGTGTCC…
>TCONS_00015421
CTTTCCCCCCAACTTTGCTGCTTTCTATGTAAACATTTGTAGGCTGCCTCACACAGATTCCTGTATGGTTTCCCCCTACAAACTTGTTTTGAACCTGAATACTTTCCACTTATGACCATTCCATGTTTCCTATCCCCTCAGCCAATTTAGACCCAGTGCCCTAGTGTTCTTTCCATTCCGTGAGCTGGGTGACAGCTAACAGGAGGTGACTAATGGACGGGCAGCTCATGTCAAACCATACTCTTGCAACACTGAGAGTGATGATCTTGCAAAAAAAAGTAAAATAATGAGCCTTCCATCTTGTGGGCACCCTCTCTTTTCTCTGCCACCTCTTCCTGAGCAATGGAATGCTCTCAGGAGGCTGAGTCGACTAACACAGTGACTTCTCTATATGCTGTT…
>TCONS_00015422
GGTCAGGCTACACTTGAGCCAGTACTTAATGGAAGATGTTCATTTCAGTTCAAAAATAACTGCTGAAAACAAAGTGTGTATTGTACATCTACTATGCAGCCCATGCTGTGTCAAGCCCTGGAGTGAAGGTTACGAGTGTTGTCACAGAGTACTGGGGTATTAGGCAGGAGAGTGACATTTGCTTGGCTGGCATAGTGTCCCACCCATCATTCATTAATGAGCTTCACTTCTAGCAGCCAGTGCCTCAAAGATTTAAAATGTTATCTCATGTAGGAAGGTTGTTTCACAATTTCAGCAAAAACTTTTCTTCATTGTGTTTCCCCAAATGTTATTATATCATTGCTAAGGCAAGTTCAGGACAGTTCAAATGAAACTAAGAGGCATTGACTTTGAGTGAAT…
>TCONS_00015423
CTTCATTGCCATTTAGAAAATATTCTCTTAATTTCTTAATCTTGTAGATGTGAGGATTAGGAAGTTTTAAAAATGTCGCATTCCAAGCTAACAATATGTTTCTAAGCCTCAAGTTTATTCCTCATAAAAGAGTTGGCATAAACAAAACAATTACAGAGCCTGTGCGCCTCTCCCTGTCCTGGTGCCAAGAGGAGCAAAGGGAGGAGGCAGTGAGAATTGCCCAGCGGCAGCTCTGTCCATTCGTAAGCAAACCACTAACCCCACGTTGTATTCCTCTTTCTGTGCTCATGGTGTAGAGGGAGCAGAGCTTGTCTCTCCTATAATATTTCTGGAGGTTATGAATAGTAAAAAGGGTAACAGAGAGGCACTCATTTCAAACTACGTATTCTGCCAAGTGAC…
>TCONS_00015424
atgaagtgatgggcctggatgccatgtaggccaactttttcactctcctgtttcactttcatcaagaggctctttagttcctctttgctttatgccataagggtggtatcatctgcatatctgaggttattgatatttctcctggcaatcttgattccagcttgtcagtcatccagtccggcatttcacatgatgttctctgcatataagttaaatgagcagggtgacaatatacagccttgacgtactcctttcctgatttggaaccaatccgttgttccatgtctggttctaactgttgcttcttgacctgcatacagatttatcaggaggtaggtaaggtggtctggtattcctgtctcCAATTGATTCACCTGGGGAGCCCTGACTTATTTGCAC…
>TCONS_00015426
CTCAATTTGTAAATAATTTTTGCCTAAGTGCTCTTGGTTGGGTTAATCTGTGTCCAAACCTTGTTTCAGTCTTGCTGCATGACTTTTCTCCCAGAGGACTGCTCCTTGAACTACGGTATTGAATTTTTGAACTTTAACCCACAGAGGTTCTGTCCTATAAGCCCAACAAACCAAGAGGAAACCTCAAATGTCAAGTGCCTAGGCCAGAGGGTGGGAATTCATGGGTCACAGCTAGTATCCTTATCTCTGGATAGAAGTCATTGCCATGCTTTAGCTTCTGCTTGGCCCCAGATCCTGTCACATTGCAGTGAGTTGCTTTTTCCAGCTATGATAACTAGaatattttttttttttttttttGCATGGTACTAAGCTAATGTGAAGAGATCTTAAGAAAAA…
>TCONS_00015428
TTGTTAGAAAATGCACTCTTAGAATTGTTTTGCTTAATGAAAATCAAAATTTTTAAGGAAAAAGAAACCAGCTGTTTTACATTTATGATAAGATTGGGGTTAAATATTTAAGATTTCTTAAATATTTATTGAGTAAGTAAAGATAAGAATAACAGCTCTCTTAAAAGTAAATAGTGTATTATCCCCAAAGTTGTAATATGTAGGAAACACATAAATCTTCAGTTTACAAAAAAGACTTTGACTGTTATCCATTTTTCTTAGAGGTCTGCCTGTTTTATCAAAAAATTCTGCTTCAGACAAATTTTACCTATTTAGTACTGACTTATTTGAACTTTTTTGGCCTGATATGATGCTAATAATATTAAATTCAGAATTGAAACATTGACATTTTCCTGACCT…
>TCONS_00015430
TGCAAATTAAATGATGGTCTGAATTTGTCTCTGAAAGTGTGTTTGGAATGGGGAATAGGTAGAGAGCATTTTTTTTTTTTAAACACATTTGCCCACCTATTTACATTTTTATAGTTAAGATATATGACTTTTAAAAATTACAGAATAACAAAAATGGGGGAAAAGACAATATCTAGCATCATACCTAGTATTTATCCTATACTTAGATAGATACTGAGTAAGAACTTGGGGAGTTCCATAATAATTTCCTTGTAAAATAATAATAATGATAGCaataatactaaatctcacacgtaagctctgtttataaaatagaaagtcttttatatgtattatgacatttggatttcccacaaacttctgaattgttcagagaagatcactttacaaattgggatt…
>TCONS_00015433
TTAAACAGGAAGAAAGCTAACTTAGGCAGAGATCCATGTATGTGATCTTGGATAAATCATTGAATTTCTTTGGGGGCAACAGTTTGAAATGCATATTTAATACTCCCTACCTAGGACGATGTGATCCTTCTGTGGTTCACATTCTGAGACTCCTGAATTTTATGCCCTCCCAAATGTCTAATCAGATCCTCATTATTTTCAAGGGCATTTGACTGTTTTTTCAAACTTGACAGTTTCCTTTTTTTTTAGATCAAATTTTGATTAATTTAATTTGTAATAGAAATGCGGATATACCCAATTTTCTGCCTGTCATCACAGTTCAGAAAGGAGATGTACCAACAATTACATAGTGTAACCAAGGTCCTGATCAACTTGTTGACTATATTTCTTCCAAAAATG…
>TCONS_00015436
GTTTTGCTTGCGCTAATGCTTGACAGAGTATCAGCTCAGTAAATGTCAGTTCTTTTTACTTCCTTCTTGACCATCCGGTTTCAGGGAAATTTGATATGTGGTGTAAGAGCTCAATAGAATTACAAATGCCTTTGCCTTATGGAACAAGAAACTTTTCATCATCTTTATTTTACTCTTAGCTCAGAGTCCTCTACCGCTCTTCTCTTTCAGGATTGGAGATCACAGGAACTTCAAATTATTCACTTTGGGATTTTACATACAGTCTGAAACCAGTTTAAACTATTGTTTAAATAATTTTTGGAGTTTTTCACTTGAAAGTTTTTATGTGAACATTTGGAAAGCTCTTTAATGGCAAGGGCAATCAGTGTGAATCTCCCTCTGTGATCTGTCCATAAAACT…
>TCONS_00015437
TGGAAAACTCACATGAGAATGTGCTTGTGGCTTTGGAACAAGGTGAATAGGACTTCTATGATAAGAGACTAATGAATATTTTTGTCAGTTCATGGGCCCAGATGGTTGGGTACACTGAAAAATGCCATAGATGTTAATTACTTGAGGATTAAGAGAAGAACAAGGGGGAGATGGCTTTGACTGACTCATTATTCTCCAATTACTTTTGTCCAACATAGGAATTTCTAATTGTTCATTTTTTCTCACTGAAAAAAGAAGTCAATAGTAATTGTAGAAATGTGGTAATGGTACAAAATGACAGAAAAAAGCAACTACAGTTAATTGGTGTATGCATGGAAGTGACTTGCTTCTCACAGTTATCAGATTCACAGTTACCCACCAAATAATTTTAGATCTGAG…
>TCONS_00015442
CCACTGCACACAAGGTGCCCTCCAGAATCTGGAATGGGGTTCTTGCGCTCTGAATGCAAATGCTAGGAATTCAAACTGGATCTCCAGCTTATTTCTTCAGGGCCTTTCTCTTAGTTAGAATCCCATACTAGGAGGCATTCTTTTGTTTTCTTAAAAAAAGGGAAAAAATATTTTTTTAAAGTTTGAGATTtttctttattcacgaaacagttgtgcatctgatgtggactgggtactatgctggctatgaaggatataaaaatgaacaagaataaatctttgtccttcaagggctcctgtctgcccccaagagagagtggtgtgcggaaagccatgacacagatctgggtcagttgtcatgggggctcacctgccatgtgagtccaggagaggctcatg…
>TCONS_00015445
gttaataaggtgactttcagcaagcacctaaggatggaggctgtttgccaggggaacgcacattggctagaaggttggaatttgcagtcccatcccctgatttccagcaggggagggtgactgaaagttgaattgattgccaatggccatgactcgatcagtcatgcctgtgtcatgaagtctccgtaaaacccggaaggacagtattaggaaaatttcggcatcggtaaacacgtggagatgtggggcacctggagagggctcagaggctccacaatctttccccacactttgccctgcatgtctcttccatctggctgttcttgagttatatccttttatgataaactggtaatctagtaagtaaaatgcttctgtgagttctctgagccactcaag…
>TCONS_00015446
TATGCAAGGAGTAATAGTTTTAGGACAGGCCAGGTGAAAATGACAATTGAGATGCATTGGGGAAAGGTGTCCATTTATTTTCCTGGACTACTTTGTTGACCGTCATCCTGATTTAGACTCTCCCCCTTGCCCTAACCCTGGCCATCATTCTAACACAACTCCTCCCCTACCCTATTCAACTGAAGCAATTTTTCATGACTGGTTGGACACAGAGCAGACAGGCAAAACACAAGATTATCTGGATAGTAAGCTCTGAGTGTTTTCTTAGGTATCTGCATGCAGTGTGGGATAGGGAGGAAGCTGGGCCTGAGGTGAGGGAGAAGGTGATGCCAGATCCACTTCTTATTGTTAACCCACAGTGTGTTTTCAGACAGTCCCGTCATCACACAGAGCCCTGGG…
>TCONS_00015447
ACAAACCAGATTCTTCTCAAACTGTGTAATTTTATTGGAATTTTCTGCAGTTCCTACGGTAACTTAATACTGACGTTAGGTTTCTTTCCTTGATGATACCCTACAGTCTCCTCTTGGAGCTTGGATGCTGACAAGAGATGCTCAAGCTGGCTGAACAATATAGAATGAAAGTTTGTAAGTGGAGAAGGCCCCACCTAGATTAAGAAACACTGAGATGTATGTTTGAGTGGGATGGGAAAATGTCCCAAATGGTTATACATTGGATTCAGCTAGACCATTTGGATTACATTTATTTACATGGAGAATGATAATTAGGGGGAGTTTGGAACCCCATTTCAGCAGGCTCATGGGCTCATATTGTTGATCCACGTCAACAATATCTTGTTGATCCACAAGATT…
>TCONS_00015448
GCAGGACAAAAGTGGCTTTCAGCATATCAAATGGGTTAACAGGGGTAGCCTGAGTGATAGAGAATCGATGTGACCCTGAAGCATGTCCACGTCTCCACCCTAACCCTCTGGGATGCAGTCCACACCAGGCCAAGCCCAAAGTCTCTTTTGAATCCAAGTGGTCTACATGATCTGCTGGGTTGTTCTTACCAAAAAAATCCAATATTCCTCAATACTACCACTGAACTCAAGTTGTTTTTTAAAATTACGATCTTATAAGTAGTGTACAAATTAAAGGTCTGATGTTCTAGGACTTCATTTTCCCCAGTTGATTATTGACAGAATCTCAGTGTGCAGAACACCTAGTTTACATTAAACACACAAACCAAAATAGAAGTACACtcaaacatatttgacaaa…
>TCONS_00015449
GAAGCCCAGGTTAGGTGTTTCAGGATGTCCAACTCATTGCAGGAACATTTCTCTTGTTCTCTATGACTCTGCTCACCTGTCTGTGAGCCAATCAGCTTTCCTTGAACTCTTCCTACTATATCCCCTATATGAACAACAATTCAGGATTTTCCATGACCCAGAGAATAACAGTTGGCGATAGAATTGGGAGGCAATTGCCAGGAATTTTTATTTGTAGAGAAATCTCTAGAGAACCTCTTCTCCATCTCCACCCTATTCCCATTCTGATTGGCCCAACATCCATGGAACCCAGTCCAAGAAAATGGGTGAGTCTGTCCCCCAAAGGCCTTATAACTTAGAGTAAGGGAAAGTCTGGAGCTGGACTTCCATCTCCCACGCTGCCATCTGGTACAGGCTGGG…
>TCONS_00015451
CGTTTATGGAGGTGAGTGTTCATGGAGGGGAGTGCCCTTAGAGGTAAGCGCCCTTGGAGGTATGCGTTCATGGAGGTGAGTGCTCTTGGGCACTGCCTTCACAGCTGAGCTGAGACCTGCAGCTGTCCCCTTGCTGTCCTGTCTTACTCGTCTGATGACTTCCATTTGCTTTTCCATAAACAGTGTTCTGTGGTGTGAAGACACTCAGGCCAAGGCAAGGACATAGTCACTTCAGTGACTCTGCTCCCTGGGGCTCTCTGCTGAAATTTGGCATGAGCTCCACCATCAAACTGTGATGTTATCACTTTCCCCAAAGCTGAGGCCACCTAGTTCTTGTGCTAATAGAAAGCTCCCTTCCCGAGCAATGGACTATCATTCAGAGAAAGCTTTAACTATGTG…
>TCONS_00015453
TTTATTTCCTGGGGCTGTCCTCACTAAAGAAAACTCttaaatattttgtttaaatgatttttagtttttaaaattagtatttattttaaattattttgcaattagttataataatggaacagaagtatttcccctgtttttattgtgcagcatggttttagctgcattatgaattctttagttcagactgggcccctgtcctttgaacaaatatgtttggacctctcagcaatgaatttaaaaagaaacttttgggatacaacccattggtgagtAGCTGGTGCTTCCAGTTCCTGTACTTTGAATTTATGTTCCTTTATTGTTCTTTAAAATTCTACAGGTGACTTTGAAGGTGTCTTCTTGTCTTCAGTATGAGACTGGACACTGCCCTGGAGGGAC…
>TCONS_00015494
ctgcattcagatgggtatatcctttctcctttggctttcacctcttcttttctcacgtatttgagaggcctccttatacaaccgttttgcctctctgcatttctttttcttggggatggtATAGAGGTGCCCTATGAAGTAGGGTGCACTTCATAGTGCACCTCTATAATTTATAAAATCGTATGGTCATTCAGAGATACCTCTGTTGCTGGGTTTATGACCTAGTGTTCATAGACTTCTAGTAGGTTTGTTTTATTTAACTTTGCAACATGTTTTAATTTTTGCTTTATGTCTAATTACAGTGTTTGAAACCTAAAGAATTACACATTATCTTCAAATTTGAATGTGTATATAAATATCATTTGTCTGAACTCAGCACATTCAGTGCCATGATTTCTT…
>TCONS_00015514
atgaaatttgggctcgggtttaggcagcacatccaaggttacacagcaagtgtgggagccagtatctggcttcagagccctttgctgacCTTGCAAAAACCCCCGGACCCTGgggtttgggttccagatccagctccctgtgtggcctcggccaggacacctaatcttacaagagttgagttttctttccccatgtgctggggctgtcccactgtcctctcagggttattgtgaaaaacaaggggctaatgaactcaaacgatgaggcactcaacagatacctggtacaaactcaacaaagaagcttccctatGTCTACTGGCTGCCCACCTCCTGAGGTGCCCCGCACCCCCATCCAGGCACAGGGACTGGAAGACAAAAAAGGACTTGCCGGGGCTC…
>TCONS_00015515
AGCTGAGGGGGTGGGAGGCCATGGAGGGGAAGGTGGGCTGACTCTCGGTCTCCTCCCCACTGGGCTCATCAGGCATCCGGCTCTCTGCCCTATTCAGGGTCTCCTTCCAAGCCCGTCCTCTTCCACCTCGGCCCCTCCCAGCCATTTACATCTCAGCAGGTGATGCTCTTGGAATCTGAAAGAAATGGAGTCTTGCATGTGGGGTTTCAAGGACAAAGCTAGAGGCCAGGAAGCACCGCCTACTTCCTCCTTgttgcaaaggccctgaactcctgggtgaggcgtgagacacccagtgctatcccagctctgccattcacagccctgtgaccttgagctgcccacctgctgtgaacctcctctgtaaactaggcctaaagatccccctcctgGAGTCGT…
>TCONS_00015516
AGGGCACCTGGGGATAGAAGAAGAGGAGGAAGCCAGAGAGGGAGGGCCTCTGTGGCCTAAAGGGGGAAGAACTGAGTGGAGGGAGGGCCCTGCGGGGGTCCTGCCATTGTGGGGAGACTCGCTCCTTTGGAGGTGGATGGGACATGCCACTTTCTGGCTGTAAGTTTCTTAGTGTGTAAACCACGTGAAAGTGAGCTGTTCTGGAGGCCACGCCAGAAGTAGGGGGATGACTGGGCCAGAAAGCCAGGAAGAGAAGGAAGAGAGGGGTGGTGGGCCTGGGGAGAAGAGGAGGGAGTCGGGTCCCTGCAGGGGAGCTATGCAGGCAGAGGAAGGGTGTGTGTAGGGGCCTGTGAATGATGGCTGGTCCCTGATGAGTCACTGTCAGGTGTCACATACAGC…
>TCONS_00015601
CATCCAGGCAGTGTGTTTGAGGAAAAATGAAGACAAAATATGTGATCAGGACAGCACTGGGTGCTTCCCCAAGCCAGAGCCTGGGCAGAAATGAAAGCATCTACAGACTTCACCAACTAGAGACCTGAGCCAGCTTCAGGGGCCACATCGAGGCTTTGGCATGGTTTTAATCATTGCTTCCCAGCAATTCCTGCATTCCTTCATATTGGATGCCACCTATTCATTTTTATATTTTTATACTTGGTTCTCGAGTTTCTACTGAGAACATATGTGAAAGTGACCTTTGCAGCCTCCCAAGTGGTGAGCAGAGCTCCACGCTTACTCTGCAGACTGTGAAACCTGATGCAAAAATGCCATGGATGTGGACAACCCTGGTGCCTCCTGCTCGAGCTGAGGTCT…
>TCONS_00015608
CTTCTTGGGAGGATACCAACTTTTCCGCCCCCCAGATTTAGAATCCACTTCCAAATGATACAACTGGAATTTAATTCCCCAAAAGAACAACTTTTGCAAAGGAACCTTTATCCCATTTAGTATAGCTTTGAGCTCTAGAGGAAGGCGAGCCATCTGACTTACCCTGCATGAGGATCTGTAGTACTGATTACCACCAGTTCTGATATGTCCAACTCCAGTAGACTTAAGATCTGCATCGTCCATATCATTGGCTTGGCCACATCGTTACATATGTGGGGGCAGGCGTATCTGGTACCGCAGAAACAAAGGTGAACAGATTGCCAGTAAGACTGATCACTATAGCCTCAAGTTTAGGCTGAAAAAATAGCCTCCCTTGATTTCTCTGCCCTCAGATTGCCC…
>TCONS_00015672
GGACTTTAGATATGGGACTGACCTTCAAAGATGAAGACCCATTTATTCCTGAAAAAAGTTTTTTTTTTTACTGTTGAATGTTCTTACTTCCCACTGTATATATTTCCCTTTGTTGAGACACCAACCATTTTTTTTAAGTTTTCATGAAGAGATACATACAGCTTTCAAACATGCTTAAATGACTTACATTGGAGAGGTTTTTTCCCTCTCAGAGAGACTGTTCACTTTTAAATACCCGCAGGGCTCCAGGCACACATTTTTTAAAACTACAAAGTTTAACACTGGGTCCTTAATTATACAATCAGGCAAACTGCCTATTATACATTTTTTACAATGACGACATAAATTATTTAGTTGATTTTCTTAATTATGGGGGTGCCTTATTTTCCCAGCCAACTT…
>TCONS_00015690
aaaaCAACACTCATGTTTCTCTCTCCTGAGATTCATATACTCACTCCTTATACTGAAATTGCAAATCATTTCTACCCACCAGATCCATCTATACCTAGTCATCTGAGGATCCTTTGGCAGTCTTCTCATTTTCTTCAAAGTCTTGTTCACCCTAACTGGTCAGACTGTATACCTAGAGACAGAGCAGGCTCCGCCACTATAGATGGTCTCCTCCCTTTTCTCCTATAAACTCATGACTTCCAGGTAGCAGCGGGACACAAAGATGGCAGCTGGTCCATACAGATGTGCGCAGAGCAATCACCTGGGTCATAGTCCATGAGGACAGCCAGTCACAGGAAGAGATGGTTGACCAAGGGCAAAAGGCCCAGCAAACACTTTGGGGCAGGGTAGGCATACCAG…
>TCONS_00015692
TAGCCTAATGTTTTATAATCTTAGGGGTGGGAAATTCTTTTTTTTTTTCTTTCATGATACATTTCCCTGAGAACATTTGAAACAACAGAAGTCTTTGTTGCTTTTGGAAAATACTTTTGTAAAGTTAAAAATATTTTCCAGATTTAAGTCTGAACACCTCAGTTTATTTTCACAATGGGAATTAAGAAACTTTTCCAAAAGTAAATTAATTTTATTTCTTAAATGAAATCAATGTACCAAGATATTTAAAGCTGGAACATGGTATCTTCAGAAGCCCAAGCTAGCCTTCTAGAGATGCTGCAGATCTTTGGAGGCACTACATGGAAAGAAAGGCTACACAGGGAATAACTGAAATACCCTAATCAATACTACCAAAGCCCCAGACAAGTGAGAGACACT…
>TCONS_00015722
CTGAAATCCTACTAATGAGAAATAACAAATGAATAAAGTATTTCAGGAATGTGATCACTCTTTACTAAAAATTTTGCAAATGAGATTCCATTAAGGAATGGAGATAGACGTTTTTAAAAACAAGATGAGGCAAAGCATGTGTTTTGTTTGTTTTTGATATTTACAGTAAACTGTTGGGAAGAGCTAAAATATGGtaagttttgggataagttgttacacagcaatagatgactaatataGTCAATATCAACTTTCCTCTGTTCCAGAAAAGATACCTTTCTTATTCTTTTATCACATGGACTCTTGTTCCTAGGCCTGCTTTGAGTTAGTGGCATGATTTCTATCACTGAACTTTAAAGGGGGCTAAAtaaatagatttctgtgactagtcttgaaagg…
>TCONS_00015724
CGCCCACCCGAGGTTGGGCTTTGCTGCCTGGAGTTCGCTCCGCTGAAGGACGGCCTAGAGAATCTTTGATTGAGATCTGGGTTTCAGATGCTTGGCGACAGGAGAATGTAACCCTTTTTTGCTAAATTGAGCAGCTTTTCTGCCATTAGAGTTGCTGCCTCTCTGCCAGGTTGGCAAAATTTGCTGCACAGTCAGATCAGCTCGGAGAGGGCAAGGCTTGTGGTCATAAGCAGTTCAGTGTCCTGCTTTGTATTTACTGTTGTTTTTCAGCAAATATGTGTTATCTGTGTGCTCCCTATCAGGTTCCTTTTGCACCCAAGGTATTTACAGTATGGACTAAACCCAAGCACAGGAACTATATATAGTACGGTAAGTCCCCTACATACCAACCTTCAGGTT…
>TCONS_00015756
ctgtgaaggaaataagtaaggaaatagactggcgaggggacttgaaacaagtatacagggaagacctttctaagaaggcaggattcgagctgaaggatgaggagtcagctttgtaatcaaccagggaagagctttccaggctgaaagatcgccagaaaccaagggcctgatgtgggaaagggcttgAGAGAATAGTTGTCTGCAGACCAAAGAGAAGTTCAGAATGCTCAGGCAAATATTTTATAAAGTTGCTCAAGTTTAGAATTATAACTTAAAATATTTGAGATACTTAATCCAGTTTACAGCTAGGAAACCACATTGAGTAGAGGGGCACAATTCATACAAAATAACTTGCTGAATTGATCTAGTCCTAAAAGGCAAAGCAGTTTTGAGAAATCA…
>TCONS_00015773
AAATATACAAAAGTGAAAGTATTTATAAAGCAGAATGACTTTTTAGTTTCAAAAGATTCCAATATTTTGTGATAAAATTTTCTTCTAAAGTGTTTCCTCCATCCATAATTTTAAACTTGAGTTTTTGTTTACTGCTAATTTTTCCATACTTCCTTTTAACTGTTTCTCCAAAGAATCTTAGTTAAAAAGTTGATCCTTCTAAAGGTTTGGTACCTTATCTATGAGACTGTAGCACTAGGGGAAATTTTTTTTCTATAGAACATTTGTAACTTAAATTTAGATATGATCTAACTTAACTCAAGTGAGACTGAACAGTAAGTGAAAGTGAAagtctctcagtagtgtccgactctttgcgaccccatggactatatagtccatggaattcgagtcagaaca…
>TCONS_00015796
ggaaaacaagtgagccatgtggctggagtacagtaagttttggagagatggtaTATATGGCATAAAGGCCAGGAAGGTTGGTATTGGAGTTCCTTGAACTTGAAGCTACAGGGTTTATTTCAAAGGCTATGCATAGTCTAAAGGTTTTTAAAGCATAACCTGTCAAATCTTTGCATCATGAGAATTAAATTCACTCTTCTGTGTAGGCCAGATTAgaaaaccagagaatataatgtctcagaagcccagtcaagagactttttcagtaaacaggtaaagtgaggaattatattaGTAAGAAGTCTTAGGATTTGGAGTTTAGAAAGTCTTTTTCACTGGTTTAATATGAAGACAAAAGCCAAATTTGCAGGTAAAGAGTAAGGGAAATAGTGAAATATA…
>TCONS_00015799
GGGGGTTTttccttcattcaacaaacaagtgcctaccatgtgcatcaggatcaactgttctgagagggacaGTGTTTGAAGAAGGGATTGTGGGATGGGCAGATGATGAAAAGGTGTCCATGACAGTGACTCTCTCCAAAGATCCCATGCCAGGCCCTCCGTGAAGCCTTTTTCTCCACTGATCTATCCCACATAGGTCTGGCTGTCTTTCACTTAGAACCTGCATAGGAGGACAGAGGATTCAGTCATTACCATAGCTTTTCTGAGATATATGTAAGCAGCTGGAAGGCAGGAAGTCGGCCTTATGTTTCTGTGTGAGTGGTATGTCAACTTGTTGGGTGACTCGAGGCCCTTTCAGACGTAAGTACAGACACTGATTCTTGGTGACAAGCAAAATTT…
>TCONS_00015804
CGAATAACGGACACAGCTCCTTATACATACCTTGCCTATAGCACACAGGGTGCCATCTCTTACTTCTCCAATATCAACTGTATCCTTCCCAAAGTGGGAGCTGGCTTCCTAATACTTGATACCTTTAACAGTGTTGTCTGAATTATGGCATTGTGTTACTTTAGATTGGGAATTGTTTATGTATTCACGCTTTACTCTTTCACACAAAACATTTGAAGAAAGACATCTTTTGTATGTTGAATTTCCACACCATATTGGCCTCAGTGATCTCCTTGTGCATTAATTGTTTTGTATCTGCTCAGGGGGCACTCCTTGCTTTATGATAAAAAATGTATTGACCTAGTTTATTGTGGTTGTTACACATTTTGTGATAGCAGTAGATGGTGTCACCACAAGGCA…
>TCONS_00015835
TGGGTATGGGTAGGGAGGGGAGTTCATCTCCCTGTTGATTTTCAAAAAAGCAAGAATCCTTGCAACATGGATTCCAAACTGTGAGCCAAGGAGCAAGCCCCTCATTGTGCCATAAACAAGCCATCGCACCTGAGCAGATCCAGGGAAAGGCGGGGAAAGGGAAGTCCGTCATCTTGGGACCAGCTTCCCCTTTAACTTACTCTCCCAGACAAAGCAGACCTGAGGTGTTGATTTTGGCAGCCCAGGGCTGGCCTGCAGATCGGTGAATGAAATTAAAATCTTGAGTGAATGGGAAGAAGGATGTATCTCCAACACTAACAGCAATCAAAGGGTTCCTGCTGTGGTCAGAATAACTAGGGGGTGGCAGAGGAAAGACAGTTGTTATTTTCCAGGAACCCA…
>TCONS_00015856
GGCGGGCATCTCTATGGTTAGTAGTTCCTCAGGCCAAACCGCCATTTTGTACGGGGACCTTGTGCTACGGGAGCTGCTGTGGAGCAGGCGTGGGGCGCAGTTCTGAGGCGGGGTCTGGAGAAGCCGGGGCGGGTCGGCTTCTAGCAGACAAGGCCGGAGGCGTGATTCTTCTTAGGGCGTGGGTGGAAGTCAGCCCGGGAGAGCGCTCTCGGTTTGTACCCCGAGACCCCGTCGGCGTTGGGGACCGGGACGGGCCATAGGCTGACTTGCGCGCAAGCCCGAGCGGAAGCAGCCGGGCAGCTTCGCCGGGTCTCGGCCCGAAGGAGGCTTGCCCGGACCGCGCCCCCACCGTCCCCAGCACTGCTCATCTTGTTGCCGAGCCTGTCGCGGCGTCGGTTT…
>TCONS_00015864
gagtgactgatctgatctgatctgaATATGGATAATGAACAACAAGCCAAGCCTGTTATAGTTGCATACGTACACATGTATTATTAGGAAGATAAGTGTTTTCTTCTGTTTTCTGGGCTATTTTAGGGCTGTAGGTTGGAGCTAGGGTGTTCCAAAAGGAGATGAAATCTACTGAGAAGTTATTGTCATGGACCTCTTAGAAGTTTAGTAGTTGTTGACTTAGAAATTCTTCATTGTTATGAATGGCAGCAAAGAAAAGAGTAGAGAGATATAAACTGCAGCAGAGAAGATTTAGCTATGATATTTTAACTTGTTTAAGTAGTTATTTTTAGTAATTTCTTAATAAACCAACCACTGCCTACCTTCTTAATATTCTGATAGCTCACTGCTCCTGTGTGT…
>TCONS_00015874
gtactgttctccgcagtgactgtgccaattcccactcctgccaagtgttcgaggattcccttttctccacattcttgccagcacatgtcatctgtggtctttgagaagacggccatttctacagatgtgagatgCTGGTCTGTTCCAGGGGCTGGGTCCAGAGGCTGGTGTCAGGCCATCCACGTGTTGGTCCGTGGGACTCAAAGAGCTCGCACAGTGGCTGTCCCTTGGTGCCCGCTGACGGGTGAGGCCGGCCCTGGGGCCTGAGCAGAAGCCTgggggcgggggcggggccccggcTGGTGGCAGGGGCTCAGTCCTGTGTCCTCTGGCTGAAGGCGTGGGGCTCCAGTCCACTGCTGTGCGCTGGGGTGAGGGGCCAGGACCGGGCCCACTGCG…
>TCONS_00015876
gcgacttagcacacaCGCCTAAAGGCCCGCTCCAGGGCCTTGTCCTCAGAGGCGCAGTACACTTCAGTGAGATGGAATTACAAAGTGTGAGGTCTGCCACAGCCTAGCGTAAGAGCTAAACGCTGGTTCTCCTCACCCCCGCCCCAACCCCGGCCCAGCCCTGAGAGCCCATCACCTCTGGGGCTGAGGCGCAGTGGGGGAGGCGAGACCGAGGAGGGCGAGTCTGGGGTCGCCCCCGGCTCAGCCCGCCCCGCTGTGAGGCCGAGAGAGCGCCGCTTCTCCCGAGGACCGGCTTCCGAGTCCGCGGGGGGTGACGCTGGCCCTCCGCGCGGCGGTTCCCGGCCCCGGCGCAGGGTAACCAGCTGCGACCGAGTCCAGGGCTGCGTCCTCGGAGGCAGC…
>TCONS_00015893
CTCGTGTGTGCTCAGGTCCCAGGAGGCGGCGGGGGCAGAACTGGAGGGCTGGCGGGTCCCCGGGGTGAGGCGGGCCTGCTAGGAGGCCGAGGCCGCTGCCCTCAGACCGCCGGGTGTGCGCTCCGTCGGCGGGCGCCGAGAGGGCGCTTTGACTGCATTTCTAGGCGCGACAGAGAGATTCGTCCCCTGGGCAGCTTGCTCGCGCTGGAAGGCAGTTCTGGAAACCTCTCCCGAATACGTCATGGTTCTTGCTCACGCCGAGCGCGGTCCCTGCCTGCAGGGAAGGCGttttatttatttttaaaaaaaCTTTTAGAGCTGTAAGTCCTAACAGCCGTCTTGGAAACTACCGGCTCCAGAGACCGTGGCCTGCGGCAGCGAAACGGAGCTTGCCTGACA…
>TCONS_00015895
TGCCAGGTTTATAAATAAAACTTATTTACAATTTCCATAGAGTTGGTCCCCCATCAGAGAGGTGGTTAATCTCCAAACAGTTCATCTCAGAAGATTCACAGCAACGTTCGAGTACATCTCTTTCGCACGTCGCCACGGTGAAGGGCGACTTCCGTAACAGAACTGCCACCGTCTTGGCTACAGACGTGTTTAATGAACATTATAATCAATTTGGAGAAAGAACACACTCCACCCACGCCACTACCTTCTTCCTCCGAGGGATACAGACAGCACAGAACTTGTCTCCTGTAGAACAACTTCAAGGGATCAATAAGAGCTAAGAGTAACCGCCAGCTGAAGGATATAGTAAGACACATTCGTGGAAATCTAGTCACTGCCAAAAGGATAGGTGTATTTAGG…
>TCONS_00015961
ATCCAGAGGTACGGAAAACAAGCCCACTTAAAACTGTTCAATCACATGTTACTTTTATAACTTTTATAAGATGGTACATTTCCTCTTAATCTCTGCCACCAAAGGCATTTGAAGACCTGAAGTGGGTCCCATGACAAAAATCCACATGAAACAGCCTTGGAAAAGATATTGTGTGTGTGTGTGTGCATTGTAAGATGTTAGACTGAGTGCTTTTGTTTTCTTTTCCCC
>TCONS_00015962
TCTGAAATGACTTCTGAAAGAGCAGTTTTTAAAGTGTGTCTTTCACCAAACCAAAACAGCAAGATTTACCACTGAATCCTCTCCCTGTGTACAGACTTTCTATGCAATTAGATGTCTGGACTTCACTTCCATTTTTCGAATCTGTGAAAAATTTCTCACACCAGTGACCCTAAAAAAGGCCATTTTGTTTTAATATATCTTACATGTTGCAGG
>TCONS_00015968
gctgctctgccggattctttactgtctgagccaccagggaTGGGGCCCTCACATAAATCAAAAACCAGCTAAACCTTTGGAGAAAGTGGATCTGTGGGTAGCCTGGGCAAGGCAGTGGTGGGGAGACACCGCCAACAGTCCCCAGGTCCTTTGAGACAATTCATCTTCCCGCAGGCCCTGGAGTGAAGAGGAAATGGGGAGCAGGGCCTGGCTGGGTGTGGGCACAGTCTCCCTGAAGCGGCAGACTGGCTCGCCTGCAGCAGCCCCCATGCCGAGCACCGCCAGCGCCAGCGCAGCATCTCTGTGAGCTGCGGGCAGCCTGTAGCGGGGCCTCTGGGGCGGGAGTGGGGAGAGGCTCCTGGCTGGTGTCTGGAGAACCCGCTGCAGGGCCCGTGTGTT…
>TCONS_00015969
tgactttcacactttcacacacagaggcacataaacagacatgcaaattcacacacacacatatacagaaactcacactcactcatgtgtatacatgtacacacagacacacagttcacacataaacatatctacacatacaaacactcagacacatacacatatgcataggcacacacagacgcgttcactcaagtgcacacacatacacacGTAGTCGCTCACACTCACCATCAACAGGACCTGGTTGATACACAGCGTTGGCCTTACTTTTGAAAACTCAGACCTCTGCCATCATGCCCTCCTGTTCCCCTCAGATGCCAAGAGGTGTGACCCAGGGCCACCTTCGAGCAGTGGAGTGCCCATGTGGGTCACTTCCAGGGAGGACTTGAGGGAGAG…
>TCONS_00015970
TGAAAGGCCTCTCTGATACCCATCTTTCAGCCTCATCCCGACGCCTCTCTAAAGAAGACCAGGAAGAGGCAGCTGAGAAGACTGTGCTGCAAACACACAGCCCAGAGACCTTAATCCCAAGGCACTGTGCCTGCTGGTGATCTGGACATCCTTTGATGAAAAAGAAATGAgggacttccctggtgtctagtggttaagaatccacctgccaatggaggggacacaggttcaatccctggtctgggaatatttcacgtaccatgggacaacgaagcctgtataccacaactactgaagcccacacgcagagcccaagctctgcaacaaaagaagccgctgcaatgagaagtcggagtgtcgcaactacagggcagcccccgctcgcctcaacgagagaaa…
>TCONS_00015972
tgggaagccTTGAAGCGTCTGTGCCCCCTCCATTCCCCTGGGCTTGATTACACTCTGGCCTCTCTGTGAGAACCTGGTTTCTCAGCCCCACCAGTGCTCAGGGGAGCCCAGCCTGCCACCCAGCCATCTAGTCCTGTCTCAACCAAAGCTGGAGTGGGATTGGGGAATGTCTCCACCCTGTGCATTGTAGCCAACTGAACTCAGGACTTTCACATATGATCAGAATCTTCTAGCTCAAGAGGTCACGGTTCATGGTGCCAGAGCCTAGCAGGCTGGGGGATCCAGGATCATGAGAGTATCCTGCCTTCCCCTCTGTGGTTGGCTGCCGAGGAGGCACTACAGATTGGCTGAACACTTCAGAATGAACAATAATAACAACATTTTATTTCAAACACAGCT…
>TCONS_00015973
aagcaactaaTATTCGACCTTCAGGAGCCTCAATTTCCAAATCATCTTAACTGAGAGATTGTATCTGTAATGCCTGAGGCACACTGGAGTCAGGGTGCTCCACCTAGGTCTCTGGGAGACGGGGTACCCCTGACACAGTGGTAGAGATCACCCTGCAGAACCACTTCTCATCCTGGCCAGCCTGAGACTGCATTCAGGGGGTCTCAGTGGGGGTTTGAGCAAATCCATATCCCCACACCATGGGAGGCTCTCAGAGGAGTCGCTTCAGGACCTGACGGTCCTGGTCCCTGCTCAGGTACAGGTGGCAGATGGGCCAGGGTAGGCGGGGTCCAGGGCCTGGGGGCTCTCTTGGCCAGTTCTCCCAAGATCTAGGAAGGGGGAGCAGCCCAGCTGGAGAAG…
>TCONS_00016132
cttgttgcatcatttggaatctttgtccgagggtttagttaccctgaggcatgtgggatcttagttcccggaccagggatcaaacctgtgtcccctgcattggaaggtggattctgaaccactggactaccagagaagtcccCCTACTTAACTTTAGACTGGATACTGATTAAAAAAATAATTCTGTTGGGGAAAAGCTCGTTGTTGTTTGTCCCAAATCACCCCGATACCCCTTCTCTTCCTTGAGTCGTTCTGCCACAAGTCCGTGGACGGGCAGATGGCCAGCATACAGGGCCAGCTGTGGCGGGGCATCTGACAGCCTTTGCCACGGTTATCAGGAATATGAGTTTCCTGTACATTTTAATCTAAGTGTAAGCTGAGTGTTGAGACCTACTGGGA…
>TCONS_00016134
CCACTATTGCTCTCGCGTGTATGTTTGTGAGTTCTGCTTACTACTTACAAAGGACACTTCTCTGCTCCCATTCCCACTCCTGCTCCGCCAAAAATAAACCTTGAAAACCAAGTGCAAGAGAACGGCAACGGGTTTGTGGCCCTGTGATGTGTATGAGGGAAGGACTAGTGATTGAACCAAGGCCATGAAGGGGGTATGATAACAGGGGAAGTGTCAGGGAATACTTAAAATGGAAACCAGAGCAGAGGCGGGACCCAGGGTTCCAACTCTGTGGGTGTTGATGCTTTGATGAA
>TCONS_00016135
ctgtactccaacatgaaattttttaaaaaggaaactgaaaaataaaagagaattcctcaaaaaaaaagaGAAAAAGAAAAAAGGATAGACTCAACAAATTAAAAGACATGGTCCCTGGGGTCATCATCATTAACTACATAAGATATCTGTTTCCCTGGAGATCATGCTTGAATAAAACTGTGAAGAAAATGTAAAACCCCCAGCGTTGGTGTGTGTTTGTGGCGAGGCTGGAGTGTTGCCGAGAATGAGTTGTTGGGTAGCTCTGGGCTGTCAGTTCCTCCGGAGCAGAGATTACTCTTGACCTCGCCAAGGTTTTCTTCATGGTCAGGCAGGATTTTATTTCTGTGGTTCTCCTTGCTTCCCTTTTGCAGGGATGGTCAGAGAGACAAACCCATTCAC…
>TCONS_00016159
AAAGGATTTGGGTGATTGCTATGGATTTAATCAGTTATGCGTCTTTTTAAGACAGGTGTATAACTGATTAAATGTGGTTTAAAGAGTTAAGGGCCATTTGCACCAAGATGATTTAACTCTTTAAACCACAGAAGGTTGAGGCAACAGTGTCTTGTGGGGGTGAGGCTTTATTGTCGGTTCCCGTTTCTGGTGAAGTGAAGAGGAAGGGCAATTGACCAGCCAGGTGTGTGTGGCACTTTGAATTTTTTTCTGTTAATGGGAAAGTTTCAGTTAGAGAGTTCATTGCTTTTGTTTTCCCGGTGTTGGATGAGCATCTGATGCTGTCTGCATCTTCTGTTTGAGTGGACGTGGGCTTGCTGTCAAGGGTG
>TCONS_00016163
gccaggtgccagactcctctgtccacaactctctcccagagtttactcacattactgtcccttgattcggtgatgcagtctacccatcccatcctctactgcccccttctccttttgccttcaatctttcccagcatcagtcttttccagtgagttggctctttgcgtctggtggccaaaatattggagcttcagcttcagcatcagtccttccagtgaatattcagggttgatttcctttaggattgacctggttgatacccttgcagtccaaggggctGATTTATCTTAGGGAAGCAGAATTTGGTGTATTTGTGGCTTGGAGAGTTTCAATTCAGTTCCATGGGTTAATTTTGGATGCTTGTGGCTGTAGGTTGAAGAGAGGAACTGCCCTGGATT…
>TCONS_00016170
TTTTTGTAATAAAAAATGTTAAAAGCAACCATAGGTATTGTACATTAATCATAAATAATAGTAAGACCTGCCCTTCACACTTGAATTTCATCCCTCTAGGAAAGAAAAGAAAGGAGTCTCTTAAAATTATTAGTGGTTAGAAAGAGTGAGTACGTTTCTGGCTTTTGTTTTTAGAATGGTCACTGAACTAATAAAATTGATTTATTTACTTTTCGCCTTTTTCCTGTGAACAGAAATGTGAGGCCCATAAATATTTTTCAAAGTGAATTTATACTTTATGAGCCTCATCGAAAGTCAGCCGTGTTTATTTAATAGTCATATCTTGGCTTTTACTCTAAGACAGTGTTAATGTCCTTTGGCAGGCTAGAGCCTAGAGTTAAATTTAATAAagctccagtt…
>TCONS_00016178
ggttgtcatccagctgtctgggatggggccttgtgtctctaaaatgcttcctggtgatgctATAGTAGTTTTGCACTTGGCTTACTAAGGACCTAGAAAGAGGTTCCAGGGGGAAGTCTTGGGAGGCAGCTGACTTAGACCGACCTTTCATTGGAACACAGCTGTTAGGGTGGCCTGGTCGGGCGGGGATTCTGTCTGATCTGTGTGGTGTCACGTGTCTTGTGTTGTGGTTTTGTGAAGGGACCTTGGGCTTTGAGCATCACAGAATGTGGAGGTAGAAAAGGTTGCTAGAGATTCTGCCTCCTGACCCCGTGGGTGACAGGTGAGCGCAGTGAGGGATCTTGGGGCCTGGTCAGGACTAGGGTGCCCCTCCCCCCCACCTTGGGTGCTTCCTTTCCG…
>TCONS_00016186
CATAAACCCGGGTCCTCTCTTAATCCACCGAATCACAGGATTAGAACCTCACCTTCCGACCAGGAATTCACTTGGGCTCCTTGCAAACACAGGCTAGCCAGAGGGATAAAGACATCCTCCACCCGGCATCCTGAGCGAGAAGTGCCTTTGGTCAGATCGGGCAGAGCAGTAACTTACACACTGATTGACAAAAAGGCAGCAGGATGCCTTTTTTTATACAGGGCAATTAAAGTCAGTTTCAGTTGAACAGAATTGATAGTAGTTGCCTCTGGGAGGCGATTTAGTGCTTTGAGATTCGTGGAGTGAAAGAAACGGGATAATGATCAGCAGAAGGTTTTTTCGGTTCAG
>TCONS_00016208
ACTTCTCCTTATCCCTGCCTTATCCATCTTTCCTTTTCTCTACTTTTTTCTTCCCCAGTCCTCCTCCTGAGGGAGAAATTGAAGAGCTTCCCACACATGTACTCTTGTCTCAAATAGTAACAGTGAAACTGAAAATAAAAAGATTCTCTGGTCATTAAGAGGTTTGATGGTTTGCACAGTATTTATTTCAGTTTTGGCCATGTTGACTCTTACGTAAATATGGTAACTGCTTGTTTAAAATTCTTTTCACAATACAATAATCACATTGAAAGGTCAGTCAGGTTTTGGCACAAATGGCCAACATCCTTCTGCCAATGATGGTTCTCGATTAATTTTATTGCCTCTAGAAGTTCATCAATGTATTTTGAGAATTTTATTCATAAGAAAATGTTGCTAGTG…
>TCONS_00016216
cgatggtgaataaaacaaaccaaattcccatcctcctgggggcacacatgctagtagaaacagaccgtgagtagacaagaccatgaaggaccgtgtgcagtaagtgagatgcagacacgtgctctgACGCGCCAGGAGAGGCTTCAGCAGAGCAGGATCGTGTGTGCGCATGCGCGTGCTCGGGGGCCATCTCACAATTTGAGATGCTTACTTGGCAACGAGGAGGGAATTTCTCTGGCAGAGGCGATAGGGAGTTTAATTGTGTAGGAAGGACAGGAAAGAGAGATTGCAATTGTTCAGACAGGAAATGATTCAAATTTGGGCAAAGCTTTTTAACAATGAAAAATGAAGAGAAACAGAACCACTTCAGCGCGGCAACACTTAACGTTTCAGAGTTTG…
>TCONS_00016221
AAGGCATTCAGCACAGCTGAGTGAGGGAGATGATGATTTCAGGATCCCAGCAAAACAGTGGTCACAGGTGAGAAGGGCAGGCCTTCAGGTCTCATCCCCACAATGGGGGGCTGTTTGAGGGTCCTCCTTGGGTCTAGGGGCCCAGGCATCTAGCAGAACAGCTGGGGTATGGGTTTGTCCGAGGCATCAGAACATAAAGAAAAATGAAAATGTAATTATTATTTCTATATGATCGCACAAATCAATTTTACTTTCTACTTGTAAATGACTTTAAAAACTTCCATTGCATAAACAGTAAGACAGTTGTATCACTTCTGGGCTAGTTCTGCAGTGTTGAGCTGGTCCCCCCATGTCAGTTTCATTAACTGCCACTTGGACACATGCGATGAAGCAGTTTCA…
>TCONS_00016319
tttgtatgtccttgagagtttgaggagcCGGTCTGTGGCACTTCTGTGAGTGGAGAAGGGGGTAAGGCGTGGAAAAGGGGACAGAAACAAGTCTTGATGAACACAGGTAAAGTACTCCCATTGCCAACAAGAGTAAGGAGGGTGACCCAACCTATTTTTAACCCTGTAGGCCAGGGAGACAAGAACATCTTGAGATTTACTCCATGTTTCTTCTTGTTTTTCTGGAGTCCATTTCAGTCTAGTCTTACGAGCTATCAGTAACCCTTTAAGAACTtgtgcgtgtgtgtctatgagtgtgtgtatgtgtgtATTCTGAGAACAGTTGGAAAAGGGCTCTCAGAAGATGTTTGCTGCTCAGCAGCCTGACTTGGGACATGGGAGGCCCATGAGGGAGTAGTA…
>TCONS_00016399
aatatttaacatcagacttattaatatgacatatagcagttatctaaattaattgaagggatgaatGAATAGGTGGATGATGGCTAAATTCCTAGATAAATTGAATGGATAAATTAACTAGATAGTGAGTTATTATTTTGTTATATTGCAGGGGTCTATTCACTGATCTTAAGGACATTTGCacctaaatcctatatccactaaaaatatcttcaattaggacaaaatagttttgcagtcaaacaaaaggtgagataattcagtagcaacagcttcacactataagtcatactaatgagtactCTATAGAGGTGAACACTATGTTATTTTCATTCTGGAAAAGAAAGTACAGATGATGTAACTCTAGTAAAAGTGTACTGAGAACCCAGTGCCAATGGT…
>TCONS_00016456
TAAAGAAGAAATGGTACCGAGTATGTGTAGTAAATCTACCTACTTTCCAGACTACATTCAAACATTGTGACATAAGAAGTTTGGCTAGTTTGGGCTATTTGTTACCATTTATCCAAATTATGATAAGTCTCCTAGGTTAAAACCCTAGGTGAGTCTCGTGGAAAGTATTCTTTTTTTCCCCACTTCTGTTTGTATAACATCCCCATTCATCTAAATTGCTGTTTAGATAAGGTAACTCTGCTTTACTGGCCAAGAGTGAGGAATAAAACCTGCTAAGTGGACGTAGCACACTTCCTCTCTGCCTGTTCATTCAACGGGCTCTATAGTGAAATGGCAAAGAGCCTTTATTCAGACGGTGGGCGCCATGCTGTGGTGGTACAGATGGATTTTTCACAACAT…
>TCONS_00016457
GCAGATCTTATTTTTCCCCTTGACTTTAGGATAAATAACAAGTTTATGTCAATTTTGAGGAGATTTGCAAACTTTTAGAGTGGTTAGACTTAATATGCGGACCTTTTCACGTTTGGCCTTGTCCAACAAGGTCTTCACTCCTCCCACACTATTCAGAGCTAGCTGTAATTAGTTCACTTTGCACAACATTCAAATTTTCCCTTGCCAGTGATGTCAGATCTGCTTTCCTGTCTATTATTCTGACTTCTTATAAACTGCAGTGACCTGTGAGTCAATCACACCATCTCTTGGCCCTGCACCAACATTGTATCTATGAAGAGGGACCCCTGCCAAGGACCGTGAAGCAGAAAGCTGAGATTATGAAAGTGGTCCTCCAAACAGTAAGTATCAGCCTTTTTT…
>TCONS_00016535
CGCCGCGCGCTGCGCGGGAACCGTTGCTACCCCGCGGCCGTTAGCGCTATTGCGCCAACCCTAGGGGAGGTGCGGAGTGAACCCCAGCGGACGAGGTGGCGTGCTGTGGGGCCAGAGCTGCGGGTGTTAACCACCCTCCCGCTAATTTAAATGCTTTTATTCTCTTCAAAAGAGAACATTCCTGCCGATACACCTCACACAGCCCTGAAACTACAGGGGGTGAAGAGAGAAAAGAGCTTAGAATCGTGAAAGTAGCCTTCTCCCCATGTTATGTTCAAATCTGATACAAGTGGGTGGACTCTCTCCCCTCCCCTAAGTAGATATTCCAGAACAGTCAACATTTCCTGAGGTGCAAGTCTGAGGAAGACGCTCCACTGGGGGTACTGTCCGTTTGATCAG…
>TCONS_00016537
CTGTAATGGACGTCATTTATTTTAATAGTCTGATTCCTTCCCTTTAGACTAGAGCTCTTCTTTCCTGTTAGGAACTCAATCCAGGTATCTTAGTTGGGGCTGAACTTTCAGGGCCACATGATCATCATCACAAGAGAGCACAAGTGGCCAGATGAggccaaccagagttccccatttcctgagtgtcatttcttgtttcagagatgtacaggtaacccagcagaacatcagaatcaccttcaggaatttttcatcagagctattgggaaaggcttctctcttttctggatttgctaagctggaagcataaacatctggaacttgagaaacccagaatgaaactgcaagagataagcagaactaggaggtagggaaacagccctgatgacatcatttgag…
>TCONS_00016567
CCCTGGGACCCGGGGCCGTGGGGCTGGCTGGGCGCGGGGAAGGGGCGTGGGGCCCGCCGCACGCGGGGGACGCTGCTCATCGCTTAGTCGCGGATTCTGGGGGCGGGAATGGGGAGGCGGGCGCTCAGGGGCTGGCACCTGCGAGCGCCCGTAGGACGGGAACTCTGGGATCCGAAGAAAAATCAGGAGATGCCCTCTTCCATCTCCCCTACCAAGTTTTTCTGATTTTCCTTGTTCCTAAAGCCCCACATCAAACCCCTACCCTGAGGATTCCCGCAGACAGACGTTAGCCGCGGATCACGAATTTTATTCGTGCTAGTAATTTGTATAAAGAGCACTTGTATCCACGGACATGCGTGGTCCTGATTGTCTCTGGAGCGTGTTGCATTAGTGTGTCTG…
>TCONS_00016570
CGAGCCCAGTGACAGAGGCTGAGAAGAAAGAACTTCCCGTGTTGCATTCCAGTGCTCCTTTCTGGGCTTAGTGGGAATCTTCGAGAATGCAAGAGACTGGTTGCCAGGCCTGATTACCCTGCACACACTCCCTCAACTGGGTTCCCCTGACAGTCACCGAGACTCCGGAGAACACCACGACCAGCCACACTGGCCCTGGATGGCTGCACTGCGCTGGCCATAGCCCCAGTCTCTGCACCTCATCTACATACCGGCACTCAGGAGATGGAAGCAGAGGAGCAGCACTAGACTGACCTGCCCGAAGAAATGTTCGACTGCACAAGCATAGCCTTGGAAGCAGCTTCCTGCCAGGGACAAGTACCTCTTGGTGGAGGCTGGAGCCATGTCAATGCTGACCTA…
>TCONS_00016595
AAACTTTCTCCCTACTCACGACGCCCTCCTGTCTCTTTCCTGGTGAAATAATAATTCAGATAAGTGGCGTGTTTGTGTGTGAGACGTGCTCTTCTGCTCATTAGCCGAGCTTCTTGATGGATGGTGGTGGGAATGGCCTGGCTAAATGAGGCCACTTTGTAGAAGGGAGAAGGGAAAGAGCCACTAAGATAGACAATACAGCCCAGCCTCTCAAATAAACACACAGTGGGGAGTTTCCAGTGAGCCTATTAGATGACAGGAAAAACCACATTTGAAAATTTTTATCCTTTTTGTTGACAGGCTGCAGCAATCATTATAACAAGACCCTAAAGGAGTCTAGATTAAATTTGGTAAATGAGGTATTAAAAAAAACCGATATCACCTCCA
>TCONS_00016612
AAATACCTGCCACCCTTGCTTCTCTTGTCTGTCTCAGGGCTAGCACAGACAGCATGTGAGATGAACTTCCGACGCTCAGTAACTCTTCACCGAAGATATTCTGACACCGACATGGGTTCACCTTCTCCCTGTTGGTGCACAAAGCAGGATAGTGTGAACAGGATGGGGAGGCCCAAGGACTGGGGAGTGAGACACTGTTTAACCTACATAGCGAATCTGCTGCTTAGAAACACAAACAAATACCGAGTGTGCTAATTACGAATGACAACAGGGTTTGCTGGTTTTCAACACCTGTCAGtcatctcattctaatctcctgacagcccgtgagatggggcgagcattcttcctggatttatggatgtgctgctgagatggccagggaagtggagggctgtg…
>TCONS_00016619
gaacgaaacagtctcaagcccttccctctgggaggtgagagtctgaccagaaagacagacctcagataaacacacatgaaatcatgtgcacgaagggaagggaatggagagacaatacagtgcagaccttttcagcgctcagacaggccgtctctgagggacagcttttaagctgcgacctcaaagatgCCGCTCAGAGAACCGAGGAAAGAAAGACCCCAGGGGAGGCAGCCTTTGCAGTGACTTGAGTGAGGGCCTTCATCCCTCTTCACACCTCAGTTTCCCCTTTTGTGGTGGGGAAGCTGCCTGCTCACAGGCTTGGTGAGGAATGGGAAGAAAGACATGTCCAGTCAGACTCAGCAGCCATTTGAATCTGTTCCGATGTTTGTGGCAAGATGG…
>TCONS_00016623
GGAGACAGAGCAGGAGTCTGGGAGGTGGTGCGCTCTCCTAACAACAGTGTGCAGTGGAGACTGAGATACAAGGTCTTATTTCCATCTGGGCTCTGGCCCAATAGCCTCGACCAAAAAGTTACTTAAGTCATATTTCCATCATCTGCAGATGGCTGTGTATTTATTTCTCACCACAGTAAAATCCCAAATGGACTGCAGATATTTGCACGAGTCACAACTGCTTCCTCCTGGCAGGGTTGGGACGCGGCTTTGATCCTTCTGAGAAAACAGAAATGCTGGCCTCAGCCCAGCAACAATGGCGCCTTTGGGACTTCCCAGAACGACCCGAGAGCTGGGCCTGGAGCGGGTGGGTTGGGTGTCTTGGGGTTCAGGGGTATCATATCCTGGAGATGGGTGTGG…
>TCONS_00016627
CTCCAGTCATTGTGCTCCCTCTCAGCTCCTAGGGTTCATCCCAGACCCCCACCCCATGAACAGGTCTCTCCTGCATCCCCAAAGGAACCCTAGCACAGACCCGCCAGACATGGGGTGCTGGCAGTAATTAGGGTAGCCCTGACTCTGCCTCGGCCATGTACTGTTTATCCATGACCTCCCTGGATGTGAATCCCACTTgtgggcatttttatcctcattcttacttgaggaaactgaggctgcagggttaaatgTCCCGAGAGGAGCCTTGCAAAGCAGACTTGAGAGGCAGGAAGATGAGGGACGGCACAGGTGATGAACTGGTCTGAGGCTGGGGTTGGGGGCGGGACAGACTCCTGTCCCACAGATGACTGCAGGCCATGGTGCGCAGGCCTCTCC…
>TCONS_00016664
ATTTGTTTAATATCTGTATGTATGTATGAATTTATTGTTTGTTTAGTTACTTGATGGTTTTCTTGAGCAACTGCTGGGCTGATGGGGTTGGATGATCAGGAAGCTTTGCTAAGTAATCTATTTAAAGGGACTGAATTACATGACATGGATATAAATTGATCAAGTCCACTTTGTTATATAATCCCATTTGCTACCCTCTCCCACCTGCCGAAAATCAGGAAGACTTACTAATAAAACATAACTTTAAAATTTTGTAAGAGTAAGTAAAATTTTTATTGAAATCCAGCTCTAGAAGATGGCCATAGTTGTTTTCCTCAAAAGCCACAGTTTAGTAACCTTTTAGAACTGTCTCTTTTGCATGGCATCCTCACTAATACGATACTCCTCAAACCAAAACCA…
>TCONS_00016668
aaaagatgcaagtttgatccctgggttgggaagatcctttggaggagggcatagctacccactccagtattcttgcctggagaatcccagggacaggagtctgaccggctacatacagtccatggggtcgccaagagtcagacatgactgagcgactaaCACCTTATATGGAACACCAAAAGTAAATTTGCTGAAAATCCAAAACTGCTTTTACTTAATAAATGCTCCAGTAGATGACAGGGTTAGTCAGTCTTTTGATATAATATTTTTTTTGAATGTTAGAATTGCTACCTTGGAATCTTTTCTTACAGGAGTATCTTTTAATGCATTTTTTACTCAACCCCTGTTAGTTGCCAGGGTCACAAGTTAGGATGTGAGAAGAGGTAAGAAAGGCAAAAA…
>TCONS_00016911
AAAAAAAGtatgtgtgtatatatatatatacacacacacatatatatgtgtgtgtatatatatataAACAAGTTTTGAAAAAAAATTACCTTAGTGTCCTGGATACCAGAGGGCCGCGGTTCCAGAGCTGTTCTCAGGAGTCTCGTACACGTCACATCAAGTAAACCTCAGTCCCCTCAGACTCCTGACCGCTCACAAAACTTGGAGGCATAGTGAGGTCTGGGCTCTCTCAGGAGCACAGTCAGGGGACTAGAAACTGGATCCCGCACAGATGTCGAGCTCTTGCGGGACTGCCCTGACAGGAGCCGGACACCCCAGGCAGCGAGCTGCGCATGCTCCGGCTGCCTCCAGAACCAACGCTCAGGAATCTCCCGGGGCGGCAACACCAACCTGTGAGGT…
>TCONS_00016919
ATACAGTTCAGTTCAATGGAAATGGATGATTGTAGCATCACCTTCTTTCTTTTCATGGGAAAATACTATATAGGACATTTACAGTATTAACTTGAGCTGAAAGTCCCAGAAACTACTTTTCTGGATTCAAGGAAAGTCATCATATATTGCTAAAAACTACAGTAGAGGGTGAGTAAATTGAAGGATCAACTTATGAACTAGAAGTGAATTTGAACAGAAACAGAACAATTTGTAGTTTTAATTAGTGAGAGCCAGATATCAAAGATAAAATAGTATTTCAAGTCTGTGTATTATACACAGCAACTGTGGACTATGGGGAAATTTTATATAACAAAAAATAAAACTGTTTAGATAAATAGTTCATTTTGAAGTTGACCAGTACAGATTGAAGGAGACAGG…
>TCONS_00016921
CTTACATGGGTGGTCTGTGCCACAGACCTGGGTGTCCCAGCCCGAGACAGGTGTCCACCAATGCTAGCAGGGGTTGGGTGCTGAAGTGTAAGTTTAAGAGAGAAAACCCAGGGAAATGACTGCTGTTGGCTATGTAGAGATAGCCTGAAGAAACAGGAATGGGAATGAGGAGCTCAACTGTTCAGGGACAACCTGAGGGGACAAGTGTGAGGAACTCCACAGCCAGAAATGCTCCTGGAGGAAGCACGGTCTGCCTTGGAAGCAAGACATTACTGTTGAGTGATGCAAAAGGGGAAGGACTGCCACTGTAAACTCTGTTCCCACAAGCCATCCTCTGCCTCTGTGGGCACTGGGAGGGACTTGCACCAGAATGAGTGCACCCCAATCTGTCACCAGCTT…
>TCONS_00016927
ATTTAACTTGTTCTTCTAAAAATTATCTATAAAGTTAGAATTACATGTTAAGTTCAATTTTGTAGGCAAGGATATTTTAATGGGGATGCTGCATACTTTCTTTCCTATTGCATCATATTATGAAACGATATTTTAGAAGAAAAAATAATCTGATATTTTCTTGTCCATCTGTGATATGGCATTTTCTGAATATCAGTTCCTATATTGAAAATCCAGATCAGAATCTCTTTCACGTGGTTCTGGCAAAATTGCATTGCTCTGACAAGCAGACGAATTATAGATATTTCTTTGCTTGATCATTCTATCTGACCAAGTGTTTGTTTCTATTTAATTGGTCTTTGAAAGGGGAGTTGGATATCTAGGCATTTATGTCATCTTTCACGGAGATAAGAGAGGAAT…
>TCONS_00016928
GTTGTCTAGGCTGGTAAGGATTTGTTACCATTCTGAATTGTTGTCTTCATATTATGTCCTAATGATTATTCCAACTTTTCACATAAAAACTTCATCTAGAGTGTCAGGAAAGACTAAAAGAAGGAGTAGTTGGTCCACATTATTTTTAAATGACATGTAGTAATATGTTACTAATTTTTAGTAACATGAAGTGAAACCCATCTTTCATATTGGTGCCCTGTTATTCAGAACTTAAACGTATGGTGATATCTGGTTAGAAGCAGAACTAGATGACTGGTTAGTTAAATGCAGAACATTTAGCTCCACAGTCATTCCTTGTTCAACTCTATCATATCGAAGAAAAGGAAAATGGCTTTCAGAGGAAAAAAGCAATGTTCTTTATGCAGTATCTTCTGTGAC…
>TCONS_00017176
GTCTGGCCCCTGCCTCTTCGTCGCCTTATTCCATTGAATAGTTTGGAGTTAACCCCTTTGCGTAAATCCTTCCCTGACTTGGCGATGGTGCCTCCAACCTTGGTCTATACCTAATCGCTCACTGAGCTGCAGCTGAGGAGGAGCCAAGCTGCTGCTTGCCTCGTACTTGCATTTTCTTTGGCCTGGAAAACTCTTATACTTTCTCATCCTAAAATTAGCTCCCTTGTCCCACTGATGGTCCTCCCCAGACCACACTCCCTCCTCCATTGCTATGTCATTTATTATAATATCAATTGTATCATCAGTTTTATTCTTTGCGCATCATTATTAAAATCTGAAATGATTTGATTCCATTTTTTTTTTACATAGGTGAGCCTTTATTCGTATTCAATGGCTTAT…
>TCONS_00017219
CTTTCACATTATCGTCATTGTCTGGGTCAAGGGTCTGTTGTCTCCATCTCTGGGAGAGGGTCTGACCAAGTCAGAACAAAGGCCATGTTGACTCCTACCTGCTCCAGATGCAGCCCCAAATTCTCCAAAACTTGGGATTGAAACCAAGTTTCAGTTTGTTTGTTTGTTTTTCATACACACTGAAATATACCAGCTCCTAGAATACAAAAGTGAGACCAACAGTGAGGGGTCGTTCTGCCGACTTGATTCTGTGGCTCTGGCTAACCACTCTGGCAGACTGTTCTGTACTGAACACCATTTGGTCAAATGCTGAAAACAGCTGATGCTCTGCTCATGGTTCCAGACAGATGCTCTTGGCTGTATCTTAGTACTCAGTGGGCTGGCCCCTGACGATCCTGT…
>TCONS_00017250
tttttactttgaaaaattattttttcttaaaaataCTAGGGAATGGGTTATGATCAAATTTTTACTCAGTTTTAATTTTCATTAAAATGCAGTAGATACATGTTTGGGGTTTTTTTTTCagttatttggagtcttcaataatttttaagagcataaagggattctgagaccaaaaagtttgagaGTCTGTGCCTTAGAGACTGTTACAACCCTTTCGTAGTTCAAGTAGGAAATGATGATGATGTTGACATTCAAGTAGTGCTCTGGTACACGTGGCAGGCCTTGTGATAAGCACTTTACTTgtcagtgctattatatctccattttactcctaagaccagtgaggcacagagaagtgaattgacttggccacatacctagtcaggatttgaaccccat…
>TCONS_00017251
TGCAGAACACAAGGTAAAATATGCTGGAAAGATATGGAGTTAGAGCTGGGGGTTGCGCAATGGAGGGGGGATCTGTTAGAAAAATATAGTGGATTCAGCTACAGTTTGACCTCAGAGTACCATTGAGCACTTCTTATCTGATCAGCACCCTCTGTCATTCTCAGATTTCTTTAGACCTTCACCAGCTGGTGGCAACTACTTACCTATCCATAACCCCAGTAGATAACCTCACCCAATTCACAGGGGGAGTGCAGTTCACAAAATAAGAACTTCTTCCCCTTCCCACTGTGAACCCCCAAAGGAATCTGTACATATCTCTCCTATTGCCTCATGCTCTCACTCCCATCCCAGAAGAACTGAGAGGTCCTTTTTCCAGTTCAATCCCACCTCTGCTTAGGA…
>TCONS_00017252
TCAGTTTTCTAGGGGGCTGCACTCCCCCATCTCCGGAAATCCGCTGCTCACCCGCAGCAGGGGCGTGGGAGGTCGGCGGGGCCAGGGTGTACGGTTGGGTATGGGTGTGAGTGTACTAAGTGTGCAGTGTATCATTGTTGAGTATGGATGTGCAGACGTGCTCGCGCGCTTTACAGCAGTCCCAGCTTGCAGGAGGCACCCACCCCTGTGCAGTCCCCACGTGTTTTGCCTTTAGCTTCCCGGAAATCCTCCACCCCCTTTCCCACTCCTCCTGGAGGTGAACGCCTGCGGGGCTCACACTTAAAGAATCCGAGCCAGGAGTCCTAGAGATGAAAGACAGGGAAGTACAGATAGATTTCCACTGCTCTTTGCTACTATTGGGGGCCCGTTGTTTCCGTT…
>TCONS_00017255
GGGAGAACTGGAGTCATCCCCCTGATTTACTGATATAGGAATCTGAGGCTCACAGAGGGAGAGCTTTCCTGGAGAGACCGGGTCTGACACGCACTGTGCGCCTCCTTAGAACTTGGCATCAGCGTTTTGCGGTGAGCGGAAGCTAGGTGAGAGAGGCCGAGTCACCTGCTCGCGGAAACCCCGTAGGTCTGGCGTCTCCGGCGCTGGACCTCTTTCGAGGAGAGCGTTCCCTTTTCATGATCAGTTTTCTTACTCTCGAAATTTTCTGCCTATCTAAAGTCCCTCTCTTATGAGCGGTGTGGAAGTTGAATTTTGCCAGTTTGCATCAGTGGTTTCAGTCTCTGTGAAGCCCTGGAGTGGTGGGTAGTCGTAGACCTTGCGCCCTCGGAAGCCCTCCTT…
>TCONS_00017298
gggaaggcagacagccaacaataatgtgtgtgaagccaactggcactacagaactggagttaagtccctggggcatctctaaagactagtccagaaagcttgcctctgaAGGAGCACTTCTCAGGCTTGCAGGGGCTGGGCTGTCTTTTGGTAACAGCTCTGTTGAGACGTTCAAGTGTACAATAATTTTGAGTACAGTTGTGCTCTAACTATCAGCATGGTCCGTGATGGAAACAATTAGGTTTTCGGTGGTAACCATTCTATTACTTAGCCCATTAATGAATTTTTAAATTTTGGCTCTGTATTTTTTCTTTTCCTTAAATTTCCAAAACAGTATCTTGTTCTCGAATTACTCGTCTTTCTGTAGCTGCCTGTTCTTTATGGATGCTATAACTTCTT…
>TCONS_00017417
GCGAGGGGTGCGTGAGCCTGGGCAGAGGGAGCCTTGGGCCCGGGAGTGAAAACTCGTAGGAGAGGAGAAACAGATGAGCGGCCTTATCTGAGTCGGAACACCCAGACTCTTCACCAAAAAGAGGCCAACCCCAGCCCTGGGGCTAGAGGGAATCAGTTTGCGCCTGAAGACAGGTATCTTTGATGGCTTGGATGCCCTACAGAATGCATGTCGCATCTAGACACTTGTCACCCAGGTGCAGCGCCCGCAGGCCCACATTCCTATATAGGTTGGCAGTCAGGAGCCGGGTTGGGAAGACAGGAGGAGGCTTGCAGAGTCTACAGAACAGACGATAGAGCGGCTGCCGCGAAGCCCTTCGCACCCAGCTTTTCCTTAAACCCGCCAGGCTACCTTTTTGAC…
>TCONS_00017418
GAAAGATTGGCTAGCCTTTGTGACTAACAAAAGCAAGAAACACAAGGCCAGTTCACTTGTTTATTGGCATGCTGCAAATTTACGGGAATTCACCACTTATATTCTCTCAGTTTTGTATATACTGCATAATATACAAACTGGTAGCATCTCTGACTCTGAAACAGATTATTCTGAATTCATTAAGAGAGGTAAATCCAAAATGCACCTTTATCATCCAGGTTTTTCCCCTGAGGTCAAAATAGAAAGTATGGTAATCAGTCTTCTCTGTCTTCTCTAATTTTTTACTAAGGGAACAGGTACCTAGTGGTCCTGCCAAAAACACACAAGGCAAAGGATATATCTAATAAGTGGATTATTATATACTAGAAAATTTAGCATGTAAAAGATGATTGTTGGGGA…
>TCONS_00017420
GCAAAATAGGAAAAGAAGGCAGGGGTGGGGAAGAATAAATCATTATGCAGCTCTCAACCTCCACAGGGAAACAGCAGTACAAACCCACAGATCCAGAATTGTCAAGCAATGCGGCTGTTTGTTTACAAGTCACAGAATCAGTTATGTAACTAGGTAAGTCAAAGAGATCGAGTAAATGTTGGAAGGACAGAGAAGACCAGTACTTTTTGAATTAGTCAAGAGACTTCGTGTCTGAAATGGATTCATACAGACTTTCTATTTACCTGTTTTTAGTTACTTTGTGAATTTTATTTTTTGAGTTAATTGTACCAAAAGTACAGTGTTTCTATGTAGATAATGACTCCTTGTTCTTTATCATTGATTTTGGATACCTGAAAGCACTTTCTCACCATGGGATTT…
>TCONS_00017421
TATATACACAACTGCTTATTCAGACTTTCAGTTAACAAAGCACATTTAGTGGTTTAACCAAGCAATTTGTGATTAGAAGAGTCCTAAGAAGGATCCAAAATTAGCCATTATGGCTTCGACTCAGTTAGCTTTGATCAATAAACACCTCATTCTATTTCTTCTTCAAAAGCTAAAACTCTGACAACTAGAGTCTGATTTATGACTTTAAAAAAACAGAAAGAGATGGAATGTGTCACGAGTCAGAAAAACATACATTTGTCCAAATTTTGTTTTCAAAAATATCACTTATCTTAGCCAAGAGTAAATACCAGAGGTGGCTTGGTCATCAGTATTGGTTGGTATTGAAAACTGGAAGTCACCGTCACTAGGTATCTTTTTTTTTTCCATAATTAACTGCGA…
>TCONS_00017422
AAAAAGGTCCACACATTTGGAAAATTGTCTGTATGACTTTTTCTGACAGACCACTTTCTTTCCTATTTGTGGGTTAAAATAAATAACTCCTGAGATTTTAATTTTAGTTTCTCAAACAAGGCAAAACCAGTTGAACGGCTTTGTATTATCTCCTGATCCAGGAATTGAGGCCAAGAGTCATGAAAAAATAACCACAAGTTGACTTTTTGTGTTTTGTAGGTTAACACCAGCAAAGAACGGGGTGAGCTGTTTACATCCTTCAAAATAATTTCAGGAGAAATAGAAGTCTTATGCTCACTATTAATCCTATTATTTCCCACTCTTTTTCTGGCGAAGAGCTTACAAATGTCAGTAAAGGCCTTCTCATGCAGAAATTACTGAGTTTAAATACATGTGAAA…
>TCONS_00017544
GCCTTGAAGACGAAATTAACCAGTCAAGACATTCCGGCCGCCCTCTATGCTGGGCAATTAGGACGCATCTAATAGGAGTAATCGGGCATTATAAGCAACCTCGACTGTTAGGAATTTGAAAGAAAAAAAAAAAAAACAAACAGGGAAGAGGCAGGCCCGAGAGAGGGCGTGCCCCAACGTTGTCTTCAGCTGTTTTGGAGCGAAGTTCAGGCAGTAGGTAGTCCGGATTCCTAGCTTCTCCTGCCTCGCGGGGCggggcggggcgaggtgcggggtaaagagcacaggccctggagtgtgaacgccaggctgtgctgcttacgagctgtgagactttgggcgagtcccttaacctctctgggcttcaatttctgtctgtaaaacgaagggattgagaca…
>TCONS_00017566
GATTCTGCTGGGCGAAAGGAAGGCCTTGCCCCTTTTCTTGAAGGCGCCATGACAGTTCTAGTACGACTGAAAGACAAAAGGAGCGAAAGACGTAGCCACAATCCGAGAGGAGCGCCCACCCGCTTTCAGTATTTGGGGGTGAGACTGTGCAGGACACCTATTCAGAAAACTTTCTTTGAATTACTGTGTACATTAAAACTGAAAATTAATAGTTAACGCTTCGTAAGTGGATAGTACTGACGTTGGCCAAAACttcgcaaaagattttcacagatgttatctcttttgatcctcataagaaATTGAAAATTTCTTTAAGCAGTAGTTGTCAAATGGAAAAATACTGAATCAGAGGCATTAAGCTATTCACCGAAAGTTGGTAAGAACTAAATTAGGATC…
>TCONS_00017679
GCCAGGCAGGGCTGCAGACTCTGGAGTGTGCTAGTGAGGAACCTGAGAGGGACAGGACCAGCGTAGGAGCTCCAGGACCTTCTGGAGCTTGGAACCTGGAGAAGGACAGGAGAGGATAAGGCCTCCCTGCCCCAACCTTTAAAGGCTGTACTGCTGGGGCTTCAGCCCCCAGGGGAGCCTTCCCTTCCAGGAACTGGAGTCCGGGCCAACTGAGGAACCGTGGGGAAGAGGAGCAGGGAAATGCTGTCTGAAGCATTAGCAGGGTTATGTACCTATCCTCAACGAGGAAAAAGCTGGGAGAGATTACAGAACGACTGTGGAGAGTGGGAATCCAAGGCTTCTAGAATAAAGACAGAACTCAGGGACCTGAGAATGGGGTACAGAGGCAGATATTCatgg…
>TCONS_00017693
GGGACGACAGGCTCTGAAGGGTAAACAACTCAAACAGCAATTTCCAGAGTTGGGTTCAAATGTCAAAAAGCAGCCCTGTTAAGCTCTCCCTGTTCAACCCCAAAGTCCCAGGTGCACTGAACTGTGTCAGAAGAAAGACCATCATTTAGATTGTGCTTGTCTGGATCctgtgtggcctcgggcaggtcagccagctttcttgagcctgggtccttctcactggaaaCTTGAGTTTTGATTTGTGGTCAAGCATGTGGCCTCTGGTGGTACCCTTGTGTAAAGGCAGGAGACTCGGAGCCTTTGGCCTTGAGGCCCTGATGGGTCACAAACCCTGCAGCCCCCCTCCCCACTGCTTCACTGGAGGAAGGAAAAATACCAGCATAGAGAAATATACCCACC…
>TCONS_00017787
GGGGAGCGGCTAAGCCTAGGAGATACTGTGGCTACACAAGGAGGGCTGGTCTGCTCAGGGAGCTGGTGTGTCTGGGTGACAATGGGAGCCGGAGCACCCCCTTCAGAGACCTGTGAGGGAAAAGATAACATGGGTACATCTCTGATACATTGTTATTTTTTCCTGAATTGAAAGGAGGACAGATTCTTACTTATTTTATGATCAAAGCTGGTATTGGGGTTTATGGACTCCCTTCAGTTATTTGGGCCTAACCTTTTGCTGCGAGTTAACAGCTTGTTTTCCTGAGTTTTAATCTCTATCTCATGGGGTCTTAGCTTCCCCAACTGTTGGATCTGCCTGCCGCCAGATAAAATGGGACGTGCTTTGCCATAATCCATGCCTCTCCTTTGACTTCTGAGA…
>TCONS_00017841
TGTCTACACCAAATATGCAACTGTCTTGTGAGACCATCTTAGTACTTTCCTCTGCAGTGTGTGTACACTTGGGGGATTGTTCACTGTCAACAGTCAATGTTGGTGGCAGGGCAGGCTTGAGTTTGGGTGGAGATAGGTGTCCTGTGTGAGCTATGGTTACCTTCCAGTTATTTCCAGAGCTTGAAAAAACTGGAGGAGAAAGGCCAGAGAATGCCCCATGACTAGAGAATGGAGTATACACTTCACGGGATCCCCCTTCTTACAGAAGGATGAAGAGGGCCCATGGGAGGTCAGGCCTTAGCTGAAAACAGAGAACTTGGGGAGGAAATGGATGTGaattaggatgctttaagatgcaagtgataaaaatctaaccccaaatatcttaagcaaagcagg…
>TCONS_00017976
GCCAACCTCCAGGGCACTGTCAGAGAAGAATCCTAGGAAATGGGACCAGTAGCCAAACAGTGGTAGCAAAGCCCGGCGCCCAACAGACGCGTCAGGATCTTTGCCAACTTCGCGAGTTGTCAAGCAACTCGCACCCTGCTAGCTATTTTTAAGATACTGTGCAATTTCTTTTTGGCTTCCCTCTTCTCTCTTCCAGAACACTTGTAATAACATCCCCGCTGTTCTAGAAAAAGACAATACAAATGAGCACTCTCTTTTGGCAATAGCCACCACTCCGGCAGAACTGAATGAAAGAGATCAGTAGGATCAGTTCCCGGGCTTGAGGAGGATGTACAAGACGGCCCCCTGCCCTGGAGTCCCACAGGCCACACTTAACGACTGTTGGGGACAGGAGGGAAG…
>TCONS_00017978
TAATACATCTGTCACCAGCATCCTTTTCTTTGAGCGTTTTCATGAGCCTGTGCATGTAAGCATGTTGCTGGTCACCCAGGGGCAGAGGCAGAAGAACAAAAATGAAAAAGACCCAGAATGAGGTCTGGTCCCTGTCCTGTACCAATTTTGATTTCTACTAAACAGAGGGCTCTGAGGTTCACTTACAGTTGCTCAGAAATCGTTAATATGTTGtaatacagacactatttactcaggctattccgagagcccactcctaacatccagtgttttacttaatccttgtcagaataggtccttgccgaattgctgtcactttcccctaacttcatgtcataggggaggggagaagccccagagaggcagttaacttggccaaggccatgcagttggaaagag…
>TCONS_00017979
GTGATATTCTTGTTGGGGAGGATTAACTGATGTTAATGTTAACAGCTCTGGGTTTTTCTCCAGTTGTGTCCTCATGTGGGCTGCTCTGGGCGGGGATATCATATCCTTTATGGGCAATAGAACCCTGCGCCCAGCAGGGCACGTGGGAGTTAATGAATGAAGACTTATTCACAGCctttgatgactccacatatttgcatatgcttttccttatccagagtacccttcaattcctttccatctggtaaactcctaatctttcaaaactccagctaaatgttattcattccaTTCTTCTCGAAAGAGTTTTTCCCATTCAGAGTTGGTTTTCCCTCCTGTTGCAGAGTGTAGGCTTTCCCAGCACCTTATAACTCAGCTATAGAATTCATCACGTGGCAT…
>TCONS_00017988
CTGTTGCGTTGTGTTGACGTATTTCATTTGCTTGTAAGGTGCAGGGCTGCAGCTATCGATCAGAATGCTTATTTCAGACCAAACCACAAGTGTTTCTCGCAGGGTAACAGGTATTCTGAGTTTAGCTCTACAAATTTTGCTTAAACTTCTAATAGATCAGATAGTGAAAGGAATAATGTTTCAAAGAAGTGATTCAAGTTGTTGCTGACCTAGTATATTTCCAATCCTGTATTTGGCAACAAAGGCTCTGAAGACATACAGAGCTGGCCTCACTCACCTGTCAGGTTTGTAATCTGACGAGGCAGGCGTAATGAACATATGAAGCACCAGACATACCGAAACACAGTGCCTGTTCCATGCAGCAGCTCAGTCAATCCCAGTGGATGAAATGTGTGTGGT…
>TCONS_00017990
cTTATCCCAAAAAGTTCCAGACATATCTTTTTTATGGGACACAATTCCACCCATTACAAGCATTAAATTGTCTAATTTGTCTGATTAACGGGAATAGCCTTCTGTGCAGGACTGTGTTGTTTGCTGTTGAAGGTAACAGGGTCCTTGCCTCAGGAACGTGTGCTTTTGTGGAGAAAGGCAGGATACCATTGGTGGACAGCAGTGTGGGACAAAACAGGAGAGACTGTGAAAGAGGCAAGAAGTAGACATTGCATCCAAGTGTAATCTGAGACCAGAGGCAAGAAAGTCACGTCAGAGGCTGTTAGACGGACAGAGGGGAGAGAGGGAGGGACTGAGCTGGGCAGTTTCCATTAACACCAGCTAAGCATGTTAATGGTGCTTCTTTAGAAACAGCTTTGT…
>TCONS_00018232
AGAAAAGTTAGGAGATAAGCTCAGTGGAAGCCTAGACTAACTCAAAAACTCAGCGTACTCAGAAAGTTAGCACAGGAGACAGGTGACACCTTTCTTGCTTGTGGGAAATTGAACTGGCTATTTCAAGATGTTATGCCTTGCATAGAATATTTAAATGGGGCCTCTGAGAGATGGGGCCTCTTCTGGGACCTGGGCACCAAGACCTGTGCAAAGCAATTGACATAGCAATTACTGGTTCACTTGAACCCAGAATCATCTTCTCTGATCCACATTTTTCATTCCTTCCTTCTAGCTTTTAGGCCACACTCCTGATTTATGCTAAAGGCATTTCTCTGCTTTGCCTCCTTCCCACTGGTGGGGTTTTCCCCCACTTCTAGATGGAAGAGTacagtacaccat…
>TCONS_00018233
gggggagcctggtgggctgccgtctctggggtcgcacagagtcggtcacgactgaagcagtttagcagcagcagcAGCAGGAAAGGATGGGagtagaatgaacactgggcttggaatctcaggatacctcctggaacctaggtaaccctaggcaagtcatggaacctcatgggacctttcagaatccccatttgcttatttattaaagagacctaagcgtaaaacctactctgtaaggctgaacgagttaaggtatgtgaatatgtgtgacactgtGGATGGGGTGGGGGGATCCTCACTAAATTTAAGTGGGGTCTAACCCTAACCCCTAGTCAATTAACTAGGGGTCTAAGACCCTAGTTTTGTGGGTCTGCCATTTTGACAATTTGTTGTGGGTCT…
>TCONS_00018518
ccttgggcaagtcTGAATGAGACAGAATAGGACTGCACAACTCCCGTGAGTAGAACATGTCAGCAGCTCTCTGCTTCAgcccagtgctgggtgttttacacacactgtcatctcactgttactcgtggagggaggtgttagtattgactttattttccagatgaagtaacagaggctcagagaggtcgactgaatttctcaaggacacacagctaggaaatgagagagtcaggattcaaacccggatctgctgtcttggagactgaatccctaaAGAAAAACCAAATTGAACACTTAAAAATAAATTTTTTTTTCAAGCACCCACTATGTGTAAGACATCGAGGGATGTGGCAACAAAAGGAAGAATGTGCGGAGAAGCCCATAGTTGAGTGAGAACGC…
>TCONS_00018519
CTGGAGGCAGGGAGGCTGGGGAAGAGGCCAGGAGGAGGCCGCTGCTGAGTGGATTTTCCTTCCCAGCAGGTCGGTCCTCATCTTCAGCTGCTCTTCCCTTCTGCAGAGTCATTTTGATTTTGCACCGACTCCTTCCTCACAGGTGTTCACACCTTCCACCCCAGCTAGAGATGAAAGGAGGACACTCACCATTCAGTACTCACCCAGGCCATCCATCGACAGAAACGTCAGATAGCGCATCCACGCCTGATCACCTCTCTCGGCTGCTGGGGGAGCCCACACAAGCAGGCGCATCGATGAGCTCCCGGCCTGCCAACTCTGGGCCTGCCTCAGACTGATGCAGCTGGGTGGTGGCTTCTCTGGACTTCGCTTGAAAGGCGTAGCCTGGACCTTGCCGGG…
>TCONS_00018622
GTTTTCCCCATCATGTGCACGAGGCCTGGAGGGGCCTGGGTGTCCCACTGCCCTCATCGCTTCCTCCCCAGGAGCAGAGGGGCTGAGCAGTCCCTGCTCTGCGGGGCATGTTGTGTCAAGAATTGCCCAAGAAGCTCCCTCAGCCCAGACTTGGAAATCTGTCTTGCAGTTGCATCTGCCAGATTGAGCAGCGATGTGTCTTTTCCGTGCTCTCTGCCGGCTGAGTTCTGTTGATCAGCAGGGCACCTGTTAGGAACCGGCAGGATGGGATGAGGAGGGCCAGGAAAGGTGGGCCAGATTTTTCCCCCCGAACTAAATCGGGAATTGGCCTTTTGGTATCGAGTGATGTTTTTACACTTCACGCCACTGACGGAAAGCTGCGGGCTTAAAATGATCTTT…
>TCONS_00018674
GTGCCCTTGGAGCCCTGCCCAGGGCTTCAGGCCTCACGGGATGGCCTGGGGGTCGGTGTGGGGAGACGCCCGTGTAGAGGCCGCTGGGCAGCCGCAGGCCTGAGTCCTCAGGGCCTGGCGGGTTCCCAGCAGGGGCCCTGAATGGATGAGGGATTATAGTGAGTGAGGGCAGCTCAGGTTCAAGCATCACCACGTCAGGCTGGCACCGCCGGGCAGGGAGGACAGCAGGCGTCAGCGGCAAGCTCTCTGTGGGGAAGATGAGAGCCGCGACGCTCAGCACCGACTGACGGAGCCAGCCCCATGGGCTGCTCCAGGCTCAGCCCAGGGAGAGGCCGGGCCGCCTGACTCCGACCTGCCAGCAGCGTTTTGTCGGGGGGCGGCGCACTGCCTGGCTTGGGG…
>TCONS_00018730
CGCATGCTCGGGGTCGAAAGGCGGACGGTCTGTTGCCGGCTGCTCGCTGTGGTCTACACGGTGCCGGCTTCTGCGATTCCTGTCCCCCGCCCCGCCCTTAGCCTGTAGCTTTAAGATACAGTTCTGCAGCTTCGGGTGCTGGCCGTCCCTGGAGTGCAGACGGCGAGCTATGCGGCTCCCGGCCCGAGGCTGCAGGCGCGGGGCCGCGTGTGCGCGGGAAGCGAGCCTCCGGTAAATCGCGTGTTTGTGCGTGTGCACGTGTGTGCAGACACG
>TCONS_00018731
GTGCGCGGAGACAGCACCCGAGGTGTGGCCGGTGGGTCCAGCCTGGGGACGCCGAGCGGTCTGGGGTGGAATCGGCCTGCAGGACGTCAGCCGCGTCCCGCCAGCCAGCCGCCCCTTGAGAAGTTTCAGGTTGGCCGGTTTCCTTAGACctcctccgtccctggaattctccagcaagaatactgaaatggattgccatgccctcctccaggggatcctccgacccaaggattcacccccgtctcttaaatctttggcaggcaggttctttaccattagcgccacccgggaagATCCCGGTTAGTTCCAGGTGGAAAGCTCACCGGGTCCTCAGGGGTCAGCTGTACCCAGTTTGCAAATTATCCTGGGAGGAAATAGCCTAGACCGTGACCGGGAGAC…
>TCONS_00018833
CCCCGAGGGGCTGCCCTGTCGAAGGCCCTGGGCCCCCGCCTTGGTGGTGGAGGGGGGAGGGTCCTGGGAGGGACGAGGTCATCAGCGTCGGACCCCATAGACCCGCCCTGACTTCCTAGTGTTTGCACGAGTCATGCAGGAACTCCAGTGATGATCATGAAATTTATCCTTTTAGTCACTCAGTCGTGTCTGACTCTGCAACCACAGACCATACTGCAGTCTTTATGTGCTGGGGGAAGGGAAAAGAGTTTGGATCGACAGGCTAATCTTTCGGCACAAGACCGTGCCTTCTGCCCGGGGTAACAGCATATGGAATGGCTGGTTGAAAAATGGGAAGAAAATCACACCCATCACTCTTCTGACCGTGGTGCTGAGATCTTTCAAAATCGTAAATCCAAT…
>TCONS_00018944
tggtggagctgagcatccgagctccagtcaggccccCTCGGTCACTCCCCTCAGCGTTTCTtggcagtgctattaactgaatcagggaacacagcctgagaaggagaaagtgtgaaggggaagacttgagtgctggtgaggacacgatggaccagtgagatgtccaGCGATAGCTGGCAGTGAGGCCTGGAATCCATGACAAAGCGCCGACTGGAAACAGCTGGTTAAGGAGCCCTAGGACCCGTGCATTCACCAACCCTGTTTGCACTCATCACCCAGCCATCGCCCTAAACAAGTGGCCCAGGGTTGTAGTTTGGTGACCCTGAAACTCTCCCTCATCCTTGGGCTCTGGGATGGAAGAACTCTCCAGGCTCAGTTCAGAGTGGACAACACGTGGGC…
>TCONS_00019175
GGAGGGGCAGAATTAGGGTTAGGGACCAAGAAGCAGAGGAGGGGGTGGAGCACGGTGACTACTGGACGGGCCCAGCGGATGCTAAGGCCTAACCAGTGCGTCTGTCAAGGAGCCCGGGGAAGGATGGGCGAGTCCTTCCTCCGGGAGCCCCAGGGAAAGGAAGAACTAACCCCGCCCCCGCCGACCCGAGTACCCCGTGCGCAGTAACTGCTCCATAAATACTCAGTGGACCCCCGCGCTCACCCACCAGCGGCCCCCGGGGCCTGGACCAGGGCTTGAGTTTCTCCCGCTGTGGGACTTCTAAGGACTCTGCCTCCTCTCGCTCTGAAAAGGTGCCTATTTTTAGCTTCAGTGCCTGTGTAGCCGCTCTGTCGAATCAGTTCAGACCTCAGCCGGGAA…
>TCONS_00019199
GGGAGGGGCTTGCGGTTCGCGTTTAAGTCTTCAGAGAAAACGGGATCCTGGTCCCCAGGTGGAGTGGGGCAGGATAGGCAGAGAAAATGCTCTTCTGTTTTTCCCACTCGCCCAGTGATTCGGCCAGCATTGCCTGAACCTGTGAGCCTGGTTGGCAGCCCGGAGATGACCTACGCGCCTGCCGGCCTGGAGGGAGCCGGGAGCCTTTCCCGGCGGCAGCGATCAGCTAGCTGCAGAGATGCAGAGGGGCCTAGGCTAGGGGCGACGAGGGAGGCAGAGCAGAGGTGGGTTTGCACAAGAAGCGTTTCGAAATTAAAGCGCCAGTTTGTAACTGACTATATGAAATGTCAATTCAGTAGACAGTTATTGATAAAATCACCTTAGAAAGGAAGAGTGAAG…
>TCONS_00019294
aatagattaatttgctcaaggtcactcagctagtgaactgtagacaaaatttgagcctggcatctttcCTCTTGTTTTCTGTCTTGGTGAATGGCACCAGCAATTCACTGTGCCAGTTCACTCTTCACCAGCTATATATGGAAGAGGCATTTCACAAAATCCTCTGGCTTAGGTAACAAGGTGGATGAGGGCCCCACTCACCAAGATAGAGTACAGGAGGCACCGGGGACATCTGTGTGGCACGGAGGAGGCTAGGCTTGGGCTGGAAACACATGTGGGCCCCAACAGGTAGCAGCTCAGGAGGCCTCACGTTTGGAGGAATGGACATGGAGAGTGAGAGGGAAAGGCAGCCAGGCCAGAGCCCTGGCAAACACCAGCTCGTGAGGGACAGCAGCTGAC…
>TCONS_00019299
TCTTGGGACAGTATTGACAAGTGGTCCCGAACAGTCTGAACACCCAGCTGGGAGCCAGAGCCCAGGATTCTGTGTCCAATCCCTGGGAAGCCCCTCCCTCTTACTTTCCAGAGGCTGCTTCCTTCATGTAGGGGGGCATCCCTCCTCACTGGAGCTCTGCTGAGGTCTAGGGAAGCTGGATATGGAAAAAGACCTGGGTGGGTCAGGGCACTTCAGCTCTGTATACTTGATCCCCCTCCCACAGCCTCCACCAGGATGGGCAGGGGCCAGGCTTCAACTTGCCTCAGTGGCTGGGCCTTCTGGTCCAGCTTGTTTATtgcatattagaatctctttggagcgtttaaaaaagaaattattggtgtctaggcctcagcccctgagaatctgaagtaactg…
>TCONS_00019302
aaaacctttgtgtgacgttgacACCTATGCATTAGTTATCAACTGTCTGTCAGTGTTGTAAAGAAAAGAAATGCCTGTGCCTGTGTCTATACATGGCTATGAGGTTCCCCAGTGGAAAAGTGTGGGTGCCCTGATCTCTGTGTAGAGTTGGGTAGAGAAGGTAGAAGCTTCTTTTAGAATTTAAGGACTCTTCTGTTAGGTAGTACTGAGTAGTTTCTTGTGTTTAATCTCTCTTCCTGATAGCACAAAGGATACATGACAGTCTTTCCCCAGCCTTGTGCAAAAGTGGAGCAGAGCATATTTTTCTATTTTGAGAATAAAATTAAGTGCACAGGGGGG
>TCONS_00019307
GTTAAAATGTGTTGATAGTATCCACAGGTGAAATTTCATAATTCTTTGGGGCTACTACAGCTATTTTCACTTAAAAAACTCTGACTTTCCCTCTTTTATCATTTGTATGCATGGTTTTACATAGTTCATTCACTGTGATATTCACTTCCCACTTTACCCAGTATATTTCCCTGGTGTTCATAATTTATGGGTTTTAATGACTGTCTAATATTCCACTGAGTTATATCATAATTTACTAAACTGTTATCCTTATCTTGAGTTTGCAGTTTTCACTAATACATAGAATATATTTTCTGAAGTTCATATTTATAAAGCTAAGTTCCTTGAAGCAGCATGGCAAGATGGAAAGTTCTTTATTGCCCTCGATACatttatctatctatttgtttacctgttcat…
>TCONS_00019323
GATTATACCATCTCTTAAACTCATCCAGCTCTCCTTGCTGTAAAACCATGATTATCTGGCAACTTCTAATAGTCTGGATcaagggttggtgaactgtgtcttaaagggccagacagtaaacattctaggcttgcaggccactcggtctctgtggaagccaatcagcatctgtggcaccacagaacagccagagaagctgcataaacatgggaatggccacattccaagaagatgatatttgcaaaaacaggtggctagcctgaaggctgccttttgtcagcctctgATCTAGATGCAGAAGCATATTATCTTGGTTTTAAAGAAAATTTGAATTTACTAGCATTATTCTAGGCTTCTTAGTAGGTTTTACTTACTGCCAAGTATTAATAACATATGGAA…
>TCONS_00019438
AATTACTTGTCAGAGCACTTGCTGTGAATGGACAATGGAACTGGGATTGAAACACACACGCATCCACTGATAAGAAGTTGGAACAAAACACAGTTTGGCTCACATGTGGGACCCATGAGCTTCAGGCCTGGCCTGCGTGTTGGATGCCAAGCATGAGAATGATGCTCAGGGCCTGATTGTGAGTTGTGCAGATTAAAGATTCCTCTTTACATTTGGATATATTTGGCATTCCATAGATACTACCCGTGAATCCTTCCAAAGTGCCTCTGGGGTTGCTCTAAATCTTCTTTCCTTGTTTTTCTTGGCTTAAGTGTTTGTTTGTGTTTGAGAAGAGTGTAGACTAAATTATAAAGACTAAATTTCTGTAACAGTTCTCTGCCCTGGAGTTGCCTGAGATCA…
>TCONS_00019465
TGATAATAATAGTAAATAATAGAAGATATTTCCCTACCTATCAGAAGACTGGGATTTAGATTTAACTTCTGGAGTCAAGAAAAATCTCAGATAATGAAATTCCTTATGACCCAACTTGTGCAATTGGCTGTTTCCCCAACCCTGTCTTGACTAGACTTTAAATCTAGGGAGTAAAGTTTGGAGTCAGGAAAAGTGGAAGCAGGCATGGGCCACATGAATCAGACAGGAAAAAGAAGTGAGAGAAATTAGAGCAGGCAGATACTAGGAGAAACTGAAGTACAG
>TCONS_00019466
catcctttgacactggacacacacgaagaggacttgaatccctgttaaagattttgtaATAAGATTGTGTAATGTCTGTTGTTCATGCATTGCCCcattcagttattaatgggatgctacgatgtggcaggcattggaaatacaataaagaacagtcaggcaaagaatctaccatatgtttacattctgcctggggagggagagaaaataaTCTCAGGTTGTGATCATGAGGAAAGAAAGGTATGAAACAAGGTATAATAGAGGATAATAATCAAGGATTCCTTTGTAGGCTTGTCTGGAGCCTAGCCTGGCTTCTACTCTTCAGATTCCATATGTGACTATGTGACATTGGTTCTCAGAAACTCCTCAACTTAAAATTGGACTCTTTACCTCCTTACC…
>TCONS_00019520
AAGAAATCTGGGTTCTAGAAAGTGAATCCTTTTCACTGCCAAGGATCAAAAAATCTAGCTGTAAAGAAACATAATTGATGTGGCAGAGGTAAAGGGAGATAGGTCTGTTTGTCTTGGTCATTGTCCAGAGGACCATCACCAGAGTACCTGGGCCCCTACAACAAGTTAGGAGTTCTTTGCCTAAGAATGGATACCCTGTGACAttttgtgttacagtggctgagctgagtaattgcaacagattaagtgccacaaagcttaatttcatctcttgccctttacaaaaatacttgcaaatccctgATTTACACTTACCTCTTGGttttttttggccatgatgcaaggcctgcgagatcttaccccaacATCTCTCTTAACTATTTAGTCTTCAACATAATG…
>TCONS_00019521
CACCAACTTCTGAGGCACAGTACAGCAAAGGCCTAAAGTAGTTCGAGTTGAAGGCTAGGAGGCCAATAGGCAGTGAATAGAGGGAAGAGATGGTTTAGGAAGGAGGATGAAGGATTATAGATCGTGTAGGACTTTGTATGCCTTGGAAGGGACTCCCTGTTTTCCTTGGAGAGTTTTTGAGCTACAAGTAATAGCAatttaatcagttttctattcatggatgtgagttgtttctgattactgttacagtgctgcagtgaataactttactcagtatgtcacacgtgtaaccctgtgtatgtatctagggtaattcctagaagttgaattgctgggtcagagggtctgtgcatttatatttttgctggtactgtttgccctggtggaaatgtataggag…
>TCONS_00019716
CCTCAGAAACAGACTCTGCTGACTTTTGTCTGAGCCACACTTCTAATTGCAAGAACCTGAGCTTCATTAAAATCAGCCAGGGCAGAAGGGGATTTTCCAGAACTAGAGTGGATCTGGACCACAAGACCTATCTTTGGGACCATGGTTGTTATCTTTTCTGTTATTCTCTTGGCTGTGCAGCTGTTTAACTTGTTTCTGTGGATCAGCTTTATCTCTGTTTCTTGTTGCACGTGGTAGGAAATGGTTGTCTAGCCCCAAATTCAGATGTCCCCCACTCGAGCAGTCCACTGTTTGGTACCAGCCCACTGGGGGAGATGCAGTGAAGGAGCTCAGGGTGGCCTGTTCGTGGGTCTTAACTGAAGGCCCTGAGCCTTTCACTGTATTCTCAGGATTATTCCT…
>TCONS_00019740
GAAGTCATTGCTTATCTCTCTTAAGGATGCGCAGATACTTGAGATCTCCGAGGTCCATGGTTGGTGAGAATTAGAGTTGGATGTGGTAAATGACAAAACAAGGGGGACTTTAAGTGTCAGACAAAGCATTTTAAAGCTGTGTAGCGGAGTGGGCTCCACTCCCCCAGGGCTGCGCGCACACCTGTCTTCCTGCCTTCCCTCTCCTGTGCCTTGTTTGTGAGTGCTTTCTGAGGATGCTTCAGTGTCCCTGCCCGCCTCCCTGCTCTCCAGACCCCCGCAGCTGCTTGAAAGCAGAGCAGATGCCAGTCACACAGGCTGTGAACTCCCTGAGGGTCAGTGCTTTGTCTCCTGTCTCTGTATCCTAGCCTAGTGCATTCCCCAGTTGTCAGTGGTCAGTTT…
>TCONS_00019757
gagggataaacagagaattcaaaatcaAGGGGAATTTATATATGTTAAAAGTGGCATTTCAGGTTGGGGCAAAATCATACTGCCATACTAACACAAGAACTAGTTGCAGATGAATTAAACATAAATAAAAATTCTAAAGAACAACAAGCAAACATAGAAGGTCTTTAAGAAGTGGTTAAATAGCCATGTTTGTGGAATGCAAGAAAAAATATAGGAAATATGGCCCTATAGACCTAAAGCTtccattcaaaagaccccaaatttgttgagtacttcgcttgagacactgtgccaggtactggggatGGTATCTTGATGATGTCTGCAGCCTAGAGGAGTTGGAATTTAAGCTGCAGCAAAGAATATTTCAAGTTAATATCATGGGCATTTTGGAGTTAA…
>TCONS_00019792
gaacgaatGAAATCTTTGTATCCTTTCCTTTTCCATTTCTCCCTTAAATATTTAAAAAAATTCCCTCCAGAAATATAATGTCACTTGTAATTCTCTTCAGTTTTGGGGGGCATTAAAAAAAAAACAAAAACAAATGTATCACTCTTTTAAAATGTGTTATGTGTAAGATCACAGTGTCACTTGAGCGTTCTTGACTTAGGACAGGTTGCCTCACCATTGGTATACATGAAACCTACAGTCACCAGAAATCTGACCTGCAGATCAGGTGCAGGACAGCATGACGACATTCAGACATTCACTGAGTCACTTTAAACCCTTTAGAGAATAAGGCAAATTATAAAAGATGGATACTTACAAGTTTATCTCCTCCTTTCCTTCCGTTATCTGTGAAAACTAGCT…
>TCONS_00019889
TAAATCTACTCTTATTCTTTCTTTGAGCCTAGCTGTTCACACCAAGGAGTTAAATCTTTAAGGAAGAACACTATGTCAAGCACCTACGTTAACAACTCATGTTCAAGAATGATGTAAGGAACTCTTTTACGAAAAATGAAAAGCTCTTAGTGACAAGAACCATGGTTACCATGCAACACTATCAACAAGTAGGTTATCTTTCTTTGGGCATATATCAGACATATATAGCAGAAATATATTTATTACATGAAGCCAAAGGGCAACAGAGCAGATGATTCCCAGAACAGATTTAGACAATACTGATATGACATTCACATTAACCTGGGAGATTTAAAACAACAATAACAAAAATTGTCACCTATGAAACACAATAAAGTGAAAAGGCATCTAAAAATCAAT…
>TCONS_00019891
CAAATGTTCCCTAGCTTTAGAAGTCATTCATCAGGTACAGACAACAGGTAGGATTAAAGAGGATTGAGTTGTCGCATTTTGTTTTTTATTTCATTTTTTAGCCTCCCAACAAAGACTACAGACCATGGTCTCGTTAATCCTGTAGAGCAGGAGTCAGTTTCTGCATCATTAGTGTTAGTGATGAGTGATGCATTTGACAAAGGTTAGAAAGCTTTTAGAACCATTTGACAACAATGACCACTGAAGATAGAAGTGGTTTCCCCACTTGTTTTTCTAGAAATAGAGTAGCAGCATTTTTTCTAAGAGTTCCCATCTGACTCAGAAGACCTTTATCCTCTTCAAATTTGTCAATATTTTACTCATTCTCTGAAGCTCAATATAATAACTACTCTTTCTCCT…
>TCONS_00019892
TCCAAGTTGCAGCCTTATAAGTACTATATTAAATAAATGGTCAGCAAAGAGATCGTATAAGGAAAAAAGTTAATTTTCTCAGAATACTTTGTTATTTCACTATCACTGCCCCTGAATTTTGTTTTTCCTTTCCTGGATTGTTGGAGAAATATATCTACCTTTAATGAAAAGTAACTTTAACTATGAAATAGTTTCCTTTTATGTTTTCCCCTACTTTTACACAGAGTTCTTAGTAGTTATACTTTCCCCAAAGCACTCAACAATAGTGTCTTGTGATAAAATGTAGAGTAGGCTAAATATAGATAAATTTGAAATGCCCTACTTATTTTCTATGTAATTAATTGATTGAGCTCACTTTTGGTGCGCTTTTCTTATTGACCAGAAACTTGGCTCATTAGA…
>TCONS_00019894
TCCGGCTCCTGTCAGGGCAGTCCCGCAAGAGCTCGACATCTGTGCGGGATCCAGTTTCTAGTCCCCTGACTGTGCTCCTGAGAGAGCCCAGACCTCACTATGCCTCCAAGTTTTGTGAGCGGTCAGGAGTCTGAGGGGACTGAGGTTTACTTGATGTGACGTGTACGAGACTCCTGAGAACAGCTCTGGAACCGCGGCCCTCTGGTATCCAGGACACTAAGgggctggaagactgcagactacattttcaaatccattgccaactggTCTACTATGGGATTTCTTAAGGTCCTCAGAGACATACAGTAAGTAATAAAAATAAAACTGACAAAGGAAcaaacaagccactggcagattcatcttcagccaaaagacactggagcctcttaaagattcttg…
>TCONS_00019900
TTTACTTATCATGCACAAATATTTATGTCATTTATTTTCCTTTCTTTCTCTTGTTTTCAACATTTCAAATCTACTTTCCTTCATTTTGTTTTCTGTTAATATTGACTTGTGATTTTAAAAAGATGGGAAATATTAGATTAAAAAACTAACTTTTGAAGTAATTTTGAGACTAGGTTTCTAAGAAAATCCTTATCTGTGACACCTTAAAAAGCAGATAGACACACTTTTCTATCTTATCAATTCTCTAGAATAAAGATCATAGCCATTAGTAAATCAGATTAGGCAATCATTAAGGAAAGTAAGAAAATATACATTTGTCTAATACCAACTGGAGACCTGAAGTCTAAATTGGCTAAAAGGAAATTTTGGATATGTTGTAGTTCCTGATACCTAAAACAC…
>TCONS_00019902
tttatagataggattttatttcttaattataacaaaccacttcaatctggagttgaggaagctaaggcaaagaaaatttaactagattgagaacaagttggtactaactaatagagctagTGTTTCAGTAAAGGTGGCTTTAAACAGCAGCCTGCTTATTTGAATCCAGCTAGACTGATATAAATTAAAACTTTAATGAGAGGGAGAAAAGGAGTTTATGAGTATAATCATTACTTGAGGTCAGCTGTGGAAAGGGAATAAAAAAGATAAAGAAAGAAATTTCTTGAGAAAAACAAGAGCCTGGAGCCAATAGGTAGAAAGAGAAAGACATAGAGGGGAAAAATAAAGAGAAGATGAGATGATTATAGTATCCTGTACTTTCTATGTTTCACCCAAATA…
>TCONS_00019904
CAGTCTGTGGTGGATTTCCTGACTTGACTAGGCTTGGAAGTGATAATATTGTCATTGCCAGAGGAAAATGGGATAATGTAAATGTATGTGCTAACTGAAATTATTTAATTCATTAGTCACTTTTGCTTGCTTCAGTTGACTTTTTTAGTGGGAAATATAATAACACAGGCTTGCTAGTGGTTTCTAGCAATATAAGTTTAAGGGAAAAAGGACAAGCACAGACTTCAAAATTTCAGCACGAATTACAGAATGAAATCACTAACTTCCTATGATTCTGATACAAATATATCTTATCTCAATATAATAATGTAGCAACTAAACTTCAAACCCTAAATTAGACTTTATATGAGGAGAAATAAAATGTAAGTTGATTCATGAACTTACTGCTCTCATTGAAAA…
>TCONS_00019905
AAATTAATTATGCATATTGGTTTCATTTGTGTACATTTTACTGTATTTCTTGGCCAGACTAACACTTCCATAAAAAGCAAAGATTGGCTTCCCAGCTTCAAGGAATCTCTGTGATGACAGGCAAGGGAGCTTGGTTACCACTTTTGAGTCACACGGGCAATTTCTCCTTGATCTATACTTTTAGATTTTGGGCAGACCCTTGAAAATCTGAAACTCTGGAGATGAAACATCTAGGCAGAAAAGGGTTTACAATCCTTGAGATTCAGTATTCTCACATTTAGTATCCCTCAATGCCTCTTCTCACTGATGTAAAAACATTGGCTTAATTTGCAGAGCTGAGAACATCATTAACTGCACCTTCAGATAAAGCATCTCAAAAAAAAAAAAAGAAAGAGTTCT…
>TCONS_00019906
ttttgcataatgtattctgcatataagttaaataaggagagtgacaatatatagcattgatgtactcctttcccaaatttgactaatctgttgttccatgtccagttctaactgttgctttgacctgcttgcagGAAGGAAGTTAATGAATAGCAAAGTAAGAATTGCCTCATAAGAGGAAAAAGGCAAATTTATTTCCTTCAGAAAGAGTTTGATATTGAAAGATGTTCTCTAAGATTGTTATTAAACAAAATGATGTAAATATTAGGTCTGAATGAATCCTTCCTTATTAAGTTTTTAAACAAATATTTATTGAAATATTGTTGACAACAATATTATGTTAGTTCAGATGTACATCATACTGATTTGATGTTTTTGTAGATTATATTCCATGTAAAG…
>TCONS_00019910
GGTGGGGGGTAGTTGGAGGAGAAAAGAAATAATTTATAAGCCAGACGCCAACTCTTAGTTTCATTCCGTGGGCGTGAACTTTACATGAGCAAGTATTGTCCTGTTTTTGTTCTAGAGGAAGCACATGGGCAGAGAACAAAAAGACTGCCCAGTCTTGACCCTGGTTGCTGGTAAGTGAAAATTTGAAAGTGCTTAAAAACCAATAGAAAACTGGTGGCTGAAACAGCAGCTAGAAAGGATCTGAAATACCTGATACAGGCACCAAATAATACAGCTTCAAGGTCTCTTTCTTTCTATGTAAAATTCACTTCAATAAACACTTTTTCTCATGCTTAGAATGTCCAAGCCTTTGTGAAAGTTCAAGAGGTATGGATGCAAAAGTAACAAAATCTCTACCTA…
>TCONS_00019914
AATTTATTACATATCTTGAAGGTGAATTTGTAAGAGCTGTTTTTATTTTGCCTTTTAGCTTTGTGTGTTCTAATTTTGTTTTCTCAAAGTAAAACATGAATAACTACTTGTGATTGGTTAGCCCCATTAACCCTTTGTAATGTGTCATCTCTACGACATGATGAAATTTTTCTCCAAGTGCAAAAATAATTTTTTTTAGGAATAAGATGGCTTTTTTTCTTCACCATGTCCAAATTTTGTTTCAGCTTTTCTTGGATATGCTTATTATTGTAGTAATAATAATAATCTGGAATTATTTTATTAACAGATGTGGATATTCTACTTGAGATACCTTGATTATATGGCACAATAGAGAAAAACATTGGCTTCAAATTGAGAATTATGTGTTGGTTATGGATC…
>TCONS_00019915
CTAAGTTTCTGTCCTATCATTTTCTCAATATTTCAGCTCTATAATTTTGTCTTTTGAATCAACTGAAGAATGAAAGTCTTGATCAGAGTTTTACTTTTGTCAAATATCCAGCAGGTGTATTTACCTTACCTTATCTTTCCACCGTACTTTTAAATTATTTTTAATCATATGGGATTCTAAAGATTTTCCCATCTGTTCCTTTCTCTTCTTATTATTGTTGCTATTTAACTTTTTGAATAGCATTTGGTCCCACCTTCAGTTAATATTTCTATAATAATGCAATAGTGAACACTTAAGCATTTCCTGATTTACATGGTCTGTTAATGTGTCTTAAATTCTCAAGTTCCTTTTCCTAATATGCTGAAAAGTTATTATAATGTTGTTCTACATTCTGGAAAA…
>TCONS_00019917
ccttaataaaaattgcaaataataattataaggaaaagTTGGAAACTTAATTGTGGGTATTATTTTCTGGaaaattttattaaattaataaattaGATTGTTAAGAATTATGAtggagaaggaaatggcaacccactccagtattcttgcctgggaaatcccatggacagggaagcctggtggactgcagtccatgaggtttcagggagtcagacacgacttagcgactaaaccacCACCAAACCTTATGAGCTATAGTGCAGAGGTAATCATTAGAAAAATCAAACCCTACTAGTTTTATAACTGCAAAGCCAACATTCCAAAGTCGTATGTCTGCACCTAAAGATCAGGGGAACAAGTTAAATAATTTTTTTTTGAATTCCAAGTGAATGAAGTGTC…
>TCONS_00020023
GGTAGACTGAGCATATATACTGAGTTTAAAACTTCGAGGAGATGGGTCCTGGTGGAAAGGAAGGCTTAGCAACTATGTATGTGACCTTCTGTGGGTGGAGATGCATTTGAACACCAGCTTTCACTACAGTTAATACAGGCATTTTTTAAGTCCTAGGTATGTTTATGATGAGAATCGGGGTAATCCGTGGCAAGAAAATTATAGGGTTATGGTCTCATTTATTTAAAAAAAGGACTTCGGTGTCACTCCTATTTATAACCACTGTGTTGACTGTATACCAATGATTAAATATTTTAATTCGTAAGGAGGATTGAAAGTCATCTACATCTTGCAGTGAAACGGTGCCTCTTAAATTATCAGAATTAATCTCATTAAAAGAAGTTATTGCCTTACCTGCTT…
>TCONS_00020055
TATTTTTCCACTTCTCTTTTCAGGAAGACTCGACCACACTTTGAACATTTTAACTCACTTCTTGAGTTGATCATATCCTTCTTTATCACGTCAGCCCATACTGTTTGCCGTATGGATTTCCCTCTTTATTTCCCTATGCTTTTGAGTCAAGACGCTTGCTTTTTTATATATTCCTTGAATTTTACCTTGTGGGATCCTCCCAGTGAGACCTCTGCAGTGAGGAGTCTTAAGTCTGCCAGAAATGTGGCTGTTGACACAGATCTTGTCCTCCTTTAGCTGCCTTCCTGGGCGGGTGATCCTTCTTGGGCAATGTCGTCCTACTGGGCCAGTATCTAAGGCCTAGACTGTATCTGCCGCTGTGCTGCCTGGTTTGCCAGCAGCTCATCTCGCCTTCCTGTG…
>TCONS_00020178
GAACTCTGGTAGGGGGAACAAAGACACATGAACTAAGAACAACCCATCAGAATCTCACTTGATATTTTCAATCCAGGCTGAACGATGTAATGGAAATTCCTTCTGATGGGACTGATGGCTAAGGCATTCAGTGTCTGGTGGCATTGGTAGTACCCGGGCTAGCAGCGGCCACAGTGCAAGCAGAGGGTCTAGCATCCAGTTACCTACAGTCCGTTTTGAAAGAGGCCAGATGTTACAGATGATGTGAAGGGATGTTAGTTTTTCCAGAGTTTCTGCATCTTGCCAGCCTGTGCCTTTTCCAACATTCCCCTTCTTTCTGTGGTTTCTGAGTTTCCTTGACATTCAATCTCCTTCAAACTCTCCCAAGGGATTCCCCTCTCAGGCTCTTCTCTCCATCTT…
>TCONS_00020255
tcactatccatctccagagttttttcattatcccaaactgaaacccattaaacggtactccctctctccccagtctctgctaaccactgttctgctctgggtttgggaggggcttgtttcgttctttgtgaatttgactaatctgggtacctcatGTGggaggaggacacggcatcccactccagtactcttgcctggagaaatccatgaacagagaagcctggcgtgctacagtccacggggtcgcggagagtcagacacgagtgaagcaacgtagcacacacccatgAGTACCTCATATAAGTAGACTCAAATGGCATTTTAAAAATATACTTGTCTTTTTTGGAATGAAAAATCAATCAGTAGTTTATTAAATTGGTGTTTATATTTGGCTGCCTT…
>TCONS_00020312
GCGGCGAGCCGGCCGCGGCGGGGTGTGGGGCGTGCGGCGTGAGTGCGGAGGGAGAGGTGGGAGGCGAAGAGAGGGAGGGAGGCGCAGGAATGAGAGCGCGAGGCCCTTCTCGTCGGCTCCCTCGCCCGGACGGAAAAAGCCGAGCGCAGCCCGAACGCTCTATTAAAATGGCGGCGGCGTCGGCGGTGGCCGCGGCGTCTGGTCGGTGAAGTN
>TCONS_00020327
cagcatcttaaaatcaaacatcaaacatgccacaaaaaatgcgttagtattaacactaatttggataaagctatatgacctatatagtaaccacatatatgttcaggtaagattttgctgctaaatgaatttgactcaaacttgtgaaaaactttaggtttctaaagattttttggattttggaattTTAGTAATAGTCTATAGATCCGTACAAGTGAATATGTTCTGATTTCAACATCTGGTGAGCACTGGGGGTCAATTACAGTGTTCTTTGAAGTCCTGGCTGGGTTAGATAGTCTGTGGTTTGGGTGTTTAGTCTGAAAGCAAGAGAGTACACTTTTAGAAAAACAAAATACAGACTTTGAAGTAATTATTGAAAAAATAATGTTTAAAGTACCT…
>TCONS_00020496
TACAGATTGGGTGTGGTGGATTACTATTGTTAGTGGGAAACTGTAGTGTATTCCTGGCAAAGATTTCTCATAGGTAGGTGTAGTAATGCCTTGTCTTGGAGAAATGACTCTGATGGCTCACTGACAGGCTGTGTGGAATAATAGGGGTCTTTGGAGTCAGGGCATTTCCTTAGCTCTCCTTGGCTCATCTTGGACCATATCTTTCTTGTGCCTGATGGGCACTCAGCAGAGCTAATGTCCATCCTGCTCATCCTCTCTCTACAGACTGTGCCCACTCTCTCCTGGGACATTCATCAGCTCTCATATTTTATTAGCCAGAAGAGTGGCATTCTTCTATAACAAAGCTTTTACTCCCAAGGTGTCCACTTGAGGACCTTCACAGTGTGTCCCTACCACATC…
>TCONS_00020524
ATATTTTTGGCCCCAGTCTCGTTCTAGAACAGTAATCCTGACAGGcactccagcctctggccatgtggatctctgattctccttcagatagtcagagctggttcagtttccttggcaccacacagcctgtaccctctgcttggaatgccctgctccattttctacctagcagatgccttcgagtgccaacttaaatgtcatctcagcaatgaagtctttcctgactccTTTAAAATGTTGAGTCCAGAATTTTTCTGAAATCATCTTTATTCAAATGCTTTATTTGATGACCCCATTTCTGAAAACTGTCACCAGCTCCCATCTAACTCCTGATTTTCTGAAGTTCCCTGGATGACTTCCATGTATTCTGACTAACTTGGTGAAAATGAGCTGACTCAA…
>TCONS_00020590
gctctagggtgcaagggctttagtagttgccatacacgggctcagcagttgtggtttacagaccttagagtgcatgggtttcagtagttgcagcttgcaggttctagagcgatggctcagaaggtgtggtccacaggcttcgttgctctgtggcatgtagaatcttcctagatcagggatcaaacccatgtcccctgcattgacaggcagattcttacccattgcgctatcagggaagtccTTACCTTAGCATTGCCAAGTGATTACACTTAGGCCAATTTTTCATTGTAGTAAATTAAATCTGTAATAAATGTAATCTGCTTTCATGATTCTTGATGTGGAAAGTCTAGAAATTTCCCTTTGTTCTTCCTTCTTAGATCACTGAGAAAGAAGTAAGAT…
>TCONS_00020592
caaaattataaaaacagttattgtctttgagtactttgtatggatatatattttaaaatctttgattcacctgaaatttattttGATATGAAGATAGCAATTGATCTGGCTCTGTTTCTTTTCAGTAGTGTCCCAAACCCCTTTACTGAAGGAATAAGAACAGGAGCCTTTAATCTATTCTCCCCTCCCCTAATTTGAAAGTAAGGTATCCTAGCTATAGCAAATAGCAAAgctccattttattttgttttgtttcagctcgtttcactttggttcgttGTATAtcttttcagccacaccacatgccatgcacaggatctcagttccctgaccagggattgaacccatgccccttgcagtagaggcacagagtcttaaccactggactgcctggaaagt…
>TCONS_00020643
CTAAAACTTCATCTGTCTCCCTTCCAGAAGCAAATGTGAATCATCATTTTCAGGGCACATGGAGAAAAGAAGGAACACCAGCTTACCTCTGACAACCTCTATGCCAAGTAGAGGACTTCCATCACAGTGAAAGGCAGGACCAAGGCTCAGAGCCTTTGCACAAGAAACCATAGGTATACTCTTTACATTGGATTGAGGTAGAAGAAAGGTGAAGGTGAAAAAATTGTAAACTCATAGGAACTCCGATTTAGGCGTTATCTGATTAGTGAGCTCAAACTCAGATGCCTCTGGATCCCAGATAGCTCATTAAAATAAGTGGGCTGGGTATAAGACTACTGAAGGCGGTGGTACTACTGAAGGGAGTGAAGCGTGGGCGCATACCCCACTTACAGACAGATG…
>TCONS_00020999
atgccccccaagttcttccatgttgctgctaatggcaaggtttcattctttttatgactgcatggtattctactgtatgtgttgatggacatacacacacacacaatttatctgttgatgaacccttaggttttttccatgtGGTGTAGAGTCCTTTTGAACGTGTTCTTCACCCTGTTTTCTTCCACCTCATTTATCATAGAGATTTTGTTTTATGTATTTAGAAGTATaatagtgtattgaactcatatatgtaaaacccagtgtcaacaattcacacatgaaccatcatgtttcagctacaccctcaccatttcctcatccttggattactttgaaAGATTTGAAGTCAGTCCATGACAATTACCTCTGTGGGttgtaatgtacttgtctgaccac…
>TCONS_00021021
acctactggtagacatttagaccaagattttgctattacaaacattgctgcaaaaaatgtggacaggtctgtccttccatacctgtgaagtggaactgcacagtgagttcttagcagaggagtaccgagtcagagatagtggtcagtaaactttatgtagagactgtgaaactgctatccagagagaaccagtttcattcctgcccactgagtgtgagtctgtctctcgacgtctcAGTGCTTTGATTCTTGCTTCTGTTGGAGGGCAGTTGAGCGTAACTTCTTGTTTGGGGGCTGTTTGTTCTCTGTTTACCTCCTTGAAAGACTAGTCTGTTTATTGTCCCGTTTCCTCATTTCTTACACTCTCAGCCCGGGGCAGCCTGACTTCTGTCCCTGCCA…
>TCONS_00021055
CAGGACTTTAGGACATTAATATTATAAATACAGATTTTTTTCTTGTTTGCATCAAGTCTGACATAGTAGAGACTGTTAGGAGCTTGTCAAATGGAGGAATAAATTGCCCTCtgtgtgtgtgtgtgtgtgtgtgtgtgtgtgtgtgtTTATTAGAGGAGTGTCAGTTGCTTGGGTCATTCAATTAAGAAATCAGCCATTAAATTTGAACTGGAGATGGACAGACCGTCTAGAGGCGGAAGTCTCACTCTAGATGTGCTATGAACTGGGCCCCTTGGGTTACGAATAGGCCAGGCAGTTTGCTCTCTCCATGCAGGCGTTGATTCGAGTGCTCCCAAGTCTGCCTGGACTGTGATCCCCACAGCGCAGTGGGAAAGGGGCTCTGGGAGAACTGGCCATCCC…
>TCONS_00021216
CAAAGTGACTCCTATGCTTCTGCCTTGGCAAATCTGCTGAGACAGGGCACAGAGAAGTTGCTGAGTAGTAAGTTCTACCTTGAGTTACTTGCACTGTTAGTCAATACCCCAAACAACAAATAAGGATAGGAATGTTGCTAAGAGCTACCGGGGATTGTATTTCCCTGTTCAAAGCCAACCGCGGTTCACAATAAAACACAGTAACGGGTTCTAGAGGAGCACTCACACGTTAGCGTCGGAGACTGCTCTTCCTAAACGCATTTATTTGGAGCAAGTCTCTTGTCTGACTCTCATCGCTCCGCTCAAAGATCGAGGTTACTCTAAGGATAAGAACAAAcctattcctccttcaacactcagttcagcatcacctctgctacgaaatcttgccagtctcag…
>TCONS_00021218
TGAGCTGTCAACCCATTTTACTGCCAAAGGAAAAATAATGAAGTTTTAATTCAGAAAGATCATAAAAACAAAAACACTATGTATGCCCTTTTGGTAATGATTACTTTGGGATTATAGACTTGGGACCAGGCTGCCCTTCCTTCTCCTCTCTGCTCTGCTCCAATTGTGTTTGTCCTTTCTTAACTATCTTTTTTTAAAGTATATGTTATTTTTACTaaaaataataactgtttgacacttctgtttataaaatgtttccacacacattctggttggttcttcagaacacttttgatctagaacagtagatataattatccccattttatgggtgaagaaactgagattATATAAGCAACAAGTTGCAGAGAATTTTCTGGCTCCAGTTATTCTTGCTAC…
>TCONS_00021220
TGTCAAGGCTAAGTGCAAGGTGTTTTAATTAATGGTTCAAGGAGTCTTGTTCTTTTTAGTTGTGATCAACAGAAAATGCTGAAGAAACTTTGGCATTTTGCCTGCCCAAGGTTACTTTTCTATCTTTAAAATGGGAGTGAGCAAAATCAATCACATTATCAACCCTGTTTAATGTACAGACACAGGATTTTTTTACATGGAACCAATTATTTCCTACTGTTAGGTCAGTTTATTTCTCTCCCTTGGTTCTTGTTGCATCATAACAAAGATTTGGAACAGTGGACTGATTACAGCTCTAGCCGACAGGGTTTCTTGGCTCCTATCTTATTGTAGCAAGGATTTGAAACAGCAGACTGCTTACAGCTTAGTTACAGCTCAAGCAAAACAGGTCTTTTGTTA…
>TCONS_00021222
aaattaaccatcacGCTAAGTTTAATGAAAAACACAAGACTCAGAGATTGCTATCAACATTGATCATTATTTTCGTGTCTCTTAATATTAACACAACTGTAGTTCtttctatagtactttcacatacctatctcagttgatctccatagaagctcttattaggttatcagatacaacccaacttgtctgaatggagttctgagactgagacagattaggggacctgcccacggtgtcacatagagtggcagagctacagtttgtccacatcctttaacttcaaatctgaacattttcctcttggccattctctctGTTTCAGCTGGAAAATTCTGGAAATGGTTTTGAGAGCCTGGTGGCTTTTCTTCTTGGAACTGTTGTACTCCTCCTTGGAACCGT…
>TCONS_00021225
attttccaggcaagagtactggagtgggttgctattgccttctccACATATACCTTATGTGTTCATAAATACTCATTTTGATTTAGAACTGTCATTTCACAGGTTCTGTTACTTTTTCTTTTGATTACACAAATGAAAAAATTTAGAAAATGTAGGTTATTACTTTAGCATCTCAAATGTTCATCAGGAAAAGGCTCTTGCTTTTAGTACACAAAAGATTTACAAAGTAACAAATGATTAATGAGATAAAATTGCCCTAACTTTTGGAGGAAAAAATCAGTATCTTTGAAGGTAAATCTTAACTTTTCCAATGACTACATTATCTAGGAAAATCATTCTAAATGATTTAGAACTTGGTCGGGATGACTTTGCTGTTCTTTAGATTGGAATGTCTAAGAT…
>TCONS_00021229
CTGATGATTTAGGAATTAGAAAATAAAGTGATTGTATTTTTATTTTAAAGCCCCCAGACTTCCTCTGTGTAATCCTTCGTTCATGCTGTGTCCTTTGTTTGGAATCCCACACAATTCATTATCAGCGATTCAAATTCTTTTTGGCCACCAGGGCCCAGCCTGAACACTACTGCCTGCCACTGATCTGGAGAGCGGAGAGGTTaagagcatgtgcttttacacactgatagggtcaagtttgagatctgttttttctgataagtacagctgtgagaccttgagcaagtaacccaacctcattaagtctattgcttatctgtaaaattgaggtggttttgagctcacagagggttttcgaaattcagtgagagctcacatttgaagtgcctggcacaatgT…
>TCONS_00021230
CCTTTTCCATTTGTTCCCTGCAATCATTTTTAAAAGCTTGTATGTATTGATACTTTATATACCAGAAACTGTGCCAGGTATGTATCAATTGGAGTTTAGttggcaatgttgagcagtttggttgtctcaacctggggtcagtggtcggggatgggtaagtagggaccaaggatcctcctaaatattcttaaagcacaggacaggtcctccataaaaaagaattattaggcccaaaatgtcaatagtgtagaaatggagaaaccTGAATCACATCATTTCAtagcttatttaatcctcacaactctttacatgggttttattattcctactttatagatgattaaactgaggctcacgagatttaagttaatcagagtcacacagctagtaagtaatgga…
>TCONS_00021234
gtgtgatttatgtaaccacttctaccatcaggacacagaacagttacaGTGCCCCTGCCCCAAAACTATTTTGCATATTAcccttattttacagagaagaaacattgagactcagagagaggaaatgattcttaaacagtcagaaagtcaggtagtgactgaggttgggacggaaactaaactgtacctaactttgcaaatcataccttcACATCAGAGCTGAATTGTAACTCTGAATTGATGAGACTTTGTAGAAGTGGACATTTCTAGGCTTAAAGAATAAAGGGTTATGTCATAAGATGGAAGCCTTTGAAAACCCAACACTGTGGAAATAGAGCTCCTTTCTTATTCCTGTGTAGTGTGGGATTTGCCTTGTATACCTCCAACACTTAATCAGTA…
>TCONS_00021241
CTCCAAATCTGTTTCTCATCTATAATCCTCACATAGTTTGTTGATTAATTGTAAGCCTTGCTTTTCGTCTTCTTCTTGTTCTCATAACAGAGAAACTTGAAGTGTCAGAGATGGCCTTCTTGTAAGAACACAGGAGGTCCTTGTCTAACTGATTTAGTGAATTTGTCTTTTATTAACGCTTTGAATTTTTCTTTAATTCCATTTACTGGGCTCATCTCTCTGTAGATTTCTTTCCATTATCTTCACAGGAATTCCTAGAAGTTATAGTGGGAGGAATCTTAAGCATGTATAAGGCTCTGTTTTTAAATACAGCACTTTAGTCTATCTTTATTTTGCTTCCTTTGGATTGTAAATTTATTTTCTTTACAACCTAACATGTGGTGTTGAAGATTTTTGTTT…
>TCONS_00021252
ctgggtattgtttttgctttggcgccatcccttcattctttctggagttatttctccactgatctccagtagcatattgggcacctactgacctggggagttcctcttccagtatcctatcattttgccttttcatactgttcatggggttctcaaggcaagaatactgaagtggtttgccattcccttctccagtggaccacattctgtcagacctctccaccatgacccgcccgtcttgggtggccccacagtgcatggcttagtttcactgagttagaccaggctgtggtccatgtgattagattgactagttttctgtgagtatggtttcagtgtgtctgccctctgatgccctctcgcaacacttaccgtcttgcttgggtttctcttacttAT…
>TCONS_00021261
GCTGAGGAGATGGAGTTGGGAGGGGCTCTGAAAAATGGGAAGAGTTGCTAGAATTTCAGGAGCTGTGGATGGTTTGCCATGTGTATCTTGACTACCCCCTCAGAGTGCTTCCCTCTCCTCCTTTTAAGCCTTAACACTTTTTAATTACTTGGTTAAAATATTAGAACCACTATTTTGAAGTTAGTGAGAGTTCTGCTGGTATTGgggcttcccttgtggctcagctggtaaagaatccgcctgcagtgcgagagacctgggattgatcctcgggatgggaagatcccctagagaagggaaaggctattctggcctggagaattccatggactgtatagtccatggggtcacaaagagcgggacacgattgagagactTTAACTTTTACTTTCTGCTGGT…
>TCONS_00021264
AAGCTATTCAACCATAAACCACAGATGGCAGTAGCAGCATATTTTTCTGTTTTCTAGAGGGACTCTGGCCTTTAAGTTGGTGTCAATTCTACTGGCACTGTTGATAGGTCAGCTGCCAAGTGTAATGTTTCCAAAACCAATTCCCTAGGCAGCAACATGTAATGTATTCTGGAAACAAATCCGGGCATTTGATTTGAAGATATACTCTGTGGGTGGTTTGAACCAGAGTGGTGATTTTGCTCCCATTGTTAAGAGTGAGAAATCATAAAGAGAAGCTGGTAATAACGATAGAGGGAGTTATTTGAGTGATAAGTTATATCACATTGGAATTGCACTGTGTATTAGTAGAGGATATATCAAACAGATATTTGCTTTAACAAGTTTGCATTGGAAACAATT…
>TCONS_00021266
GCTGATTTCTATTTTATACGAATTATTTGCAGTAGGTAGTCATCTAGATAGCAGATCTTTTGGTTTGTGTCATGAATAAATAAACTGAAAGTGAAATTTTAGAAATGTTTTCCTGCTGGAAACGCCATTGATGATGAATTTACAGTCCTTTAAATGGTTTTTATTATTCTATCCAAACAGAATTGCTAGTCTTTTGATGCACCATTACCCTTCCAAGAATTTCCTGTGCTCACTGCACTAAATATTTCAGTTGTTGCTTTTAGGTTTTGATGACAAACATGAACTCGATCAGAATTTCAAAGGAAGATGAATGATTTGAAGAAGTATATGTCAATACTGCACTTGATCATTTTATTTTGAGAGAATAATGGAGTTCTAAATGTTTCAAGCAAAGGAAGT…
>TCONS_00021411
CAGTAGCCCAAGGGGCCGTGGTGTCACTGCTCAGCCTTCCCTTGCTCcacagtggcagtgagtacaggctttgaagtctgtgtcctgagttcaaattccagctctgctacctgctagctgtggccttgggtctgttacttggcctcttgatggcacctctctcatGGGATTCAAAGTGATGGGCCGTGGAAAGTGCTGGGCGGGCAGCCTGGCACAGAGAAAGTGTGCAGTAAATAAAAGGCTATGGTCATTACCCTTAAGCTCGTCATCAGGGCTGTAGAGGAGTTATCCAGGGAAGTTATCTTGCTTTCTGGAAGATGAGAGATGAGGCACATGGGGAGTTGGAGGTGGGTGTGGCTTGGGAAAGGCTGCCCCAGAGCCTTCCTGGTGTCTCTGAAT…
>TCONS_00021414
gcaaaacagggacaatgagcctttctgaaggctgttgtgaggatgagcatttagcacaggagtcaggcacatcataggtgatcTGAGTTCTGGGGAGGGCCCAGACTGACCCAGGAGACTTCAGAGCTGGGGTTCAGCCCTGCTAGGGGGTCAGATTAAAAGGCCTGTCAGACAGGATATAGCTTGAGCAAAAGTGGGCAACATCTATTCCGAAGCAAAGGATTTATGTATTTGGGAGTGGAGAGAATACAGAAGCTGCAGAGTCTGGACTTAGGCCTGCTCCAGAAGCCAAGTTAGGAGGCTTTGGACTTTATCCGGTCTCCCTCCAGGCTGCATCCAGCAGGAGGTGTAGCTGACATCAGCAGCCAGAGGATTGGTCACTGAGGCCTGTCCCGAGGG…
>TCONS_00021469
cttcgatgctacggactgtagcctgccaggctcctctgtccgtgggattctccaggcaagcacccctggaggagggcctgcggaagcgcggagtcttaacccctgggcctccagggaagtcccTCTAGACATTTTTTTTTACCTTTAAAGTAGAGCTTGAAAAGTTGTCTCTTTTCTGTTGTTCATGCGGCTGATACCTGATGCATATGTGTGTGTTTATATAAGAACACtgtgtgtgtgtgtgtgtgtgtgtgtgtgGACACACTCCTGtgcgtgctaagtcactcattcttatccaactctttctgaccccatggacttacaccaggctcctctgtccatgggattctccaggcagagatactgaagtgggttgcccttcccacctccaggggatct…
>TCONS_00021529
AATTCGGATGTATTGTTTTGAGGCTTGGTTTCCTACCCGTGCTTTCCCGGTCCTTTCTGATAAGCGAGGGTGGACGTGTGTCAGTCCAGCTCGCGCAGGGCACAGGGCTATTTGCAGACAGATCAAAGCCCAGTCAACCCGTTTCACTTTCTCCAACCGTTCGGTCCAGGAGCTAAAGAACCTCTCATTTAATTATCGTCACCACACTAATTTGTGCTTCTGCCTCAGCTTGTCAGAGGGTACCTTACAAATACTAATTCTCTGAGCTCATCAGAAACCCAAAGGTGCAGATCAGAAGCACGCTTTCCTATATGAGCTATCCTTGCTTTTTTTTTCCCTTGTCTGTTTCGGGGGAGCTGTCTATTAATTACCCTAAATGTGCAGGCTTGTAGAATGCAG…
>TCONS_00021530
AAGAGGCGTGTCATTTCAGCTACACCAGTGCCCTGTCACGTGCAGCGGGGGTAGGGAAGTCCTGCTTCTGTCTGCAAGTCTGTCTAAAAGGGATGGGCCTGTGCTTGTGGGCAGCGGCTCATCTCAGAGCCAGAGCAGGGCTGGTCACCCACAGGTGCATTTTTGCTCCATCCCAGAGACACCACCTCAGTTTCTCCTTGTCGGGGAGACTCTCGGGGTTAACTCGGCCGTCTTTGTTCAACACTGAACGTGAAGTGATCATAAGGTGTTGCCTTCGTTTTGTGACAGCCAAAACCCCAGAAGCCCTCCAAGGGCCTTGTGTGCAGGTAACTTACAAATTACTTTGAATCGGC
>TCONS_00021532
TCCGGCTCTGGGCGGGGGCGGGCAGGAATCCCTCCTTcttgctgagcgaccttgggcaggtggcttaatctttctgagcctcctgtgcctctgttgtcacctgatggggaggacagacccatctccacaccctttcttacgctgattctttgtgagtctaGTCTGCAATATCAAAGAGGGTGTGAATTAGGATTGTTGGTTTTTAATGACACTCGTGTTGGAGGGCACTGTAGCCATCCATCATCACGATAAAACATACTCCGTTATAGCTTTCAGAACCCTTTGATAGGCATTAGTGGCTTTTTTGGCTGTTGTTTTAGGTTTTGTTTGTCTGTTTTTTTCTTAAATGGTGTCAGAGTAACACAGCCTTTCTCCTAGATGAGAAGGGTGACCGCTCAC…
>TCONS_00021551
AAAAATCTTACCTTTGCCAAACACCCTTTTTGCATATAAAGATCCAGAAATCTGGAAGACAGAGACGGGACGGCTAGACTATATTTGTCAAACGCACGTCTGAGAGGAGAGAAAAGGGAAAACCCTGAGTTTGGTTTGAATGTGTAGACTTTGTAGGACCGACAGGGACCATTCGAGGAGACCCCCGTCCACAGTATGGAGAGAGAAGAAAAAGCCACACGAGAGCGATGGGTTGGTACGTTAACTCCACCAGGGTGCAAGTTGGAGCCATGAAATGAACAACCCCATTCAGAGTGAGAAAAAGGGCAGAAGAGGAAACCTGTACTACTCTGAGGAGTAGACTCAGAAATTGAACAGAGGTAAAGAAAAATGACCTAACAAAAGACATTGGAACAAATA…
>TCONS_00021585
TTCTGACCCTAGATTGCGACAAGCCTTCAAATAATCAATAATAGTCCCAGTCTCATGAATTGGAGCTCTTTGACATTCCTGATTTGCATTCTCATAAGCAAGTAATTTCTCTAGCTGTTTTTTGGCTTCTTCTCCGATTACAGTACGGGAAATAGCAGTTTCGAATCTAGCTAAAAAATCAGCATAACTTTCGTTAGGTCCTTGTAATATTTCAGTGTAGCTACCTGTGGGCTCTCCTTGAGGAGTCATTCGATCCCAAGCTTCAAGGGCCACCGTTTTAATTGTTGGTATAATAAGGGAGGGCACTGTATTTGAGCTTCTATGGTATCGAATTGTCTGGAGCCAGTTAACATTTCAAAAGTAATTTGGTTTGGGGAGTGCCAGCTCGAGCATTCCTGT…
>TCONS_00021587
CAGGAGTATATTTAAAGTTCTCATTAGTAAAGCCTTTGCATAGTGTTCTTTGTTCTTTCCCTAATTCTTTCCCTAAAGTTTCAGTAGTATAAACACAGTTCACAGACAAAGAAAGGGCAGTAAATAATCCAAGCAATGTGTGGAAGTTCCTTCTTAGAGGCAGGACAAAAGCCCACGTTTGTCGACTAACATTAATACGTAATTTTGTTGGGCCCATGCGTAAAGGAAGGATTTCATAGCCTAGAGAAGTGTTAATGAGCCTTCCTTCTTCCTCAGGATGAGAGGGCCCCTCCAAGCTCCAAGGAGGGGGCATACGTGTTGAGTCATTAGTGGATACGATTGGGCCTGTATCTGTCCATTCTATAACCTACAATAAAAGGGTGGGGTAGGTATATAAGC…
>TCONS_00021747
GCGTGGAGGCCGCTGCCTTCAGAGTTAGCGGCCCGAGCTGACTTTGAACCCTTTGGAGTTGCTGGGTCGTTGCAGCCCGGAGGAGGAGACCCAGTTCCCGTTTTGAAAACAGCGTGAAAGGCGCTTACAACGGGCGAGCTCGAGTTGGAGCGGGAGGAGCTGGGCTGGGCCCTGGCCTGACAGCACGGCACAAGCCCATCAGGGAGAAGCGCTCACCCCCAGGCCTCACACGGCTCCCCCGGCCCTCGTGGGCTCCCCGAGAGTAAAGGTGGGGCTCGGGGGAGTCCTCTCCGCCGGTTGCTCGTCGGGGTCAGGGCCGGGGGGTGGAGGCCTTGGGTCGCCTCCTGTTCCCTTGGGGCCAGGGGCGGTTTTGGAAAGACGAAAGTGGGAGCACGGCAC…
>TCONS_00021749
TGAACTTGTTTCCATAAACATTTTTTATAAATACAGCATATCTCCGGGCTGTCCCCTCAGCCTGAAGACGCAAGCATGACCGGGCGCCGTCTCCACTCACCTAGGGCCCCTCCACCAGGCTCTCCTGCTCCCCAGGGCGCCCTTACCTCCCCCCACAGCCAAAGCCAGTCCACCGGGCCTTCCTCCCCTGACCCTCAAACCTAGTGAGTCTTCCTAGCTGTGTTTTCAACGCTCCCAGCTCCTTCCCAGTGGAAACACTCATCTTTCCTTCTAATGCCTAGTTTGGTGTCTCCTGGCTGAGCTGAGTCGGGTTCCCTATCACAGCACTCTGGGGAAATAGCCCAGATAAGAGGAGGGGATGCACTTGAGCACTTAAGTCTTTAGTAAGTTTGTTACATA…
>TCONS_00021750
ggcgggaggagaagggcacgacacaggatgagatggtgggatggcgtcaccgactcaatggacatgagcaagctctgggagatggtgaaggacagggaggcctggcgtgctgcagtccatggggtcgcaaagaatcggacaagactgagcgactgaactgaACTGGTATTGGCGAGTTCAGGTCCTTCTGCACCTTCTAAATACTTAAGTATGGTGATGCCTACAGAAAGTACTTGCGCGCCCCTTGAGTGTTCACATCTTGAGCGCGCCCTGCAGCGGCGCCCCAGGGAGGAGCCGAGCTCCCGGTCCACGGGATTAGCGGGGCGCTGGAGGGGTCGCGTCTCTCCACAGCCGCGCAAGCCGGGGATCGGCGGCGGCGGCCGCGTCCACAGCCCCCGG…
>TCONS_00021757
agtgacttcacttTCACTTCctcctgcgtcgcaggcagattctttgtccgctgagctaccagggaagccctgtATGCTTCGTGAGTTCTGGCAAGCGTCTGCTTGTATGGCCGTGTCCACGGTCAGGACATGCTGACTGTCTTTGTTGCCTCAGGCTTCCCTCCTGCCCCTTCGTCGTCCACCTGCCTGCCCTGACCCTTCagaccagtgtctcctgctctagacctttctagaattggaatcatacaccttgggttccattgtatctatcttccttGGCTTCATGTATACTTTAAACTTTTGAAACCATCTCAAATTTATGGAGAACTGTGAGCATAATACAGACAACGTTTTCTCTCTGAGTCGTCAGGGAACAGATTTCCTCCTCCTCGATGCCCC…
>TCONS_00021761
GGACTTTGAGAGGGGAAGGTCGGGCGGGGGACGGTGGTCCACGGAGTCCAGGAGAGAGGCCGGCCTGCTGCGAAGGCGGCTGCGGGGCTGGGAAGCCAGGGTGGGGCTGAGTGGTGCGGAAGACGGGCGGCCGGGCTGCAGGGCGGCCGCGGGGGTGATGGACGCCCCGAGTGGGCGTGGCCCCGGGGTGCGCTCCGGTGCCGAGTGAGGCGCGGCTGGAGTGCTGCCTGTGCGGGGCAGGTGCTGCCACCCGCTCTGGATGTTCGGGGCTCCCTCACGTGACTGGGGATGTTGGAGCCTCTTCTGCCCATGTGGGAAGGTGCTGTGCAGGGCGTCCCAAGGTCAAGAAGAAATTGCGGAGGGTACTTTGGAGATGCCAGCGGGAAGAATCACCCTCCA…
>TCONS_00021888
GGACGCCTCCGTTGTAGGTGGGCTGTGGCCGGCCGGCACACTCCTCTGGGGCAGGATGTTCCTAGGACCGTTGGAGAGCGTGCCCGTGCGCGCCCGTGGGAGGAGCAGGGGACCGAAGGGAACTCTCTGTCTTCTCTGCTCCACGGGGCCCGCGGCACCCTAATCGGCTCCAAGAGAGGATGCCTCCGATGGAGAGACAAACCCACACATGAGGGACCCTCCCTTCTGGTTCACTTGGACTCGGAAAGCGTGACGGTCAGGTTCACTCAATGCTCTGGATGTCTGTGCTTCCTGAGATCCCGGCCTACTCACGGGAAGGACCCGCGGAGCCGGATGAGATCTCCCTCTGCACGGCGGCGGCGGCTCCAGGGTGCACACGTTTCAGTGGCTACGGCTTGT…
>TCONS_00021924
AAAAAGCTCACCTTTCTTTGCCCACTTGGGGTGGAGGAGCTGATGCTTCTGAGTCCTGTTCTGCATGACTCCTGTTGGTTTTATAGGTAAAAGATGTTGGGTATCATGCAGATGCACTCAGGCCCCAAGGTCCATTTTGAAACACATCTGTAATATCTTTCCTTTTCATTTAACTCTCATGCTTGATGAGTACAGAGGAACTTCCAGTTGCTCCAACTCTAGATGAATGAGAACTCACACTGATGCGCTGCAGGAAAGTTACATATATAATTGGGAAGTAGGGAACGACTGTACTGTGACTGTGTGTGGTTCTGCAGCTGCACCACTTTCCAGGGCAGCGGCCCACCCTTTCATGGAAATGTGTTCATCCACCTCATGCCACTTTGGTTGGAGAGGCGA…
>TCONS_00021936
CTCACCACCCCCAACCCCGTTTTTCCCAGATCTGGCCTTCGGAGTTGGTGTGTTCATTAAAATTCAGAATAGGCAGGCCTCGCCTGTGATTATCCCAAAGCACTGCCTTGGCCTCCTTGAGAATTGTCTTCGTGTTGCCCCGTTTGAATGCTCGCCGGGAGTCCAGGGAGCGGAGTTTGCTGATACCTGATTCTGCTTTATCACCAGCATACGTTCTACCGATGGGCGCATATTTTGGGAAACAGGGGAGGGCTGTGTGTTTGGGTAGCAGGAGCAGGAAGAATTACAGGGTGAGGATTATACAGTCTGAATTCCAGGAATAACCTGTTTGACAGGTGTGTAATTGAAACAGAAATGAGACAGAGCTCAGGAGTGGCGAGGGTGCCCAGATTTCACACC…
>TCONS_00021938
GTACGATCCTGTTCGGGTGCCCAGGTTTGCGTGTGTCTGAAGTTCCATGTCAGCTGCCCACAGCAGAGGTGTTGGTGGGGCTGCCGCCCTGGTCACCCTGTCACTTCTACCCAGGTCACTTGGGAAGATTCCTCTTTTCCTGAGAGGCAGGCCTGCTAGTTTGTAGCGGACGGAGGCTGTGTTTTCTTTGGGTTTGTTCTTGTTTTTTGATTTGCGGCTTGACTCACTGCTTGGAGAAGAACATTCACAGCTTCAAGGATAGTTCTACCCAGAGAGAATTACCTGCAGGTCATCAGACTAAGGTGCTTGTGTTGGAATTTGCTCTGCAGTGACAGTGGTGCAGCCTCTACATCCTCGCGGGTGAAGGGCCGGGTCTGCGGGCCGTGGCGGGAACTGTGG…
>TCONS_00021941
TTTATGGGTGACATTCTGTTAGTGGTTGCATTAAATAACTAAATTGCCATTGTGGTGATTGAAATTTGTCTGTAAGCACCAAGTTATTTATGAATATAAGCTTTGTCCTTAGCATATGTGTTTTTATCTGTCGTTATGAGAGGATATAAACTCTTTGCATCATTAGTGAAAAAAATAAAATGATATAACCTTAATAAATCATgaaggaatggcaacccactccagtattcttgcctgggaaatgtcatggacagaagagcctggagggctgcagtccatggggtcgcaaaaagagttggacatgactgagtgactaaACAGCTAACAATTTTTTTTTTTACCTCATTTTCTGTTGGGAACCTCAGAATGCTTTGTGCAAGATGTAAAAAAATGCTGAAT…
>TCONS_00021942
CCTGTGTGGAGGTGAGGGGAATGAGAACACCTGTGCGGAGGTGAAGGGGGGTCAGCACCTGTGCGGAGGTGAAGGTAGGTGGCTGCATCCAACTGACTCCCAGTGGGTCtgttagcctgggcgagaattaacccctctccatttgcttatttgtctggaaaaatagacccgggggtccctgccaagcagaattgtttgcaggactagaaagtgtgtgcaaagtgagttgacctttcattcagtattaggtaaatggtgtctcgattCAGGTCATAACCTTGGCATCAGGAATTGTGACAACCAAATTTCCAGGTGCTATGTTTTGAAAACCTACAAGAGGTCCTCCCGGAGAGACGATGGAATCTGGGAACTGCCACTTCCCGATGAAAGACTGGGTGT…
>TCONS_00021954
GGGATTCTGTCTGATCTGTGTGGTGTCACGTGTCTTGTGTTGTGGTTTTGTGAAGGGACCTTGGGCTTTGAGCATCACAGAATGTGGAGGTAGAAAAGGTTGCTAGAGATTCTGCCTCCTGACCCCGTGGGTGACAGGTGAGCGCAGTGAGGGATCTTGGGGCCTGGTCAGGACTAGGGTGCCCCTCCCCCCCACCTTGGGTGCTTCCTTTCCGTCTGTCTGGGTTGAAGGCAGTGCAGTGGGGCGCTGCCCCGCCCATCCGGTGTGGTGATTTGGTGACATGATGAGAATCAGAATAGGAAACCGATGATGGTTCTCCTCACTCCATTTCAGTTTGTAGCGAGCTTCCTGACACAACAGTAAGTGTTTCAGAGGGTAAGTGAATAGAGAAGAGAGCCA…
>TCONS_00021960
ctcctacttcctcccttcctctctccTGACAGCTCATCTTTACTCTCACACTTCAGCGTGCCTGACTGCGCCATCCTGAGCTGTCCGCACACAGGAAGAAGGGTCCATTGGGCAATTTGGAGTTTTGATTGTGAGAAGTTAGTCATCATGACAAACCCGTGAAACCCAGATGATAAAGCCACTAATAGAGCTTAATCTTGTGAAATGATGTGTCACCCGGAAGATATCCAGGGTCCTTTCTTGCAGTGGGGGTGTGCCTTTCCATGGGTTGTGAACTGCCTTGGGCCCCTGGGAGATGCGAAGTGGGGTCAGGGCTGTGCTTTAGTGCTGCGGTGATAAGCCGCCATCCTCCCTGGGGTGATGAGATGAGCCAGATCCTCTTTTCAATTCTTGGATTAA…
>TCONS_00021973
CCCCACCAGATGTGGTTTTGAGAGGAGGGTTGACGAGAAAGTGATGGTGTGAGATTTCTTGGATCCCCTCCTAGCTCCAAGGCTTCAGCAGGCAGCCACCCCAGAGTGGACGCAGCCTAACTCCTGGAGTCAGAGTGACTTTAAAAGTGGTTGCAAACCTTCTCCCCATCAGAGGAGGCTAAGCCTGAGCCTTGGGGGTGCTTTCATCCCAGAAGAGTTGATGACTTTTTACGGTCAACGGGCAGAAATGTTTTAAGAGTCAGGTCTCAGAAAGAAGAGCAGAGAGAATGTTATGTGTGACAGATCCCTGAGGGGCTCCTTCCCTGAGCTCCTTGAAATTAGGGGTTCAGGATAAGGGTGACAGGAAGCCTGAACAAAGAGGGCAGTCGGGGTAGGGGT…
>TCONS_00021976
AGGTGTTTGACCTAGTTTGAAAGAATCTGATCACAAAGGAGGAAGGGAAAAAATTACTTTATAAAGGGAAGGCTTATTTGCATATGAATCATAGCTATGTAACAAAGTCAGGAGATAAAATATTGAAATATTTAAATATTTGGGCAATGTTTCCCATATCTTCCTGTTTTCTCATCAAACCACATGTCCAGTTTTGGACTGGAAAGGCATCTTTACTCTATGCTTGAAATCATAACACCTTCCCCACTTGTCTTTTGGGACCAAAAATAACTGCACAAagcacctactatgtgccagctgcagcagtaagcagtttacttgtatgtccaccatcctggccaggtgggccctgttatccccacgtgactgatgggaaactgaggctGACATAGCCCTGTT…
>TCONS_00021983
TGTTTTTGTTCaagttattcagtcatgtcctactctttgtgactccatgggctgcagcatgccaggctgctGCTGGAGTTTGCTCAAACTCATGTCAGTTACTAATGTTTAAAATAGCTTCATGCTTCTAGAGGCTACATGTATTGGGTAGCACAGATCTAGAGGAATACAAGAAGGTATCTTTGGTGCCCATACAGAAGTCATACTCAGGGAATCTTCTGTGTCTCCTGCCCAAAACTGGTCCCAAGTCTGAATATTTTATGCAGTTATTGAGGAATTAAGATCATAAGCTTCTACTATGGTCACTCTTGGGATGACTCAGGGCCCCGTGGCATTGGCTTTCTCCGAGGTCAGTACCAGCTGTATTCTTGACCACAGGCTGAGCCCATCAGTAGGTCT…
>TCONS_00021989
CCATCATGTAGTTCTCTGGCTTTATAAGTTCTTTTACTGCCTTGTCTTCAAAACTAACATTTTTAGTTTTAATAATGACTGTTTAATAGCTGGCTGAATGCTTGTCAGAGGTGAAGGTCCTCATTATGGGCTTCATTTTAATACCATAATCCATTCCCCATGTATGTTTCCACTAATTTTCCATAGAGCATGTGGGTGGTGACATTTCATAAGTCTTATAGTCTTTGCTTTCCCTGGGGACTCATACACCGCCTCTTTTTGTTATAGGTGAATTAGTTAGAGCGTCATTCTCTGAATATTTCTCCATTATGTCAGGCATACATGTAGGCTGTGTCTGTTAATGTTTGGGATGAGAAGTCATATTAAATGATTCCGTCTGTGTCTGTACAGGGAGACACA…
>TCONS_00021993
TTATTAttagttgctaagtcgtgtctgactctctgcaaccccatggactgcagcttgccaggcttccctttccttcactgtctccctgagtttgctcaaattcaggtccattgagtcagtgaCTTGAGGATATTCGTTTATTCAGAGAAGCATAGAGGAAAAGCATATCCGTAGGATAAGCTTCATTGGAAAGGATATTTCTTCATTGGACATGTGCAACTTTCAATGTCTAAAGACATATATCTGTCTCCTTAAAGTGAACCCAGTCCTCTGGGCCTTTCTGATGGCCTTAGTGGTAATGGCTGGGCCTGAAAATCAGTGAGAAAGTGAGAGCTACCAGCCTTACAGAGAAAGGAAAGAGCTGGGTAAGCTTGGAAGCCTAGTTGGATATATGGGTGC…
>TCONS_00022068
GATCATTAAAAACAGGTTTTCTgggaattccctggcgctccagtggttgggactccatgctttcactcgtatgggcctggtttaatccctggtcagggaactgagatcctgaaagccacacagctcagtcaTGTTTTTAAATGAGTTTCCTGAGATTACTGCAATTGGTTAAGAACTCTAAGTCTTTATCTTTAAAAGCAAAAGATTGTTCAGTTTGAATATTGCAGCATCAGTGTTTCCTCTGTTTTGGGAACATTAGGATTTTTAAAACTTGAATTAAAAATATCACATAAATTATTCAAAAACATCCTCTACTATTTACATAAAGCTCATATCCCTGTTGCCGTGTTAGAAATAGCACGTTATAGCCCCACACTGATATCTAGGGTTGAGAGTTGT…
>TCONS_00022076
CTCAGATGAGTGCGAAAAACCCTCCGAGAACTAATGAAAGAAGTTGCGAGATCAACATATCTTCTGCTACAAAAACAAAAAGGGGGATAtgcaggggtgaatagtcagctgcctgttgctgtggctaagccatgagaaaatcaccatgggaaaagaataaaagcaaaatacagcaatacagtataacccaaatcaaagtacattgggttgatcagttggggttgtcatacgctgctaagctaaggaaaaacggtgtggaccttggaacgctgggtcagggcaagttaagaacactgcttgtgcacacactgagatgttttcccaaggcatatgcgggtctatgacctccagctaggtgatagccctcgtacaagaaaataacagtttaaagtaatcaat…
>TCONS_00022085
ATAACAATGGTGAGATGGTGGGATAAGGGTTGGAGAAGGCATCAAGGAAGTATTATTTCATAGTTACCCCGAATGATCTGGTTATCTTAGTTAAAGAAGGTAGGGCAAATTGACCTTGAGGTAGGAGTAAGCATGATGTACTTGGTCTGTGTAAGTCCTCAGCAGGCAGATTAGAGAAGGTTCCAGACTGGATATTTCATACTTAATTTTAGTCGGGGAGTGGGAAGCAGATATATTTTCTGGGGACAGTTAAGGtatgttttaaggaaatcaacttggtagtaatatggaaagtggatggaaggaaggggaaattgaagtcagggagaccaatcaggaagctgtgagataatccagagaacaggttatattaaaggcttaagattgattggagggtaa…
>TCONS_00022088
TTTCTTCATTTTTAAATGTCATTATTACCTTATAACTGACTTTTTAAATTCAGAGAAATATGTTTCATATTTTATAGTGGAAAGCAGAAAAGGTAAATTTCAGTTTATTTTGGTGATTTATTAAGTGAGTAGTCTATCAGCTCAGTAAGGGTACTTTTATACTTAATAGTTTTAAAAAATCAAAGTAGTAAGTTAAAAAAAAAATTATATAGTAGGCTTGTAACAAAGAAAATCCTGCTTTACAGAAACAGCATTTTTGATAGTCTGTGGGTTCTTCTGGTAATTACTTCCATTATCTTTAACTAAAATGTTTATACAACTTTAGTGATTTGTGTTTTAGTTAGGTAGTATTATTTGATTTTTGCTGTGAAACTTGAAAGGAATTTTCTGTCATGTAGT…
>TCONS_00022216
CACGATTATGTGTGTCGACATTTTCCTGAAAAGCCCATTTTTGTGCTCTAGAATTGCTGTGAATTCTCTGTAATGTAAGTTGTGGTATACTCTTGAAACAGAAGAGGGCACTCTCAGGCAAGCCGCTGCTAGTCAGAATGAGAAACAGTATTTTGATTTGGTGGTGTTTGTATATATTATGATTAATAAAAGATCCTGGGGCCATTTTGTAAAGCATTTCAAAGCATTGTGAATCCAGTGGAGTATGATTAAAATTAATGCAATAGACAAACACTTTAAAGTATTCTTAATGCCTTGTCTAAAAATGCTGTTGAATACAATTTTACACATCCTGAAAATTTAAATACCATATTTATCACTAAACATTTCTCAGTACTAAGGAGACAAAAAAAAAGTCTT…
>TCONS_00022218
AAGCAAGGTTTTAAAGCAAGGTTTGACAGTCCATTTTGGGGGGTGATGGGGGGAGCTCTTAGAGTTTGGGAAAGAGAAATGAACCATCATATCAGATATCAGAGGACAGTAGTTCTGCAGGTAGCAGTCCTGATCCAGACCTAACCACAATTCAAGAAATCATAGTATTTGCACTTAATAATTTGGTGTTCTTTGTAGTAGATAATCACAGTGTTTGAGTGAGATTGAACTGAATTCACCATTGATGCTTTAGCCAGTGATACAGAATTGCCTGAGAGGATATTTGCAGCTGGTTTCAAGGGAAGTGTGAACTCTACAAACAGTTTCTTTTACTGTGTACAGAACTTGAAGGTTTCAGTATTAGGTTATAGTTGTGTTGAAATCTAAATAATAAATGCA…
>TCONS_00022222
CCTTGGATCCCTCAGCAATCCAACCCTGGGTCCTGCCTTACTAACCAGTGGGCTGATACTTAACTTTGGGACACCCCAGACCCAACAGCCAGCCATGTCAGGAACTGGTTCCACCTACCAGATCCAGGACTCCAATCCTTTAACCACCCCCCTGAACCTGGCCCATTAGCACCTGGCTACCTCTACACAAGGTCCTCCACACAAGCCAGGACCTGGCAAACACCTGGATGGGGCCAGCCACAGAAGTCAATCTTCTACAACAGAAGGATCCACACATCACATAGAGGGGGCACTCATAGAGCATATAGCTCTGGTGACCAAAGGAGAGTGTATTGCTGAGATATATAGAATAACATCTATGAAGGGCCACCTCTCAAAAGTTTGGATTGTAACAAACCT…
>TCONS_00022292
TGAGAGGGAGTTGGTACCAGAGAAGAAAGGAGAGGGAGTTGGTACTAAAGAagacactagaaaagttgttttcaggtaaggttgactgagatttggaaggccacaaaccactgaattttttggtaccccagaacccatttctaccacatttatggtggggataccccccattaagaatgcatgATCTGGAGTAGTCTTTTTAGGAATAGGGCAATAAATGTGCTTTGTCTGCTGCTGGATTTGAAAAAAATTAGTCTAAGATTATAAATAGTATGCTATGGGTTAAATAAGGTATTTGTCAACCTACCAGGACTTTAAATGTAATGTTGTTTCTGTAAATCCAAGCAGCTTATTAAAATGAACTTTTGGAGAAAACAACCTATATGTGACATGGTGATT…
>TCONS_00022318
ttaacactggacccccagggaagtcccCCAAAGGGAGTCTTGATGACTGTCAATTTGTTGGGGGGCTGGGAGAAGCCTTTGGAGATTTACCGGGGGACTCCAGCCCTCAGACCTGGCCATTGTGACTTCATTTTTAGGGACTTGAATGGAAATGTAGATAGAATGCTGACTATATTATTAATAGGGAGGATAAAACACTGTAAACACCAAAGCAAGCAGGAGAAATGGATGAAATATGATGACATTGGGCCCACAGGACAGACACAGAGCCTTCTCAGCCTGACCATTAACCCTGCAAGGACAGGGAGACATGAGTAACAGGATTAACTCTCAAGTGGCAAGGAGATTTGTGGCAGTGTGAACAGGAAGAAAGAATTCAGTCCAGGTTTCCTTGAATAT…
>TCONS_00022348
CAGGGAGTAAAAATGGACTAACTATGCAATTTAACCAATGTAGGGAATAAGAAGAAGGGAAATAAAAGATGACCATTATAGTTGAGGTTTGATGACAGAAAATAGTGATACCATTGAGAGAAACAGAGATGTCTGGAGAAGTTTGATTGCTGCGTGGAAAGAGATGAGTTTGGATTTTAAAATGCTAGTTCTGAGTTGCTGGTGAGATATCAGAAGCTGGAACTGCAGGGTAGAAAGGGAGAGAGATGTAGGAATCATCTCAAAAAAAGAAATTGAAATCTTCAAGTGTCCCCTTATTTAGTCACAAGAAAAAGAAAGGACCCCAAGATCATCATAAAGCTAAGAAGAAAATTTTTTTGAGGTTTTAAGAAAAAAAGTAATGTTTGCAGTCATATTTGA…
>TCONS_00022356
tgggtagccatttctttctccaggggatcatcccgacccagggatcgaacccgattttgtctccagcattggcaggtgggttctttaccactgtgccacctgagaagcccccacctgtcacactgtaatttgtaattcatcagttgatgggaattggggttgttccacttttttggctattatgaataatgctactatggacatttgtatccaagttttgtatgaacatacgttttcacttctcgtgggtatgtaactaggagtgctattactgggttatatagttaaactccatgtttaactttttgaagcactgtctgttttccaaagcaaccgccctattttatattcccactagcaatttgtgagggttccagtttttccacatgctcTGCAGAG…
>TCONS_00022362
GGAAAATATATGAAGGAAAGGAATAGCAATATCCCTTTTCGTGTTTACTTCTGGCCTTTCTTTTGCTTTAATCAGGTTGTGAACTCGCTGTATGGCAATGGTTTTAAGTACAAAAGCTCTTGAGGGACGAAAAGCACCAAAACTGTTAGAAAAACACGATAGAGGAGAAACAGAATAGGTTAAGGGTAATAGTATTTAATGAACGTTTAACAGACTATCTCATttactatgcacatcatccacaggaggaaacgggctcagatcttttaaaaacttgcctaaggttacacggttcataagcgggtaacggagtaaggggtttgaacccagCGGTTGAACTCTGAACTTTAAGATGGAAGTCTGGGGAGAGGGTGAAAAATTGCATGGAAAATAGATGGT…
>TCONS_00022494
CTTCCTCCTTACGCAGTTTCATATAAAAGTTAGGCAGTAAGATTTTTTTTTTTTAATGTCTTTTAGGAGTTGGAGCTGGGGTTTTTCGCTCCAGTTACTGTTTTCCCGGTAATCAATCTTGGGGAAACATTTTGTCCGTTAGGTTCTTTTAATTCTCAGTCTTTGGTCTTACTGCTCTCTGCACTGAAATCCAGTAGATCTTTGCAACTTTAGCTTCTACTCACTGCTTGGTATTTTTCTTTCTCATTCTTGAATATTTTGTGGTGATGGTGTTTTTTTTCCCCTTTCAGTGGGGCTACAACTTTTAAATCTCTCCTGTCATTTCTGTGCATTTGAAAGTAGGGAAAGAGACAAATAGTGTTAATTTTCTTCATTGCTTTGAAGTTTTGGTTGCAGGCT…
>TCONS_00022496
CAAAACACGGAGCAGGATGTGGCACATGCATAAAAATGAGATATAAACATTCAAGaagtgccatgatcctcattttacagatgaggaaacaagcccagggagattaagtgagtcaactgagagcacagtcaacggcaggcctgggacctgaactccattcttctgaGTGTTACACAATATCTAAACGACTCCTCCAGCCCAGAGAAGCAGCTTCTAAcacactatgtggagttcaattcctggctcttccactcatcagccaagtgaacttgcacagttagggctcagggggctgtaaagtggggataataatcgttcctgttttataacttttttctgaagattaaacaaTAGGGCTCAGCGACTGGTCCGTACCAGTCATCGCTCAAGGTGTGCTCT…
>TCONS_00022500
GTAAAATTGATTTCAATTGAATTTAAGAGTGATTTCTTCTAGATGAGCTTAAAGGTTTCTTGACAAGATTCATGTCCTAGGATTGCAAGTTGCTCATAGTTTTACTGTGGTTAATGGTGTCAGAGTTTTAATGGTGGCACTGCTGGGTCCCTTCCACTAAACAGTATTGTGATAATGGCGCACTTTCTGCTTTAGACTGTGCTGAGTAGTGAGTCCCTTGATGCCCTTTTAAAGAAAAAAAAGGAGATTCCTTTTGAGAGTGATACTTTTATTCCACTTGCTGGAGGGATTCTGTAAAGATTAATTCTTTTGTCTTTTCGTTGTCCTCAGACACTGATTCTGCAACATATCGAAGCCTTGGCCTAAGACCATCGAAGAGGCACTTAAACCACTAGCAAA…
>TCONS_00022506
CAGCAAGTGCTCCTTATGAAAGAACTAAGACATCCATAAAGAAAAAGAAACTGGCACTTAAGTTTACTAAGCTCTGACTAGTTAAGATAACTGGGAGAGAAGATGTCTTTCACTAAACTCGTAGAATTCAGAGTAAAAGAGTTCTAATTTGAAGTCCTTGGGGACCAGAATGGCCAGAAGTGAACTTCAGAGGGTTTATTTAAAAAGCTGCAGTTTCAAAGATGGACAGGTCCACGGGCCCCTCCCACCTCTCTGCACAGGCCAGCTTGTTGTTTCCGTTACAAATTGATTTCCACGGTAATACCCCCGGAGGCCTGTCTCCCACGTGAGATAGGAGTCTAGACTCCAGCATCCCCCCAGGTCACGTCTGCTGATCCAGGCCCAGCTCACGCACAGCTC…
>TCONS_00022508
TCAGAATGAGGCTTTTTTCCTTCTAAACTTGCTTCCCTGCTAGCATCATTTGCTGAACATGGTCATAGGTGGTGGGAGGTGGGCAAGGTGGGCCGGAGGGGAAGAAACTTTGGTCAACACCCGCACAGCTGGCCCACATGTCCAGGGAAGAGGTCTGTGTCCCCAAGTGCAAAGTCTTCATCTCCTTGTAGGTTACAGTGGCTATTAAAGACCCATCTTGGAGTAAGGTCCAAGGGATGCTGATGGTGCTGGAGGGAGAGAAGCGAGATTGGTGATGGTCTGGCTTTAGGTTCAGATGCTGCCCAAGTCCCTTGTCCGGTTAGAAGCCAGCAAGGGCCCTTGAAGTCCTGTCTCTCCCAGCGTGCCCTTGTTACTGAGTGTCCTGTCACTTTGGTTTTC…
>TCONS_00022510
GGAAACCAAGTAACTGGTCCCAGCTAAACCTGTGTGCCCCTCCCTCACCCCCTGGATCAAGTGGTGAGGTTCTTTATGTGGGTGTTCAGGGCCAGGTGACAAGGGAGGGCTGACTGTGACCTGCTCTCAAGGGCCTTTTAGCCTTGTTGAAAGGGTGTGATGGACACATGAAATAGAGAGAGGTTAACTGCCAAACCACGCATCCCTGAGCTGCTGTGTAACAGGAACCCTGGTGCTGACCTGTCTGTATCTTGACCAAGGAAGGACGTGAGAGTCAAATGTCCTCTGAGAACCTAGCAGTGTCCCCAGCGCTGGGACCCCAGAACTCAGCCACACTGTCTCCCACCCCAACCACCAGGAATTCCTGGGACTCCATTGTGCTCTAGTACTGACGGGGCA…
>TCONS_00022516
CCAAATAATACGAATGAAAAAAAATTAAAAAAGAGTAGACTCGGTGCTCAGGAAAGGATGGGCTTGGTTCCGCAGTCTAGACAGACCACCTGTACGTTAGCAGAAAAGCTGAGCCCGTGAGGACGCCGACCACGTCCTTGGAAACGCAGCCGTGCTTGGTCTCTGAATCCCAGACTCCACAGCTGCCCGGGTTTTTCTTTGGGATGGGCTCTCCCCCCGCCTCTACTGGGTTCCTGTGTTGACTTTGACAGCTGCCAGGTACCCGAGAGGAGGTTTGGGGATTTTGGTTTTGGAAGTCTTGTTAGCCTTTATTTCCCTTCTCTCTTCTTCCTGACAGACAGGAGAGCTCTGTCGGCATCTGGGCTGTGTTATTTCTTTCTTCTTGGCCCTTAGAGGTGA…
>TCONS_00022518
ttggacacaactgagcaagtgaactgaactgaactgaTTCATGGGTACTAGGATCAGGACATGGGCTCTTTGGGGGCCCTCCAGTACCCTCTGAGGACTACCTTTCCTCCTTCTCCCAAACATGGATGGCCAAAGCTGGAACTGGAAAAAGCATGTGGGAGACCTACCAATATATCAATACAGTATTTTGGCAAACTCATTGTTCATTTGGCTAACTGTTAATAGCAGATAAGAACAGTACAGATGTGCTTCATTCACACACATACACACACGCACTCACACGGTGGCATCTACTGGACTGCTGTATCTGGAAGATTCTAACAATCTGAGAGGTCCATGATCTGCTGCCATGATGACCTTACCTTTGCCTCTTCCTGCAGTTTATCCAGCCACTCCTGC…
>TCONS_00022519
TGCTGTAGCCCATCTTATTCTCCAAAGAAAATCGCTGACCAAGTTTTATGATATTGTTTACGATATTTTTCTATGTAAGTTCACATGCATACAAACAGTAAAACAGCATATTAGTTTCATCACGTAGATGGCAAATGTATTTCAGTCTAAAGAGTCCATGGTAAACCTTTGCAGTGGTGTTTACATTCCGTGCCTCTCGCCTCCAGATTGCTGACCACTCTCTCTACTCAGGTGACACTGGATATGAACACATTTCAGTAGTTAGTTTCTCGGATGGAAAATCTCAATTGTTTAGACAGATGTGATTCCATGTATTTCAAGTAGGCTAtttattaactttttattttgaaaatttttccgacatataggcagttgaagaactggaacagagaggcacac…
>TCONS_00022656
acggaagcaatgaattaaaatacttcacaaatgaatagccagataaccagcaaatgaatgataaaaagtgcccagcttcacgactcatcaagaggaaacacaaattaagaagacagtgaagtaccacgtcagacacaagaaaagttaaagcaaagaagactgacaatggcaagtgttagtaagcgcaaggagcagctggaactcacacccagctggcgggaatgtgaatcactacaaccactgtgggaagcctgggtgaggtctgctccaattgggtgcatcctactctctgacccacactttcattccaaggcatgcggctgtgtgtgctccagaagatgtgatgggaaatgttcatagcagcactgtttgcataatagccctgcatagaatgaatcc…
>TCONS_00022698
CCCATCTCTGTCGTCCTGCCCGCACTCTCATCCCCACCCCTGCTTCTCAAATTAATGGAAGGAACCTCCCAGCATCACTCCCGAGTTGCACTTCAAATTGCTGGCTGGCTGCTCCCTATTATTAGTACTCGAAGAACTAAACCTTCACGTTCACAGGCACATCCCTGGTAGAGGCTCTTCTTGGCAGCTCTCAGACAATTAGTTACTCGAGAGCAGCTTCAGCCTGTCTCTGTGCTAATTGAGTTGAAATTTCAGCTGCAGGTTGACTGTCCTCGGGGACAGTGGGCGCAGTGGCCTGGTGCTCACCACACAGGCAGGTCCTGCCAGCAGCAGGCTTCTGCAGCCTCTCGGGTCCCCAGCTGGATAGGGACAAAGCAGTGAAGCAGCCCTCTGGCAAGA…
>TCONS_00022860
CAGCAACATGCATTTTCTTTACTTCCGTGGGAGTGAGAGACAAGCTGCAAGACAACAAGCTTAGTTCTGTAATTTACTAAGAGCGGTGGATTTTGGGTAAATTCGTGGAACTTACACATGTTCAATCTCACCTCTTATTGAACATGTTTCAAGATGTGACACTGAGGTAGTGCTGGCTCTGTAGTGATCACGTTAGTTCTGCCAAAAGTACTGGATTTACAGAGTGGGAAGATAGATGACTACTCTTCTGAtttttttttttttaaagtcattgtagaatatttgcaaagttaggaaaataaaagggaaaaaaaatacctttatttttattacccatatctaaacatagttaaaatttta
>TCONS_00022866
aaaatataagtcctctttaaaagatgagtcttgggaattccctggcagtccagtggttaggacagttctttcactgccaagggtcagattcaattcctgctcagggaactaagatcccacaagctgtgtggcacagcctcttaaagtgtgagatgtttaagacagtgtttctaccatgttttccccaaACTGAATTGTCCTTTATTCTTCCCTGGCATTGTTTCAGATTTCTGTCTCTTAAATCTTGTCCTCCTGTGTGGAGGGTAGTGGAGTTGTAGCAGGACTTTGAAGGACGAGTGGGGCTTGCAAAACCAGGGGAAGCATCCTAAGCATTTGATAGTGGTGCCGAGATACGTCAGATCCAGAATGGTTTGACTCAAGTAGGAAATGTTATGTCAC…
>TCONS_00022876
GATAGGTTATGGACTGTGCCCCTTCCatctcacgtaatcctcaacaattctaaaatacagaaacgttactttcactgcctaaagctcctaagtattgtgtgacttggtcacagtcatacagtttgtttggcagagcctagacAGCAGCTGTATATTGAGTTCATATTACACTCCAAATACTGCACTTGGCCCTTTATGTATTTTACAGAAGAAGGTGTGAGGATTAGAGAGGCTAGGAAGATAATTCATCACAGTTGCCCAGGTCTCTGTAAAATCTGTGTTCATTCTGCTGTGACATGGTAACAATAAAGATGTGATCCCTGCTTTGATATTTTTGTtgtatgcaagatgctctgggagtccagagggaaagaagaagtctaaaaaggcttcacagaa…
>TCONS_00022877
caataggctttctgccactgtggtaggtgtttactcatatctcattgtgcctttcattttcatttccctcatgattaatgtatgtcctcttttgtaaagttcaagccatttgcccatttctctgtagtgtttctttttcttattgatcagtaagggttcttttttctggatatgagttctttgttggatgtatgaattccaTTTCTTGGGATATTGAAATTaaatgtttgacttaagaattctgtgcccagtaaagttgccattcatgtgtaaaggcttcataaaaacatttccaaacatgttagaactcaaaaTTTTTTGGAGGTGAATCAAATAAGTAGCAGATCAGGGAAGTGTGATCTGTGGTATGAAGGGGCTGGCAGTGAACACTGAACGTAT…
>TCONS_00022882
GTTTATGTTGTGATGAACTGGTGATAACATTTATGGGTCATTCCCTGAACAGCATTACTTTAGAACTTTGCTTCTGGAAGAGCAGAGGGTCTTTGTTTTGACCCCTCTCTTCCGTACTCTCCATCAGAGTCACTACTTGGAAGAGTATAGATCTTGCCACCCCAGAATTCTCTTGGAGTACTTCAAAAGATTTCACTTGCATCATAGCCTCTGTAGATAAGGATGCCTCCTGTCTGTCCTTTTATCTCTGCAAGTCTCAGTTCTGATGGTAGATTGGCGGGACTCTGTGTGTGTGTGTGCATGCGTGCACGTACAGTTAAGGTTGAGGCCAGGCCCCTGTAGTCGCCAGAATAGACTTGGGCCCTGCCGGACACTAAGGCTCTATTGCTCTGGCGGTGT…
>TCONS_00022883
CTTTCATCACGGACTTAGTGGACCTCAGGGGACTTTGAAGGAACAATCAACATACCAACTGTGTTTTCACTAAGTTGGCGTTTCTGGGATCTGGCGATTACAGATTAGGGTGGTGGGGTCAAGAAATGGACCAGCTGGGACGATAGCTTAATTCTGAAAGGAAGGTGTTGGCTTTAGCTGCCTTGGGTTTAAGATTCAAGAAAAGCTAGAAGGAAATACTGTGCTGGGGCCCTTTACCTTGAACCCCAAATTGTCTTCTACTTATTCGAAGCAGTAAGCAGCCCTCACTGGTTTAGGAGCTCCCATGAGACCGCTGACTGGGAAGAGGAGGGTGAGAAGTGCAGCCACGCAGTTACTTTTCCTCtctgatcccacctctcctgttcttgggttctgtcc…
>TCONS_00022886
AAAAAACATCATTTCTCTCACTGCTCAAAGCGAGACATAAGAGATTTTATTTTAAGAAGAGTTGAGCCATTTCCTTGCCCTGTCACTTTAACTGTATGAAGAAGGAAGAAATACTATGCTGGGCACTAAAAGGAAAAATGATGACTTAATAGCAAGGTAGTCAAATATTCCTTTTCTGAAATGTGGTGAAAGGAACCAAGACAAACGAAAATAGAAGAGAAAATTTTATCAACTGACATCTGAAAATGGCCCCAGTCTTAAACTATGAATTCCAAGGGCTATCTGCCAGCTGATAATCAATTTGAATTGAAATAATGATGACACGAGGTGTATACAACTCCCAGTGTCGGGGAAAAAAGAGTGGAGGGTTAGAAGGACTCCACAGCTTGGAAGGATGGG…
>TCONS_00022889
CCGATCAACTCTAGACAGAACATGTCATGAATGCAACCCCTGTGCTACTAGAGGGAGTGGGGCCGTCCATATGGGGGAAGGAAAGAACTGGTTTTACATGGAGGTGGCTGCTGAACCCTAGGACTGGGGAAAAGGATGCAGCTAGAAAGCAGCTGTCGAATAGCTGCTGGAGGAGCAGAGGAGCTGAGTTGGTAGTGTAGGCAGTTGGGAAAGTGTGGGGTTAGGACTTGCTGGCCTTTGTGGAACCTGCCTACAGGCTTATCCATCCTGGCTCAAAACACCTTCTTGGACATGTTTCTTCCAACATGGTGTATAACTGCTGGACTACAGGACAGCCCCCAGGACTCTTGGCTCTTCTAATGTCTCCTTTTCCAGAAGCCCTGAGAAAGACAGCCAGTG…
>TCONS_00022916
ctgggaggatcagccgcccAACAAGTGGAATTTCATCTCCTGCTTAAGTGGAGGCTGTTGTGAGAGGGGCATTGGTTGATATCGTGGTGGTTGTCCTGCCAGTCTTTGGTTTCTCTAAGTTACTTCTGTACAAGCACGTCTGCTTTTCTCCCTCCTTGTATCCTTCAAGGGGTATAGGGAAAGTGACCTACCTCAGAGAGGCTAGCAGAGTAGGAAACCAGAGAGAATGCTGGTGTGTATGTGCGTGTGTCAGAGCCAGAGACAGAGAGCTGGGAGGGGCATTGGGGGGCTGGACTTTAGAGCCCATTGGTGGTGTCAGGTAGGTGATATGCATGTGTGTTTATACAGG
>TCONS_00022920
tcatcatcataatgagtagtggtcccatagggaattccatgatgacacttcatttaatttatggttcttctgggaacacggacataagaatttgtcagtaagtgctttgagcccctgtagaggttttagacagctggcagaagaaactgaaattcaaaagagctgaactgactcgagggtaacaccttgatgagctaagctcacaagtggcacacttctgattcactacacTGTCTTTAGAAATTGTTCAAACCTTTTAAATAAAATGAGAGTAAAAGGGAGACAGTACTTCCAAAGTCTACCATCTGCTAGATGGGCAGCAATTAGAACTCTGTCTGAGCTCATGTATGGTCCTGAACCATTACTATCAAGTATTTATCTGGCCCTAAAATGACAAAT…
>TCONS_00022921
GTTATAGTTGGCCTATTTCAAGACCACGAATCCCATCATTCAGCCCAAATGTGAGAATTCATCCCGAAGTTGAAACATAAACAGAAGGTCTTTGGCTTGTGGAACAAATGCTTATTTTAGACTGTTTGCCCCTAATTTATAGCATCTTGAAAAGCTGCAGAGAAAGACATGGTCACaaatatatttttttaaattaaaaGTAATCATCCTAAGTCAAAGGGTGTGAATATTTTGTTAAATCTTGGTCTTATAGAAACGAGTTTTTATAGAAATAAAATCTGAATGACAATCTGGTAAGCCTTTTTTGAAAATCATATTCAGAGTTTCATAACAGTGGAATTTTATCTCTAGATAAGAGAAGGAGGCTAATGATTGCCCGAGTGGGAAGTGACCAAGTCC…
>TCONS_00022923
GAGAAATGGGGAAGAGGAGTTCTAAGCTGAGGGAGGTCCTGAGGAAAGGACTTGAGACTTGGTGGTGAGTTCAGGGATTGGGAAATAGGCTTATTCCCCATATAGCTGAAAGATGGGTTGTGCGGGTGAGCAAGCTGAAAATGAGACTAGAAAGTGGGTGGGGTCTGGATGGGTCCTGATAGCACAGCCCTGTATGCAGAGGTAAAGTGATCTGTGCTGGACATAATACCCTAGAATGTCAGGGCTGGAAGAATATGTGGAGTTTCCCAGAGAGGAAAGGGTCTTGCCATAAGTGTCAAGGAGGAACATATCCTTAGCTATCACCTGAGTCTCTTGTCCTCTAGACTGGGACTTTTTCCATGGCTTCATCTCAACTCAGTATTTGGTTGCCAAAATTCT…
>TCONS_00022928
ATTTACAAGCTCCTCCCAGGCCTGAGCCTATGGGACACACAGGCATGAGAGGAATACAGTCTCCAAGACCGGGCATTTACCATTTGGGAGCTAATGAACGGGTTGGCAGAGTAGATTGTGATCAGGTAAATTACCATATTCCAAAATGTATTTCAAAGACAAGAATCCCCACAAAATGCTCTTCTTAGATATTCTTAGACCATTTTGTtggcacatagtaggtgcccaattaatgtggaaaggatgaatggatGGATATCAAAACCCTGAGAAATCCTCTACTAAAGAAATTTATTTTTCAAACTTTGAACTTTAAAAGTTAAACTTTAAAAAAAAGTTAAACTTAGAAGGAAGTTGCAAGAATACAAAGAAATCTTGCTAAATGAATGCCAACAAAAT…
>TCONS_00022929
CTGATCCCTGGGAGGAATGTTTGTCCTCTCTATTTTAGGTTCTCACTCACTTGTTCGCCTTCTCTCTTTCTCTTCCTTCAAAGCTATTCCTGAATTTGGGGTATCACTGGGGAGAGAAGACTTTCTCGGGTCTAGAACCCAGTCAAGATCTTCATGGGGCAGAGGAGCGATGGGGAGGGAAGAGAGAAGAGGGGTATATGTGAGCACTTCCCTCCTCCAGGCTGCCAGCCTGTAGAGATGCTGGCACCAAGCTCAGAAATGTGGACAGGGTTCTCAGTGAGATTGGAGGTCACCCACCCCACCTCTATTTTGGTGTTTAATCAAATGTACCCTAAGGCTTTTGTTGCTTTCTTTACTGAGAAAAGCAACAGGAATGTGTTTTCTTGTTAATCTCAGGGT…
>TCONS_00022936
CTACAGGATTGTAAACCTGTAATACATGTTTAAATGTGAATATGTAGAAAAAAATCTTAAAACTGTTTATCTTCCCAAAATTTTTGCTATTTTGGATAATATTCCAAAAGCATACTCAAATGTTGACTTTCCCATGACATTAATAGATGGCTTTGTTTATTGAGAGGTATAAAAATATGATTGCTAGTGCCTATAGGTTAAGGTTATATTTCATAAAGTGAGTAAATTGATGTATTTGAAGTGTTGGAGAGTTCAAATTAGGAGACCTAGAAGTGATGAAAAAGAAGGCAATGATAGTTGCTTTCAGTTCTTCTTGgagtgttttcgtttgatgactccattttcttgtaattcatcttgtctataactattgtatatgcaggttttactcccaagcac…
>TCONS_00022937
AAAACGTTAAAAATCCGGAAGAGAAATGTCCTGTTTAGAGAGAGAATGTATTTACTATCTAAAATTCTATTATGGACATTGACAGTGAAATTAGGATGAAAACAAAAAACACAAATAGAGATTAAATTGTGAAACAAAACAGTTTATATGTCAAGAATTCTGGGGGAAGCATAGAGTTTGGAGTGTAAGAATATGAAGTTGAAGGTAGTTTTGTAATCAAGGAGATAAAAAGTGAAAGAGGAGGAGGCCTCCTTTGTAATTAATATGACGCACTTGTAGGATTTATCACATTGCAATTTGGTCTCTTAACAAAGCAGAGCCAAATAAATGGAAGGTTTGCTACCAggagaaggaaatggcaacccactccagtattcttgcctggagaatcccacagac…
>TCONS_00022939
TGTGGGTTGTTTTCTTCAGTTGTGCTTTCATAATCTTAGTATGTGGATATATGTTTAGTAAGTTTTAGAAATGTGACCACTAATGCTAGGTTGTTACGGTATATAGTTTTTACATTATTTTCAGCATTTTTTATTTCTACCATATTTAAACATATTTTGGAGTCTAGACTCCTTTCTCAGCTCATCATTGCAGTGTACTTGCTTCCTTTCCTTCTCCAGAGACAGTTTGTTTCTAGGCAAAACCACTTTGTTTTTTTAGCACGCAGCCCACATAGAGGGTGGGGAAGAAATGGAACTAGGACACTACTGCCCTTTTCTGGATAACCACTAAAGGATGTGTAAGCTAAGTGTTCTTTAAATATGGGTGGCATCTCCTCCATGGGTTTAGGTGTTTAGGCT…
>TCONS_00022950
TGTGCTCCGACCGAGCCTCCTCGTCGGCTCCTCCAGCTCCCGGGAAGCGGGTGGCCGGCCGCAGCCACCCTGGGGAGGACTGTTCACCCGGCGCCCGAGTCCCGCTTCCTCCGCGCGACCCTCCGGCCGCGGGAGGGACGCGCCTTcctcctctccccttccctcccctcccgtctcctctcctctcctgcccGAAGGGCGCCCGCGGGACCCGGGGAGTTCTCAGCCTCCCGGGTGCACCCGGGCTCTGCTCGCCCGCCTCCTGCCAGGCAGCCTTCGCCCTCTCCACCCCCCGCCCCCCCGACAGTTGAGAACTGGAGGCCGCATTCCCCCCTCACCTCTTCAGGTGCTCTGCTGTCTTGAGAGGAGTGAAGGGTAGTACTTTTTCACTTGTCAGAC…
>TCONS_00023079
GATACCCAGGGCTGCTTTTGAACTTTTTTTGTGGCTGTGAACTGTGCAGACCTTTTACTTTCTGATCTGATGATATGCAGCAGCTAGAGGTTATCCAGGGACAGTAATGGTTGACTGCTTAGAAATTCCGATACTGTTTGGTTCCAGTAATACATTTGTTTGAGATTTTGACTGCACATATCCTGGATTGGAGCACACGCTCTTTAGCACCAAAGACTGCCCGTGTCAGGATTGAGAGGGGGGGCCCGTCCCTAGTGCCCCTTTTGTCAGGCTCACCGGGTGTCGTCATTGGTCACCCAGAGCTGCCTCTGACCCGTGGCCGCTCATTAAGAGGTTCCACTGCGCTCTGCTTCTTCCAGGTGGTTGACGAGTGTGCAGAAGCCAGGCACCCCAAGATGG…
>TCONS_00023100
CCTGAAGAAAGGAAATAAATGATTAATCTCAGTACTACAGGGAAACCTCTCAAATACCAGAGAATTTGTCACAACTCTATAGCTCATCCATTGTGACAGGTCTGAAATGTTATGTAGCTCAGTCCTATAGAAAAAGCTAAAGATACAGTGGTATAGAGAGAGATGGGGTGAAGGAGGGAGAGAAAGCATTGGAATAGCCCAGCTTCGCTTTGTTTCAGGTCTTGTTTTATCCAAGCAATTAGGCCAAGTATAAGTCTCCAGATGTGTTGCAGTATTTTGCAAAAGCAGTCAAGTAACAGAAGACTGACACCCTGCTTCCTAACATGGCCTACTTGTGACAAACTTTCCATCTCCTTATGGCCAGGTCTGCAGTAACTCGGGAAATTTCTTGAAAGGAGC…
>TCONS_00023106
GATTGGGCGACTCTGGATGCTGCGGGTGTACCTGTGCTCCCCCTAGAGGCGACATTCTCTGAGGCCCCTTTACAGTCCCAGTATCCCTCGAAGGTGTTAGGTTGGGATCCCTGAGGAGTGTTACACCCCAGAGCTCAAAGACATGGCCAGTGAGCCAGGCGACAACCCCTGCCCTCCCGCCTGGACGAAGCCTGGAAACACCCATCTGTTCACTGGCCAAAAGTGCTGCTTCTAAGTTTAGGCCTTGGAGGACAGGGGAGGCGGGGATGATACACTCCACGTTGACACCACACCCTCCCTCCCCTTGCTGACGCCAGATAAATCGCTTCCTGTCACCAGTtcacaggatcagaaaacgctgtgttgagaggcaccgcagaggtcaaccatacggtctcc…
>TCONS_00023107
GAAAGATGGCAGAAGCACAACATGGAGCTTATGAATGTGGCTTGGGTTGTTTGTTTCATTATTTAAAGTTTTCATTCCTGTGGTCTTGTTGTTCCTCAGTCTGAAAGTCCCCCAGACTCACTGGTTTGTAGCCGGATTTGAGATGGTTAATTCGGTCTTTCTCCAGAGGAAGATTGGGGAGGCCCTACCGGAAAGACTAAagacagacagacagacagacagCTGGAGGCTAGTGGTTCTGTTCAGCAGATCCTCATACCCTAGTGGCATGATCATGATCCAAACAGATTTTCAGTCAAGCTCACAGGGCTGAGCTTCTTCAGGAAGTTGGAGTCATGCTAACCAAAATCCCAAGAGACTGATGGAGAAGCCGGAAGGTGGTGGTATTCCTTTACAAGT…
>TCONS_00023164
CAAAAAGCTACAAGCTGGGAGGTTTAGGATCCCTGTGTACCAAGTTCCAAATTTCTGACCTCAGGACATTCAGTCATGTAATGTTTCTGTAAGGGAAGTCCAGGACATTTTTAGTCTACATGGGACATGTAGCCAGTGGGACCATATGTGTGAGCTAAATACCAGGATGGGAAAGATGGATGTCAGAGAAATAAAAGCTTTTTATGGCTCACACATCTAGTCTTAATTCTTC
>TCONS_00023165
TAGGGAACGCTGGGAGCCGGGGAGTGACGGCCCTGAGCGTGCGAAAGCCGCCGGCCCCCGAGAAATCCCCCTCCTCCAGGATGTTCTTGGGCGCGTGGCTTAAAGTTCAGGAGGGGGTGGGAGGGTGCGGTGACGTCGAGAAgggccggccggccgcccgcccgcgAGCACTTGGGGGCGGGCCGGGCGGCGAAGTGGGGCCAGCCCTCCCAGGTTAGGGGGAACGACGGCCGGGGTTTTCGTTGGGTGGTTCCCCCTCTTCCCTCTGTCGCACATGCAAATCTCCGCCCCCGGATCGGCGGGCGGCGCAGCGCCGGCGTCCCGGAGCGCCCTCGAGGGGAAGTGCGGAAGCTGCCGCGGCCTCGGTGAGCCTGTAATTCAGTTGCTGTATGCATACTG…
>TCONS_00023181
ccgtgtcccctgcattggtaggtggattctcatccactgtgccactagggaagtcccGGACTATATAGACTTCTCTTCAGATTTTTCAAAGGGAATATTCGCCATCTAGAACTAAAAGCATCATCTTCCCCAACCTGTCATTTCCTTCTGCCCCCTTGCTCTTTCTAGAGGCCATATCATTGTACCTGGGTGTGGAGCGATCTTGCTCCCAATGGCCAGTGTGTTTAGTTAATTTCATCTCATCATTCATACTTAAGCTAAGCCCAGAGTCTCTTAGAGAGTCTGCTCTGTCCCTACACTCCTCAGAGTTCAGGTTCCACAACTGTATGTTTCCACAGCAGTACCATAAGCCTCTCattcatgaccccgcttgaaagagggaacctcagacaaatctac…
>TCONS_00023184
TCTCCAGGCCTGCCAGCATACCTCCAAAGCTGTAGGGCTCTGAAGGATCAGAACCTGGTGTTGGGTACCCAGAGCCCCTGAGAAACCTGGAACTGAATGTTCCAGAGGTGGGGAGGACTGATGGCTCTGGGAAGACCTGGCATTAGGGAATTTGGGGATTCCTGGTGGATGGTGACCTTTGGCCGTGGAGGGTGGGGGTATTTCTGAAGAACCCCAGTGACAGTGACTGACTTGCTTTGGGCCAGTGCTCTGCACAAGGAAGAAGggtaagggtggcagtggtggtgatggggtggtggtgttggAAGGAAGGGTGGAAACAGGAGGGACCAGGGGACCAAGTGTCAGAAATACGGGTGAGATCTTAAGGCTGGATGTCATTAGAAGCCCTGTTTCGGG…
>TCONS_00023194
GCAGAATAAAGGGCAATTGAGATGCAGATGTAACAGTGAAGATCAGATATGCTTATCGACTGGACAAATGGCTCAGATGGGCATTTTAAGTAGTTCTGACCAGCCTGGGGGTGGTCGAGTACATAAGGGAGGCTAATAATGTGTCTGTGGTCTAGAAAGACTCCATTCAGGTCTCAACACACCAGGGCATGAGTTCCACAGGAACTATGTGGGCTGAGTGTGCCCAGCCATGGTGAGAAGGCTGGTTCCACTCCAAGCAGCTAAGCTTCAGGCAAATATCACCCTGTGAGAATGTGATGACCCAAGGAAGAGCCTAGAGGCAAACAGAGTTCTGATGCCTGTATATGTGAGGGATGAATCAATCCACGTAGTCCAGAGTGTCACAGCAACACTCCAGGG…
>TCONS_00023195
TGGAAAGCAAgggacttcctgaatgatccaggtgactaaaactttgtgctatcaatgcagggagtgcaagttcaatccatggttggagaactaagatcccatatgccttgaggagtggccaaaaaaaaaaaagattaaaaaatgaaaagcaaaaattagaataataagaagaaattgacttatctgtcattatagtagattttaatacatttctctgtaatttacaggccaagtagataaaaattaaaaatcagtaggactattgatgatttgcacaaTGCAAAAATGCTTGACTTGCATAGTATTCTGCACTAACTGATATAGTGTTCACTCCACTAGGTGAAAAGAAGGCAAAACCATGCAGAGCAGCTCCTAGAATGCTCCATGCTCTAAAGGGCA…
>TCONS_00023287
AAAAAATCTGTACAGGGTGGCAAACAAAACCATTCACTCCTTGTCTTTGTTACTAATGGCCTTGTGTCGATTTTCAAGGTAACTGCTGAAGCTAGTGTCCTGACGTTCCAAGATGAAGTCTTGAAAACCTGAAGAGGAATGGAGGCATTACAGAAGCTGAGGGAGTTAGGCCATGCCTAGGAGTTGGGAAACCTATTATTTACTTTGTGAAAAAGGGTTAAAGCTGTAGTTCCTTGCAAGCTGGGATACACTTTTTTTTTGTACTCCAGCAGGATTATCCATAAGAGATCCATTATGGGTGGACTGAGGTTAATTTTCTGTACTTGCTACCCTAAACTGAAGTTCCTGACCCAGAACATCCTTTTTCTACAACTGTGACAGGAAAAGAAACTAGGCCTT…
>TCONS_00023302
GAAAAAGGAGTTAAAGTGGGCTAGATGTATGAGAAGACATTTCCACAGAAAGGCCATCAGAGACCTATTTAGCTGGTAGGAACTCCTAAGGCAGGGATGGGCTCTGGGTCATGGGAGGAATTGTCTGCTGTAGATCTTGGTAACATGTTAGTTTCCCAAAGCAATCCCTTCCAAAGTTGAATTCATATTAGGATTTGGAATGGGAAGTTAGAGAACTTGTGGCCCCCACCAGGGAACCATAGTAATTATCCAATGTCCAGGTATGGAATTATAGGCAAGAATCAACATCCAAAGACAGGCAGTTGCTTGTATTCCCCCTACCTCGCAATCAATTTCTCTCTCTCTCCCTCTCTCCTCCCCACTGtgtgtgcgtgctaagttgcttcagtcatgtccgat…
>TCONS_00023403
aacaacttgaattctaacactggctctccctgtctcttaaagtactttgcccacctttgcattagagatccatcactattactgtatgtggccttggtgtctcttacaatcttctctctctttccttTGCAAACCATCCTTACTCTGTTACTACTAAGCACTGCAGATACTTCTTATTCTTATTATGCAAAGCAATTGAACTCTTAACTCTCCCTCCCAAATTCACCTCGTATAGCCAAGATCCACTGAAGGACTCCGCTGAATAAAAAGCTCATCTGCTTAGCCACACAAAGGATTTGTAGAACCTCTTACATATACATTATCTTCTCTCATTTGGAAGTATTTCTTGTTTTAAATAGCATTTACTTCTTCTTAACCCAGAAATGGTTTTGCTTTGAA…
>TCONS_00023405
ATTCTACCAGTGACATTTTCTCCCCTTGATGTAAGCTTTTTGAGACCCTATGAAAAGACTCCAGAAAAGGGTTTGATTATGAAACATCTCGGTCATGTAAGTGAAAGTATGAATGAGTTCTTATGATTGATTTCTGAGAACTAGACTAAGGCAGGGACAGAGGGGAGAAAGCATTGTGCCCCTAGTCATAGTGATGGGAAGGATTCACCATTGAAATTGAGATTAGGGCCCTGAAAGGAGAAGTTGGGTCCCCAAGAACCATTTTGTGTTCTTTACAATTTTGCCTGAGGAAAGACAAGATGCTGAGAGTGGTCCCCACCAGTGTGCTGGCTGTGCAGTCATGATGTTGTCTGGAGAACAGCTGACGAGCAGAATGTGACAAGGAATGTAGGGCCTTTG…
>TCONS_00023408
TTTAGACTTAAAAACCTAAGTTTTTTCTCAGTTAAGGGAAGTTTTATTGCTTTTCTTGTGTCTGTTtccaacccccttactttgtagatgaagaaactgagcccagaaaggttaagtgacttacctaagggttactcaggtagttaAAATGAACCTCAAGAAAATAAACTGACTCTTTTAATGAGGTACACTTTAATTGTATTGAATATTGCTGTAGTGAGAGAGCCATCGTGAACTGATTGGTGATTTTTTAGTGTGACAAGAGTTTTTCCAAGGGTTCATGAGGAGATGAAGAAGGAAGAGGAGGTGATAGAATTTGTTACTATTAAAATGTGGCCCATGTGAATGACTGCAGAATTAAGAAATCCCCCCAATACCCCAGCTATTGGAGATACCTCA…
>TCONS_00023440
GGCCGGGTCTCTAAGCGTCCGCAGTCCTGTAGAAGCCACCGCGGGTGGAGTGTCGGGGGCTATCGTTTTGTAAAAAGCACGGAAACGGAAGGGACCTGTGTGGTCCGTGTTGCCTTGGTCCAGGTTGGAAAGCAGGTCTTTTGGCAGCGTCCTTTGCTCGCATTTCTGCTTCCGGGTTCCTCTGTTCTGTGCAGCCTGGAGGAGCTTCTTTAGAAGGTGGGCGCTAGGCCTCCTCAAAGCTTTTGAGACCCTGGAGTGTGGCCTTGGTAAGTATTAGAGGGACAGCAGCAGGCGCCACTAACAGCGGGGccttcgatagctcagttggtagagcggaggactgtagtgagtgagctgtggcaatccttaggtcgctggttcgattccggctcgaaggac…
>TCONS_00023488
GCACTGGGGTGACTTGCCAGCTTGCCCTTGAAGCGGCACTGTACCTGTTCCCACCTGGTAGCCTGAAGGCCAGACCCCACATGTTTGGCATCTTTTGTAAGTTGACACTTCCAGATCGGCCCTTGGGGACAGTTTTGTAAGCCCTAAGCATGGTCCAGGAAGATTAAATGGGAAAGGTGGCTCCAGGGCCCCCAGAAGGTCCCAGGGTTtaggcccacccagctatatggtggttaattttatatgtcaactggaaaggtgttttaggatgagatttacatttgaataggcttttgagaaaagccaatagccctctgtaatgtgggtgggcctcatgcaatcattggaaggcctgaatagaacaaaaagcccagcctcccctgagtaaggcggaattct…
>TCONS_00023505
tccttctccaggggattttcccaacccagggatcgaacccgcctcctacattggcaggcggattcattaccaccgaggcacctggaaaaccTGAGTTTCATGTGTAGAATCCTTTGCATAAGAACAGAAGTTTACTGAGAATGAGCACAGGCTGGTTATACTACCCCAAAACTGGTGACTTCTGTGCCTGAAGGTTTATCACCATCCCCACCTTTGCAGTGGGGTCACTGGCTGACGACGAAACCACAGGCAAACTCATTTCATCTCGAAATACCCTGATCACAGCTGGCCTCATCAAACGTAATTATTTGTTGACTCAGTTGTCAGAATTAAGCAGCTAGACTATAATAGTAGTCAATGTTCTCTGATCTAAGAGCAATCAAAGTGATCACAAAGGAA…
>TCONS_00023525
ATTGCATGTTTATTCCTCCTCTAGAACCTATTGGAGAATCAGGGAGCGAGTGGAAAGACCATCCAGAAGTGAATACTGATAATAACCTCAATAATAGTATTGACAGCATCAGTAACTAATATTTGGCTTGGTGCTTTGTAGTTTTCAAAGTTCTATCAATACATCCTTTATCCCATTGGAACCACTGGGTGAAGCTTTGCAAGTTCTTTTGCTCTAATAAGGGTCAGTTTTCATTATGTGTGTAAACTGGTACATTCTCTATTTTGAGGGGTACAAGTTTTGAAATGAACACTATACATGGAGatatatatatatatatatatatatatataCCCACATGGAGATATCTCCATGTGGGTATATATGGAAAATATATTTCGTAGATTACATTGTTTACAT…
>TCONS_00023526
gctgggcattgctttctcgtgttctgtttcatgtgatcagcacagctactctttaaagttagacttaagtccgttttctggaggaggaaactgaggctcagaaaagtagaattcttccacagattcatgctgtggcggtagagccaggacttgagcttaggtctgtctgtttgactctaaatcctgtgcttccttcacCATCTGTTCCTTAATTCCACAAGTATTTTTGTTGAGTCTCTGCAAATCAGCTGTTGACTTGAACCCAGATTGTCAAGGACTTGTTCACCTGTCTACAAAAATTTCATCGTCTTTTGTCCTGTAGCATACACACCCATATAGATGTGAGTATAGACGTGAATGAATTGGATTTATTAGTTTaagaatccctggaggaggaaa…
>TCONS_00023592
AAAAATTGTTCTGTTTACTTCTTGACAGACTTTGTTTATATTTTAAATTCCCTAATCCAGTTCACCATCTGCCAAAGCCTTATTTAGTACTGTTAATTATAGATAGTATTGGGGTCTTGAGGCCTTGATAAGGCAACCTCATTTCCTTTGGGGGAACTTAGATACTTTACGGTATAAGACTAAGCCATTGCTAATTTCTTTTTAAGTGGACTGATTTTAAAATGGATATATTCTCGCTCTCTGTCTCTCAATCCCTCTTGCTGTCTCTCATTAATAGCAAGTAGTGTTGAATTTGTATGTTTGGAATAGGCTCTTGTGTGAGAAACCCCAGTGTGCCAAAACTTTATTATTTGAGCCAGAAAAGACATAGACAGCTAAAGAAACAGCTAGAAAATGAAT…
>TCONS_00023593
CTTAGCGCCTGAACTTTCTAATCACATGACTGGCTTGTAAACTGACCTGTGAGGATGACTGTTGTAGTTCGGGCTAAGAGAGAGAAATTGCCCAAGTGTCGGAAGAGTGGTCATCAGGCTGGACTTGTCTTGTAATCTCCTTTTCTTCATGGCTGCAATAGAACTTCCCAACAGACTCCGAGAAGCATGAAATGGAGACATGGGAAGGTAAGGGAGCGGACTGTTTCCGTCTGAGCTCAAATCTAAGGTTTAGAAATTTTCTTTGAAGGTTTAGAGCAGATAGTAGCCTTGAGGGAACAGAGAGGCAGTCCAGTTCTTTTTTGTGTGTGTCTTGGCAGAATTCAGCCAACAAGTTTTATGTAAATAGCAA
>TCONS_00023595
AAGACATTTCAGCCATAGCTATTTCCATTTTCTTAGGCCTATTCGCTAACTGCTCTGGCCTGCTGGTGACCTTTCACCTCACTGCTGCCTACACTATCCTTGCCTTGCTCCTAACTCACTTTAAACTCACTTTAAAGTGAAGCCAAGAAAAGGAGGTGAGAACCTGGACAGCTGGGATAGATACTTGTGCTTCCATTCTTTCCTTCAATGAAAACCACCAGAGTGAGACCAACAGCCTAATACTATCGTTTTTTAGTCTCTCCAAAGATAAGGCTCTTGTCATCTCTGTTACTGGCAGGATCCAAGTTGCCATGGTCTCTGTGGCCAGTATAGAGCTATATACCCCTGTTTAAGGGGAGGTAAGTTTTCCATCCTGGTGCCAATAAAGGAATCAAGGAC…
>TCONS_00023597
TATGAAGTGTATTACCTATTCAGAGAGAAAATGAAATAGAAAAGGAGTCTTAATCAAAATGCAGCTTAGTATTAAAAGCCACCCTGGAGAGAGGCAGATGGTAATGTTCTCATCTGTTGACGACAGATTTACTAGCCTAGATTACCTGTGTCCATGATCCCACTGCTGCCACCACGTATGAGGAAACTGCCACGATCCTCAAGAAACAGAATTTCCATATTTGCCTGCAAGGACATCTTCACAAGTAGATCAACTTTTTCCCCAGTGAGTCACCATACCTTTGAAATCTGTTGCTAGTTGCTACCACTACTATGTTAGTGTCATTaagagcttgtgtttttagtactcagacattcctgggtttgttttctagctctgttctttatgagctgtttgacc…
>TCONS_00023599
gttctgcccatttaagagctggcctaccactctgagcctcagtttcttcactgatcaagtggggtaatgataccgtattacagagttattctgaagTCATTTTTAATAGTCACGGTGAAAGAATATGTTTTGAAATGACTAGAGTTGCAGCATTTTATCAGTGATGTAATTCCAACAGTAGCTACATTTAAATAACCTGCTGTCACACTTTGTTATAAGAAAATACCTTTTCATGCAGCTGGTCTACTTGGCCTGTGTTAATGTTGTTGAAATTAAATTTATTTGGCTTAATAGCAAGCAATTCTTGTTCCATTACTTACCATTCTGCCAGTTCCTGTCCTTGGTTGGCAGGCTCTGTACAACAATACAAAATGCAAAATTAGTTTTCCCTGTTAAGTG…
>TCONS_00023601
AATGGCATGTGTTGGGATCAGTAGTAGGTGATCTATTCCTGGGACTGAGTTGTTGACGTTTCTCTGCCAAGGGGGAAGCGATCTCAATTAATAAAACAAAGCTGTATAATTTGTGTAATGACCAGTATGAAGGGCAGTAATCACAACAATAAcaattaccattttctgagggcttactgagtatctagcccaatgctaggtatttgagatgcagaagtaggttggatgagatccctatgctggagtagtttgcagtctagtaagggagatagggagagattgaaggcaaaggaaaagggggtggcagaggatgagatagtcagatagcatcactgactcaatggacatgaatttgatcaaactctgagagatggtaaaggacagggaagtctggcgtgc…
>TCONS_00023602
tatttcaggattaaacgagacaatgtaggtaaagcacctagactaggtctggcccataagtgctcaattatgttagctattattACCGCTCTTACTACTTAACTCATTATTAGCGCTTACTACTTCTTAACCTCTATTCAACTCATTTGTATACGTGTAACTCCTTATCTGAGGATTAACCCTTTGAAGCCCTGAGCACTGTTTTGAACTTAGTTATAATGATGTAGTTATATTTTACTTGCTTaaggactttcactgacatcaccctatttgagcctcacaaaaatcatatgaggtaggcagACAAAATGCTAGCTAAATATAAGTTTGTGTAGGAAAGGTTTGGGTGTCtgccatgctttaggttttaagtcctttcttcttcaccatatttatctt…
>TCONS_00023608
tttaactttcaaaacaactctgagataagtactgttatctttgtttaatattaataagtaagataacttgttcaaggcttcacagcatttaaaagataaaaatgggatatgaaccttgtctcttttggctcctgagcTGTAATGGAAACTTAATAGTGAGACGATGATCAGTGTGTTTAAATGCAGATTAAGCCTATGCATTGATTCGAAATCAGTTATTCTTTCATTAGGCATCAGGAGCTATGGCCCTGTGATAGATATGATTCCTGAGTGGATACTTGGAGGAAAGCTTGCCAGTTAATTACTTGAACCTTCAATAGGGCTGAACAATCCCTTGTTGAACTCAGTTTGCAGATATTCCTGTGTATGTAAATTCTCTTTCTTACATTATTTTCAAAT…
>TCONS_00023612
GCAAATTTGACTTTACTTAAAATCTTGATGCCCCAACTTAGATAAAGTCTAAATACTTTAACCTGACAAAAGCTTTCACTATGGGGCCCTAATACAGTGATTCTTAAGTCACATCTGTTTCCTCATTGCTCCTAAACTTGGTACACCCTTGGCTCCCAAACTAAATATACATCTTAATTTTTTTCTCAATCATATTATTTCCTGTTCCCAGTCTGTATTTATTGACAGTGAATCTTGAATGAATCGTGGGGTTTAGTGAGGATGTTTGTCAGATGCTTTTGCATGGAGCTAGTCTAGTGTGTTAATGTCAGTATGTAATTTAGTAATAAAATAATACTTCTCATTTCCTAGGTATTTAGACTTTTAGACAACTAAAAATAGTCTGATCTAAAACAAACA…
>TCONS_00023613
CTAGAAACTAGCACAGCATTGTTAATTATATTCCAATATTAAAAAAATTTAAGatatatgtatgcacacatatgtatgtacatatatgtgtacaaatatgtacagatagctactgagagatagagttatgatttaaatacagggtctgtatccagaccccaagctcttgataccacATAATAATGTGAAGCAATAATTAGCTATAGATGTTCTGGTGATGAGAAGAATCTCAGAAGACAGAGCCTAGCTCCAAATCTGTTTCTCATCTATAATCCTCACATAGTTTGTTGATTAATTGTAAGCCTTGCTTTTCGTCTTCTTCTTGTTCTCATAACAGAGAAACTTGAAGTGTCAGAGATGGCCTTCTTGTAAGAACACAGGAGGTCCTTGTCTAACTGA…
>TCONS_00023619
aataaatttacattaaaaaaaaagagacaAAAAAATCAAGCAACTGTTACTGTGTAGTATTTTAAAAACTCTTTAATGGGTTTATTTTGAATGGTCTTCCCATTGGGCTGATAATATGAAGTCAGTGCCTTATTTCATTTTGATAAATAATCAGGCTTTATTTTAAAAAATACCTCTGCTACCCCAAACTATTAGACATGTACAAAATACCATTTCTTAAATTCATGACATTCTAAGAGGAATTCTTTTCATAGACTTGAAAAACTAGAGAAGAGTAAAAGGTAAGTTTCTAAAGTGACATAGGGGTGTTTTCCATTGAGATAATTAATTTTCAGGGCAGTAAAGGCCTTCATTATCTTCATTCCTTCAATTTACTTTAAATCCTTATGTTTAGTTTTT…
>TCONS_00023630
ggcaaatataaagagttcttcttttcctcaggagtaacatactacctctggaattattgtatcaagcagtttataggcacaaaatataaaaaaaggttcaagaaTCACAGCAAGTAACTAAACTATGTTAGTAAGGTTAGGGGATTCCATTCCAGGTCTTTGAGGATGATGTCATGAGTGAATTAATAGTTAACTCTCCTATAATCTGCTCTTTGGTGTCATAGATACAGCCTTGTCTTGGACCCTTGGGGTTAGTtagtagcaactcacatatattgagctttgactttgtcaagtactgtgtaaagtctttacatgcactgtctcatttaatccttttaacagacctatcaggtaaatgctgttaatctcagtttatagCagggctagggtccatcc…
>TCONS_00023631
ACAAAACTCTGTAAAGAGGCTATAGAGGAAAAAAAAATGAAAATGAGTTCATTTTAAGTTTTCTTTGCTTGAGACTAAATGAAGTATGTCATAGTTCACCTCACTGAGTTCTCTGATAAGGCTTTTGTTACTTGCCATGTGAAACCTGTTGCTTAACTGTTAATTATTTGTATTAGAAAATTTCCAGTAGAACCTGCTTCCTCCCCAAGGGTGGATTTATAATTGTGGAAATAAATCTGACTATACAAAAAATACTTTATTACTTGATAAAGAGTCATTGCtataaaaaattaaatatttatGAGATAAAACCCTCTATCTTTTCAAAATTTCCTTCAAGAATAGTTTGCTTCCTGTGATAAACTATAATGGAAAAGAATATTAAAGAAAGAatgtata…
>TCONS_00023633
CTTTTCCTGGGATTGTGGAGCAAAGGTTAGAAAATAGTTTTAGGTTTAAATATCTAGATTTAGTTTAGTGGAGAATGGAGGATAGAAATGCCAACTGCAAATGTGGTGAAATTTCTCAGAACTAGTGCCTGTTGTGCAAGCTGGCTTTAAATTGCTAATGATGCCTGCATGTTCTGGGGCCTGGGGCTGTATTTGGAGTTTCATCCTGTATTAAGACATCATCATTTTGTTTTTATAACTAAGTATTTATTGGTTTGTATTGAATAAATTGTCCATTAATGAATTGTGTTCACATGGTAACTTCTGGCTTTGGGATAGCCTTAGCTGGGATAGTCTCCAAAATTAAGAGACTTCATTTTCAGCAAGCTCATTTAGATCTTTGGGGCCTTTTCATAAGTT…
>TCONS_00023646
gtcggacacgactgagtgactgaactgaactgaAGTGTTAAGGAAGAGTGTGTGTGTGTCCTGTTTTACTTGATAGTGCTGGAGACCCGCGTAGGGCGCAGAGCTCTAGGAGGCCACAAGGGGGCGCGCTGTCCACCTGCGCCTTCCCAGCCCAGAGTTTCGGGAATCGGGGCTGGGTGACTTGTGGCATGTCGTTCTCTGTGTGTCCTGTAGGTGGCGCTATAAACCCACAGTCAGGCGTAGCCCTGGGAGTCCCAGGCTGGAGGGGTGGGGATGGTGAGATAGGAGCGAGGCCTCAGGAGTGTCCTGTCCTGGAGGGGAGCAGTCTCTTCCACTACCCCAGGGAGAAGCCGTGGCCAGTTCTACCAGCGTGGCTATCCCAGAGGCAGCTCGGGGTGT…
>TCONS_00023666
CCGGGCAGCCCCCCCGGCCCGTGGGGTTCGCTCCTCGCCCCATCCCCACGCCGGCCCGGCCGACCCCACCTCGCCGGGCCTGTTGTTTGCGCGGGGGGGGAAAGTGCAGAGGCCGGGTGACTCGTGTTGAAGGAGAAGACAACAAAAATTTTTTAAAAAAGGAACAGATGACTTCATTCTCCTCGGGAAGGCTCTGTCCTACGTGGACAATTTCCTGGGGACTGTGGTGAACAGCCCCGCTGCCGCTGGAAGCACAAGAAACTAAACCGGATAAAGACCAAAAAATTCTCGGTCTTGCCTGAAACCCAGCCAGGGGAGGCTGGTGGCGCGTGAACCGCGAGGAGGGTCGAATTCTTCCACTCGCGCTTGGGGCTTGGCTTCCAACAAACCTCCCCACTT…
>TCONS_00023671
caaaattattcagttacacatatacctgtatctatctttttcaaatctcttctAACACTTCCCTCAAAGAGAAGAGGATGCCAACACCAGTAATATCATCCCAAGGGATTGTGTTGAAATAGAGCCATTTGGGACacttccctggctgtccagtggttaggacgcctagtttccaccacagggggcacacgtttgatccctggttggggaactaagatcgcgtgtgccccatggcacggccaaaagagaaaCAGCCGTTCAGGATCAGGTGCTTCTCAAGGCGCCCAAGTCCTTAGGAAAGCGGGTTTCTTACAGAATTAGAGCACCCTAAAACAGTGTTTTGATACCACATGGAAGTGCCCCACTGACAGGAGGGGATAATTCCCTTTCCTGAGTAAG…
>TCONS_00023677
AATATATATAACTATGTATTTAACTATGTGTATATTCTTTTTCAAATTCTTTTCCCTTATAGATTATAACAAAATATTGAGTATAATGTCCTGTAATTTAATGTAACTTAACTTTTAGTTAATAAAATCCCATGATACTGATATATTGAAATTTGCTAAGATCATTCAACTGCCTTCAGTATATTTTCCTATTAAAAACAGTGCAGATTAATAGTCTTCTATGTGTTATTTTCCATCAGTGTAAGTATATTTGAAGGATAAATACCAAAAACTTGGGTAAGTGTCATCAGATCACCCTCCAAAGAGGTCTGACAACTGTGTTGTCACCAGGCACGTATTGAGTTCTCCTTAACTGTTTGTAATCAAATGTTTCAATATCTGCTCAACAATTGAGTGTTg…
>TCONS_00023678
AAACTGTCATAATATGCTGCCCTTTTGGACAGGGGCTGTGCTCTCTCTGCTCCACTGTTTGCCTTACTAAAAATCCAgacttgcctggtggtccagtggttaagaccccatgcttctaatgcaagagatgaggtttcagtccctggtcagggaactaacatcccacatgctgcgtggcatggctaaaaacaaaaaCGAAGACAAAAAAAAGAAAACCTTACTGAGAATCATAATGTGAGACTTGTGTTAGTTTAGGAGGGCATAGACTATTAAGAGTTGATTGGTTTTGTAAAATGTTATAGGAGCATAATAAACAGATCTGAAGCTTCGATAGGCGTAGAAGTAAAACTAATGTACCGATTCATAGATGAAAAAATAAAAGTAAATGGCCACTGATGG…
>TCONS_00023683
AAGAGATCAGTGACTTCAATctggagaaggaaatggcaacccactccagtattcttgcctggagaatcccatggaggagcccggcaggctacagtccatggggccgcaagagtcggacttgactcagtgactaaACCACCACCACCacaagaacatcgtgacctgaccacgccctgacatcaagaacaaagactctgaccccagaagtaaccaggccactccctcagctttcctagaaaagcactttgctgagttttctgggtgctcagcattttttgtttgtcttttctccttgtgtggccctgcaggaaggctttctctCCTCAATGTGTGTTAGGAGCACAAACTTGTAATCAGTACCAAGATGATATTCTAATCAATAATAGAATCTGTTTTTAT…
>TCONS_00023705
GGTGCTTCCTTGTATTGTTGTGTTTTCCTCTGGAGGGGAAGTGACCAACATCAGCCTTTCCTCCCAGCAGACAAATTCCGTGCACGAAGCTACACGTCAGCTCTGGGCGCCCGCTGGCGAGCCCAGCTTCCGTCTCCTGCCCGCGGGGGTGGGGGTTGAAGTTGTGCATGACAGCCATCCCAGACCTTTCTCTTTTGAGCAGTGGGCAGTGCCTTGCAGGACTCCCTGACGAAGGTCTCTTCTGAATCCAGTTGCAGCTTGCATTGAGGGTGTTGTTATTGTTGTTGTttagtccctaagtcatgtccaaccctttttgccaccccatgggctgtagccaggcttctctgtccatgcgatttcccagacaagaatactggagctagttgctattccttt…
>TCONS_00023707
CTTGGAAGTGGGGGCGTACGGGTAGCTGGTTGGGTCTGGGGTTCGGTTAGAAAGCTCGTTGCCAGCCTCATCTCTTTGTGTCTTCCTAGAGGTCTCAGAACCTCGCCTTCCGGTTACCTGTGTTTTCCCCGGGCTGGGAAATCGTAGTCTCCAAAGACGCAACTCGGGGGCGGTGCACCTGGGGCGCAGGGCTTAATTAAGCCGGAGACACCTTGCAGGACACATCCCTGGGTCCAGGGCTCCCGGAGCGGGGACGCCACTGGTTGTCATAACCGGATACTTTGTCATCCCCTTGGCAGCTGAGCTCTGGAAGGTGGGCTCTTCGGGGACTGGAAATACGGCAGGTTACACTGATTTTGGACGTTGCTGGTTTCCCAGGTTGAACCAGAATACTTTTCT…
>TCONS_00023722
GGCTGGTCATTCTTTCAAGTTATTTTAATAATTGCTTTGTGGTGAGCAGTGGCCCCTAGGAAAAATGTGGAATGTATATCTGAGTTTGCCATTGCATAAGTAAGTCCTTTCCTATTAAATTAAGGGGTGCATCTATCACTTATAATGTTGTAGGCTGGCCTTTTGATCCTTCATATGGGTAGATTTGAACATTTTGATAAATTTCTTGTACTTTGGTTTGAGAAATTTCTGCAATTTGGCAAGAGATTTTTTGTATAGGCCAGGATTGGGGCCATAAGTGTTTGGAAATAATAGTAATATTAGATCCAGTGTCGAGGAAACCAGAAAATCTTTTACCATTAATTTTGATATTTATATTTGGTCAGGCATATTCAGATACCAATGATGTCCATAAGGATT…
>TCONS_00023731
CTGGCCTCTGGTTTCCTTCCCGGAGAGACTGTTGGTGACTGTACCAGAAAGAGCCCACCCACGGGAGCAGACCCCCGGCCGCCCCCAGACCTCCCTTTCCTGTGATGGAAAGAGGAGGCTTGGCCAGCTTCGGTCCTTGCCCTGATCTGTATTAGCACCTTTAATTCTTGCAACAAGCCTCGAAGCTCAGTGTTTCACGAAGAACCTGGGTTTTACGATAAATCCCAGGTTCCGTGTTTTGCGATGAACCGCAAGCtgtgatggggttgaagggcgtcgctccagaactcacgtccaccaggaacttcaggatggaatcttgtttggaatctaggtctttacagatgtgagctgttcaggtgatgctggaacgggggctaatcttatgtccggtgtcct…
>TCONS_00023760
GTATAGCCAGCCAGCCTGGGTCGTGAAGATGAGCACCCTCTCAAAGCCACATGCTGCTGTGATGGGGCCAGGCCGGGCAGCATAGTAACTATCTGCATGAATTATTTCACGACAGGAGGTCCTGGTAGGAACCCTAAACTAACTAGCCACCACCAGCCAGAAGAGTTCAGGAAAGGTCAAAAGGAGATGCCACGTGTCCCACCACCTCCCAGAATCCTTCTCACTGGAATCCATCTGGGCTGAACAATGCGTGTACCGCTAGGAAGGACCCTGGATCAGAAAGATTGCCAGAGACAACCCAGAAACTAATCCTATCATCAGTAAACCCGAGCCTTTGAGCCACGTGTCAGAGCAGTCCACCTGGGTCCCCTCACCCTCCTGCTCTCTGCCTGGGCGCCC…
>TCONS_00023785
TGAGTATTTCAGTTAGAGTAAGTAAGTCTTTCAGTCAGTAAATATTCAGTCACTGTTCAGATTTCTTAGGAACAAAATCTCGTCTCTTTGCCCTTGATAGGCATCTGTTAATTCTCAGTCCACTGATTTCCACGTCGCTGTTTCCCCTTGCACTTGAGTTTTGGAGAGATTGGTCTGTCTGTCCCAAAGTTCCCCACAATCACTCTTGCTGCCCCTCCCCGAGACACTGCGCACCACGCCCCTTGTGCTCTGCTCCCGCCACCGACGCCTGAGGTCTGCAGCTGCAGCCTGCCTGCGTGATAGCCGCTTGCCGCGGGCAGCTCCTCAGCCGGTGAGACGGGGGCTGTGCCGGGAGCCCGCTGCAGGGGGAGTGCGCGCTGGATTCCCAAGGCTTGGTGC…
>TCONS_00023786
gggcattgttttaggaattcacattttaaaaagaccaccctggctgctgtgtgaagggtggctgggtgaaagctggaggggagcagggggccagtgaacatgctTGGCCCCGTGGTGGGTGGAGTCCAGGCACGTGTGTTTGAGTTTGTTTTGAGTAGATGAGTTAGTTTCATGGTTCAGATTCTAGGAGTATGGAGTGAGGCATCCCCCTCTCTCGTCCCCCAGGCACTCGGTTCTTCTCTTGGCAGGCTACCAGCATTGTAATTACTGTGTGTGCAGACGTGCACACGTGGATCGTTAGAGCTTCTACTGTGGACCTTCTTCCGACCTACGCAGATGCAGACCTGGTGGTCAGACATACCCCATGTTTCTGTCCCCCGAGTCAGCCGTTGTCTCCTC…
>TCONS_00023806
CTGATCTGTCCCTCAGGGCACCCGGCACCGGCCCACTGAGCTCCCAGCCCGTGACGCCAAGGAGTCACTTGGGAACCAGCCTGCCCTCTCTCCTGGGTGTCTCGCCCCGACTTCAGGCTGCCCGCTCACGTGGGCAAGGCTGACCCCTTGACCCCTAGGCCTCCACACTGGCTGTGCTCTCCCCTGGGTCCACGCCCGGGGAGGGGTCAGCAGAGGCCTTCCCCCTGTGCTCAGAGAAGTGCCCAGTCCCTCCAGGCCTCTGGCTCTTGGCCATATGGCCCGTGAC
>TCONS_00023872
AAGTAAAAATCTAATATTAAAATATAACTTTAAAAGTTTCAGTTGGTGAATTAGCTGCGTGGTCACCCTTTGGGAAATATtggtatagggaaaagagaattgctgtggaatcaagcctggtttggaatcctgactccatcacatatttgcgtgagcacttccctgattctgtttctggattataaaactggagcaattaatactgaaagagttgatgtgtgctttaattaaatgattaagtttgtaaaTTCCGCTCTCTCACCATCCGCACCCCGTCACAGGTCATCTCTGCAAGAAGTTACTTTCATTTTAGTGTCATAGTTCTTGGACAGTTCAGCTAGCTGCTTGGGGACCAAAATTGTCCCTTATGTTAATTGTATATTTATTAGAAATTAATCC…
>TCONS_00023876
CATCTTCTCGGAAACTGTAAAGCCTTTGGATGATATGTGAAATATTCAGGCAATATCCAGTCATCCTGAGTTTAAGTCAGGCTCTGATTTCTGTGACCAAACCATAGATCACTAGCTTGTTTGACATCCTAGACGATCATCACTTTAAAAGCATTCTGCTCATTACTGAGGAAAGATGCATTTCTGTTACCCAGAACATTCTCAAGGAGCCGTAGCTTGGCACTTATGTATCAGTTGTTCCAGCACGACTGTAATTAGAAGTTAATCAGACTTTCTGTGGAAATCAAATTTCAACACCTTGGGATCATTGGAAATTCTCCATCTCTAGTCCCATTCCTCCTAACAGTGACTTTTTAATGTTTTTTATTAAAAAATTGTTAGACTATGATCACTAGCTGT…
>TCONS_00023878
GGCAGTCATCTGCAGGGTGtagcctggtgggggtgttggcagtcatctgcagggtgtaacctggtggggacactgagcaaagaggacataggacatccctgtaccacctttgtaactcctttgtccatgctcatctcaaaacgaaaagttaagaaaGTCAGCCTAAGATGACATAGTTGCTCTTAAGTAGGAATATGCCAGCCTCAGCAGGTTCCTGAGACACAGAGGTTTGAGCGCAAGAACTGAGAAAGCCTCAGACACACTAGGATAAGTGGGTTGCTTTGTTTCTGGAAGACGGTGACTGGAGAGAGGCAGGCTATGGGCGGCTACTGATACAGAGGCGGATCAC
>TCONS_00023906
ATGCTCTTAAGTTTTACCTAATTTTATCTGTAAATTTTACACAATTACAAATACATTTGCTATTGGAATTTTGGCTTACTGAAATGATCTGAAAGTCCATAAAATCGTATCTAGTTACATATTGAAATGAAAGAGTACTGAAgagaatcttagctaatcaggtataataaaacttagcctaaaactacacaaaagtcaatgtggctttgatatgggaataaactgagagatcaaaggtgcaacataaaaaatccagaaacgtgcccataaatatataagaatatattttacagtacatataatatttcaggtcagtggtgaaaaaaatgtattactcaatattcctcttgtggcaactagctcaccattcagtcaaaaaatttgaagcccaaactctac…
>TCONS_00023911
CACGAGTCTAGGCAAAGATTGGTCTAACTCTGACAAAAGGCCCATCTTTGTTCCTGGCTCAGAAAAAACAGCCAGGCGTTGGGTATAACACCACCACCACCCTGTGGTAATACGTTGTAATTCAGGGTATTTCATGAAAAACAGGACAGCTGATGTGTTTACAGTATGAGCGTTTTGTTCCTTCTTCTTTGTATAACAGTATAATAGCACTTTATAAAATCATATATTTTTATCCCTTTAATATTAATTAGAAAAACGTTTAGGAACTTCTAAAGGAGGAACACATTAAAAATAACTTCATAAAATAACCACAGTCTCAGGAACGTGATCCTCCCTACAGCTTTTCTCAAGACAATTACAAAGCAGTGTAGGGGACAAAATACTTTCATAATCATTAGA…
>TCONS_00024058
ccaagtgacatgcaggatcttagttcccgaccaggatcaaacacatgcccctgcaacgggagtgcagagccttaaccaccgtactgccCAGTCCTTGGTGGTTCTTACCTGACGCTGCCCACCTGGTTCAGGAGCAGCCCCGTTATTCACAATTGACTAATAAGTCTCCTCCAGGACTCAGATTCTTTCCTGGTGACTGAAGACAGAAGACACGAAACTTGGGAAACACCTAGAGTATAAAACTGACCTGCAGGGAGAAGTAACCAAAAAAGCTCTGCTCTTTGCTTTCTTGATCCAGTAGTAAAGAGTTCTGTATTTCTGAAGCTTGAGTTGGCAAACCTCCCATGAATGTTTTCAAGAGGCAATGGCTTTGCATGTAATCATTTGAGTGCATATTAA…
>TCONS_00024119
ttgggggttatttctttccatttattatgtgcgtctacctatgattttagttaattttcatagtcatgcttgtacacaacagatacgtttatattccttttttccattacagcatacattttcccacattgctgtaaatgctttatgatcataatttaaaattgctgcatagtattacatggaggaaattttctgtactttgcccaagcattcccctatATAGGGTCATATAGCATCTTTCCTTTTTTCATAGAGTGGGTCATTTGATAACATAAGATATATTTTTTTCCTTTCAGAGTCTTGTTTTTTGAGGAGAGGAGGTTAAACTTGAGGATGTAGATTTCAGCTCTCAGTTTTACTGAGTTTCAGTTTTACTGAGAGGCACAGTGGGAGGGAAGG…
>TCONS_00024177
GGGAAGTCAGAGATAATATCCTGAATTTTTGCACTACTTAAACAACTCCTTAGTTGTGTCACAACAGAATTAATGTAGGGAAACACATTCAAGGAGTTACTGAAGATCGGAATAagatggtgcacactgtaaaaatgctttctgtaataggttttcaagtatttaaagactcattcactctctggcctcctcctGCATCTACACTGTCTTCTGGCAACAATAAAGTTGTGCAACCTATGCATGAAAGCAGTTTCTAACAATGCAAAATCAACAGCAGTTTTCCGGTCATTTCCATTCCCTCCTCCATGAAAATGAACAACATTTAGGTTATTCCACGTGTTTTTTCCATGCCCCCCAAAACAGTTAGGTTGCCAAATAAAACTGATCAGGTAATGAATT…
>TCONS_00024191
TGGAAATCAGGCAGTGTGGCACATGGAAATAACACAGTCTTCATCAGTGAGACAAGATTGCCACTTTTTTCCTGTTTTTGTAAGAAACCATACAGACAGGGGCTGGACGACGATTTTTTTGAACAAGTTAACTCTATGGCATAGTTAAtgtgcatggcactgcgtgctttgctagcattatcttgctagtaaccataactttttgatgtagtcagtgtgatggttgccattcctcagagagaaaactgagcgtccagaggtgggaggtgacagtgagcagcagaaccagaatccgaatctgctggcctggctccaTTCCCCCTCACTTCGATATCTCACTGAAAGCCCATTACATTATATTTGGAAAACTCAAACACATAAAGGAGAAAAATAGTCACC…
>TCONS_00024235
CTTGCATTCTAAATAGCAAAGCAATGACAAGCAAACAATCGAACTTAGTGTAAGTAAGTAATAAAGTGACAAGGCTCTCCCTAAGTGCTCTCCTCTGACCCCGCCTTCCCCGTCGTCCCGGACTGACTCAGTGGACAGTCTGAGGTTCCCGCCCAGGGGAATAGGTTCCCACGGAGGGCACGAGGGTTGAGGCTGCCTTCGGGTCTCAGGGTGCGTGTGCATGAGCAACCGTCTTCGGCCGGCGCCGAGCCCCCTTCTCTCATTTCTCGTTTTAGGTCAAGAATGGAGTGAACCCGGCTCGGGGCGGCTCGGCTGGCCGACGGCGCCCCACACCCCCAACCCCCCTACTAGTCTACACCGACCCCCGAGGCTCAGCTCGCGGGTGCGGACAGGTGGGTT…
>TCONS_00024370
ATTTGTTTGAAGGGATAGGATTTAATTTTCCAATCAAGTCCCACTTGGGGGAAACACTTCATTATGTTACATGCGATACATGACTGACCCAAGGATTATTTCCTGACTACCATGCAATATCAGACTTTTTTGGTATTTCCAGAAGGATGAAATTCAGCCATCCAGAAGTCTTCTTTTGTTCCAATGTGTTTTATTTACTTAATGAAACAAAATGGTCCTTGACTAAGCCCGTGGCTACGTCTTCTTAATCAGAGGCCTAAAAGATACATTTTTATATAGTCAGGGGGGAAAAAACCAAGCCATGTGCTCCAGATGGGTGTCCCCTTCATGGAAACACAGAAGCATCTCCTTCCATTTCCCATCTGAAACCGGACTTGCC
>TCONS_00024371
AGCAAATGTCCTACATTTGTACAATACTTTCCAGAAATCCCATCCACTCAAGCATCCAGAGTGGTACAGGGTGGAGATGATCGCAAAACAGAGTAAATAAAGGTCCTATAGCAGATGCCTGCCAGCTATGAGCTTCTACTGACCGTTCTCCAGCCCTGCAGACTAAACTCAATGAGAACACGAAAATTGCCCAGAAAGCCCTTTTGCCACCTAAGGTTTTAATTTTATTTTGAGAAGAAATGTTTAGTCTTGGTTTGTGATTAAAGGTCAGAGAAGGAGCACATTTAGAAAACGCACTAGGCTTCCACCACATTTTGTATTCAGGTTGCCTGAGGGAGAAGCCAGGATTTATAACTTTAAAGCATGTAAATTTTAGAGCCCGGCTATAAAAGGCTTTTT…
>TCONS_00024458
CCTTTATTACCTTGCCCTAATTTCCAGAATGAAGTTTTAGAAAAATGGGCTGGGATGACTTTCCCCACCTCCCAGGCTTCCTCTTCAAATCTTACACTCCTCAAGTGTCCCTATGCATAGTGGCAAATACTTGGTGCTTGGAAACAGATTATGGTTATCGCCTTGGGAGAGGCGTATGACCTCAAATAGAGGGATGGGATGTAGGAGGCAGTGGTAATGTGAGGTTAGAATGAGCAAAGTCAGTCTTATCCAGAGGACATTTCTTTGTTGGCAGACTTATCCCAGGCCACCGAGTCCTGAGCATTTCCCCTGTTGATTCAGCCCAGCAGACACTCTGCATGACTGCCGTCCCATTGTCCCCCTTCCCTAATCTCTTCCAGCTTCCTGTATCCTTCATCC…
>TCONS_00024501
TCTCTGTTGCCTATTTCAGTAGCATTTATGGGCAGGTGATGCATCCTGCGGTTCTCATTACAACTCTTCTACAAGTCTCACTCCCTCTTTACCATTGACAATCCACTTTTTGTAGTTTTCATCCCCATTTCTTTAAAAGAAGAGATGAAGTTTTCTAAAATCCGTTGTGgaacttcccccagtgatccagtagtccaagtgcaggagacccaggtttgatccctggtcagggaactagatcccacccatgccgcaactaagagttcacatgctgcaactaatgattccacacaaagtgctccaacaaagatcAGAGATCCTGTGTACTGCAACTAAGAATGAATGAATGAATACACAATTTTTAAACAGTAAAATCCCCTGTAATTCAAGGATTCTGCG…
>TCONS_00024533
CGGAGTCACACCCCTTTCTCCACGTCAGGGGAGTCCGCTGCTCAGGGCCCCTGTGTGGCTACCACATGGCTGTCACATGCCTCCGATCACTTGTATTTTATAAACCAGAGCGGAGGGGACTGGGGAGCCAGAACGGCAGGTCACAGCATCTTGTGTGGGTCTCACCCTCACCTGGAATGCAGAAACTTAGATTTTTGCACCCGAAAACGTACTGCTGACGTTGCCTCTTCATGGTCCTCGGTCTCCCGGGCTTGAGACATCAGTTTCCTTGGCTGCCTTTCCATCTCTTGCCTCCAGTATCAGCAGTTTAGCGCATCCTCCCCCACCGCCCTGTCTCAGCCGTCTTTTCTTCTGTGCAGTAACCTTACTGGCTTCTTCCAGCCTCTCCCACCTCCACCT…
>TCONS_00024838
GATCCATTTAATTTTACCGAAAGTCTTCCATACAATATTTCGGATTTGAGAAAGATACAATAGATAATATCAGTTCTATTTGATAGAATCACATAACACGcatgcagcaaacacctactagaatgtgagctgctctgctagaagctttgggaaataaaaagctgagtaatgcataggccccactctctgatagctcataatcaagaggcaagacaaagcaaaggcacatgtaaccacaatacaaAGTGGGCTGTGAAAAGCTTTTGGTTACTTTCCATAGACTAATGGAAACGCACTGAAGGACTGCATGCAGGACTGTAACTGCATTTTACAAAGATCACCTGGCCAGCAGAATGGAGAACAGATTTAAAGGGAAGAACTGAAGCAAAAAGCATTAGG…
>TCONS_00024839
tgaattggtagaaggagaagacacaattcagtacatTAAGACATCCTGACATGGGACTTTCCAGGAGGGAGACATCAATTCCAAGATGCTTCCGCAGGGACTCTCCATCACAAGCGTGAGAGCTGCTTAACCTGAGTCAAGAGAAGGATGGTAAACTAAATACAGGACCTGAAATAGTGCTTCTTCACAACCAAAGTATGACCTCTTCCCTGAAGAAACCACGTGTTAGCAGCACATGTTCCTCCTACCACCAGCCCACCCTACTGCCAGCCTGGTGATAGTTGGGGGTGGAGGGAATAACAGCATGAATGCCTTAGGACTGGGCTTGAATCTTCTGTTTTGGGGGTTTGGTGGGACTTGTTTGTTGGTATTTATACAGTGTTATACAGATAACATTCT…
>TCONS_00024864
TGAGCATGTGCAGAGCGGCTCGGCGGCGGCTGCTTCGGCGGGAGGCTGGGCCCGGGTGCTGATGCGAATCGCCCGCTCGGCCTCCGCCTAGCGTGGTCGTCAGTCCGGGCCGGGGCGGTAGGGAAGGAGCCGTAGCTTCTCCCTGCGGCGCGAGGAGCCGGTGCTTCGGCACGCCCCCACCCCCTCCCCGGGTGTCCGAGGCGCCCTCTGGGC
>TCONS_00024871
tttgtacttctacctctgtctcaacatctactttccagagaacctaacctatgacacaAATCATCCAATTCATTCTACttttataattttttaaaaaattataGTTAATCCAACCATCCCTTCTGGCCCAATAACTTCTTTGAAACCATCCCTAGCCACCTTAATTTAATATGATCTCTCCCAGGACGAATCGTTTACATTCTAACAAGCATTTTTCTTACCATGGTCATCATTGATTTAGCCCCTATCATTTTATTTTTTACTGCACACGCACTTTAGCCTCTATGGCCTCTTTAGTACTCTGTTTCATCAGTTGCTTCCTTATCTCCCATTTCCACTCTTGTGCTCTATTGAGTCTTTCCAACTTGtcactcgacaaatgtttactgaaggtctgct…
>TCONS_00024872
cattttcaaaagttaaaaaaaaggtgaaattaattttaataatatattttgtccacatatccatagtattatcatttcattgtgcaattaatataaaaatggttgatatatcttactttgttgttgttattaagtctttgaaattcaatgtatatttttccatctacatcacatctcagttcagacaaactgcatcacacgtgctcaatagccacacatcactagtgactttggtcctggacagggcagCTTGCAAACTTCGGAGGGTGCCTCTTGTGGGCATTTGATTGTACCTGAGGACTGTTGTTTCAGTGTTATTAGTCGTTTCCCTCTGCTCAGATTCCAGCCCCCAATAAGAGTGGGCTTGAATTTCAAAAGCCCTAAATAAGGTTCTGCATG…
>TCONS_00024873
TGTGCTTGTGTATGAATATGTAATACATGTATATATGCAACATATAGCATATGTATCATCAACCTTCATGCAATCAGTAATATATACTGAATCTTCCTCTTAAGAACACTTAGAATCTActcactgtcatgcaacctagactatacactgcagccaaagaaatccataaaagcccattctaatcatatcactgcttacagccctttactgacttcccatttctcaggatgaagaacaaatttattaacaatgatgtctaACCAAAattaagtgtgttttatgatattaaaccctgtgctatgtactttattatgttaatcatcacagtttagcatctccattgtacagctgaggtaattcaggctttgagggccaaggcatggcagagattgaacccag…
>TCONS_00024884
CTTGGAGGCAGTTTTCCTCTCAAGCGTCTAAAACAAACCCATTTTAAAAATTACATTCCTACTTCTTTCATGTTTAAATCAGTGTTTTACCTTTAGTGACACTGGTTATCCTTCCTTAAAGCTGTGTCATCTTGTAGCTTCACCAGAGCATCACGGGATCCACAAGTAAGACCAAAGTTTGTTCGAAGCTCAGAAGAAACCTGGAGGGCAGCCTCTGCTCTCAGAATGTGAAAAGCAACAAATTACCCTGTTGGAAAGTATGAACCCTTCTGTGGAGGTATAAGAACTGTACTTGTGCAGGAATCCCTAGTGTAGAAATACGTTGTTTCTTTTCCATCAAACTTAGCTTCTCAGCCATCTAGATTCCTGCATAGTAATTTGGTTTTACTAACTGTGGCA…
>TCONS_00024890
CTCATCATTATCCCCAGCTGCTTGATTTGCCAGAGAGAAGTGGTTCATGATGTATCTTCTGGGGATTTACAGGGAAAACTTTGGTCCTCTAATGAGTTCTTCCTCTTAGTCAGGTACAAACCTCTCTTCAGTGGAAAATAGTGCTCAATTTTCCACAGTCTGAAGCAGTTCCTGATAGAATTTTCTTACAACCACTTTAATGCTGTTGCTCCCTGTCTATATTTCCTGTATCTGGAAGCAGGATGGAGTGAAAGATAAGATAATCTACTTGTTGGAGACTACGACGATGTAAGAAACACTAGTTCTTATCTCCATTTGCCAACAAAAAACCCAAGTTTTGAAAGGCTAAGATCTGATCTTTACTGTCAGTAGCAGAATAATTAATTTTATTGAATAGAC…
>TCONS_00024896
TGTGTGTATTGAACGACCAGAAATAACTCAGTGACATATTCTTCTTGCTTATTTCATACATATTTCCAACTTATGACTCATTGGTTTAAAGAGGACAAATGTGAACTAAGAGCAAAACAGAGGACTTGATGTACTTGGGCCTGAGAGGAAGATGAATCACTGTGCTGCTGGCAACGTGTCCCACTCAGGGCCGCCTGTCTCATGGGTTTGAATGACCCCCACTGTTCCCCGGCCGGGCCCCACTCACAGGCTCACATGCAACCTCACACAACCACACATCCAGACACCGCTCGCTTCTTACTTTAGCAGCCCCGTGGAACTATTTTAGGTTGGAAGGCATGCTCATAATAAAGAGACTGACTGTCTTGGAGGCTATAACGTGATATTGGAACACGTCAG…
>TCONS_00024897
CTGAAATCTGTGAAAAGACAAAGTTCTTAAATGTGTGAACTTTATTCTTATAAAAAACAAATTTTCAACATGGCATTAGACCATTAAGCAGTAAATTATAGACCACTGAAGTGACAAGCCATGGATCTTAATTTCCGTTGGTGTAAGTTTGAACGTAAAAGGAGCCAATGTTCAATGCCAAGCAAGGGGGAAGTGTGGGAGGTGATAACGAGGATACACTTATATGTCCTTCTGACATGACAGCAATCTTGaaacgctacgtgtatgagtttatctaaatgtgaccattattacatgctggagttatcactgctttctccattttacaaatgagaaaactgaggcataaaagggttaagaccacacagctgctaagtggcagagGTAAAGGGTCCATAC…
>TCONS_00024898
GGAGGCAATTTCTTGAGTGTAGGATCCTGCTCCTTCCTACTGCTTCTCTCCTATTTATTCAGGGAATCTGATATTGCTCCCAGAGTCTATATGAAATCACCTTCTTCAAAAAAGGAAGTAGTCTTAAATTTTGCAGACACTCCAGGAGTAGCAATTTGGGGAATCCTCATTTACTGTGACTTTACGACTTTCAGCAGGAAGAAACAGAGACATTGACAAGCATTTTTCTAAGTCTGTCTTCAGGATAAATTTGGTGGGATCTATATATCTTTGGGTAGGACTTTACCCTTGTGTGGTTTTTTGGTGCATATGTGTATTGACTGTTGTGGGGCCT
>TCONS_00024902
AAAAAGGAAAAGTTACCTGTCTTCTTAATGATATAATATGTAAGCACTACTCTGGTGACATACAGAAAAAGTTCCTAGGCATCCTTTAAAAAATAGTGAAGCCAGTTGATACTGACAATTTGTCTACTAGGTGAATGTCTCCATATGGGCTAACATTAAAATAATCATAGTTTATTCTGTGAAAAAATTCTTGAGCTCATTGAGTAAATGAGATTTAAATACATGTAGCTAGGTAACATTTGAATAGTTGTTTAAAGAGTGTAGAGAAGATATTAAAGGCAGTCTATGTATATTAATCAGTTTTTAAAAAACCAAATAATTGCAGTAGGAATTCAGAGAAGGGACAGATTATTTCAGACAGCCTTGGTCTGGAGCATTGTCACTTTTCAATGAGAAATT…
>TCONS_00024903
TATGAATCTGATTTTGCCCATGTTTGGGCAAGTTGATAAGTTTCTAAGAATTCTTTGACATTCCAGGCGTAATGTTTGTTAGGGGCCTGCCAAATCACAAAGCACATAAGGCAGCTCATGGCAAACTGTTTGCCTCAATATTTAGCATCATATTCTCAAATGGACCAGAAGGGCCTGCTGGAGAACACAAGATATTTGGCAGATATTTCAACCAGCACTGTTAGCTCTATGTGAAAAACAAGGATAAAAGCTCCACCAGGTATAGGATGATCAGCAATAACGTCGTTACGTTGATACAGGCACGATTTAAGTAGGGCCTGAATTAAATGCTTTATCAGATTCCACAGCCCCAGTAATGCAgccttaaataataagtatttatttagcttacaagcctac…
>TCONS_00024905
GAGAACAGTAAGACATGGCATTTAGGTTTCCATGGTAAAACCTGGATTACTAGAAAGACAGTGACTTTTACACTGAAGTTTCTGAAATTCTGGGAGAACACAATGAATGGTTGGTTACACTATAGTCTGGTGGCCAGTTCGGGGCTAACCAACTGTGGCCAAGAAGGAATAGTTATAACCAAATAGTTGGGCAGTTCTAGTGCAAACCACATGGATGAAACAGGGTGGACAGGACAGTTACTGGAGCCGTGAGGGGGACTGGAAATACCACCATAGATAATTGATTCATTAAACTTTTCTACTTTCCTTAAAATGTAACTATTATTCTATTCTTCTCAAAAAATGACCTTACTTTCTATCGTGAAAATAATATGACCATGTACATAAAACTTTA
>TCONS_00024910
GTGAAAAGAGAGGGAAAAAGATTTCTTTTTGCCTGGAATGGCAAGTCCTTCCGGATAAACTTGAGGGGACATTTCCAACTCTGTGTATTATGTGGTTCTCGTGGAATGTCTTAATTCTGAGAACATCGGTTCATTTCACCTACTTTAAAAAATTGCAGCAGACTGTCCTTATCAACATCCCTTGTTATCCTCACACATACCTATCTGACCCTATCTGCTTTTTTTAGATCACTCAAAAGATCTCTCTGCTGTCATACTCTTTATTTGAAATGTTTAAATATTTTTATCATTGATGATAAAATCCCTCattttaatattaaatataaattttGGTTTGTCAAATCTAGGGACCCATAGGTTATAGAAAATCTGAATGCCTGTAAATAGTAATCAAATTCC…
>TCONS_00024913
attttagtatgccattgtcagccactgatcctctgtaaggcacagaaatattccagaaattgATGAAGAAGGTTTTGAACACTGTGGCTTTTTATTAGCCCATAAACATCTAAATGAAGGCATAATTTACTGAAAATTGAACATGCTGCAAAGCGTTTTTCTTGTTAAGGATCCTCAGATTGGAAAATTTGATAATTGGGTCAACAAAGTCACACTTTATAATATAGTACATGAAGCTTCCAGAATTTAAATAGGTTTACCAAGACTTTTCTAAAAATGGAGAGTACGAGGTAAAAACCTACAATGGAGAAGGAAGAGCTTCGCAGAAAAACTAAGTCACAGTGTGCAGAGAGTAATTATATTCCAGTTCTCCTCCTGTAGCATGTGTGTTAGGATTGG…
>TCONS_00024914
GTTTTAAATACACGTTTTAAAAACTGATAAAATACATGGAAATAATCAGAGAAGAAGAGCTTGAAAGGAGTGGCTAGAAGGACACATTTGCTTGAAGTCACATAATAAGCCCTTGAAAATAAATAAGACTCCGTGTTCTCTTTACTTCACACCTAATTTATCAATGAATACATCCATAGTTTCAAACGTTGGATTCAGGAAATTGAATTATTACTAGTCTGGTGATTAAACTGCCTTACCCATCTGCTAGTATACTGTCATCATTATTTGAGCCTAGCTCAAGTGATAACAGCCATTATAAGTCACTTTCATTTATTAATAATTACACTGCTTATGTAATTCAAGCACTGATTGTATGAAATCTTTTAGAAAAAATAAAACCTTGAATGAGACTTTTTT…
>TCONS_00024917
CCAAGTCAGAAAATATGCTGTATAAATGCTGTGTATAGTAAGATGCTCTGGGTGGAAATACTTGAAATTAACTGTAAAATCTGTCAATAATGTTACACTGAAATTTAATTCATTTTATTTTTAAAAGTACTTTAGTTTATTGAATCAATGCATTCTTGATTAAAAGTATGCCAGAAGGAGAATCCCAAGTTTAATAAAAGGACTGAAAATATATCTACCCTCTTCTTTCAGAATTCACCCTTGCAGACAGGAAAAGGAGAAACACAACCCTAAGTGACATTTTGTTATAATTTGTCAAAGTTCATAATCTCCCCCTAATTTACAAACATGGAAATTAGACAGCAAAATAGCAAATAATTCAGAAAAGTGAAGAAGGATCAGAATTAAATGCTTACACAG…
>TCONS_00024918
CTTTTTTGCCCTATATGGTGTCAACATTTTAGGATTGGTTGCCTAACATCATTTTTTTCTCAGTGATCACCCTCAACCTTTGCAATTCATTGTGTTTGGGTTTTTCAAGTACTTTTCTTGAAGACTACCTCGTGTCACTTCACTGCCCACCAAACAAACACACATTAGACTTTTGATGGCTCCAGATATCCAGAGAGTAAACTTCAGTTTCTTTGGCACAGTATCTAAGGTGCTTCACTATCCAGCCGAACTACCTGGCATGACATTATATCATAGAATTTATGCACATGCCCTTCCTATTCCTGGACTAGAATAGACTCCTGGAAGTCCTGTTCCCTAGTTAATTTATCATTGTTTCCCCTGAGTAACATAATGCCTGCCCTGGGGTGTTTACCTACT…
>TCONS_00024929
CTAGGTTTGGCGCAGTCGCTGGTTGTGCACGGTGACGGCGTTTCAGTCTTGTTCAGCTCTCCCTCAGTCTGGATCGTGTGGCAGCGCACGGTTATTCGCAGAAATGCTTGCAATTCATGTCCAGGGAGAGGTCTCTGAGTTTGCTGTGTCTCCCCGGAGGGTCACCTGTGTCAGGGAGCTTGGGCTTGTGTATCGCTACGTGTGACAACACAGGTGCTGTTCGGGTACATTTGATCTCCTTGAGCCTTTGGGCGGAGTTGTGCGTGGTGGGATATTTGATCTGAGTGGATTTTGTGAGCCTCTAGGATGCATGTGCCTGTATTCCGGTGTGTGCATTTTTGGAGCTTTCTGGCATTTCAGTCCCTGGGTGTGAGATCTCTGTGTAGGCGTGTGCACGTG…
>TCONS_00024982
CCTGGACAATTTTACAAAAACCCTAGCCACGATGTTGGAAAGACATTCTTGCCAAGCCTTCATCCATAGATATTCCTGGTTTCCATTCTCTTCTGTGTGTTTTGAAGAAGTGTTCAAAGATTCAAGTGGGAGCCAGATTTGCAGTACTTTTCTGAGGCTCTCAAGACACTTTCTAGTCAATATGGATTGGAATCCTTGTGGAAACCAGTTGAAGTGGTGTCTCAGCTAAGGTTGCCAACAGTGTGTTCATGGTCACAAAAACATGCATGTGTTAACAACTACTCTATAGAATCCTGGTTCCGAAAAGACAAAAGTAAGTCTCTCAACCTCGCCATCAGGCGTTTCTGAATCATCCTGGTGAAGGTGACTGGTGTCCCCAGACATGACCACTCTATAGAT…
>TCONS_00024999
TTTTACTTAAATTCTGTTTTTCACCTTCATGGAACATTTCTTTCAGAAGCCTACATGGCTGTAATTAGAATATTTCAGAAGAGAAAACTCCTTCAAAAACTCCAAAAGATTTCACTCAAGTTTTCAGAGGAAAATAACTAATATGGATGTAGAAAGCACAGTTGGGAAGAAGAGATACTTTAAGAGGGGAGTGCTTATGAGCAAAGGCAGCAGATTTGGGAAAGTGACTATGGAGGTGACTATAACCCAGCCTTAATCACCCCCCTGGTGAGAGACTAATTTATTATTTAAAGGTCTAGGAAAGGATTTTGAATTAATACTTGCCATGTTGCCCAGTCACTGAGAAAATCACGGGCACCCATTTTACCAATGAGGGACCCACTATGCAAGTTTGGACAA…
>TCONS_00025018
TCACAATCTTAGTGACTCATCAGCTGCAGTACCTAAAAGATGCAAGTCAGATTCTGATACTGAAAGATGTAAGTAGTTTATAGAAGTCTGTGGAATTGCTGGCACTCAGGTGTGTTGAAAGCCAGACCTCCCAGCAGGTCACTATGCTTGGATTCATGGTAAGCACCCTCTTCTCCCTCAGTTTTTCACCCCCTTCTTCTCAGAGCTGAGGTTCACGCCTTGGAGGATGAATCCAAAGACCTGTAGAAATGTCACTGTGATACTCTAAGTCACATAAACCCTAAAGTGTATGAAAGTACAACCACAGGGTTATTACATCATCAC
>TCONS_00025030
GTGAATAATACCCTTGTAACATAAAAATGAAAAAAAATAAATATTCAACTTAATCCCCAAATGCTACCCAGAGAGCAGCTTCAGTTAGTCACAGGGCAAAAGCTGGTCTTAATTATTTCCAGTTCCAGTGTAGGTCAGAAATAAGGTGAACTGGTGTGTCAGGAAAACATTAACCACAGCTCTTGATATAATCCTGTCCCCTAGAGCACTCAAGGCAATGGTTATTTACTGTCAGACAATGTGTCTGTCAGATTTTCCATTGTAAATGTAATTCTGTTAACTTGCACTTGTCTTAAATTTTCCCCAAAGGCATAGAATATGAATTATCTAAGAAACTCTGTAACACAACTTAGGAACATAACAGATTCTTTATTCTTCCTTCTTAATACCTGAAAATCA…
>TCONS_00025033
AAATAATCTCAGGGAATGCAGAACACTTGAAGGTATTTTGATGGTCCATACAAAATAAGTAATAATCACTAATGAGGGGTCAATAATACCCACAGTTCCTTATGTCTAAGGATAATAGTACCATCTCTTTTGACTTCTTGGGCAGCTTCTGGAATATCACCTCCTGTCCTTACTTCACATGCATTGTCAGATGGGATCATCAGTGGAGCATTGAGAAGATACCAGGCTGTCAGCACTAAGGCAGTGCCCGTAGCCTCACTCCCCAAGCTGGACGTGCCTCCCTCTGGGGAGGCAGACAACAGGAGTGGGTCATCCCCAACCAAAAGGATACTCTAGGCTCCAAGCAGTGTGTCTGGTCACCTGGACCAGACATCATGGTAGGAAGCAGGCTCTACCTGC…
>TCONS_00025071
tctgagtgcactgattctggcttaggtgttggtttgtgggcacagactaccaaggctttagagccactccggcctcatggcctccttgcttaattacttttacaGGTGGAATATTGAATTCCATTGGGAACTTCCTGAGTTTATGGGGCAGTTGTAGAGACCAGGGAGATGCATCTCTCTGTCCAGGGCTGGTTCCCTATATGTCTTGTCCCACCTGGGACACATGATACTCTGACAGTGGTCAGCAAATATTTGATGAGTGACTCTTACCTATATGCAGGTGTGCTTGTGCCCACCTCTCTGTCAAGTTTAGCTTTCTTTCCAA
>TCONS_00025100
cagcaacacattttaggaaaatgcccatcaaaagcgttaacattTTTTGTTTTAGTATTGAAACATAATGGACTTCATTTCTGTTGTCCACATTATAATAAAAGCCTTCATGAGAAGGTGTGACTCTAAGGATGGGAATTACATACTCAGTATCTGTTGTAAGTTCTGAGAGGGTAGGAAACATGCATTTCATTTAGATTCAGTTTGCTACTTTTATACCTGCAGCTTCCCTGAGAGTGCAGTTGAAAAGGAGACCATCTAAAAGGAAGGAAGGGAAGTCTCTTCTCAGAAAACAAAAATACAAAAAAAATGCCTGAAGTTCTTTATGTTCAGGAACAGCACTTCAGTTTTAACCCTGAATATCATATAACATACCTATGAATATTCAAAACAGAGATT…
>TCONS_00025107
ATTTGGTAGATTTTTTTTCTTTTAAATCAAAGCAAAAGCTAAGTATTTTTTACACAGCCCATTCTGCTCTTTGGTATTTCCATTCCCTGAGTTTTCTTCAGTCATTGAAGAAGGTGAACCAGAGCTGTTCTGACTTCTCTGATATATTCTTGATATACTTTAGTGGAGGGCAGTTTCTTGCTTTGGGACTGAAATGATGAGGATAAAGATTGTGCTTTATCTCCTTTATTTGTAATCACTTGTATGGTTTTTGTCTTGGTCCTGGAAAACCAGGAAAGAAAACCTGGTTTTCTTTCTGTTTTTTGTTGTTGTTAAGAACAAATCTCAAAAAGAGAAGAGGTAGATGTGTTGTTACTAGTAAAGAAATACAACTAGATTCTAGCCTAATGCAATTTGCCC…
>TCONS_00025109
ggggatctttccaacccagggatcaaatgctctcctgcactggcaggtggattctttaccactgagcaacAATCCACCTTTTAAAAACAAAGCAATTTAATTTTTTTTCATAAATTAGCATAGGTAACACCTCTGTAGAGTATACTTTGAAAACCAGATGGCACTTTATCAAACCCTAGGCCTCTTATGGGATGTGAATTTGCCCTTTGAAAGGAGCCTGAAGGAAAATATGTTCAGGTTACATAAGCTATGATGGGCAAAGAAACATTCTTGTAGTTATAAGCAAAAAGGTCTGGTCTCTCTTCTCCTGGTTGGGCTCAAAGCTGGTTCCTTTAGGTGGCCTCTTTCAGTCCCTTTATCTCCTCAAACACTAGTTCTCAAAAAGTCTCTCATCTTGAG…
>TCONS_00025115
GAGGGATCCTCTTCCGTTTCCTGTTTTTCTCACTGGGTTCAGCTTATTGGGATGCCAGGTGCCAGGGTTTGGTGTCAGCCAGGGTTCTGTTGAGGATGTAAGACAAAGGTTCTATTTATCCAACTTTGACTTCTCTGTGTGCAAATTCGATGTAATTATATGTATTGTTTCATAAGTGAGAGTTTTGTTTTTCTAATAATAAATGGCAGCAGTGTCTTTGCCCAGCTTGGTTAGTGTCCTAAAGGGTCCTCCTGGAGGGACCCTTCTTGGCACATGGTGTAGGTGTTGCTGAACTGTCTTCCTCCTCCTCTAGGTGATGAAGGCCTGGTAGTCAGGGATTGTTTTTTCCCCTGTACCCTGTTCAGTGCCTGCTGCATAGGGAGCCTTCAAGTGGGTGGT…
>TCONS_00025118
GGACAGACAAAATGCGGCAGTGTGGAATGGGTTAACTAACAAACATGCAACTGGTTGTTAAAGATGCTTTGGGGAATCAACGTACATTTTTGCCTTGATTATCAGGCCACTGTATTATACATAGAGTGAGGCCATGATCTGGATGTTTGCTGTGGGGTAGGGTGAGGGCTCCTGCATCCTGAGCTTCTGGATACTTTGGTGGCAGCCGGGGCAGGAGGAGACAGCAGGTGGGCATAATGAGCACCAGTGATTCCCAGTTAAAGGACTGCACTGTATGACAAGCTGACAGGGAGAACTGGTGATTCCCAACACTTGGTTTATTTGTTAGGTTCAGGCAAACAGAAAAAAAACAAGAAAAACAGGGTCTGGTCTCAAGAAGTTGTCAGCATCACACACCCA…
>TCONS_00025119
GTAGACTCGTCCTGTCTTTCATGCCTGTGACTCTGTGGTGCCACCAACATCGTGTTCACCTGCTTCTGACTCAGCACCTGCCGTCCCCATCAACAACCAATGGTTTGTTCCCAGATACATGAAACCACATCCCTGTACCTTCTGTACATGGAAACTCACACAGGGTACTTGACCTTCCCTGATGGTTTCTCCTGCCTTAATATAGTAGGTTTGCCTCCTGTTCGGTTCTTGGCATAATGCTCTTGAACCATTTATAGAAAGCACCACTAAAATTCCAATATAAAGTCCACTCTATGTGAATGCTACCACATTCTTTGTATGAAACTCGTTAGCAGATTTCTTTAGTTCCCAGTAAACATGTAGATTTATTTTAAATCAGTTGGGTATATGATACAGATT…
>TCONS_00025198
TTTCAGTGGTGACCCGGTGACATCAATGTGAAACGTGTGGCTTGTACTTTTCATTGGAGTAAAAACACCTAAAAATCCCAAGATTTTCAAAACTAGGTAACAATATTAAATGGGTCACTCCCTCCCTCTCATTACCTGCCTTCAGTCCCAACCATGCACGCATGCTTGCCCTCACATACTTTCAGGCTCCTTTATGCACAAACTTGCACTTAAAATCAAAAGGCAGAAAATGTGACACTAGAAACATCCAAATCAGGACTTATACCAATTTCAGGATAAATAGCAACCTTTCGTTTGGTATCAGTAATAACCATTAAAAAATTGCAGTTCATAACAATATTTTTTCTATATCTTGACACCCCAATTCAGTTCCTCCATGAATAAATATATTTATCTGGA…
>TCONS_00025219
atgcacgaattacaaaatattgtcatttctgtgattccacatatgaattaaatgttcctatatttgcatttaaacttaaaactgaagttgtccaatataaaggtaaaggataaattgaaggctgagaatttaacataatagtaaaataatatacaataaaatgtaaaatagcaactgaaaaaacacggtaagtcaagagagactgaagaaaggaaaaggcttcctattgaagacctttaacagcacttccctgccttctgaacaggggacctcatgttttcattctgcactTTGTTCTGCCTGGAACCATTCTCTCTAAACTGTGTCTCGAAACCACAACActcctcaagggtaggggtttagcattctcttcatctcatgtttcccacatcacctagc…
>TCONS_00025224
CGCTGGAGCCCGTTCCCGGCTTGTCCGGCGCTCCTCGCGCTGCCGGTGGCGCTAGGCGGAGGGGTGCTGCCGCGTCCCTGCAGGAAAGGGAGCTGGATCGCAGCGACCCGGACGCTAGACTTCCTCTTGCCTGGGAGGAGCTGTTTCGAGTGTGTGTCTCAACTTTCTGCGTCTCGGGAAAGACCCGATGCAACTGCGTTCTTCCGTCCAAGGCCCTGCTGCTATCCCGCCTTTGTTTTTAGCAGACCCTGTTCCACGGCTCTAGTCTCGCATCTCCTGCTGACCCACGAATCCTGCCAGCTTCTGCATCCAAGTCATTTTTGTCCTGAACTTCCTCTCCCAACCATATTGCCACTCCGCGCGTTTCATAACCCCCATTCTTAGAAGATTTTTCTGCCT…
>TCONS_00025278
CAGTCTTTAGAAGGAGTGGCAGCATTCCATCAAGTTTGCtatattaaataatgtatttcaaaaaaaattaaaaataaattGATAATGTATTTCAGTAGCTTATGTAACACATCACCCCTCTGTGATGAATGGACTCCAAGGACAGACTCCCTCATCTAGGGTCCATATGGGGTCTTCCTACACTTTAACTGCTAGTTTTTCCTCACAAATATATTTGCTAATATGTTTCAACTGAAATTTCACAAGGCTTTTGTAATATGCCAGTGCTG
>TCONS_00025284
CCAAGGAAGAGGGCTTCCTAATAGAACTTTGGTGCCATCCCTATGTAGAATTAAAATACACTTCTAATCATCGGACAGATGAGATTAAACTTTGCTGCAGTCTCCATTAATCTTTTAAGATTACTTTCACAGGGTGCTGGTGTGTGGAGCCTTTTTAGAAAAAAGGGTTAGCAGCAGTTGGAGCTGATGGAGCTAAAGAGACCAGGATGCCTCCCTAGTTAGCGCCAGGGTTCTTGTTTACAGATATTTGAACTTCAGTGGTTTTGTTGATGAGAGTGCTTTGCTTGGGGCACTGAAGAAACGTATGCTGTTGTGTAGGTAACAGAATTATTTCTTGGTGATTTTCTGATGGGATGTTTGTTTCTTTCCCACAGTAAGGCTTTATAGGGCTGTGAGCTT…
>TCONS_00025310
CTCTGCGCTCCTGCCTTGCCTGTCCCTTCGTCACCTGGGCGTAGGCCAGGCCAGAGCAGGGCAGCGCTGTGGGCAGCTTAGTCGTTAGCTGCCTCTTCCAGCCAACCCTGCACGTACTTTCCCTACCTTTTTAAGTGGAGACGGAGGAAACTCACTGCCTCCGGGCCCCCTCCTCTCGAGAGGACTGTGCTGGTAACATTCACACGTACGTGCCCCGCCGTCCTGCCGTCTGGGTGTCTGTCAGTCACCCTCTCAGGATAGAGCTCGTCCAGATGGATCCATTTCCAAGTTCTCGCTCTGCAAACGTTTAACTGCCTCCCACCCTCCTGAGCTTCTGTGGGCAAGATGTTTCCTGTTTCTCTGTGGTTTTGTTTTGCCTTTGGTGGGTTTCAGAGTCCA…
>TCONS_00025311
CTCACACAGGTAGAGAACCACAAAGGAGGCAGTTTGAAAAAGTGCATGGACTGTTGACTGTTTTATCAAACCAAAAGAAGCATTCCCAGAATCTGGGGGGCTAACAGAGTAGAGGTGCAGCAGGAACGGTCACTCTTCTGGGCTGTGGAGCGGGTTTTGGCCGTTGTTAGCGCTGAGAGACCACGGTGCCCACCGTCCGAGCGCTGATCCGTCAAGGGCCTGTGTGTTCCTGTCTTTCTCTTTGCCTTTTTACTGTGGGAGGCTTGGATTTTTTGGTCTTCTAACTTTATTGAGTCTTTCAGTGGCTAAGTCAAAGACCGCTCTTGGTAAGTGTCACACTGCACTTGAaaacacgtgggttattttaaaatatcttttgctgttgatttttcacatagt…
>TCONS_00025315
AAACATTTTAAAACCATACGGACTTGGGTTGAGAGTAAATACCCCAGGTTGCGGCCTTCACGCTGCTGTGCAGTGCCGACGCTGCTGTGTGTCACAGACGTTACGGTGCGGGCCAGCTGGTGTGTGCATTACAGGTGTCACTGTGCTACTGAAGTGTTACAGGTTTAGGGGTTTGTTGTGTTACTTCATTTCAGCTTCTCTGTACTGCTTGTAACGGCAGTCCTATTTCCTCAAATCTGATGGTATTGAATTCACTAACTGTGGTGGTAGGTGAGAAAACAGGACATTATACACTGCCCTTAAAAGCTGAGCGCTGTGTGTGCGTTAGAACAGGGCTGCCTGCATCCCGCTCCCTGCATGAGACCCTCCTTGCCTGTCTCTATTTCCAC
>TCONS_00025316
CATGGGGTGAAAACCTGTCTGCCTGACCCGTCCCCGCTCTGGCCACTCAGGGCCGGCGAGCACAAAGGGTGGGCAGAGCAGGCCTCTGCGCTGGCAGCGTCGGGTGCTGCCTGTCCTCCTGGATTCCCAGCCAGGGCTCGTCCCTCCTGAAGCCCCGAGCAGGGCCCAGCGGCCCGAGAACCCGGGTGACGGAGCCTGAGGGTGGGCGCCAGCCTTGGCCGTGTCGTCCAGGGGCTTGGGCAGCGGGGACCCCAGTCTCTGTCTGAGCAGCCCTTCCGGGGCTGCTGCGGCATCACAGATTGGAAACCACTCTGTACGGCTCACGGATCACCCAGTTCACACTTCACCCACGCCACGAGGGTTTATTAGGGCGGGGCGCTGCTCACAGGGGTCCGCCGG…
>TCONS_00025317
TTCACACTTGAGACAGCCCGGCCTGACTCCCCGTTACAGACGGGGGTCTCCGGGGGAGGCGCGCAGGGCCACCTGCCGCCTGCTCTGTTTCCGGGCTGCGTGCCCCCAGCCCTGCGGAGACAAAGTCATCTTCACGGGAGGGAAGGTCGCCCACCTTGGCAGCCTGACTGTGGATGGGGGCCGTGGGTCCGTCCCGGTCATCCCCTGCCCAGGGCGGCAGGACCCCGCGGGGGGAGCGGGAGACTCCGGCTCAGGGCCGGTCTGCCGGCCCCGCGTCAGCAGCGAGTTCTGTGG
>TCONS_00025433
CTGAATGGAAGCATGTTAGCTGCTCACCCAGAAAGATTCACAGCATACCTTTTTTTTTTTTTAGCCCAGGTTTCCTAGATATAAAACTTAAGACTGTTCTGTATTTTTATATACTCAAAGTTCTCAAATTTGAGGTCAAGGAGAAGAGGTAAAAATAAAAAGGAAGAAGAGAGTGCTTGCTTACACAGTAAATTCTTTTCATGAGTTCCATCTTAAAGAAATAAAGAGCGTCTTAACTTTAGTTGGCATTTAATACATTCATTCAGTTGAAATCTTTCTCAGCTAATAGTTCAAATATCAATGTTGGCAATTCCCCCAGGTGTGATAACTCTATATTAAGATATATACTGACTTTGATATATATATCTAATTTTAGAAATAAACATACACACAGTATAT…
>TCONS_00025457
TCTCAAGTAATTTAATTTCCCTTTCCCCACTGGCCAGACAGCCTTTGCAAAAGTTATTTTTAAAAAAATGTATAACTCCCTGGCTTTCCTGATTTGTAAAAGGGACAGAGGGTGGGGGAGGGGAGTAGAGAGTGAGAAGATGACAGGCTGCTTTTCGCTTCTTGCAATAAATACCTAAGAAGTTGTGTCTTTATTATTAAGTGAACTTAATTATAGGCCACTCCAAGCTGTTCCCAGGCCCTTCTTAGGGCCAGGGCGTTATAATAACCGCATTGTGCGCCTCGGTGTGGGGGGGTAGGGGGGTTTGTTCCACTGAAAGGCGGCTAACCCAGTCCTCAGGGAGCCCACATAACGCTGAGAAGGTCCATTGTGATCCTGACCAGCCAGGAGGAATGAAAG…
>TCONS_00025524
GAAGTAAATACACAACTACAGGTAGAATGTATGTCTTACATGATTGATTTCCTTATGGAAAGAAGTTCTAGGTAAAACAGTGCAGTGGATGGCCAGGCAGGCCAGAGTCACCGGGGTCGGTAATCCAGCTTTATCAACAGCTGTTTTAAAGGTTTAGTGGCCATCTTAAAGTGTGCAAAAATTACTGCACTATTACAACATAAATCTGTGCTTTAATCCAGATGTTTTGGACCCAGATGTCTGTAGCATGTGACAGAGAAGTCCCTtgagtgaagtgagggcagacaataggaagcggtgatgaccatggcctcgagagtacgctccatccacacacgcacggagcctgtgctgctcaactccgtgcaatcatcgctgtgtgcgaactcaagctctgtg…
>TCONS_00025574
CTTTAGTTCTCTGCATTATTTTTTCCACGGCAGTTTCATCTGTAAGTGATGGGGGGAGGACAAAATGATTAAAATAACAATTTTTTAAATGAAAACTAGAGGTTTTACATTGGTGGCAGCAATCTTGTCTCGATTATGATCTTCATTCTTGCTCTGTCTCAGGTCCCCCCATGGATAAATGCCAATTCTTTCCATCTGCATTGCTGTCTCATGCGAAGTATTTATAAATTCATTACAACTGTTCCAAACTATCAAGGGCAATTAAATGCAGCAATAAACTTTGTCGATACTGTTACTATGGTTAACCAGCTGCCTAGAACATGCACCACCATGGATTTAGGTTCTGGAAGTTAACTAGCAAACCTGGTAACAACCACTGGTGAGGAGCCTTGAAGAGAT…
>TCONS_00025598
GCCCATCTTGGACTGATCCTTGATACAGAAGAGACATTCCCTTGGACTCCTGGTGTACCTGGGTGGCTCCAAGGCCCACTCTCCCTGCAGTTACTCTACCTTTTATCAGTCAGCAGCTGTACAGCTGTCGTCAACCTTTGCTCTCTGCCCCCCGCCCCCAGGATGTGCAGTGCTCTCGGATTAAATGCTGGCACTGCTTAGGGAGTTGGACATGGTACGTCTCTGCCAGCCCGTGATCCCATAACCGCAGCTGATGCTCCGCACGAGTCAGCGGTGCTGACTGAGCCTCTTGTGAAATCTAGTTCCTCTGACAGTTTCCTAATAAAATTCCAATAATTAAACTCTCAGCTGCCAAGGACCGCTGTTTCCACAATGTTG
>TCONS_00025623
gactgagtgactgaactgaactgaactgaacCATATAAACTTCTCCAGTTTCTCCATAGAATATAGCCAATTTTGATTATATCAACTTTATAGCTATAGAATCTAGAGCAGTAAGCTTGATAGATACTGGTGCTTTGTAGCAGATGGGATTTAAAAAACCCACACATGCTAAGGGAGAAAACAAGCGAAAATCAAAAAGAGAGAAGCGACACTCACAACTCCAGCAGTACATTGAAGCTATTCACATTTTAGTGAGCTGTTTAGTGAGTCCTTTGCCTGGCTGAGAATTCTATTTAAAGAAAAGTTAAAAATCATGAGCGTAAATGTTAGTCGGCTATGGGTCAGGTGTGCCGGGCTGTAATTAGAATCATGCTCTTTGGTCATGTTGAAACGTAAAGG…
>TCONS_00025633
CAGTCTGAGATGCCCTGGAGGTGAAAGGTTTATGCTTCCGGTGCCCTGCAGCTGCTGACCGGACCAAATCCCTATGAAATGCGGTCCCCTGGCACTCACACTGCCACCCTGAAGTCTTCAAGCCAACCCCCATGGCCTCCACTCCCAAAGCTCCTCCACTCCTTACTCCACCATTGTCCATCCATTATGAGAAGTGACGATTTGGAGGCTGTCATCACGATGACTGTTCAGTGGGCGCTAGAACCCTGTAACCCTCCCACCACAGGCTGATGGAGACTTGCCTCTCAGGATTACAAATCCAAAGTCAAGGAGAAGGGCCTTCTGTCCCTCTGGAAAGCCCTGGAGTCCTTCCTAGTTCTTGATCGGCACAAGGCAGCCTCATTTACCCCGTAGCAGCTT…
>TCONS_00025634
ATTTTATCCAAGACCTTCAATTGCCAGGAATGCAGGGTCTGTTTTCATGGGTCCTCTGCTTTGTCAGTTATTTCTGGTCTAATTTTCTTCACCCCAGCCCTGCTTTGCTGAGATAATACTGTTGTGTGGACCTAAAATGAGAAGACTTAACCTGTAGAAGTATAATTTGCACACATAAAAGTAACACAGGCTACCTATATGATTACTTACCAGTTATGCCTAATTGTCTACCAGCATAGTAATGTAGCTCTGTATTATTAAGTCCTAATAACATTAACTTCATTAGTCTTTATTTGGAAATGGCAAAACTCTGTTCACATATATTGGGCTTTCCTAATTAGTTGCTGTCATAACCTTATCATTTGATTATAGCCTGGTTCATTGTGCCTGGCAAAACAC…
>TCONS_00025690
CCTTATTTAAATACTTGTTTTTGATGGAGAAAAACAGTTAAGAGGAGATTAAGCTAAGAGGTCGAAAACATTTTCTCCTTTCACCCTAAATTGGGTTTGCTTCTGAAGAAAAGCGTTAGCCAAAATAATCAAATAGAGATTCAATACTGCTTAAATTGTACCCAGAAATTTAAAAAGTGACCAAGCAAAAAAATTTTTTTAATTAACTGAAAGTAGTAATCTGGTTTTCTAGAAGTTAGACCTTGCTTTATAGGATTCCTATTTAGAAAGTCAAAGTGTCTTGATTGGTTTCCCAAGTAATTACATG
>TCONS_00025691
ATTAAAACCTTTTTTTTCTTCGAGTGTCATATCTCAAGCTTCTGCCTTTAGGAAAATTCCTACACTTGTATCAGTTATGAAAGTCAATAACTAAAATGTGTTCATATTCTTGAACCTTCCCTTTGCTTCTATTTACTAAACAAAATCTTTCCCACTGTTACACTGAAGGAATGAAATTGAGAGCTTAAAGTGTAAACAATTCAGTCAGTTAAAACTGTAAAATTGACATAACTTTAATTTCTCAAATGGAAAAGC
>TCONS_00025695
CGCGGAGAGTCGCGGGCGTGGGGGGAGGGGAGCTGCAGTTTGAGCGGGACGCGGACGCGCTGCGGCTCAGCGGCCGCCGCCCAGCGGATCTGTCAGCGGGAccccccgcccggggccggggccgcggcgcggtggggctcggccggccgcggcTCCTTGACAGGCGGAGGGGGACGGGCGCCCCCTCCCCCGCCGTGGGCGAACCGAGCCGTCTTTTATCGCAGTTTCCCCGGCCCGCGGCGGCCGTCTTCCCGTGACAAGAAACTTGAGGTCGGGGGAAAATTGAGGACCCGGCGTAGCGGGTGCCTCCGGTCCGACACGCGGACAGTCCTCCCCGCGGGACCCAGCCGTGTGTATTGTCGTCTCTGACGCCAAAGCGGGAGATGCCCTCGCGATGTG…
>TCONS_00025702
GGCCAGCAAGGGAGCTCAGTTTCATTTCGGGGCGTATGGCGGGGCCTATCACTTCGTCATGAGGTTTGAGAAGAAAGTTCGAATGTTTTTTGTCACAGATCTAACTTCCAGTAACTCCTCAGAAACTCCAGTACCCTCACGGCGGCTCAGATCTGCAAAACTCCTCGGTCCGCAGATGTCCGGGAGGCAGTTAACTTGAGCTCGCGCGACGCCCTGCTGCACCTGCGGAGGAGGCAGGGCGTCTCCGCGCGTCTCGGAACGGCCGCACCGTACTTCCCGCGCTCCGCCCGCCAGCCTTCGGGCGGCCGCCAGCCACCCCGGCTTCCCTCGGTCACCCGCCCGCAGCCGATCGTGCGGGGGAGAAAAAGGGAAAGGGGGACTGGCATCCCCTCGTCTGGG…
>TCONS_00025789
cttttcctatgcttattggctacttagatttggctcttcgctccattagctagtcctgtcttttgtctatttttttccattagcctccttttttcctaaaatgtgcaaaaagtctGGTGACTGTTACGAAAATGAACCCTGTCATTTTTCTTTTTTCATGTCTAACATTGGTGTATTTACCTTTTTATGGTATCTCTTGCCCATGTGGGTTTTCAAATTTTGAATATTTGGACATATCTGACACTTCTTTTATGGCTTTTGGTTTAAAAGGTCTCAATTTGGGATCTTTGACGTGATTGTTGATTTAAAACTTCCTGTTTCTTTTTCTAGAATTAGAAAATGTAATTAGTACAGCTGTGGGCAGGTAGTCCTGATTTCCTTTGTGTAACTAATTGACAT…
>TCONS_00025917
GCAACCTCCAAATGCTTTCTTCTTTTCTCAAGGCCAGATCACACATTCGTGAGTGGTTGGGCTATCTTTGAACCCTTAGTTCTTGCAGGATGACTGAGGGGAAAGCCAGGAATGGTGATAAGGAAGCAGCAGAGACATGGCATGTCATCATGGCCACTTAATTCCTGTTGCTATTTTTAAGTGTTGCTCAGTTTAATGTTCGAAATGAACGTCTGTTGTCAGTGCACAATGCATGCTGTGCTTTGGTATATGGTCCTGCCTGAGTAGGATTTGCCAGGCTGAATCTTTGGCAGGTATCCATCAGCCTGCGGATTAATTGAGGCAAGTCAGTATGGGAGAAGCCCCTAAACTCCTCAAGAATGTGGCTGAATGACTGAATGCCTCAGGGGCAGGCGCAGT…
>TCONS_00025939
TGGGCAGGTGATGGAAACATGGGAAGAGACACTTGGGATATAAAGAGAAGAATGAGGGTAAAGACGTGGTGCGGCTGAGCTGTCTTTTTCCAAATGGAAGAAATACACACTTTCTCTAAGTGGGAGCTGGAGAAGGATGACAGGGAGATGAATCAATGGAGCATCCTTTGGAGTCGGCCTCAATTCAGATGACTCAGTCTCTCACATGTGTGGGTTTTTAAGGATCCTTGGGCTCTACTGATTTAGGGGACATCACCAGACTTGTTTCTTTACACAGAGAACAAGATCTCTAAATCTCCCTGCAGCCCTAACATTGTGAAACTTTATTATCCCAGCGAACTAGCAATGCAGAAATACAGGCAATATAAGCCGTAGGCAATCCGTAAATCATGGGTGTCT…
>TCONS_00025953
CTGAGggggagttacaaggggagttacaaggCTGTGATTTTATTATGCACAACACGCCATGTGCTTACTGCTGGAGAACTGAGATGCAAACTGTCTGCGGGTTATAATTGCACTCTGCTCCTTCTGGGTTGGGGACCAGCAGCTTAAGTTTCCATATTGGAAAAGTCAGTTTCTTCATTGCTAACCACTCCAGTATATCACAGGAGAATGACGGAGTGGAGAAAGTTTGAGAACAGTGGATCTATTGTCCCAGTGAGATTTGCCCAAAAGGGGTGTTTCAGCCAGTGAGAAGCAAACCGGACAGACAAAGAACCTAGTCTTCACTGAGTTGGGATTCTCTCTGAGCAAGACACCGCTGAGCAAAAAAAGAAAAAAAATCAATAGCAGGAAAAGCAAGAT…
>TCONS_00026296
ATGTTGCCTTTTTAGCTTAAAAAAAAAAATGTAGTAAAGGCAATATTTATAAGGAGTTTCAACGGTTTTCACAAGGCTTTGGTTGTTCCAACCCTGATTTCTCACCTTCTTTTGTAGCTGGTGTTCTTGAAGTTAGCATGAAGCTGGCAGGCACCTCTGAGTAATCTGACGCCCCGTGCCCCCTCCCAGTCTGTATGGAGTCTGGAGTCAGCAGTGCCCCTTGGCCTCAACTCTGGTCCTGTCTGTTGTGATTCTTTCTTACCCCCTCTGGCTTCACCCCTGCAGGTAGACAGTGGTTGATATGCCTGGACTTCTGCTTCTCTGTGTCTTTTCACTGCCCTGTGCCAATTATTTTCATCTCAGACCATTTGAGAGCTTTGTCTGATTATAT
>TCONS_00026297
CTAAACACTTGTCTAATCTTCTTCCCCTTGTCAATTTATACCTGATGATAAATCTCAGAAAGCACGTGTCTTAGAGTTTTCATTTATCCTGTTTCTGGCTGTAACACTGACTTCCTTGAAAACTGGAGTGCATTAGAAATCATTGCATtttgtcaaatgccctacttttgctgagacctccagcaggatgtcatggacagctTGCTGCTGCCATCTCTGAAGGATTTGCCCCGGTGTGATTAGGGTACCCATCTTCTTTTTTTAGCAGAGCCCTGATAGGTGAATGGAAGTAGGGAGTGCTTGAATCCATCAGTGGGCCGGAATTGCTTGCTTTTTCTTCGTATTTGACTGTACAGAAATTGTGTTAGTCCACAAGTTCTGTGTAATTTGAAAAAAAAA…
>TCONS_00026299
GAGTATGTGATAATTAGACGTAGTTAATTCTACAAAGCACATTTCCTCTGTAATGCTTGCCTTAGTAAGAATGGGGTAGTTCATCGTAACTCTAAATATGACAGTGTATCTCTTGGAATTGTTTGAATTCTCATATGAATTTTCAGGGACAGTGCTTTAACTCTTGACAACAGAAGTACAGATTTGAACGTTCTAAGGCGTAGGCAACATGATATTTCGGAGGCTGGAATTTGGAAGTGGTTCCATTGCACCGGGAGTGATAAACTGTTAGGGCTTGGAATCTCTTTCAGGTTATCTTTTAGGGACACTCTCAAGTCTAGCTCTGTTTCACGTACTCCTTTATTTTCTTTAAGGTCCCCAGAGACTAGGTTACTCTACTACTTGTTTGTAAGCAACACT…
>TCONS_00026302
TTTATCTTTATGAAATGCACAGTGCGACTTTCTGGTTCCTTCTGCTCTGCTGCCAATGCACCTTAAGCCCAGCAGCTCCCCCTCCGTGTGAATTTGCACTTCAGGGGCACCATTTCCTGTCAGAAACCCAAGGCAGGCCCCTGACATTTCTAGGTGGCTATTCACACAGGAAAGGACCTGAGAAGTTTCACAGGGCACCTGCTTGACTGTGGGAGGAGCTGATCATCAGGGTGCACAAATGGGTCCCTCTGTTCCCATACCTTTTGGCCTCCCAGGGGTCTAAAATTAGAGTGGTTAGAAAATTGAAAAGCTCATGTAACCGTATGCCAGAATATAAATTATCGAAGATTAGATTTGATGTTCACATTCACCTGGATTGAACTCAAGGTGACTGTTACT…
>TCONS_00026303
GTTATTAACTGTTTTGACTTTAGAAACATGAATGCCTTTCAGAGGATTCTGGTAGTTTTTATTGCCAGAGGCAATGTATGGGTAAGACGATTCTACCATTTTCTAACAATGAACAGAGTAGTTATTCATGTAAAATTGGCTAATCTAACTGATGCCGAGTGTATCTCACAGTTTTTTATTTCTTTACAAGAGCCACAAGTGATCCTGTTGACATATATTTAGTTTCTGATCGCAAGCAGGACATCTGGTCATGTCTTGTAATTTTCTGGAATTCGTTGTACAGTTGTAATAAAGTACATCTTGTTAGAACTCATTTAAAGAAAAACTGTAATGCAACTTGTCGACTTTTTATATGATGAACTTGTATGCTCACAGTTAAAACTACTTACAGGAAAAGTC…
>TCONS_00026306
TAAAAATGAAGGAGTCAAAACATGTAATAGAGAGATAGTTAAATCAATATGGTACATTGATAGAAAACACTAAGCTGCTGCTAAAAAGACAACAGATTTTTGAATTTATTGATAGGGAAATTTGTCAGTGAAGTGTTGTCAGCTGAAGGAAGCATATTACAAAGTGGCGTTTGTATCAGGGATATATGGTAAtgttgaaaatgtgctatgtgttagaacctttgctaagtgctttacactgattatctcttttaatgaccatggcattcctcctactagatattattggccccattatacagattaacaaacagaaatatcaggatgataagtagctcaaggttgcaccaagaggaggtgtggagccaggatttaatgagtactttctagaatttatac…
>TCONS_00026311
TTTACTCTTATTTCTCCATACTTTGCTGTGTCTCCTGGGATATGTGGTAAAGTTCCTGCCCATAGAGATCATTGTGCTATCTCAGTTTTAATTTGTGCCTCAGTTAATGCTTTTCTCATGTTCATTTAAATGCTTTATGAGTTTCTGTTCTCTGAAGCATGGATCTTATCTGTTTGATTGAATGACACATTGCAAATATTTAATGTTTCATATTTATGAGGGCTTTCTGAATTACTTTATTACCCTTTTGGACATACTTATCAGGTCTTACTTAAATGATGTTAAGACTCAGCAATCCATTAAGCCTTTTTCAATCAATTCAAACTGAGGCTGTAACGAGGATTCCTGTAGTCCTAACTCCCACATGTTCACCCATAGCTGAGTCAAAAGAGAGATTCT…
>TCONS_00026313
CTCATCTCACATCCTGTGCCAGAAGAAAAATCTATTACCTCTCATTTTATTTGAATTGGAGAGAGAGTAAAAGTCAGTGTGTATCATCAATCTGTTCTTTCTTAATGCGAAAGtcatattcttgttggctctttgtgtttccctttctgtcaatcatttatccatatgttttagcagattttctattgagtttcttgtctttttctttgtagaatttccttatatattgtagTTTTAGTTCCTTATTGAGTTTCTATCCTTATGTTAACAAACTTGGGCCATGTGATAAAGCTCTGCTCTCAAAATTTTAATTTTCCAAAATGTGAAGTTAGATGTTAACACTACTGGATTCTGAGGGTGTGTACTGTTGTGTGAGACTCACACAGCGGAAGTACCACA…
>TCONS_00026316
atattatttggcattgcctttctttgggattggaatgaaaactgaccttttccagtcctgtggccactgctgttttccaaatttgctggcatattgaatgcagcactttcatagcatcatttaggatttgaaatagctcagtttgaatcccatcacctctgctaactttgttcatagtgatgtttctaaggcccacttgacttcacattccagaatgtctggctctaggtgagtcttcacaccatcgtggttctgggtcatgaagatcttttttttttggtatagttctcctctgtattcttgccagctcttcttatcttctgcttctgATATTCAGACCCTAAATAACTCTTACTTGGACTGGTGAAATATTCTAACTAGAGTCTCTGTGTCATTCTC…
>TCONS_00026321
TTTATCTCAGGGCATtgtcctgtccagtagaactttgttccatttatccatcctatatatactgttttgcctctgttaactccagactcctaatcctgccctcccgcacgcatgtcccccttgacaaccacaaatcattttctgtgtctatgcgtctgtttctcttttgtagataagttcatctgtgtcacatttttgcatttcacatgtaagtgatatcatacactatttgtctttctctttctgaccgactttgcttagtatgataatctctTGTTAGTTTTGGCAGCGCTTTCCCAGTCTTTGATTTTTCAGTGTTAGGTGAAAACTCTTCGATCTGACACTCAGAGAAATATACTCATATTACATTACCATTATTCTTGGTGTTTCTTTTCACTA…
>TCONS_00026323
GGGAAATTTTACAAACCCACTTCCAGTGTCTCAGTAGGCCCTAGCATTGCACATAAAGGGGTGTTTAAAACTACATTGCCTTCCTTTCTCATTCCTTTTCCCCAAACAGATGCCATTCTCGCCCTCATGGACTAATGTTTGTGTTACCAAGACAGTGGGTCTCTGTGTCAAGAACTTCTCAGCTTCTCACTTGACCGATTTTTGGTCTCATCAGAGCCTGATTCTCTCCCCAATCCTTCTCTCCCCTCTGAGACAGGTGGCTTATATGAACTGGGGCTGCCCTGGCGTTGGCCGTCTTAGAATCTGGGTCCTTCCGGCTTTTCTCAGTTGGTGCCGCCTCTGTGTCTCCCATGACTCTCTTCATCACCTCCTCTGTCTATGAAAATCTTTAAGGTTATA…
>TCONS_00026333
GAAAAAAATAACTGAATGGTTTCTTAAAAAGTAGGAGACAAGTGATCAAAAGTAACATTTCTGTGTCATGTTTTGGGTGTATTGCTCCCATTCTGTGCCCAGAAGATGATTTAGCCTCCTGATGATGTCCATTGTGACTTTTTTGTACCTTAATGAAGCAAAGGAAGCAAACACTCCCATTACTTCCCTGAGTTTAATCTTTAGGAGGtgcagtccatggagtcgcgaagagtcggagacgactgagtgacttcactttcactGGGGTTGGTGGTAGGTTATGAGGCAGTACATGGCAGTCAGTGAGGGAACTTTTCAAGGAAGGCAGCAGCATGGTGGAAATGTTAATTTGGAAAGCTTCATCTGAGCAGCATGCAGATTGAGTTTAATGGGGAGAAA…
>TCONS_00026335
AGTGTCCCACGTGAGCTTGTTTACTTGTTTGCTAATGAAACATAATTGCTTAATAATAGTTCAGTGCTGCATGAACTAGCTAGCAGAATATTTTCTAAAAATTGTTAAGCTGATGATGATGACTCCTTGCATAAAAATTCGAAAACAAAGGTTACCAAGGTCTGATTTATATAACGGCTCTTTCCTGTGGTATTGACTAACTCTCTGGGAAGTGTGCATTCCTTTCTCCTGGCACAATCCATGTATGAGGTTTTATACGGCCATTCATTATTCAGTATACAGGTCTCCAGGGCATGAGCCCTGGAGAGTAATGGGAGCTTAAAGGAGCTTTGGAAAGCATCTGTCTCCTGTAGATaaaggtaaagtgacttgcactcggttatggagtttgagtgcagc…
>TCONS_00026338
AGAACAAGAAAGACCTTCTTGAATTGTTTCGCTTAGCTGTATTTTGTTGTTAGTGGGAGATAGATTTGAGTTGCTAAGTTTACCTTGTTGTCTTTATAGACAGTGAAAAATACCTAACAATACTTGGGTCGGAGCAGGTGTCTAAAATCATCTGTTTAGCATAACACAATTTTTGTTATTTAGGCAGTTACATTTTTTGAATATAATGTAATGTATGGTCTTGATAATGATAAAAAAGCGGATTTTCTACCAACGGTTTTGTAAGTATGTATTGATTTTGTTTCTCCAGAAAATGTCACTATTTCTTATCAATAAAATGAAGGTTTTGAAAATTTTTGAGTATTCGATAGTTAAAAATACATGTCTTGAAATGTAGTGTTGAGTAGAGGAAATGAAATT…
>TCONS_00026407
GGTATATATACATGGATATCTACAAATGTAACGGCTAAGAGTAATAATGACCAGCAGTGAACTTTACTGCCTCATCACCCAGGTCGCAAGTGTATCAAGAGAGTGGGGTGGTCGCAATGTTCCCAACGGACGTTGCCTTTGAATTAAACGGCCAGAGGAATGAAAGCAGTGGGTTATCCATCGGCTTCCTCGAGAACCTCCGCCGCGGGTCCTAGCCCGGAGCTTTACAGGAGTTGATCATCACCGGCCTCAATAACTCACCCACGGCCTTTTGGGACCGAGCGAGACAAGCGGCCTGGGTGCAGGTGGGAGAGGAGGTAGAAAAGGAAGGAAGAGGCCTTCGGGAAATCTACATGCTCTCGCAACGAGAGCCTGGCTATGGACTTGCGCCTTGAGCTG…
>TCONS_00026471
CAGAGCTGGAACTGAGGCCGAGAGGCGTGTTGCCGTGCGCGGCTTTTTAGAGCATAGAATTGTTCTGCGAGTTTTTTTGCTTTTCCCGAAGTGGTCGAATAGCTACCCTGCTTAGTGACGAGGTTTGGCGCAGTCGCTGGCTGTGCACGGTGACGGCGTTTCAGTCTTGTTCAGCTCTGGCTCAGTCTGGATCGTGTGGCAGCGCACGGTTATTCGCACAAATGCATGCAATTCATGTCCAGGGAGAGGTCTCTGAGTTTGCTGTCTCTCCCTGGAGAGTCACCTGTGTCAGGGAGCCTAGGCTTGTGTATCGCTACGTGTGGCAACACAGGTGCTGTTTGGGTACATTTGATCTCCTTGAGCCTTTGGGCGGAGTTGTGCGTGGTGGGATATTTGATC…
>TCONS_00026507
CTGGATGATTCTGATAAGTATTTGGATTAGTTGTTCACTTTCTAAACTCAGGAATCACTGTCTGAAATTTAGGAACCAAATAGATTCAGATCATATGCTTGCAACGTGCTGTCCAAACTCCTCTTTAACGCTCTCTGTGAACTCAGTTTACTGTATTTGGCTAGAGTTTTGAGCCCCAAGTATGTTTTACATTTCTGTCATTAAATGACACAGTCATCTCGAGGGATACATTAGCTCCATATCATTTTGTGTGTTATTTTAGAGGAAGTTTCTACATTTATACATTAATTTATTTTGATTTGTGTGTGTTGAGagtcatgtgctatcttaagcaaagctccccaacag
>TCONS_00026512
TGAAATTTTACCAGAACTGCATTGTGAAAGCTTTAAGTTAGGTGTGAGGTGATGGTTTAGTCAAAGCTCACTCTTTGCTGCATAGGTGAGCCATTGTCCACTTGTTTTTCTTCCTCTCCCCTCTAACACTTTGAAATCTTGCCTTTTGGAAACGTGATCTGACCTGGCACGTTGGCTTATGTGAATGTAACCATCTCCCGAGATGTTCATTTGCTGCCTTAATTATACCCAAAAGATGGTTCCTATATGAAGTCAGAAATTGTGGGGATTACACCATTGACATAATCTGAAATTCCAGAAACATGGGAAAGACAGATTTCCTTGTTCACAGCCTTGCATCTAGAGTCCTGCTGTTGTAGAAACAAGACACTCCTTTTCAGGTTACAGGTGGACTGATTC…
>TCONS_00026519
TTCAAAAGGAGACAGCCAGATATAACAGTGACCTTGTGGTTATGAATGTTCCCAGTGGACAGCCCTCAGCCTTAACAATTTTTGCGTCAACACTGTGATTCTCCCATGAGTTTATGTCTATTCCAAAGGCTTTTTCCCACTAGGTTTTGCACTGCATAAACTATATTCTGCTTTTTTTACGCCAGCAACAAATATTTACACATTACAAGATGTTAGTTCTCCAACTTCACTCAATGATTTCAAGCTCTTGAAAAAGGATTTATTATGTTTACTTAAATGTCATATTACTTGCTTTTTTATCCAAATCAGAGGTGCAGGCCACCAATAATAGCCATCTCCCAGGTTTTGTGTCTTGAGAGACTCCAGAGCCAAACTCATTTTCTAAGATTTGAGACAAAG…
>TCONS_00026613
CGCGGCTGGTTTTGAAGACTAACCTTGTTTCACGTTGTTTTTATTTCAGGTGTGGCAAATAGGAATCTAACAGTCAAGCAGGAGACGTGTTATTACGGCCCTTGAGAAAGGTCTTCTTTGCAGAGTGTTTTAGGCATGGCAGCTCTGAGGGCTCAGCATGGCTGAGGTTAAACAGAAGGCTTTATTTAGAAGTTGGAGCAAAATTGGATTCTTTTTGTTTTTTTATCCCGCATTTTCGTATTGGTC
>TCONS_00026618
GCCTGCAGCCCTGCTTGTGTGTGTCTGTGAGGCTGCGGGGCTGTGTGGATGGGTGGGCTGGTGGGAGGGTAAGGCAGAGGTTGCAGTGTAATCAATGACCAGGGTTAGTGGAGACTGGGATAATAATACACATCAGCTTGAGGCTGTGGGGAAGGTAAAGGCTGAATCTTTGTATTTTTTAGATGTTCTCTCATAACTGTTTCTTGAACTGTGATAACTGTCTTGAGGTGTAAGAAAGCAGAAATCTGCTTGATTGCCTTCTGGAACACTCCTTTGGTTCTTGGTTCGGTCATGGGACCATGGCTTTGtgttttccgttttatttctcatatccttcctaatgatgccatgtggattttgttgcctgtttgactggagcagtaaactcggctgatgttt…
>TCONS_00026623
CACAGTTTTTAAAATTTAAATGAATAACTGCATTTGTAGTTATTATAAAATATTTGCTGTGTTCCCCTGGTAAAATATATCCTTGTAACGTattttacaggtaatagtttgtacctcggttccttccccttatattgtcccttccccgttccctctcctcaactggtaaccactagcatattctctgtctctgtgagtcttctgcttttttgtgacactctctagttcgttgcatattttagatgccacatacaagtgataccatgcagtgtctgtctctctctgtctggcttgtttcactaagcgtaacgccctccgagttcatccaggtcgctgcagatggcgtcgcttcctcctcctttcggccgagcagtgttccattgtgcgtgggtgctgtgt…
>TCONS_00026629
cccaggtctcctgcattgcaggcggattctttaccagctgagctacggggaagccTAGGTAATATGTAAGATAAACCTTACAAGGTATATCTTACATACTTTATGAGGCATATTGGGCCTTCTGTGCAATCCCTTTAAGTTACCTGTGCCACCAAAGATTCACTCATTCCCATTCCACCTGGCTGGAATCGCACTCACAGCCAGTGCCTGTAAAGCGGAGAATCCATCAGATTGTCGGACCCCAAGGGGCCTTTGATGTCCTCTAGTTCCGTTGCCATTGCAGTGCGTCATCACTCACTGGCATTCCTGCTCCTGTTCGTTAGAGAAGTTTTGCATATTGATTCTGGTGATCCCTTCTAGAGCAACCCAGATCTTGTAGTGTGTTCAGTCTTCCCTATT…
>TCONS_00026633
CTGTAATCTGATGTCATTTTACATTCTGAGGCTTAAATATCCTTGATAAACTTGGAAAACTTTGTAAGTTATTTAAAGTATTTTTGCTATATTTGTTGCTATGTTTTTAGGTATAATGAGGATATTGGCCTAAGAGAGTATCTATAGCAGTGGTCCTCAACCTCGCCAGCACCAGGTACTGAATTCATGGAAGACAGTTTTTCCACGACTAGGGAGGTCGGGGGATGATTTCAGGATGATTCAAGCACATTACGCTTTTTGTGCACTTTATTTCTATTATTATTATGTTGTGATGTACAATGATGTGATTCTGCAGCTCACCATAATGCAGAGTCAGGGGAGCCCTGGACTTGTCCTGTGCCCAGGTGGTAATGCCAGCCGTGGGGAGCGGCTGTAAAT…
>TCONS_00026637
CAGTTTTCAACATAACAAAATTAACGGTGTATTGTCAGTATAAGAAAAATCAGTGCGAAAGAAAGTGTCTTCAAACTCAGTTAAATACACGTCAAGTTGTTTACTGTTTAAGCACGAGCGTCTTTTAGTCTCTTGTAAGCCAACATGGAACTCCACGTCTGCTTATCTGTGTTTTTGAAACCACTATGCCTTAAGGAGGTTTTACTTATTGTTTCAAAGAGCTTTGAAGCTGTTCCACTTTTAAATTTATAATATGCACGCTTAACCTTAATCTTATAAAATACAGTTTTTTCTTTATTAGAGGCAGCACAGTAGTGTTAAAGGCAGGACATTAGTATTACAGAAACATTTAAATGTCCAAATAACTGTTCTTTTATTTGGAGGAAAATTGTGTAATAG…
>TCONS_00026715
GGTCGGGCCGCCGAGCCTCGGAGTCTGTTTCTGGATGCTCGATCCCTCGCGCCCCCTCGTCCCCCACCCCCGCCGCCTTTCGCTTTGTGGTGATTCCGCTCGGCCTTGCAGCCGGAGCGCCGGCCCTGAGGGGCGCCCTCCTCGTCCTCTTCGCCCTGTGAACAGGCTCCCGGGCGCAAAAAAAGCCCCTTGTTGACTTGGGTGTCACGTCCGGAGAGGTGTCCGATGGCGATCCCTGACCCTGACTTCTCCAGGGCGGAGAACGGGGCCACAAACAGGGCCGGCTGGCGCGCCGAAGCTGGTGGGCTCCGGAGACGC
>TCONS_00026824
TGGACAAGCAGAATGATTCTAAGAATGCTTTATTTCCTATATACTTCTGGAAAACTAGGTGTTTTAGAAAACTATATATGGGAGTAATTACCAAGGAAAGCAAGAGTTTGATTTGTATTTAAGGGCAGTATAAGGGATTTTTTCTTAGATGCCCCAAATAATAGAAGAACTACATTAAGAATGTTTCTTAGATTCTGCAGACTGAGGAGGAAGAAGAGAAGAAAAACAGAAAGAGGGGAGTTGCTCTGGCGTAGGGGGTGACTTTGTAAAGGCTCATGGCCAGGAGGaggtccctgagcttgagcctgctctcagcctgagacagcagacagccactattcctagggctctcctggagaagaggctggtgtcagaataaaacactgtcctatctgccgt…
>TCONS_00026827
ctcatctcaaaacgaaaagttaagaaaGTCAGCCTAAGATGACATAGTTGCTCTTAAGTAGGAATATGCCAGCCTCAGCAGGTTCCTGAGACACAGAGGTTTGAGCGCAAGAACTGAGAAAGCCTCAGACACACTAGGATAAGTGGGTTGCTTTGTTTCTGGAAGACGGTGACTGGAGAGAGGCAGGCTATGGGCGGCTACTGATACAGAGGCGGATCACACGCTTGTGGTTCCGTGTGGCTCCCTCGAGACCTCACTCAAACCTCATGCTCTAGGAATGTCTCTTGAAACTTGCGTCTGCCTTTTTTTACACATAAAGGTTTCTCACTCTAAGAAAACTGCAACCTCTTTAAGAC
>TCONS_00026835
tataaattatGTTCGTTATGCTCCAGTATGTGTTCTTGAATTAAAGATTTTTCTTTTCATTGTAGTCCCTGTGGTTCTAAGATACACAGTAGAAAACTCTTAACAGTTGAAGAACGCCAGTTTATTTCCATTTCTGTGTTTTGAACATAGAGAATTATTACAGAGGTTACATGTGTTTTTTAAAGAGAAACTTAGGCATATTAAGGAATTCTTCAAAACATGATTTTGCCCTTTTTAAACTCTTTGTGTACTTTCCTATCTTCTATAAGGTTGCTACATTTACTAAAATCTACATTCTGAGGACGATGAAACTTCAGGCATCTCACTCAAAATCAGTTGTGAAAAGCAGCAAATTTCATCGTCCTTTTCACCTTTGAATAAATTGTAAACAAAGGAAAT…
>TCONS_00026837
AAAAATAGTAAAGTCATTTAGCCAAGAAATTAAAAAAGGATTAGTTAATATGTTCAGATAAGGAATGACTGATACAAATTTCTGAATGCTGTTTCTCTGCATCAGAGCTGAAATTGGAAAGTAATTTTTATCATCCTTGGCACAGTCCTTGAACTTTTATCTGTTTAATGGAAATGTTAGGGTGAATAAGGTCAGCCTATTTAGAAACATCTCAAGCTAATTTGGCTTTTGGTTCAAGGCAGTCTACTGCTTTTCTGGCTAAAGAAAATAAAAGAGGCTTCTGACCATCAAGATTTAAATGTTACCTACTTCTATTTCCACCAAATAGATTTTGTATGAAAATGTCTAGCTGTAAGTGTTCCTGCAAGGGCAGTTCAAGATGTTGCATCAGCATGGTCA…
>TCONS_00026916
ttaatgtaagaaaagagtttattgcttttaaatcagtaaagaagaagctatgaagttaaaaatctcttccaaaagtcacaggaaggaagtggattgggaagaagatgcaaaagaagcagaataagcagagtggccctaaataacagagtagaaataaacccaaatatatcagcaattacagtaaatactaaagaactagacagctaaaaggcaggttaaaaatccaactctatgatgtttacagacaccatgaaatataaggacacgaattgaaaatgaaatgaccacacattgatttgtatgtgttccacaaatataaataaaaggaaagccagtaaagttatattagtatcactcggaaaaggcagttgaggagaatcatctgaatagctaaggaga…
>TCONS_00026918
TAAGAAAATAAAGATCCTCTGTAATTCCATTACCCAGCAATAATCATAATAAGGAATCGAGTGTATATTGAAAACTGTATCAtcttactgtaatagcagcatgctctttgtagatttggaaaatacatagaaacacaaggaaaaggggaaattattccctaccaagaactgactgtgttttttgttgttattttggtgtatgcacttctgtgtcttcactgtttgatagtcttttcctccacttaacgtaagcactttgccaggtcattgaacattgtgcatcttaaagggtgcattgtatttattgtgggtgtggtgtaactttctagtaagtgctctcttgttggacatttcggtaatggatgacatttttgccattaaaaatgctgagttgtgtat…
>TCONS_00026920
ggaaaacagagtaATCGGCTTTTTAAGAAGCCGTGTACATATAAAAACTGAAAGTGCAAAGTCAAATATTTATGTGGTTTCTGTGAAGGACTTTGCTAAATTAAACAAGTCTGGAATAGATTAACTCTAGGCAGAGGGGTCTGGCCAAGGATTAAGAGTGCTGGCTCTATTTGGTCACAGAGCCACACAAACAAGGCATTGCAGGTGGGGAGAACTTAAACCAGAGCAGAAAAATCACAGGGTGAAAGAGTTCAGACCAGAAAAAAACCCTAAACAAAACATACAATTAAACAAAAACCCATGAGGAAAACACAAGCTAATTGGTAGAAACTTGTTTCAAAGTTGATGACTGTCAATGCAGTTCACTTAGAAAGATGAGCTTGAGACCAGATatgactt…
>TCONS_00026998
TGTCTGTTACCTTCAGATAGCGTGAAATTTGAAATGACCTGGACTACATTTTGAAAAGTAAAGTTGAAAATAAGCAATTTTAAGCATAAGCAGACTTGTGTTAACCCTACTTTTTTTTAAAAACCAGGGCCTAAAACCTTGAGGGGTTTTGTTCATAAGGCAGAGAAAAACACAGCTGGCACTGTAGCAAGCGTTCAGGGCATCAGACAATTGGTGGCATTGTTGAAAATGTAATTCATTAGTTGATAAGGCAGTTTAGTGAATAATATCCAGCAAGTTTATTAAACATTACAGTTTAAAAGAATGCTTTCACATTATTTGGGTGAGTGTTCTGTGTTGAGTGTCTGGTGTTCTTATTAAAAGAACAAGATTTTGGAATCGAGTCCATAAGTTGTAGGC…
>TCONS_00027003
CACTGCTCCTGCATTTAGCCTCCTGGCTGGCTGCTTGCTTGCTTGGACTCAGCCCAGTACAGATGGCATTACTGCTAAATCAGAGAGAATGACACTCGGTTTCCTGGTCCTCCTTCAAGTTGCTACTTTGTTGGCAGTCAGAGACCTCTAACTCCTTACGGAAGGTGTGGTATTGAGGAGAAAAGAAGTAACACCAGTGTGAGTTAAGAGGGCGAGAGTGACAAGCCCAGAGGACAACGAGATGACCAGATCAACTCCTATGGAGAAAAAGTGAAGCTTCCCTGAAAGTCTGGAGGAGATTTGCTCGGTAAAGGCTAGTAAGGGAGATGCTGCCATGGAGTGAGGAGGACCCCAGGGACGGCAGAATGAGGGAAAGAAGTTATTGAGACCGCTAGTCAT…
>TCONS_00027005
TGAGGACGTTTCTTAAAACTCTTTTTTGTTTAATGTGAAACTTTAACATGCTGCCTTCTCCTGCTGCCTTTAAGAATAACAGCTCACTGTCAAACATGCACATATAGCTCTGATTTAAAAAGACAAAaaaaacaaaaacaaaaacaaaCAAACCCCACAAACCCATTGCTTTAAAAAAAAATTCTTCCAAAATGAAATAGTCACATTGATACGTTATACTTTTAAACTTGTGTGAACATTCCCAGGATAGGCCAGGTTTTTTCTCTGCTCTCAGTGTAATAAGTATCCTTTAAAATGGGATCAAATTATCTTTGCCACTTGAAAGTGGGTCTGTATGCAGGACTAGTGCTATAGAGAGAAAATCCCAGTGGAATTGTAACCAAATGTCAGTCCAGGTCT…
>TCONS_00027006
AATATATTGCCTATGTCCGTTCAGGAAAAACTGCCTAATAAGGGATCATAATTTTTTTTTCAAGATTTCTCTCTTTATCTAAGGATGACATCTCCTCTATTGATTCACTGAAGTTCTTGTGTTTTTCATCTTTGAAAATCTTGAGTCTTTTCTTCATAGCTGCATTCAGACTCTGATTTCTCAGCATCGCAATGTTTGGAGGAAGTTCCCAAAAGGTAGACAAAAGCACTAGAATTATAAGACTAAGAACAAGAATTCTCTGTCACTGTTAACAACCAAACCCTGCTGAAATCACCACCATTACAGAACTCATATTTAAAGAATTTCATTTGCCTCTAGAGCTAATAGTTGCCTTTTGTTATTTTTTTCACTTTTTACTGAATGAATGGAAGGCTGAAG…
>TCONS_00027009
ctttttattaatttcatcagctaaagagcatttatattgcttccactttttgaccattatgaacaatcatgtacacatttttgcatgaacatatgttttcatttctcttgtttatatactccggaatggaattgctgggtcatttgacaactctGCCAAGCAATAACTAGATAGGTCTTTTACATGTAGTATATTTGCAATAACTGTGTAAAGGAGCCTGGGCCAAAACTCAAAAACAAACAAAATACAAAAACTAGAATTTTGTTAATTATATAGACTCTAGATTACCCAGGTTTATGTAATTTGGTC
>TCONS_00027060
GGGAGAGCAGGCTTTCTATTGTTGGTGGAGCATAAAGTTTAGTCTAAAGTGTAACCAGAAGTAACTCCAAGACATCAGCAGTTCTCAATCTTGTCTACATTGTAACACACACAGAAGACAAAATTTTTAGAATTTGCTGGAGTAAATGGACCAGGCTACTCTTCCCAAGGCTTCTGGTCCTGGAGCTCAGGAACTCCACCTGCCATGGGCTCCATTTAGTAGGCTTATCTGTCAAGCACACTAGTTAGGAAACTCTACTTTAGAGAAGGGGCCTGATAAAGGAGACTGAAAACACAGTGTTAATGAGCTAAGACTTACCTTGCTGACAGTAGGGATCACAGAAGAGATTTTTACCAG
>TCONS_00027062
ATCATATCCCCCATTCTCCTAATGCTCCCCCCACCCCCCAAAAAAAGCCTCTACATTCTCCTGGGGTTTCAATGAGAGAGTGGAAGCTAACTATTTGTATTCCTTCTGCTTGGTTGGGAATTGAGTGTTTTATTTAAAATAGCTCAACATTTCCCCTAGTTCATTTTGTACAGTTTCAGTTTATCTTTCTGCTAGACCATAAGTCTGATCCAGACAGAGACCAAGGTATCCAATGTTTGATTGAACTCCCTGAGATCTTGCTCTCTGTGCAGGCTCCTAGTGCTGTTGTGAAACTGGACTCACCTTTGGCCTAGAATGGAATGATTTCAGACAAGAGATGATAAGTATTAGGGCTGAAACACAGATGGCTGCAGAGGAGACTCTGGCATCTGGCAAATC…
>TCONS_00027064
AAGTATGCTAGGATACATAGAAGTATGATAGGATACATACATGATAAGCATCACATATTTTTATGATTCATCTATAGTCTCTGTTCCTTATGGTTTTCCCCTAATATTTAGAGAAGCTTTTGAGATTTCAGTGTTTCTCAGCAGTGCTAAAAATCCTTGCTCAGATGCTGGGAAGGGATATGTCAAGAGAGAGTAGCTCACCGCCCTGTCCTCCTCTGCCCCTCCCTAGTAGAACCCCAAGAGGAAGGTGAAATTCTGAGCATAGAGCCCCTCCCTGCTTGGAGAGTGCCTTCCAGAGCTCATTGTGCAATTCCTGGGTTTTGTTTTAGAAGTAAATTGCTTTTCTTCACAGTTCCTTTTCAAAATTTTCATACCTTAGCTGCCTGAAACAAAATGTAT…
>TCONS_00027076
GGAGTAGCCGCAGCACGGGGACCCCATTCTTGGCTAGTCAGGGGCCGAGATGTTCCTAGCGCGCTCCTGTCAGCTGCCCTGCCTTGTAACTTCAGAGAAGGGGAGTTCTCTGTGAGTCGATGAGTTTTCAGGCTCTGCTTTCGTAGGAAGGTCCTGTGGCTTCACGAACATCATGACCGCGCGTGCTGTTTCTTGAGTCTTGCATCCTGAATCTTGGGGCAGCATATTCCAGAAGTCCTTGGCTCGGTTGATCCTGCGTCCTAGAATAACATGTTTCTGACCCATTTCCTTACAGAATAGTCACCACTGGCATTTTGGACTGTGGGGCTTTTTTTTAAGTGCTCTCAAGCTAAGTAATTTAAATATTTAATGATGATCGTTTTGATAAGATAGTATAGA…
>TCONS_00027077
CCAAAACTCAAGGAGATTTACTTCATTTTCACACTTGGTATTTCCGTTTTTAGAATGGAATACACTTTTCTGTAATAAACACTTGCTGAATGTTAATGTCATATATTGAACAAAGTAATTGATTCAGTTAAAATGTCCATACAATTTTAAGATTGAAAATCAACATCCCCAGACTGATTCATATCAAACATTGTTTCCTGCAGAGTTGATTTGTAGTCTTTCAGTGCAAATTGGGTATTTTGCCGAGGAAAAAAATTTATAGTAACAGAAGCAAAGTGGAGGTGGGGCTTGAGTTACGGAAAGAAAAGAATGGATTTTAGTGTGCTCGGTGTTGATTGCAGAGCTTTTTCCATTTGTGAAAAGTAGAGAAAAACATGTAAGACTTTATATAAGATTGCT…
>TCONS_00027094
ATTCAATTGAGAATCTCTTTTAGACGTCTTTATCCTACAGTGTGTTGGAGGAGCCCCTGTGGGCATTTTCGAGAGTAAGGTGGGTGTCAGGTGTTGCAGAGTCGGCAGACAGGGCTGTGACCCAGTCTCGGCAGCACCCTGAACACTCAGCTCGGGAAGTGGCCCCCAGTTGGCCTCCTGTGCGTTCTTCCTTGCAGCTTCTCAAGCTGGGTGTGTCGTCCCCACCTCTCGGGTGGTTTGTTTGTCCTGGTGGTGCACCTTGGCAGTCTTAGAAAATACTCTCCTGGTGCTTAGAGACCTGGTTAGATTTTTTTGCTGCCTGATGATGGTCTCCTCTCTGCTGATTCTCTATTAAATTGGTTGCTTTCTCTGAGGTCCTGGACCATAGTCACACACAGA…
>TCONS_00027095
AGGGATAataatctcaatttttaattatttttaagcaattctgtgagctcgacagtggtttccgcattgcagaagtggggaagtaggggttcagagtaacctacgagaggtcaatcaggtacttgggagtcaaaacccagtcaggttgtcttcagaaaccatttctcctctttccattgcCTCTGATGGTTTGCTCAGTGGGAGGAACGTCACTGTGTCTGATTTTACTGTAATTACATTATGGCCTGTTGCCCTGGGCGACCTATGATAAGTCTCACATAGAGTTTCAGAAGCATCAGAGCAGTTTTAGTCAGCTGAGCAGAGGTTTGAGCCACAACTCCGCGTTTCCCCCTACTTTATGAAGCTGCTTTTCTGGAAGTGGAATTGTGTTCCAGTGGG…
>TCONS_00027100
AAAGCAGTGGCGATTCAGAAGGGGGAAACAGTTATGAGCTTTGGTTTATTGCAACTGTCTTCGCTTTTAAAATTTCGCATTCTGGCCGCAGTCATACTAATTTCTAAATTAGTCTCAGGACAGATTTTGATTTTTTTTTCCCTCTCTTCCTTGCACCATACTGTGACGTAGCCCTGTTGAGTTCATCCCAGTAGATCAATATTATTTACTTGGATAGATTTTATTCCCATCTCCTCACCCCTTTAGACAACGGACTTTCATCTTGTATCCTTTTTGGCCTGTCCGAGCTTTCTGGAGCCACGAATAACAAAAGTTGTGGCCTTTTAGCTTGTCCAAGTCCTGCACGTGAGTTTTCCCATAGGAGGAAAAATGTAGGCCTGTTTGTAACCCAGGCAAAAT…
>TCONS_00027103
AAATTCTTAGATTTATGACTGAGAAACTCACCTGAATTATAGGGAACATATGTATATTTTGATGGAACATAGGAGAAAAGTTCACTTACGGGTCTGTTTTCTTGGATACGTCTGTGATGGTTTTGGTTTGTGAACCCCTTCTTTTACCCTCTTGCCCCTCTTTTCTTTTATTTCCACATCCTAAAACCCTGCGCAAATCTACTTTTCCTTTGACTGTTCTATATCACTTGATAGAGATTTATTTCCTTAAAGAGGTTTTGTTTCAAAAGGAAATAGGTAAGGGTGGAAAGGTAGTATTGAAACGGAGGAAGGAAAGGACATAGAAAAGGAAAAAAAACGGTTAAGAAAACAAAATGTATGAGACCATTAATTAATCACGTGTATGTCTCATGTACCTTC…
>TCONS_00027124
GCCCGGTGAGGGGACGTAGCGCCCAgcccgggcccccacgcgccggccggcaggtgccactcggccgccccggccccgcgcgcACTCGGCTGCCGCCGGCTTGCTCCGCGCGGTCCTAGACGCGCTCGGATTcggcggctcgcccccgccccgcgcgccctgggctgctgggaccgccgagtccggggcgccgggcccgggcgTGCTCCGGCTGCGTTTAGGGATCGGGCTCCTTGAGCCCGGGGCCGCGTCCCTTCGCGTTCTCGGTGTGAGAACGCAGGTCCAGCGGATCGGGCCGCCGCCAGGAGCAgcggggccgcgcgtggcgcgggagccgccggaggcgcgcgcggcggggccgaggccccggAGTCCCGTCCCGTCTCGGACCCCTCTCCG…
>TCONS_00027146
GGAAGGGGAGCTGGGCTTGGTCCACATAGGCTTTCGATGACTCAGATGCAGTGGGCTCAGCTTTGATGGTCATCAAAGGTGTCTACTGTTGAGGGGAGCTCATCTTTGGGCCTCAGTGAGGTTTAGCCAGGAAACGACAGAGTGTGGAGTCTGATTTTCATCCTTGAAGCCATTTAAATTTTCTATTTTTCAGTCACTTGGATGTAGCTAGATGATCCCACACACACAAATTGAGAATGTTCAAAACTCCAGATTTGTTTCAACTTTTTGTTTTGTCTCAGCAGGAACGTGCCCCTATATCTTATTTCTTTTGTTCCAGACTTTTCTGGGATGGGAAAAGGGGGGATCTGTTTAAAAGCCTGCCTTCTCTTTTGTTGTTTTACCGCAGTAGCAGTGTTC…
>TCONS_00027147
CCGGGGCCACACTTTTGGGAAATGTCACCTTTTCAAAGCATCTGAGGTCTCATGGACACACAATATGACAGCTGTTTATCCAGCCCTGGAATTACATTGGGTTGTTGTTCTTGAAGCTCCGAGTcagaatcattatcacctggaaacttcctggaaatgccaattcccagctctacacattgtctactgaacaggatcttgcagggggtggggGGTGGTGTGTGGTGGGATCCAGCAGTTTAAAAAAATTTTGAACACACCACATGGCTTATTGGGATTTCAGGTCACTGACCAAGGCATGGTAGTGAAGGCACTGATTCTTAAGCTCTAGACCAAGGAGCTCTACCCTGCTGCCCCCTTTAAAAATAATGTTTTACTTTTAAAAACCCTTTTTTTACT…
>TCONS_00027158
CAATATTTTTCTATCCCTAGTGGAATTGTTGTTTGCAGTGTTTGCCTGACAGTTGCCAAGGATGGGAAATAAAACACCAGGGCTGAATTGGGGGTGCGGGGGAGCTTGTGGAAGTAGTTTGCCCCCAGGAATAGAGCGAGTTGGGTGACGAGCTGCCCCACCGGGCCGTGTGGGCTGTGGGTGTGCATTGGAGAGAGCGGAGGGGAAGGGGTTAAAGCGGAGATGACACTGCTGGCATGAATAGTGGTCCTGGTGCCACATTCATTATTGTCTCTGGTCGTAATGATGTGTAACTGTCACTTGCTACAGTGCCTGGTCCGCGGAAGTAGCCGGGGGGCTGACCCGAGGCTGTTATTTTCAATTACGGGGGACCTGGCCGGAGTTGACAAGGGGCAACTT…
>TCONS_00027174
ctgttggttgagtttagtgtctacttcactgtatggctttatttcattctttggtgatgtgattcttgattgtgtgtttttatttaTCTGCAAGCATTTGTGCAAAGTGCTTGATGGATGCGTCGTGAGCTTCTGCTAAGACTTGTATTCTATTGTGTTTTCAAGTAAATTTAAAGAGACTTGGATTTCTTTAGCGGCTGGTTTTCTTGTTCTGGGTATTTTCTGTTGCCCTTAGCACTGACAGCCACCTAGGGCTGTGTCACCTGTTTAACACACAGCACCTACCTATCTTCCATCTTTCAGGTTGACCAGTTGCTCCCTGGAGAGAGGGCAGTGGCACAAAGATGAATCTCTCTGCTGTCCTGGCAAGTCCTCTCACGAAGTTTCCCTGTTCCCAGG…
>TCONS_00027177
CCTTAATTTTTTTTTTTCAGTCCTGAATGCTTTCACCTTTATTTTTCTTGATCCCATGTTAATTGATTAAAACAATTCTTTGTCAGTTACTATTATAGAGACTTTACCAGCGTGTTTTATCCACGAGAGGTTTATCAAGCTGTTGTAGACTAAAATTTCAAATAACAGGTGTGAAAATTGATATGTAAAAAAGGAATACCTAGCCAACAAATATATTTGCCTGTAATGATATATCTATTTAAATTATCCATATAAAATCTTGTCTTTTACCATTATAATATTTTTGCTATGTTTAAGTCCAAAGTCAAAAAGAATATTTCACTTCTGAAAATCCTAATAATGGGAAAGTTACAGCTATCAAATTTATCTAAATCCTGAGTTTTAATACTGACTTTAAAT…
>TCONS_00027178
CTTGAAGACACTCTGTCATTGTAAAAGAGCTTGGCCACAGCACTTTATGCAGTTATATGTAGAGTCCAATAGAGTGATTTGGACATTTGCAATAGATATCTTAAAAAAAAGCTCACTAAAGCAATATGTGTGAATTTTATTTTCTGTTCAGACTAATACATTTAAATATAAAGAATACTGTGTCTCTGAAAATGGCTTTTTAAAACACTGATTTCATTTTAAAATGAAGGCTAGATTATTAAGCATTCATTAAAGCAAGCCTCTACCTCATCAGTTCTGAAGAAACCATGATGGCCTTGGACAGTTCCAGTTAGGGAACATTAACTTCACTTGGACTCCTTACCATCTAATGACAGCCAAGTCATGAATAAAGCAACTCGCCTTGATAACTGAGCTGGC…
>TCONS_00027179
gggcggcgcgcccgcgtccccgctgcgctcgggcctcggcgccgccggtcgccgcgcggctgccgccgggAAACGGGTGGGGGGGTTGCCGTGTCCGGCAGGCCCCGACTCTGAcccgccgccccctggcggccgcgcggggAATCGCAAGGCCGCGCGCCCCCTTGTGCGACATGTGCTGCCGGCCCGGGCTCCATGAGCGTGGCGGGCAGTTTGCAGTCCCGGGTGTTCCTGCCTCCTTTTTTATACCTAAGCTGGACTAAAGGGGACGGGAACTGGAGTAAAGCAGGCTTATTTTTGCAATATCACCGAGAGGAAAAATTAGTATAGTGCTATCTACACCACATCAGTTGGGGAAACAACTCTTTATCCCGGCTTGCAGCCACGAGGTCTTGATTG…
>TCONS_00027214
GCCTTCAAATAGAAGTAGTTTTCAACTGCATTTACTGGGGTTGCATTGTGACAAGCAGAGTGGGGTCAATAACAGTGGCATTCCTCAGAGGGACTTCATCATTTATGCAACCCTCTAAACTAGAAGGCTTGAGTAAAGTCTTCTGACATCTCAGATTTGGGTAGGAAAGGAAATAGGTGCATCAGAATGCAAAGAAACCTTAACAAAAATATGCAGTCAGCCTTGGCAGAAAAACTCATTAGCTAACACACTGTTTTGCTTATGAAGGCCAAAGAAAATGGTTGTAAAGTTTTAGAAAGATTTTAGAGTGGGTAGATCCAAATGGAAGTAATCTAACAAAGATCTCAGAAATCGTTACAGAGAGAATAAATTGATGTATTCCACTCTTTCTCTTCAGGG…
>TCONS_00027215
GCTTTAAAAGGTAGGGTGTGTTAAATGTCTTCTACTAATTGATTCTTGGCTATTTTGTATCCTAAGACCTACATGAGCAAAATTGATGTAAATGTGACACCTGCCTGTGGATAATGGGGTCCCTGCCTGACTCATGGCACGGGATAATGGAGGAACCCTTGGTGACAGTCTTCCCAAGCCCAACTTGGTGATTTCACACTTCATAATGCGAGAGTATTACTTTAAAATGCATTAAACTTCTAAAGATAGCAAATAGCCTTTTGGATAATGCATTTTAAATAGACTCTGAATTCAGAATTCTTTAAAATGTTCATTTTTGTGGGACATCATAATAGCTTTTATAATGTATTGCACCCTGTTGGTATGTCCTATGCCTTTTTTCCTGGGCCTTGCCTTCTT…
>TCONS_00027226
tctgattccacttatgtgagattcctagagtagtcaaattcaaggagacaggaagtaggatggtggtctccagggactggtggatgggaaatgggaagttgtttgtttaatgggtatagaatttcagttttagcaggcaaaaaatttctcgagcttggctgtacaacaatgtgaatatactgaacaccaaactgtccactaaaaaatggttatgcagttaaattttatgttatgtgaattttactataatgaaaataaAAGCTACCACCTATAGCATGCTTTATAATTTGGAATCTGTATTTCACAGTAAGTACCTTGAGGTTTTTTAAAATCAGGGAGCATCTTGTTTTCATCTTTTTTCCCCAGAAAGTGGCATTCTGCAGGGCACAGAGAGGTGCT…
>TCONS_00027227
TGTTAGGATTGGGACAAGCCCACATGAGGGGACAGGGGGAGCATTTCCAAGGATTCAGGCATGTGAGAGAGACTTAGTGATGTGTGGTTAGGGTTCCAGCAGATGGAAATGCATTCAGTAGAAATGCATGTGAAAGTTCTTTAGGAGTTGGGGTCAACATAAGCAAAAACATGATGTCCTGATCCAGTGAGTGAAGAACTAGGCACCTGCAGAGCATTTCAGAAAATCAGCTACCAGGTGTGCAGCAGACACTTTCATACTCAAACCTGAAAAGTACTGAGTGACCCCAAGGAAGCTGACTTGTGGACATGTGCATCAGTTGGGACGGTTGTGTAGAAGAGACATCCTGGGATGGAGTGATGGGCACAGAGCCGACTGTTGGGAGTTTAATCCGAGAAG…
>TCONS_00027237
AACAAAGTTAATATTAGATATTATCTGTATAGAAAGATATTTTAGACTGTTGAATATTAAACTTATCATGTCTCTTATTTTACTTATGGTAAATAATTTAAAAGTGTCTTTTACTTGTAACTCACATgcagaggaagtaatgaaagttcagtcctagattcaaatcccagttctgccatctgctgattctactgccttggccaaagtatttaactgcacatcagtcttcatctgtGTCTGGCCATGAACTTCTTGATAGACTGTCTTTCACATCTTTGAATCTCCCATTCCTAGAACAGTGCTTTGGTGATAGATATTCAGTGCTTACAggatggatgaatggataggaaaaatggaagggaaaaaggaaggaataaatggaagactggattgatggaA…
>TCONS_00027239
ATTATATGTAATGAAAACATATTTTTAAATTGAGGATTTTGACACATAGTTGGGGATATATCCCTCTGATGTGAAATGCCTAAGGTCAAAAGAGCAAAAGGGTTTGTGGGATTTCTGGCTGTTTTGTGACTAGGTTTACAGGGACTCACAAATGCTTGTCATATCTTAGGAGGGAAGCTCTAAATAGGAGACACTATAGTGGATGAAAGTGCTCTGTGAAATTTCAGGCATAAAAAATATAGGGCTCCAAGTGCAGTTTCCCTACATTTGCATAAAATGTAAGTACTTTGGAAAAGCTCAGAACACAATCTTTGTTGTCCCCAATCTAGCTTGAACAAGCCAAATTTGTCAACTCTTCCAACAGCTCTGTGATCATGGACAATCCTACCCTCTGAACAG…
>TCONS_00027243
aaaagaatgtgtgtgtataagtgaatcactttgctgtacgctagaaactaaaacactgtaaataagctatatacttcagtgaaataattatttagccaattaattaaaaGGAGAGGAGTTTGAGGGTTATTGAGATTGAACTAGGGCCATGTAGCTCAGTAAGAATGAATGGGCAGAGTCTTGAGCCATAATTCTCTATATATTGAACCATTGATTCAGTATATTCAATATATTGATTCCTTTATACATGCAGGAAAGCTTTTATTGCTCTACTGCTTTTAGTGATATCTAATTCCATGATAGCTTTGTTTACAAGCTGGAGTATAAATACTAAATTTCAACCTATACTGGAGGAACTATAATGAGTCAAACCCAAGAGAAGAACCGAAAATGACTCAA…
>TCONS_00027247
gagcttctcacgacttgcaagtggatcctattcgctttttagttacatcctccagcacagtgtctgtcacatagagatgctcagtaaatgtttcctgaatgaatgaTGACAAAGAAGAAACCTTCTTTCTAAACATTATAATTCTGAAATGTTAagaggtagcataggataacacaaaacccagtttttggagtcagtcacactgatctgcatgccagttctttctgtgccacatgctaaaaatgtgaGTGCCCAAAGAGTGTCCAGAGTGGGATACTTGAGAGTGAAAGGAAAGCAATAACCAGCAAGATGCCAGAACAATACACTGGTATCGTCCTTGACAAAATGGGCTACGGTCCCCTTAGTTACTTGCCTTTGTGTctcaacctctgaatctta…
>TCONS_00027249
taacaagcaatgttgtgatggtttcaggtgaacagtgaagagacccagccatacatatatttgtatccattctcccccaaactcccctcccatccaggctgtcacataacattccatgtgctgtacaaaataggtccttcttggttatttgttttaaatataacagtatgtacatgtctatcccacactccctaactatcccttcctcccatccttccccccagaaaccataagttcattgtctcagtctgtgagtctctttctgtttgtaagtaagttcatttatttcattttttagattacacctataagggatgtcatatgatatttctccctttctgacatacttaattcagtaagtaatgacactctctaagtctacccatgtggctcaaaatg…
>TCONS_00027277
CGCCAATGCGGGCGCCGTCAGGAAGCCGCTTTGCTGTCACGTGCCCGGGGCCTCCGGCGGCGGCAGCAGGAAGCCCTGGGCCGTCGTGAGGGAAGCGGGCGAGGAGGGGCATCAAAGCGGCCGCAGGGCCCGGGAGGGGCGGCCCGAGCCGGGGCAGAGGTCGAGCGGCTTGTTTTCCCACCTGTTTCCTACAGCCCGAGGGACTTCTGAGGGATTTCCGTGTAACGAGCAGACACTCGGGCGTCTCTCAGGGGAGAGGAATGTTAGAGGGGGGAGGCGGTGCCCGTACAAGGAGACGAGCCCTCCAGAGAGCACACGTCACACACGCGTGTGACAggcccgcggccgcgcggggcccAGGCGTCGCCTCGCGTGGCTGAAGCAGGTCCTGGGTCACGG…
>TCONS_00027292
CCCGTGTCAGGGGCGGCAGGGCTGGGGGCGTGGCTTCTCTCATCCCGTTACCGGCGCACCTCGCAGGGGCGTCAGGGCTGGGGTCGGTGGAGGCTCGTCCCCACAGAGGCCTGTGCTCCGCTGGGACGTGGTCGCCGGCCGGCACTGGTCTTTCTCTTTTTTGGCCCAGCCTCGCTGCAGACGGGTCAGGCGCCTTCTGCACTTTGTCGGCTGATGACTGACTTCCCACCAGTGCCCGAGGAAAGGGCAGTTTGGTTCACGTCTTGACCTGGATAAAGGCTGCAGCCCGCGTGGACCCATGGCAGGTCCTGTGCTGGCCCAAGCTGCCCACTGCCAGCTCCCTGGGTTCGCTGGCCCTGCGGGGGACGGGGACGTGGGAGGACC
>TCONS_00027317
ATTCGTGTAGGTGGTAAAATAATGGTTATAGAGACACCCCTGAGCAAAGCGGCAGTATATTACGGTAGCAACTCTGCATCGCATTTTTGGGAACAGCTGCTTGTTTCTGTTGAAAAAAGTTAATTACTTTTACTTTACGTCTCTTCTACTGGTGGCCAAAAGTACTTTTTCTAAATTACAGTCCAAGTATCTGCCATTATCAGGTGATGAAGTACTGTATATAAATGGATTTTCTAAACAGCAGAAGTTTACCCTTTTATGTATCTATACTTCATAAAAATGTTGATGCATTTGATGTTGGTCATCTGTTTTTTAAAACCTTTATCATAATGCTGACTTGTAGGCGCTTACTCTTTGGTGACATCCTCAGATATCCTGAATATCCTCTGACATTTCAGA…
>TCONS_00027323
gtaagaggtaacaatgcagttcagtggtgacagggttctaggctgaaaactgaactgatagtatttcctttcagattggatgtaggtctgtgacagtcaagaaggagccaagatttttggtctgagcagctagaagtgttaagaagccacccagaggactggagaaaactgggtacagtacatttcggaggggtggtcaggaattcaggtttggatatgttaaatttgtcaatcagacattggaaggcgttgtcagcttgggtagaaccgtctgtgtggtacaggaaggagacctgaaaatagaaatttgagaacattaaaataCTAGCATCATATATCCAAGAAATATTTTATAAAATGATAAATCTGAACTACTCTTAAAATTTTCATGTTCCATTT…
>TCONS_00027326
AGATGACAGGCTGCTTTTCGCTTCTTGCAATAAATACCTAAGAAGTTGTGTCTTTATTATTAAGTGAACTTAATTATAGGCCACTCCAAGCTGTTCCCAGGCCCTTCTTAGGGCCAGGGCGTTATAATAACCGCATTGTGCGCCTCGGTGTGGGGGGGTAGGGGGGTTTGTTCCACTGAAAGGCGGCTAACCCAGTCCTCAGGGAGCCCACATAACGCTGAGAAGGTCCATTGTGATCCTGACCAGCCAGGAGGAATGAAAGCCGTGAGTCTCAGGGTGAAGGATGTGTCTCCCCACCCCGCCCCCAGGGTCCTTTGTGAGCGCCCGCAAGAGGACCTCATCACGCATGTGCGGCTCAAGCACACCCGCAGCAAAAGGGTCTGAGCAAGGGTCCCTGCG…
>TCONS_00027382
ttaagaacatggagctgaccctcctctctttttgtcccctcacaaggcctgaaacttggtaggttgctcagCTTTCTCACGCTGTACCTCACCAAACAATTTCCATGCGCCAGCTCAGTCTGAGCCTTATCTCATCCTATCCCCTCCTCATCATGTCCAATATGATTATCATCCTGGGTTTCCATCGACCCTTCACTCCCTTTTGCTGTCTGACCTGACTTCTCCAGAATATTCGTGAGTGCTTCTTGGCAAGAGTCAGCTTCTCTCCCCTGTTCTATTTCCTCATCCTTCCTTGGGCCACCGCCTCCGGATTTGTGGTCTCTGGCCTCAGAAGTGGTTTCTTGTGATTCAACCCCTGGAGAAGGAGTTGGAGAGAGATCAGACATCACAACCGTTCAG…
>TCONS_00027384
TGACCGCCTGTCCTCCCAGGCCTGAGATGGCTTCTGTAGTGAGCAGAGCTGAATAAACTCAAGGTTCCTTCTCGAGAACTGGGCATCATTGCCTGCTTCTCCACTTGTCACCGGAGAGTGGAGTGTCCTTGGAGAGGCTGGGGCCCCAGGATTTGAGGTGAGAGAAGATAAAGTAGGTGCAGTCCATTAGTTAAGACTTGCATTTGCTTCTTGTCAAAACGCGCATTGGCCACCTGGTAAgtgaccagctgtccaggtctgcctggggctgagaggctgcccaggacacaggacttttggtgtggaaactggcaaagttccaggtgagcaggacggatgggtcacACCAGTGTGCCTTTAGGACTCTGTGAACCTGCTGTTTGTTCCTCTCTTTCCCCA…
>TCONS_00027403
CATACCATCAATATGAGGGGTTTTTTAAATGGCTTTTGTGCACTGAAAAGAATATTCAGAGGTCATTTAAATTCTTATCAAAGTTATGAATTAAAAAACTTAGTTCTTCCTTGACTTTTAAATTCAACTTGAAGCTCTGGTTAGTCTTTGTAAATTTTACCAGCAATCACTTTCAAGGAGGCTTTTAAAGGTCTCTTAAGTATTTAGCTTTTAGAATTTTATAACTTCTATAACTTCTGCTTTCCTTAAGTACTTAAAGCTGGATTAATAAACAAAACCTCTCCAAGAACTTATTTAAAAAAGAAAAACAAGAAAAACCTGTATTTATTTTTCTTCTTTCGCTGTGTATTTGTTAACCGTTCTGTTTTTCTTTAGACCTCTTATTAACCCTTTATCTGC…
>TCONS_00027422
GACCCTTCAGGGCTCTGACACCCTGCTTTTTGTGCCAGTGAGTGGACCCTCCTGGGGTCAGGGGTCTGCCAATGTGAGAAAAGCCAAGCCTCCCTCCCTTATCCAGGTACCTTTCTTTCTTCATGCCCAAATGCTCCGTGGCCATGTTTCCTGTGTCTCTTCTTTTTCCTATTCACCCCTTTAGCACCAGCAACCATCAGAATTGCCCTTTGCTCCCTAGTCGCAGACATTCACTACCTTTAAATGGTGTATAAAGTCCATCTAAGACCTTGAACATTTCCTGCTTTGTTAGCAATTGGAAAATGACCACAGCCCCTGCCCAGGCCAGGCACTGCCTATTCTGAAGGGCAATGAGAATTTAAGACCAAAACTCACTGAGTAACTCACAGGTACCCAGTT…
>TCONS_00027433
GTTTTATACCTTTGACTAAGGGAGCCTATGCAAGTTCCACATTATGAGAGCTGTCTAGTGAGACAATGGAAATCACACTTATTACTGTGTATTTCAGATCAAGGCATGGACTTTTGTATTGAAGACTTTTGGTTTCTCCCTTCTTTTTTATTCTTGTTTGCCAGAGTATGAATTGTTTCCTGTCCTTTCACAATGGAATGAATAGTCATGCTATTAACAGTTTTTCAACTTCTCTTCTTGTTTTGTTTATGTCTTAGTATATATGAAGTTTCAAATTTTCATGAAGATGAACATTTGGAAAGGCCTCTAACCGAGGAAAATTGGGTGAAAAGCAGAACTGTTATAATAGGGATGGTATGGTTCCAGTTGGCTTTCATTCATGTGATTAGGTGATACAAC…
>TCONS_00027435
GAGGCATTCCTGTCCCCATTTAGGACTTGGGAAAAGTGAAACTTTGTGTATTTGTAGCTGAGAACTTTGGGCAGTGTGCAGCAAGACATTTTGGCAATAGAGACATGAGCAAAGCAATATGTTCATTCCATGTAAGCTGATTTGATTAGATAGACCAGTGTTATCTTACTCTTTGAGTAGCTGTCTGTGGTTCTATCGTGAAACAACAGGATTGGTCAGAGAGGACAGCGTGTTCAGTGGTCAAGTGTGTTATTTGTGGATGCTGCTTCTTGCTCCATCTTGTACCTGCTTCTTTTAGGACTTTTATAACTGAACTAATATATTTGACTCCCTGTGTTTAGATTTATAAATTACTGTGTAAATACTATTTGAGTCAAACCAGTCTTggtatcctggttt…
>TCONS_00027437
CTCAAGTGTCTACAGATCATAATCTCCTAATGAAACATAGGAGTTTGTCCTGAATCCTGCATAGTCTTTAACAGTGTCTGGGGTTTTTATCAAAATGAAAAACTGGGGAACAAATAGGATGAAGGAACACAGACAGCTTCCTTTGCCTAGAATCCCTGCTATCTCTTGCTTTCTTGACAGCTGAATGTCACGCGTGGATGTGCACTAGGACATGAACGGTGATCTTGGGTAAATAATACCTCCCTCTTGGAGTATTAGCTTAAATATTTAGAAATTTTTTTCAGTAACAAACCTTGAGGCAAGGTGGGGGACTAGAAAATATTTTGTGATCAGTTGTTTTAGAAAATAATATTAGTGTAagaattatcttttaatagctcttaactgattacagggtac…
>TCONS_00027441
GTTTTCTAATACCATTTTTACCTTAGATGATGTGATTTTAGGTTATTTTAAGAAGTATTTATATGCTTACCTAATACATTTTTCTGTGAGAAGAGGCAATAGAGACTGTTACAAGCTGGAAACTGATTTGAATGTGAAACCAGTTTGGACTCTGCAGCAGTAGCAATGTATGCTGGATCAGTTCTTAACAGATGGGGTTCTATAGATATATAGTAGGTTAAGAAAGGAAGTGAAATATTTCTGTTGAGGTAAAAAAGAATTTTAACTATCTTCAGTGCACTGAAAATCTGGCATGAAGTCTCCATATGCAAACATTATTAAAGGTTAACTTTACTGGTAAGCTTAATTAGAGTAACCAGAAATAAGTTAATACTGACATGGTACATCCCCAAATCCATT…
>TCONS_00027442
CTCCCCGTTCTCTCCTCCGGTCCTCTCCTGCCGCCTGAGCGCAGTGCCCAACTTCACACCGTCTAGGATCACTTTTCATGACTGCGAGTCGTCAGTCGTCCCTGGCCGTACAGGGTTTGGGTCTTCTTGAGAGTTTATGGTCACGGGGAGAGGAAGGCCTCCTTTTCTCTGGGGTCCTTCCTGCCACACTCTTATAATTGTCGGTGCGGTGGCTCTCCCAGGATGAAAGCCTTGCCCCTGGAGCCTAAATTCCCCGGTGCTCCTGAAACGTGAGAAGCACGTCAGCTCCAACTTGAGCAGCTGGGTTGTGATGTTTTCGAACGAGGAGGAAAATGATGCAGTTTTGCATCTGCTTTTAAATATATTCCCAGACTGTACTGGAGAGTGCTGTGTCTGTTT…
>TCONS_00027447
TTGTTTATAGAGAGGGACCAGTGAATTTATCTTTACTTTGAGGAAACAGCCCATGTGTATACTCACAGAAGTATTTCAAACCTCTGCTCACAAAACCATTGCTTATGAAGCTGAAGTGCAAACTGAGAGCCCTGCTGCTTTGTTGCTCTACCTTTCCTTCTTTGCTCCCTTTTACTTCCTTCTACTTTTTCCTTTAGTCATGGCTTTAGACCAGTAACAAATTCTGAACTTTGTTCTCTGGGATTTATTCAGATTCTTTTCTCTGTCCTTTTGTTCTGTATGTTGTTAACACTTCACCCCCATCTACTTTCGATTTCTTTCAATCTTCTATTTTTCCAGGCTCGTTGTTTGTTATTTCTGTTGATAACTTTAGGATTTATTGTGATTTAATCATTTAGG…
>TCONS_00027449
CTTTAAAGGGATTTGTCAGAACACTTTGTTATTAGTTAGAAAGTGGTGCTAGTTGAGATGTTCTCAGGCTTTTAATTCTGCTTCCGTGATGGTCCTTGAAAAGAATGTAGGCAGGAGAGTGACCGTGTGTTTAATCATTTATAAATAAACATTACCAAAAATATGAACAAAATGGGTCTGCTTTCTAAAATGACTTCCTGAAGCATTTAATATTACTTTGTAGTACCAAAACATAGAGGAATAACTATTAAATATACTTAATTTGAATTAATAAAGATGATTCAGTCTGAATGGTTGGGTTAGTGGTAGCATTTATATGGAAAAAAAAACTTTTTGTTTTAGTAGTTGGAAAATGTGTGTAGCCTTAAGGTTATATACTTAAAGGAGAAAAATGTAATT…
>TCONS_00027466
GCGGGTTTTCCATCCCCCCTTCCGGGCGAGGGGCGGGGAGCGCGGGTCCCGGCTGGACCCCGAGCGCTGTGCGGGCCTCGGCGCCCTGGACCCCGCCGCCGGGTCCCCAGCGCCGCGCAGCTCCTCTGCTCCGGGCGGCGACCGTGGGCCGACCGAGTGACATTTTCGTACAGTTACTTGCCGGCGTCCGGAGGTATAAAGCGCGCCCGCCGCGCCTCCCGCAGCTGGTGCAGGGGGCACCCGAGGACCCGGTTTGAGAAGGAGTCCTTCCCCGGGGATGAGTTTCCTTTAGGAAGCCTCCGAGTCGGAACGACCCGTGCCAGCCCTGTGCGGCTGTAGGAGTTGACGTTCGTGCCGTCTCTTGTCTGGGTGACAACCTGAAAAGTTTCTGATCGGGAG…
>TCONS_00027477
TGAATTTTAGATAATTTCAGGGTTAATATCTTCCTGCATCAAATTATTTAAAAATATTTTCATTGCACTTTCTTTCCCCTTGGAATTTAAAGAATCAGACCATTTTACTTTCGTACAAGGCGAGCTCACCCTAACTCGAACCTTTGAATCACAGCCATTTGGGTAGAAAAACGTATTTTCTGTGAAAATAACTAAAGTAGTAAAGTAGGATGAGGAGAAAAGGATTAGGAGGCATTATTAAGAAGACCGTTTTAAACAGCAAAAATCAGCTGTCTCTCCATACTCTGTTATTCAATGGAGGGTCCAAAGAAGGGAATTGATTTCAACCAGCTGACATGTTTTGGCTTCTGGTTCTGACATTATTCCAAGCCAGCTCACGTGACGGTCTTcagttactaa…
>TCONS_00027478
CCTGAATATATTTTCAAcctataaatcaataagatatagaagcatagcctaacagaaaactgagcaaagaaaatgaacataaaatacacagaggaaattgaactggtctgaaaagacatccagcctccctagttacgaggttggaatgGCAAGGCTTTCCAGATGCCCATGCAATGGCTCAGTCTCCTGGGGACATTTGTGACAGGTCGAAGGTTCACAGTCCTTAGGAGTTCATAGGGTAGCCCTGTGGCTTGGAGCTAGATGCCAAGTTGATGCCCATCTCTTTCAACTTTGACAGAGTTTAGAAAGTCAACAGCCAGGGTATTGTGAAATTCAGGTCTTAAGCTAAAACCACACAGGATGAAGACTTGGTGAGATGGGAAGGCTCAGAGCTATAGG…
>TCONS_00027482
GATAATCACAAATTCACAAACTCTCATAATTAGGGAAACTGAAAAAGAGGCGGCCAGGGAGAGTCCTTTTTATTTTCCATTTTCCCCATCACAGTGCTAAGCATGAATAGAGCAGACATTTGCTGTTAATTTGCACTTTAACTAAAAGCCTATATAATCCAATTCAGCTTTTTGTTGAACTTCAGTTGTTTCACCTAGATTGAGCTTTTATATCTTATTTGTTATAAACACTTCATGAACCAAATTTGAATTATGCCTTTATGATTATCTTTTACATTAAATACTTAGTCGATACTTGATAACTGAATAGGGAATACAAGAAAAAAGAATGTTTTCAGAAGCTGATAGTGTGATGGGAAACACAGGATCAACTCAAAGATGACTGTAATTTCCCAAAGA…
>TCONS_00027483
ggGCCCTAGGAGAGTCTTCATCTGTGGTAGACTGTTCACTTCCTGTGTTATCTTTCCACACTGTCACCCACCCATCTGCCAAGACAAGGTCTTTACCAGACCAGGGGGTTCTAGTAGAAGGGAGAGATATCTCAACTAAACCAGTCACATTATACTGCTTCTCACTCAGATCAGACCAAAACAAGTTCTTCCTTGGGGAATTCGCAGGCTTAAGCTGGTGAAGAAGACAAGCTTTGTTGTCCTGTGCTCCCAGAGCCGAGGATTCTCCTCCTGTGACAAAGCCTGTTCACGGTGGGGAGAATGAACTCATGGTGCAGCATCTGAGTGTCTAGTTCTAGAGCCTGGGCCGCTGGAGCGGCCCCAGATCCTGTCCTCCCAAAGCTTGGTCATCTTTTCATT…
>TCONS_00027484
CCAAGCAAAACTTCATTCTTGAAGAAAGTTATTAAGCTAATTTTTACACCATCTCTTTTAAAATTCCATCACTGATTCTTAATCAGACACTTTTGTTAAATTCTAGATGTCAATGAGCAGAATCAAAGGCCCATAGTTATATGCTTTTCAGAATAAAGTATTGCTGTTGCCTCTAGCTTTGCACATTCTGATCTAAAGCATTAATATTTCATTTATTTCTGCCTCAATCATCCGGTGGTATAATGCTTAAAAAAAATCACAGGAAGATGACTGAGGTTTGGTTAGTAGTGAAAGAAGGCAAGTCTTTTCAGAATCACAAAGAGCTACAGACAGTGTTTCAATTGTACTTACTACAGAGAGGTCTCAATTCATGTCCCAGTCTGTCCTAACTGAACAGCT…
>TCONS_00027485
aaatggctacccactccagtattcttatatggagaatcccatggacagaggagcctggtgggctacagtccttggggtcgcagagagtcagacaggactgagcgactaactaccaagtccaagctcactctgcttgccgcaggaggggccaatgaatccaagagatgggggattgcagccaggaaaagactttaataggggagtcggctgaccaagaagatggcaggctagtgcctcaaaattaccctcttacagaggtctgggtgccagattttctttcacagatcagagatggaagagtaggtgaggaagcaaagtgataaggccatttatcctgtaaacatctcctagaatggcaagtctcaggcaggggatgtgttaatttcttccttcctgcca…
>TCONS_00027487
CTAGTGGGAACATAAGCTCTGAGATGCCAATATTCAGGTGCTTATGAGTTTTATCTTTGAGATTGTGATGGCTATTTCTGAAAATGTACCTGATCACCAGGGAAGCCTAGAGATTTGCTTCCAACTTAAAGATATATATGATATTTATTCTATATCATCATAATATggctttcccaggtggtgcattggtaaagaactcacctgccagtgtaggagatgcaagagatgcgggttcgatcccctggagtaagaaatggcaacctactccggtattctcacctggaaaattccatgggcagaagaccccagtgggctTGTTTTCTGAGCAGCACCATGAGCTTAACAGTATGCTAAGCATTATTCTTGCAAGCCATCTGCTGATTATCAGAGTCAGCAGTC…
>TCONS_00027491
tctgtccatagttcttcaggaactctgtctatcagatcaatcccttgaatctatttgtcacttccattgtgtaatcgtaagggatttgatttaggtcatacctgaatggtctagtggttttccctactttctttaagtctgaatttggcaataaggagttcatgatttgagccacagtccgctcccagttttgtttttttgttttttgctgattgtatctttggctctgtctttggctgcaaagaatataatcaatctgatttcagtattgactatcttgtgatgtccatgtgtagagtcttctcttgtgttgttggaagagggtgtttgctatgaccagtgATTACACAAGGACAAAATGTGTATCAGCTTACTCACAGGAAGGCTTTACCATTGCCT…
>TCONS_00027530
AGATTCAAAATTTTTAGTTCATTTTGAAGAAATTTTCACAAGGCGGTTTTTAAAGAAGAGAAAGTCCAGAGGTCATTGTTAAGGGGGGGGTGAATGAGTTAGTCTTTGGTTTTTTTCTTTCCCCACTGCTCATTCTCTCCACAGAGGGCTCTAGTTTAGGAAGTCATCCTCAGCAGTAGATATAACAACCTGTCACACTCCTGGGTTGACCATCTGTTTAAATTAGTAGCTTGCACATGAACTGTCTAATCCTTGGTGGATTTATTCTGATCCCAATTTCATTTTGTTTTTGTGTCACTCTCTTTAATGCCCCCTTTAAGTTTTCAGACATCATTCCAACTTGGTGAACGTTAAGTATAGATATTCGTAATGTATTTTTAATATAATGTGTG
>TCONS_00027531
aaaaaaaaaaTTCCCAAGTGGTCATCGAAACGCCTCCCCTCCTTCTGGACTACGAATCCCATCGTGCATCGCTCCCACCTCCCCTCTCGCGGAGGGCGGAGCCTAAGGCGGGGCGGCCACGGCGGCGGCCGGTGCATTCTGGGTGCTGTAGTCTGGAGCCCCGGCTGCCGCCCACGTGGTGCTGGTGGAGGCTTCTCTGGGCAGCGGCTACCGCGCTGGGTTCACGCGCCCCCCGGGGGAGTGAGGCTCGGCTGGAGAGGTGCGCGGCGCGGGCGGCGGGGAAAGCGGAGCGGCCCGGGTCTTCGCGACGTTTTTGCGACAGCGCGGCCGCGTTCCGCGAGTCCCCGCCCTCCGCTCTCTGAGGAGGTGCCGGCTGTTGTGCGGCGCTGCCTTTCTGTC…
>TCONS_00027537
GGGCTGTTATGTGGCCCGAGTGGCAGGCCTCTCACTGGGCACATACTAGATGCTGGAGGACCCCAGCTGTTGGGGTTGTCACTGACGAGACTGGTGCTCCGGATGTCCTGTAGACCAACCAGGCACATGGCTTTGTGAGAGCTCGTGTACTTAGGTTTTGTTGGGGCTGATGGGCAACGTTGGTTGATAGCTGTTCTTAGTTCTCTCAGAGCTGCCTCATGTTAGGGAAAGCAAAGATCATCAAATACCCTCTTAGAAGGTGCAAGTATCTTTTAGTTTTATGACTTTCAGTTGACATAGTGTATTAAATTGTTCAGCTGCAATGGGGCAAAATGTTTCCATTTTACAGTGAAAATTGGATGTTAATGAATTCCTTATCCTATTTCAGGATTACTATGA…
>TCONS_00027549
GGCTGGGGTTCACAGTTGGTTATGTTTGGTCTCTGTGAAGCCTTCTAGCACATAGGAAGATGTGCTGGAGAATTCAGTCATTCAGGGCTCTCAGACCTAAACAAACGAACAGGTATCATTGTTCTGAAAGTTTTAGTAACAACTTGCTGTATTTCTGGTTTCCAACATAAAGCAAGATCTAAATAAAAGAAAAAGATGACTTTGACGAATTTCTCCATAAAGAAAGGAAAAATTGAAAGAGGAGTGAGACCTGTGGTaggatgaaatgggacttttacttgacaccacgcacagaaatgaactcagagtgagtcagagacctga
>TCONS_00027550
GGCTTCGAGAGCATTTCTCTGTTAAGACCCAACTTGCCTGGGTTTGGTGCCCACATTTTTTCTATCGCTCTCCCCATAGCACCTTTGTTTCTGCCTTTAGGGACAGGGCTTCAGCTTCCTTTATAGAgtgtatgcgtgtgtgtgcatgtgtgtgtgatgtgAACAGGCTGAAGCATCTGATAGACTATTGATACGTTTCTAAAATTACCCTGAAACACACAGCTTAAGGTTTAATAGCATTTATGGCAATTCTTTTCATCATTTTTCTTTTCAGAGTTAGTACCACATTAACAGTTTATGTAGTAGAAAAACCCAGAGTATCAGAAAGCCATAATAATTTCAATAATTTTTTTCTTTCTCAAAAAGAG
>TCONS_00027552
[truncated: 9,847 more rows]
