# Supplementary material for: Transcriptome sequencing to detect the potential role of long non-coding RNAs in bovine mammary gland during the dry and lactation period
Source: BMC Genomics. 2018 Aug 13;19:605. doi: 10.1186/s12864-018-4974-5 (PMC6090732; doi:10.1186/s12864-018-4974-5)
Supplement: Supplementary file 5 — The expression profile of annotated lncRNAs in the dry and lactation periods. (XLSX 1732 kb) [file 12864_2018_4974_MOESM5_ESM.xlsx]

## Sheet: CD--CL.all annotated lncRNA
Additional file 5:The expression profile of annotated lncRNAs in the dry and lactation periods.
transcript	Gene	CD	CL	log2FoldChange	p-value	q-value	Website	Type
NONBTAT000009.2	NONBTAG000006.2	0.837794	0.314661	-1.4128	0.00131019	0.0027276	http://www.noncode.org/show_rna.php?id=NONBTAT000009.2	Sense_No_Exonic
NONBTAT000010.2	NONBTAG000007.2	2.17991	1.49127	-0.547727	0.0144178	0.0247807	http://www.noncode.org/show_rna.php?id=NONBTAT000010.2	Antisense
NONBTAT000011.2	NONBTAG000007.2	1.85286	1.38276	-0.422203	0.192279	0.252873	http://www.noncode.org/show_rna.php?id=NONBTAT000011.2	Antisense
NONBTAT000012.2	NONBTAG000008.2	4.65129	3.73719	-0.315677	0.00739183	0.013513	http://www.noncode.org/show_rna.php?id=NONBTAT000012.2	Sense_No_Exonic
NONBTAT000014.2	NONBTAG000009.2	5.70457	5.14695	-0.1484	0.226603	0.291646	http://www.noncode.org/show_rna.php?id=NONBTAT000014.2	Linc
NONBTAT000015.2	NONBTAG000010.2	1.00764	0.90761	-0.150836	0.508025	0.580957	http://www.noncode.org/show_rna.php?id=NONBTAT000015.2	Linc
NONBTAT000016.2	NONBTAG000011.2	0.606751	0.737914	0.282348	0.578707	0.646272	http://www.noncode.org/show_rna.php?id=NONBTAT000016.2	Linc
NONBTAT000017.2	NONBTAG000012.2	0.0769471	0.116976	0.604274	0.602368	0.669216	http://www.noncode.org/show_rna.php?id=NONBTAT000017.2	Linc
NONBTAT000019.2	NONBTAG000014.2	0.529342	0.98497	0.89588	0.00964189	0.0172326	http://www.noncode.org/show_rna.php?id=NONBTAT000019.2	Linc
NONBTAT000020.2	NONBTAG000015.2	0.981354	0.547019	-0.843183	0.0290908	0.0468668	http://www.noncode.org/show_rna.php?id=NONBTAT000020.2	Antisense
NONBTAT000021.2	NONBTAG000016.2	0.745274	0.554928	-0.42547	0.165721	0.222004	http://www.noncode.org/show_rna.php?id=NONBTAT000021.2	Sense_No_Exonic
NONBTAT000023.2	NONBTAG000017.2	5.10093	4.00508	-0.348929	0.00646583	0.01194	http://www.noncode.org/show_rna.php?id=NONBTAT000023.2	Antisense
NONBTAT000024.2	NONBTAG000018.2	4.31095	3.03702	-0.505349	0.0100243	0.0178385	http://www.noncode.org/show_rna.php?id=NONBTAT000024.2	Sense_No_Exonic
NONBTAT000025.2	NONBTAG000019.2	0.650547	0.154796	-2.07129	0.00059107	0.00130153	http://www.noncode.org/show_rna.php?id=NONBTAT000025.2	Sense_No_Exonic
NONBTAT000032.2	NONBTAG000023.2	7.4378	6.09574	-0.287075	0.00586786	0.0109067	http://www.noncode.org/show_rna.php?id=NONBTAT000032.2	Antisense
NONBTAT000033.2	NONBTAG000024.2	0.745654	0.643369	-0.21286	0.529811	0.601449	http://www.noncode.org/show_rna.php?id=NONBTAT000033.2	Sense_No_Exonic
NONBTAT000034.2	NONBTAG000025.2	0.157473	0.311211	0.982789	0.171065	0.228021	http://www.noncode.org/show_rna.php?id=NONBTAT000034.2	Antisense
NONBTAT000040.2	NONBTAG000028.2	0.713712	0.610311	-0.225797	0.660929	0.718938	http://www.noncode.org/show_rna.php?id=NONBTAT000040.2	Linc
NONBTAT000041.2	NONBTAG000028.2	0.953004	0.68626	-0.473727	0.342543	0.416603	http://www.noncode.org/show_rna.php?id=NONBTAT000041.2	Linc
NONBTAT000043.2	NONBTAG000029.2	1.03426	0.721406	-0.519716	0.166107	0.222416	http://www.noncode.org/show_rna.php?id=NONBTAT000043.2	Linc
NONBTAT000044.2	NONBTAG000030.2	1.74882	1.06726	-0.71247	0.000196338	0.000460358	http://www.noncode.org/show_rna.php?id=NONBTAT000044.2	Sense_No_Exonic
NONBTAT000048.2	NONBTAG000032.2	1.79575	0.636282	-1.49685	7.81376e-21	5.82712e-20	http://www.noncode.org/show_rna.php?id=NONBTAT000048.2	Linc
NONBTAT000060.2	NONBTAG000040.2	8.93806	8.31891	-0.103567	0.0737358	0.10869	http://www.noncode.org/show_rna.php?id=NONBTAT000060.2	Linc
NONBTAT000062.2	NONBTAG000041.2	0.506699	0.231088	-1.13269	0.0302468	0.0485439	http://www.noncode.org/show_rna.php?id=NONBTAT000062.2	Linc
NONBTAT000067.2	NONBTAG000044.2	1.79915	3.78935	1.07463	1.76396e-06	5.14101e-06	http://www.noncode.org/show_rna.php?id=NONBTAT000067.2	Sense_No_Exonic
NONBTAT000068.2	NONBTAG000045.2	3.23978	6.84956	1.08012	1.11022e-15	5.63966e-15	http://www.noncode.org/show_rna.php?id=NONBTAT000068.2	Linc
NONBTAT000070.2	NONBTAG000047.2	2.65211	5.94473	1.16447	5.65703e-12	2.40332e-11	http://www.noncode.org/show_rna.php?id=NONBTAT000070.2	Linc
NONBTAT000075.2	NONBTAG000049.2	2.30542	1.98268	-0.217578	0.28081	0.350981	http://www.noncode.org/show_rna.php?id=NONBTAT000075.2	Antisense
NONBTAT000076.2	NONBTAG000050.2	1.11385	1.07348	-0.0532596	0.843255	0.877773	http://www.noncode.org/show_rna.php?id=NONBTAT000076.2	Sense_No_Exonic
NONBTAT000077.2	NONBTAG000051.2	0.197993	0.564359	1.51116	0.000105238	0.000255036	http://www.noncode.org/show_rna.php?id=NONBTAT000077.2	Sense_No_Exonic
NONBTAT000078.2	NONBTAG000052.2	0.17318	0.342253	0.982791	0.171065	0.228021	http://www.noncode.org/show_rna.php?id=NONBTAT000078.2	Sense_No_Exonic
NONBTAT000079.2	NONBTAG000053.2	1.20984	1.13802	-0.0882904	0.724137	0.775324	http://www.noncode.org/show_rna.php?id=NONBTAT000079.2	Sense_No_Exonic
NONBTAT000082.2	NONBTAG000054.2	0.890422	0.71774	-0.311028	0.33223	0.405477	http://www.noncode.org/show_rna.php?id=NONBTAT000082.2	Sense_No_Exonic
NONBTAT000083.2	NONBTAG000055.2	0.679854	0.713132	0.0689442	0.884851	0.909759	http://www.noncode.org/show_rna.php?id=NONBTAT000083.2	Antisense
NONBTAT000084.2	NONBTAG000056.2	0.399489	0.204967	-0.962764	0.106901	0.150421	http://www.noncode.org/show_rna.php?id=NONBTAT000084.2	Sense_No_Exonic
NONBTAT000085.2	NONBTAG000057.2	2.64393	1.57646	-0.745995	1.33048e-07	4.26345e-07	http://www.noncode.org/show_rna.php?id=NONBTAT000085.2	Linc
NONBTAT000086.2	NONBTAG000057.2	4.20184	3.25071	-0.370266	0.000659752	0.00144344	http://www.noncode.org/show_rna.php?id=NONBTAT000086.2	Linc
NONBTAT000087.2	NONBTAG000058.2	3.29825	3.51588	0.0921851	0.673543	0.727909	http://www.noncode.org/show_rna.php?id=NONBTAT000087.2	Linc
NONBTAT000088.2	NONBTAG000058.2	3.1894	4.16232	0.384103	0.0997646	0.141496	http://www.noncode.org/show_rna.php?id=NONBTAT000088.2	Linc
NONBTAT000089.2	NONBTAG000059.2	0.416442	0.645743	0.632845	0.27944	0.349436	http://www.noncode.org/show_rna.php?id=NONBTAT000089.2	Sense_No_Exonic
NONBTAT000094.2	NONBTAG000061.2	0.375404	0.214011	-0.810759	0.162638	0.218181	http://www.noncode.org/show_rna.php?id=NONBTAT000094.2	Linc
NONBTAT000109.2	NONBTAG000070.2	0	0.245093	Inf	0.0058545	0.0108838	http://www.noncode.org/show_rna.php?id=NONBTAT000109.2	Linc
NONBTAT000110.2	NONBTAG000071.2	0.537002	0.0310994	-4.10997	3.43677e-16	1.95991e-15	http://www.noncode.org/show_rna.php?id=NONBTAT000110.2	Linc
NONBTAT000111.2	NONBTAG000071.2	0.564279	0.0701857	-3.00716	3.37133e-05	8.63427e-05	http://www.noncode.org/show_rna.php?id=NONBTAT000111.2	Linc
NONBTAT000112.2	NONBTAG000072.2	0.263476	0.0801082	-1.71765	0.138452	0.189256	http://www.noncode.org/show_rna.php?id=NONBTAT000112.2	Linc
NONBTAT000113.2	NONBTAG000073.2	0.158117	0.0540836	-1.54773	0.106425	0.149896	http://www.noncode.org/show_rna.php?id=NONBTAT000113.2	Linc
NONBTAT000124.2	NONBTAG000078.2	0.161883	0	#NAME?	0.00536082	0.0100327	http://www.noncode.org/show_rna.php?id=NONBTAT000124.2	Antisense
NONBTAT000126.2	NONBTAG000079.2	0.143635	0.299459	1.05995	0.103515	0.146349	http://www.noncode.org/show_rna.php?id=NONBTAT000126.2	Sense_No_Exonic
NONBTAT000127.2	NONBTAG000080.2	6.8392	3.72991	-0.874687	1.49912e-13	6.91164e-13	http://www.noncode.org/show_rna.php?id=NONBTAT000127.2	Exonic
NONBTAT000128.2	NONBTAG000081.2	5.6195	3.21419	-0.805987	2.14402e-11	8.82038e-11	http://www.noncode.org/show_rna.php?id=NONBTAT000128.2	Linc
NONBTAT000129.2	NONBTAG000081.2	5.96594	3.7185	-0.682029	7.84633e-09	2.74679e-08	http://www.noncode.org/show_rna.php?id=NONBTAT000129.2	Linc
NONBTAT000131.2	NONBTAG000082.2	6.42974	4.16814	-0.625357	4.22155e-14	1.99356e-13	http://www.noncode.org/show_rna.php?id=NONBTAT000131.2	Linc
NONBTAT000135.2	NONBTAG000084.2	0.0946379	0.129483	0.452273	0.657095	0.716079	http://www.noncode.org/show_rna.php?id=NONBTAT000135.2	Linc
NONBTAT000136.2	NONBTAG000085.2	12.9736	9.3591	-0.471137	8.74432e-13	3.88798e-12	http://www.noncode.org/show_rna.php?id=NONBTAT000136.2	Linc
NONBTAT000137.2	NONBTAG000086.2	0.337218	0.164046	-1.03958	0.096846	0.138174	http://www.noncode.org/show_rna.php?id=NONBTAT000137.2	Sense_No_Exonic
NONBTAT000138.2	NONBTAG000087.2	0.117558	0.321685	1.45228	0.129096	0.178242	http://www.noncode.org/show_rna.php?id=NONBTAT000138.2	Antisense
NONBTAT000144.2	NONBTAG000089.2	3.14555	2.60633	-0.271293	0.137022	0.188064	http://www.noncode.org/show_rna.php?id=NONBTAT000144.2	Linc
NONBTAT000145.2	NONBTAG000090.2	1.69678	1.04379	-0.700968	0.00391544	0.00754682	http://www.noncode.org/show_rna.php?id=NONBTAT000145.2	Linc
NONBTAT000146.2	NONBTAG000091.2	0.750197	1.07104	0.513671	0.184714	0.243865	http://www.noncode.org/show_rna.php?id=NONBTAT000146.2	Linc
NONBTAT000147.2	NONBTAG000092.2	0.322445	0.294112	-0.132687	0.809326	0.850595	http://www.noncode.org/show_rna.php?id=NONBTAT000147.2	Linc
NONBTAT000148.2	NONBTAG000093.2	0.541708	0.205878	-1.39573	0.0630254	0.0942182	http://www.noncode.org/show_rna.php?id=NONBTAT000148.2	Linc
NONBTAT000149.2	NONBTAG000094.2	0.162064	0.201578	0.314775	0.597515	0.66486	http://www.noncode.org/show_rna.php?id=NONBTAT000149.2	Linc
NONBTAT000151.2	NONBTAG000095.2	0.539676	0.318518	-0.760719	0.0522732	0.0796687	http://www.noncode.org/show_rna.php?id=NONBTAT000151.2	Linc
NONBTAT000152.2	NONBTAG000096.2	0.710573	0.590947	-0.265954	0.456838	0.529911	http://www.noncode.org/show_rna.php?id=NONBTAT000152.2	Linc
NONBTAT000153.2	NONBTAG000097.2	0.652567	0.560213	-0.220151	0.658965	0.717578	http://www.noncode.org/show_rna.php?id=NONBTAT000153.2	Linc
NONBTAT000154.2	NONBTAG000098.2	2.12151	2.33408	0.137763	0.490349	0.563245	http://www.noncode.org/show_rna.php?id=NONBTAT000154.2	Linc
NONBTAT000155.2	NONBTAG000099.2	0.787366	0.542625	-0.537079	0.100413	0.142338	http://www.noncode.org/show_rna.php?id=NONBTAT000155.2	Linc
NONBTAT000156.2	NONBTAG000100.2	0.465918	0.0944395	-2.30261	0.0259491	0.042215	http://www.noncode.org/show_rna.php?id=NONBTAT000156.2	Linc
NONBTAT000157.2	NONBTAG000101.2	0.259066	0.177227	-0.547721	0.321504	0.394579	http://www.noncode.org/show_rna.php?id=NONBTAT000157.2	Linc
NONBTAT000158.2	NONBTAG000102.2	0.492624	0.326791	-0.592119	0.211548	0.274742	http://www.noncode.org/show_rna.php?id=NONBTAT000158.2	Linc
NONBTAT000159.2	NONBTAG000103.2	0.262455	0.478786	0.867311	0.168114	0.224729	http://www.noncode.org/show_rna.php?id=NONBTAT000159.2	Linc
NONBTAT000164.2	NONBTAG000105.2	1.49402	1.19502	-0.322165	0.217818	0.281908	http://www.noncode.org/show_rna.php?id=NONBTAT000164.2	Linc
NONBTAT000165.2	NONBTAG000106.2	0.246231	0.112297	-1.13269	0.273495	0.342984	http://www.noncode.org/show_rna.php?id=NONBTAT000165.2	Linc
NONBTAT000168.2	NONBTAG000109.2	0.235116	0.18382	-0.355079	0.65932	0.717578	http://www.noncode.org/show_rna.php?id=NONBTAT000168.2	Linc
NONBTAT000169.2	NONBTAG000110.2	0.297591	0.187921	-0.663205	0.291147	0.362059	http://www.noncode.org/show_rna.php?id=NONBTAT000169.2	Linc
NONBTAT000170.2	NONBTAG000111.2	2.68222	1.47715	-0.860611	0.00693614	0.012737	http://www.noncode.org/show_rna.php?id=NONBTAT000170.2	Linc
NONBTAT000171.2	NONBTAG000112.2	0.245933	0.548344	1.15682	0.0387339	0.0607816	http://www.noncode.org/show_rna.php?id=NONBTAT000171.2	Linc
NONBTAT000172.2	NONBTAG000113.2	0.236633	0.0664123	-1.83313	0.0186427	0.0312848	http://www.noncode.org/show_rna.php?id=NONBTAT000172.2	Sense_No_Exonic
NONBTAT000173.2	NONBTAG000114.2	0.364051	0.221374	-0.717655	0.223749	0.288643	http://www.noncode.org/show_rna.php?id=NONBTAT000173.2	Sense_No_Exonic
NONBTAT000174.2	NONBTAG000115.2	0.370887	0.193313	-0.940041	0.304951	0.376469	http://www.noncode.org/show_rna.php?id=NONBTAT000174.2	Antisense
NONBTAT000175.2	NONBTAG000116.2	0.774831	0.553105	-0.486328	0.284356	0.354933	http://www.noncode.org/show_rna.php?id=NONBTAT000175.2	Exonic
NONBTAT000176.2	NONBTAG000117.2	7.28501	5.13125	-0.505621	3.94127e-14	1.8637e-13	http://www.noncode.org/show_rna.php?id=NONBTAT000176.2	Linc
NONBTAT000177.2	NONBTAG000118.2	6.40958	4.73448	-0.437024	0.00946407	0.0169335	http://www.noncode.org/show_rna.php?id=NONBTAT000177.2	Linc
NONBTAT000182.2	NONBTAG000122.2	0.134086	0	#NAME?	0.0112384	0.0196996	http://www.noncode.org/show_rna.php?id=NONBTAT000182.2	Linc
NONBTAT000192.2	NONBTAG000128.2	0.27622	0.287941	0.0599554	0.920161	0.936171	http://www.noncode.org/show_rna.php?id=NONBTAT000192.2	Linc
NONBTAT000193.2	NONBTAG000129.2	0.403056	0.350133	-0.203077	0.649856	0.711333	http://www.noncode.org/show_rna.php?id=NONBTAT000193.2	Linc
NONBTAT000194.2	NONBTAG000130.2	0.21029	0.127875	-0.717646	0.450062	0.523947	http://www.noncode.org/show_rna.php?id=NONBTAT000194.2	Linc
NONBTAT000195.2	NONBTAG000131.2	0.223793	0.145806	-0.618115	0.471076	0.54433	http://www.noncode.org/show_rna.php?id=NONBTAT000195.2	Linc
NONBTAT000196.2	NONBTAG000132.2	0.279346	0.0764399	-1.86966	0.0382373	0.0600605	http://www.noncode.org/show_rna.php?id=NONBTAT000196.2	Linc
NONBTAT000197.2	NONBTAG000133.2	0.175788	0.368785	1.06894	0.0470602	0.0725389	http://www.noncode.org/show_rna.php?id=NONBTAT000197.2	Linc
NONBTAT000198.2	NONBTAG000134.2	0.175822	0.180419	0.0372357	0.949527	0.960099	http://www.noncode.org/show_rna.php?id=NONBTAT000198.2	Linc
NONBTAT000199.2	NONBTAG000135.2	0.259812	0.133302	-0.96277	0.106901	0.150421	http://www.noncode.org/show_rna.php?id=NONBTAT000199.2	Linc
NONBTAT000200.2	NONBTAG000136.2	0.281553	0.256813	-0.132688	0.816259	0.85665	http://www.noncode.org/show_rna.php?id=NONBTAT000200.2	Linc
NONBTAT000201.2	NONBTAG000137.2	0.186026	0.11312	-0.71765	0.450062	0.523947	http://www.noncode.org/show_rna.php?id=NONBTAT000201.2	Linc
NONBTAT000203.2	NONBTAG000138.2	0.343142	0.226049	-0.60217	0.252119	0.319479	http://www.noncode.org/show_rna.php?id=NONBTAT000203.2	Linc
NONBTAT000207.2	NONBTAG000142.2	0.12135	0	#NAME?	0.0112384	0.0196996	http://www.noncode.org/show_rna.php?id=NONBTAT000207.2	Linc
NONBTAT000208.2	NONBTAG000143.2	0.206443	0.0313839	-2.71765	0.0523818	0.079674	http://www.noncode.org/show_rna.php?id=NONBTAT000208.2	Linc
NONBTAT000209.2	NONBTAG000144.2	0.148278	0	#NAME?	0.00121978	0.00255705	http://www.noncode.org/show_rna.php?id=NONBTAT000209.2	Linc
NONBTAT000210.2	NONBTAG000145.2	0.129719	0.157761	0.282351	0.829248	0.86584	http://www.noncode.org/show_rna.php?id=NONBTAT000210.2	Linc
NONBTAT000211.2	NONBTAG000146.2	0.276381	0.252096	-0.132685	0.865712	0.89543	http://www.noncode.org/show_rna.php?id=NONBTAT000211.2	Linc
NONBTAT000212.2	NONBTAG000147.2	0.316418	0.0824612	-1.94004	0.00168403	0.00345369	http://www.noncode.org/show_rna.php?id=NONBTAT000212.2	Linc
NONBTAT000213.2	NONBTAG000148.2	0.146884	0.133977	-0.132692	0.865712	0.89543	http://www.noncode.org/show_rna.php?id=NONBTAT000213.2	Linc
NONBTAT000214.2	NONBTAG000149.2	0.163559	0.049729	-1.71765	0.138452	0.189256	http://www.noncode.org/show_rna.php?id=NONBTAT000214.2	Linc
NONBTAT000215.2	NONBTAG000150.2	1.80363	0.376033	-2.26197	1.65254e-33	1.78753e-32	http://www.noncode.org/show_rna.php?id=NONBTAT000215.2	Linc
NONBTAT000222.2	NONBTAG000152.2	0.279148	0.327368	0.229883	0.771175	0.817133	http://www.noncode.org/show_rna.php?id=NONBTAT000222.2	Sense_No_Exonic
NONBTAT000225.2	NONBTAG000154.2	0.206601	0.0471117	-2.13269	0.0460681	0.0711083	http://www.noncode.org/show_rna.php?id=NONBTAT000225.2	Sense_No_Exonic
NONBTAT000226.2	NONBTAG000155.2	0.120201	0.0365464	-1.71765	0.0643367	0.0958778	http://www.noncode.org/show_rna.php?id=NONBTAT000226.2	Sense_No_Exonic
NONBTAT000237.2	NONBTAG000165.2	2.37882	1.7535	-0.440009	0.00730929	0.0133719	http://www.noncode.org/show_rna.php?id=NONBTAT000237.2	Linc
NONBTAT000238.2	NONBTAG000166.2	0.219279	0.0800045	-1.45461	0.0311857	0.0498093	http://www.noncode.org/show_rna.php?id=NONBTAT000238.2	Sense_No_Exonic
NONBTAT000239.2	NONBTAG000167.2	0.520873	0.126694	-2.03958	0.00651318	0.01201	http://www.noncode.org/show_rna.php?id=NONBTAT000239.2	Sense_No_Exonic
NONBTAT000240.2	NONBTAG000168.2	0.523558	0.212246	-1.30261	0.0292577	0.0470927	http://www.noncode.org/show_rna.php?id=NONBTAT000240.2	Antisense
NONBTAT000241.2	NONBTAG000167.2	0.552199	0.125919	-2.13269	0.0037892	0.00732021	http://www.noncode.org/show_rna.php?id=NONBTAT000241.2	Sense_No_Exonic
NONBTAT000242.2	NONBTAG000169.2	0.199304	0.29541	0.567748	0.395791	0.469857	http://www.noncode.org/show_rna.php?id=NONBTAT000242.2	Antisense
NONBTAT000247.2	NONBTAG000171.2	0.137629	0	#NAME?	0.00536082	0.0100327	http://www.noncode.org/show_rna.php?id=NONBTAT000247.2	Linc
NONBTAT000248.2	NONBTAG000172.2	0.126449	0.115338	-0.132688	0.887152	0.909924	http://www.noncode.org/show_rna.php?id=NONBTAT000248.2	Linc
NONBTAT000249.2	NONBTAG000173.2	0.100964	0.0613951	-0.717646	0.350061	0.424335	http://www.noncode.org/show_rna.php?id=NONBTAT000249.2	Linc
NONBTAT000250.2	NONBTAG000174.2	0.13367	0.0174178	-2.94004	0.0277902	0.0448897	http://www.noncode.org/show_rna.php?id=NONBTAT000250.2	Linc
NONBTAT000253.2	NONBTAG000176.2	0.100764	0	#NAME?	0.0112384	0.0196996	http://www.noncode.org/show_rna.php?id=NONBTAT000253.2	Linc
NONBTAT000274.2	NONBTAG000197.2	0.846418	1.56646	0.888066	1.81878e-05	4.79167e-05	http://www.noncode.org/show_rna.php?id=NONBTAT000274.2	Linc
NONBTAT000276.2	NONBTAG000198.2	1.88093	3.87019	1.04096	0	0	http://www.noncode.org/show_rna.php?id=NONBTAT000276.2	Linc
NONBTAT000277.2	NONBTAG000199.2	1.69224	3.21753	0.927019	9.5125e-11	3.76604e-10	http://www.noncode.org/show_rna.php?id=NONBTAT000277.2	Linc
NONBTAT000280.2	NONBTAG000200.2	3.02784	5.55494	0.875482	1.88527e-06	5.48069e-06	http://www.noncode.org/show_rna.php?id=NONBTAT000280.2	Linc
NONBTAT000282.2	NONBTAG000201.2	2.57311	4.52932	0.815781	5.56932e-07	1.69917e-06	http://www.noncode.org/show_rna.php?id=NONBTAT000282.2	Linc
NONBTAT000283.2	NONBTAG000202.2	0.293132	0.097227	-1.59212	0.00499538	0.00943715	http://www.noncode.org/show_rna.php?id=NONBTAT000283.2	Linc
NONBTAT000284.2	NONBTAG000203.2	0.495574	0.18492	-1.4222	0.00976035	0.0174205	http://www.noncode.org/show_rna.php?id=NONBTAT000284.2	Antisense
NONBTAT000292.2	NONBTAG000207.2	20.0611	13.2891	-0.594157	3.59853e-52	5.86092e-51	http://www.noncode.org/show_rna.php?id=NONBTAT000292.2	Linc
NONBTAT000293.2	NONBTAG000208.2	16.7593	10.059	-0.736475	8.29123e-26	7.27589e-25	http://www.noncode.org/show_rna.php?id=NONBTAT000293.2	Linc
NONBTAT000295.2	NONBTAG000209.2	1.65465	1.50926	-0.132685	0.681632	0.735638	http://www.noncode.org/show_rna.php?id=NONBTAT000295.2	Linc
NONBTAT000296.2	NONBTAG000210.2	3.90152	2.55114	-0.612894	1.27336e-13	5.89073e-13	http://www.noncode.org/show_rna.php?id=NONBTAT000296.2	Linc
NONBTAT000297.2	NONBTAG000211.2	0.796078	0.25628	-1.63519	0.0123067	0.0214324	http://www.noncode.org/show_rna.php?id=NONBTAT000297.2	Sense_No_Exonic
NONBTAT000298.2	NONBTAG000212.2	2.87269	1.9652	-0.547726	0.00311574	0.00610657	http://www.noncode.org/show_rna.php?id=NONBTAT000298.2	Linc
NONBTAT000300.2	NONBTAG000213.2	1.73005	1.50464	-0.201395	0.364625	0.439341	http://www.noncode.org/show_rna.php?id=NONBTAT000300.2	Linc
NONBTAT000301.2	NONBTAG000214.2	3.86085	2.73059	-0.499706	3.38777e-05	8.67288e-05	http://www.noncode.org/show_rna.php?id=NONBTAT000301.2	Linc
NONBTAT000303.2	NONBTAG000215.2	2.8008	2.25414	-0.313262	0.219573	0.283952	http://www.noncode.org/show_rna.php?id=NONBTAT000303.2	Linc
NONBTAT000304.2	NONBTAG000216.2	2.1301	1.21886	-0.805389	8.22838e-06	2.24559e-05	http://www.noncode.org/show_rna.php?id=NONBTAT000304.2	Linc
NONBTAT000306.2	NONBTAG000218.2	0.305842	0.334761	0.130345	0.847091	0.880477	http://www.noncode.org/show_rna.php?id=NONBTAT000306.2	Linc
NONBTAT000307.2	NONBTAG000219.2	1.93043	1.24159	-0.636733	0.0116293	0.0203525	http://www.noncode.org/show_rna.php?id=NONBTAT000307.2	Linc
NONBTAT000308.2	NONBTAG000220.2	0.790162	0.595386	-0.408323	0.196089	0.257286	http://www.noncode.org/show_rna.php?id=NONBTAT000308.2	Linc
NONBTAT000313.2	NONBTAG000225.2	3.93859	4.73243	0.264902	0.158865	0.213707	http://www.noncode.org/show_rna.php?id=NONBTAT000313.2	Linc
NONBTAT000331.2	NONBTAG000237.2	0.345477	0.23634	-0.547726	0.391964	0.466163	http://www.noncode.org/show_rna.php?id=NONBTAT000331.2	Antisense
NONBTAT000333.2	NONBTAG000238.2	0.171364	0	#NAME?	0.00536082	0.0100327	http://www.noncode.org/show_rna.php?id=NONBTAT000333.2	Linc
NONBTAT000335.2	NONBTAG000240.2	0.41415	0.566637	0.452271	0.283016	0.353541	http://www.noncode.org/show_rna.php?id=NONBTAT000335.2	Linc
NONBTAT000336.2	NONBTAG000241.2	0.212627	0.268537	0.336796	0.534172	0.603543	http://www.noncode.org/show_rna.php?id=NONBTAT000336.2	Sense_No_Exonic
NONBTAT000338.2	NONBTAG000243.2	0.115665	0.0150716	-2.94005	0.0277902	0.0448897	http://www.noncode.org/show_rna.php?id=NONBTAT000338.2	Sense_No_Exonic
NONBTAT000339.2	NONBTAG000244.2	1.53545	2.06578	0.428025	0.148555	0.201375	http://www.noncode.org/show_rna.php?id=NONBTAT000339.2	Sense_No_Exonic
NONBTAT000340.2	NONBTAG000245.2	1.61223	1.96074	0.282341	0.0790114	0.115591	http://www.noncode.org/show_rna.php?id=NONBTAT000340.2	Antisense
NONBTAT000341.2	NONBTAG000246.2	8.15223	9.73748	0.256354	0.0216361	0.0358177	http://www.noncode.org/show_rna.php?id=NONBTAT000341.2	Sense_No_Exonic
NONBTAT000342.2	NONBTAG000247.2	2.78713	2.52138	-0.144567	0.433372	0.508339	http://www.noncode.org/show_rna.php?id=NONBTAT000342.2	Sense_No_Exonic
NONBTAT000344.2	NONBTAG000249.2	0.172959	0.118321	-0.547724	0.628488	0.692675	http://www.noncode.org/show_rna.php?id=NONBTAT000344.2	Antisense
NONBTAT000346.2	NONBTAG000250.2	0.119551	0.130855	0.130343	0.901307	0.920457	http://www.noncode.org/show_rna.php?id=NONBTAT000346.2	Linc
NONBTAT000348.2	NONBTAG000252.2	2.48035	2.07386	-0.258225	0.336761	0.410278	http://www.noncode.org/show_rna.php?id=NONBTAT000348.2	Linc
NONBTAT000349.2	NONBTAG000253.2	2.74905	1.58368	-0.795652	0.00881982	0.015856	http://www.noncode.org/show_rna.php?id=NONBTAT000349.2	Linc
NONBTAT000350.2	NONBTAG000255.2	0.537408	0.490186	-0.132689	0.783972	0.828846	http://www.noncode.org/show_rna.php?id=NONBTAT000350.2	Linc
NONBTAT000351.2	NONBTAG000254.2	0.375049	0.310994	-0.270192	0.666724	0.721783	http://www.noncode.org/show_rna.php?id=NONBTAT000351.2	Linc
NONBTAT000352.2	NONBTAG000255.2	0.650198	0.550703	-0.239605	0.664244	0.721025	http://www.noncode.org/show_rna.php?id=NONBTAT000352.2	Linc
NONBTAT000353.2	NONBTAG000256.2	0.931153	0.135893	-2.77655	2.06483e-05	5.41231e-05	http://www.noncode.org/show_rna.php?id=NONBTAT000353.2	Linc
NONBTAT000354.2	NONBTAG000257.2	1.45299	1.23454	-0.235051	0.332727	0.406017	http://www.noncode.org/show_rna.php?id=NONBTAT000354.2	Sense_No_Exonic
NONBTAT000355.2	NONBTAG000258.2	0.992866	0.362249	-1.45462	0.00206017	0.00416707	http://www.noncode.org/show_rna.php?id=NONBTAT000355.2	Linc
NONBTAT000356.2	NONBTAG000259.2	0.597678	0.288614	-1.05023	0.0741138	0.109164	http://www.noncode.org/show_rna.php?id=NONBTAT000356.2	Linc
NONBTAT000359.2	NONBTAG000261.2	0.497162	0.393013	-0.339139	0.214079	0.277481	http://www.noncode.org/show_rna.php?id=NONBTAT000359.2	Linc
NONBTAT000360.2	NONBTAG000261.2	0.488553	0.386207	-0.339141	0.214079	0.277481	http://www.noncode.org/show_rna.php?id=NONBTAT000360.2	Linc
NONBTAT000361.2	NONBTAG000262.2	0.400671	0.507589	0.341243	0.453643	0.527317	http://www.noncode.org/show_rna.php?id=NONBTAT000361.2	Linc
NONBTAT000362.2	NONBTAG000263.2	0.284681	0.278214	-0.0331512	0.942604	0.954274	http://www.noncode.org/show_rna.php?id=NONBTAT000362.2	Linc
NONBTAT000363.2	NONBTAG000264.2	0.584061	0.378073	-0.627454	0.11764	0.16405	http://www.noncode.org/show_rna.php?id=NONBTAT000363.2	Linc
NONBTAT000364.2	NONBTAG000265.2	15.5126	14.7029	-0.0773398	0.288274	0.359195	http://www.noncode.org/show_rna.php?id=NONBTAT000364.2	Linc
NONBTAT000365.2	NONBTAG000265.2	14.5976	13.7401	-0.0873387	0.291673	0.362496	http://www.noncode.org/show_rna.php?id=NONBTAT000365.2	Linc
NONBTAT000366.2	NONBTAG000265.2	13.062	12.4623	-0.0678055	0.450998	0.524895	http://www.noncode.org/show_rna.php?id=NONBTAT000366.2	Linc
NONBTAT000367.2	NONBTAG000266.2	13.3593	13.4	0.00438859	0.958864	0.967288	http://www.noncode.org/show_rna.php?id=NONBTAT000367.2	Linc
NONBTAT000368.2	NONBTAG000265.2	11.8993	11.1336	-0.0959565	0.375411	0.450626	http://www.noncode.org/show_rna.php?id=NONBTAT000368.2	Linc
NONBTAT000369.2	NONBTAG000265.2	10.9774	11.383	0.0523444	0.657595	0.716585	http://www.noncode.org/show_rna.php?id=NONBTAT000369.2	Linc
NONBTAT000370.2	NONBTAG000265.2	10.2389	8.46757	-0.274041	0.0491451	0.0753803	http://www.noncode.org/show_rna.php?id=NONBTAT000370.2	Linc
NONBTAT000371.2	NONBTAG000267.2	1.51794	1.14377	-0.408318	0.196089	0.257286	http://www.noncode.org/show_rna.php?id=NONBTAT000371.2	Linc
NONBTAT000375.2	NONBTAG000270.2	1.08934	0.834641	-0.384227	0.368245	0.442937	http://www.noncode.org/show_rna.php?id=NONBTAT000375.2	Sense_No_Exonic
NONBTAT000376.2	NONBTAG000271.2	0.254016	0.297894	0.22988	0.667592	0.722304	http://www.noncode.org/show_rna.php?id=NONBTAT000376.2	Linc
NONBTAT000377.2	NONBTAG000272.2	0.504383	0.603833	0.25963	0.599245	0.66653	http://www.noncode.org/show_rna.php?id=NONBTAT000377.2	Linc
NONBTAT000378.2	NONBTAG000273.2	0.0477191	0.457023	3.25963	8.85447e-05	0.0002164	http://www.noncode.org/show_rna.php?id=NONBTAT000378.2	Linc
NONBTAT000379.2	NONBTAG000274.2	0.502698	0.252189	-0.995187	0.0631372	0.0943172	http://www.noncode.org/show_rna.php?id=NONBTAT000379.2	Linc
NONBTAT000380.2	NONBTAG000275.2	0.653885	0.375529	-0.800113	0.0104418	0.0185478	http://www.noncode.org/show_rna.php?id=NONBTAT000380.2	Linc
NONBTAT000381.2	NONBTAG000275.2	0.911792	0.9729	0.0935868	0.734437	0.78467	http://www.noncode.org/show_rna.php?id=NONBTAT000381.2	Linc
NONBTAT000383.2	NONBTAG000277.2	0.514853	0.281768	-0.869653	0.0626702	0.0938042	http://www.noncode.org/show_rna.php?id=NONBTAT000383.2	Linc
NONBTAT000384.2	NONBTAG000278.2	0.616277	0.140531	-2.13269	0.0037892	0.00732021	http://www.noncode.org/show_rna.php?id=NONBTAT000384.2	Linc
NONBTAT000385.2	NONBTAG000279.2	2.01762	1.51117	-0.416989	0.0309349	0.0495558	http://www.noncode.org/show_rna.php?id=NONBTAT000385.2	Antisense
NONBTAT000386.2	NONBTAG000280.2	2.4125	1.52917	-0.65778	8.95194e-05	0.00021864	http://www.noncode.org/show_rna.php?id=NONBTAT000386.2	Sense_No_Exonic
NONBTAT000387.2	NONBTAG000281.2	4.10782	2.50621	-0.712866	4.11505e-18	2.78092e-17	http://www.noncode.org/show_rna.php?id=NONBTAT000387.2	Linc
NONBTAT000389.2	NONBTAG000282.2	0.864133	0.646325	-0.418994	0.167426	0.223987	http://www.noncode.org/show_rna.php?id=NONBTAT000389.2	Linc
NONBTAT000390.2	NONBTAG000283.2	1.65993	1.31698	-0.333889	0.0398285	0.0623377	http://www.noncode.org/show_rna.php?id=NONBTAT000390.2	Linc
NONBTAT000391.2	NONBTAG000284.2	1.17114	0.809269	-0.533222	0.0478535	0.0736802	http://www.noncode.org/show_rna.php?id=NONBTAT000391.2	Linc
NONBTAT000392.2	NONBTAG000285.2	0.554574	1.66928	1.58977	3.54698e-06	1.00407e-05	http://www.noncode.org/show_rna.php?id=NONBTAT000392.2	Antisense
NONBTAT000393.2	NONBTAG000286.2	0.195421	0.155968	-0.325335	0.663138	0.720243	http://www.noncode.org/show_rna.php?id=NONBTAT000393.2	Linc
NONBTAT000400.2	NONBTAG000289.2	1.03806	0.558396	-0.894529	0.0168877	0.0285951	http://www.noncode.org/show_rna.php?id=NONBTAT000400.2	Sense_No_Exonic
NONBTAT000401.2	NONBTAG000290.2	3.48241	2.58818	-0.428148	0.0382794	0.0601204	http://www.noncode.org/show_rna.php?id=NONBTAT000401.2	Linc
NONBTAT000402.2	NONBTAG000291.2	0.700967	0.575436	-0.284691	0.456072	0.529607	http://www.noncode.org/show_rna.php?id=NONBTAT000402.2	Antisense
NONBTAT000403.2	NONBTAG000292.2	0.50382	0.153183	-1.71765	0.0152299	0.0259892	http://www.noncode.org/show_rna.php?id=NONBTAT000403.2	Sense_No_Exonic
NONBTAT000404.2	NONBTAG000293.2	0.551156	0.933633	0.760395	0.0498929	0.0764158	http://www.noncode.org/show_rna.php?id=NONBTAT000404.2	Sense_No_Exonic
NONBTAT000408.2	NONBTAG000294.2	0.632676	0.374324	-0.757179	0.0436381	0.0678502	http://www.noncode.org/show_rna.php?id=NONBTAT000408.2	Sense_No_Exonic
NONBTAT000409.2	NONBTAG000295.2	0.268704	0.147056	-0.869652	0.421557	0.496335	http://www.noncode.org/show_rna.php?id=NONBTAT000409.2	Antisense
NONBTAT000412.2	NONBTAG000296.2	0.44585	0.254171	-0.810759	0.162638	0.218181	http://www.noncode.org/show_rna.php?id=NONBTAT000412.2	Antisense
NONBTAT000413.2	NONBTAG000297.2	0.360946	0.307281	-0.232224	0.662705	0.720243	http://www.noncode.org/show_rna.php?id=NONBTAT000413.2	Sense_No_Exonic
NONBTAT000415.2	NONBTAG000298.2	0.570126	0.72004	0.336796	0.270027	0.3398	http://www.noncode.org/show_rna.php?id=NONBTAT000415.2	Antisense
NONBTAT000416.2	NONBTAG000299.2	0.380041	0.120573	-1.65625	0.00313083	0.00613293	http://www.noncode.org/show_rna.php?id=NONBTAT000416.2	Sense_No_Exonic
NONBTAT000417.2	NONBTAG000300.2	0.234505	0.374324	0.674669	0.302136	0.374111	http://www.noncode.org/show_rna.php?id=NONBTAT000417.2	Sense_No_Exonic
NONBTAT000418.2	NONBTAG000301.2	7.87718	4.25574	-0.888269	2.72144e-18	1.85271e-17	http://www.noncode.org/show_rna.php?id=NONBTAT000418.2	Sense_No_Exonic
NONBTAT000419.2	NONBTAG000302.2	0.156744	0.667198	2.0897	0.01309	0.0226785	http://www.noncode.org/show_rna.php?id=NONBTAT000419.2	Antisense
NONBTAT000420.2	NONBTAG000303.2	0.108125	0	#NAME?	0.00255715	0.00507249	http://www.noncode.org/show_rna.php?id=NONBTAT000420.2	Antisense
NONBTAT000421.2	NONBTAG000303.2	0.201015	0	#NAME?	0.00536082	0.0100327	http://www.noncode.org/show_rna.php?id=NONBTAT000421.2	Antisense
NONBTAT000423.2	NONBTAG000304.2	42.6736	27.681	-0.624448	1.40242e-43	1.92832e-42	http://www.noncode.org/show_rna.php?id=NONBTAT000423.2	Antisense
NONBTAT000427.2	NONBTAG000305.2	7.42423	7.31633	-0.0211213	0.831071	0.867094	http://www.noncode.org/show_rna.php?id=NONBTAT000427.2	Antisense;Sense_No_Exonic
NONBTAT000428.2	NONBTAG000305.2	5.5974	6.45784	0.206295	0.0397923	0.062316	http://www.noncode.org/show_rna.php?id=NONBTAT000428.2	Antisense;Sense_No_Exonic
NONBTAT000430.2	NONBTAG000306.2	9.0946	9.46436	0.0574948	0.668905	0.723633	http://www.noncode.org/show_rna.php?id=NONBTAT000430.2	Antisense;Sense_No_Exonic
NONBTAT000431.2	NONBTAG000307.2	5.32465	4.88731	-0.123646	0.442613	0.517386	http://www.noncode.org/show_rna.php?id=NONBTAT000431.2	Antisense;Sense_No_Exonic
NONBTAT000432.2	NONBTAG000308.2	1.92897	1.45611	-0.405711	0.0769319	0.112752	http://www.noncode.org/show_rna.php?id=NONBTAT000432.2	Antisense;Sense_No_Exonic
NONBTAT000433.2	NONBTAG000309.2	0.334034	0.21763	-0.618118	0.302588	0.374284	http://www.noncode.org/show_rna.php?id=NONBTAT000433.2	Antisense;Sense_No_Exonic
NONBTAT000435.2	NONBTAG000311.2	0.841161	0.242962	-1.79165	3.5067e-07	1.08799e-06	http://www.noncode.org/show_rna.php?id=NONBTAT000435.2	Antisense
NONBTAT000442.2	NONBTAG000314.2	0.164239	0.363818	1.14742	0.0731163	0.107835	http://www.noncode.org/show_rna.php?id=NONBTAT000442.2	Sense_No_Exonic
NONBTAT000443.2	NONBTAG000315.2	0.294137	0.183568	-0.680174	0.190069	0.250307	http://www.noncode.org/show_rna.php?id=NONBTAT000443.2	Sense_No_Exonic
NONBTAT000444.2	NONBTAG000316.2	0.254836	0.232443	-0.132692	0.856221	0.887786	http://www.noncode.org/show_rna.php?id=NONBTAT000444.2	Antisense
NONBTAT000445.2	NONBTAG000317.2	1.05446	0.545889	-0.949825	0.0144393	0.0247904	http://www.noncode.org/show_rna.php?id=NONBTAT000445.2	Sense_No_Exonic
NONBTAT000446.2	NONBTAG000318.2	0.335008	0.572945	0.774201	0.0819434	0.119032	http://www.noncode.org/show_rna.php?id=NONBTAT000446.2	Antisense
NONBTAT000449.2	NONBTAG000321.2	0.225712	0.183003	-0.302616	0.665371	0.721706	http://www.noncode.org/show_rna.php?id=NONBTAT000449.2	Antisense
NONBTAT000450.2	NONBTAG000322.2	0.360818	0.109704	-1.71766	0.00759715	0.01384	http://www.noncode.org/show_rna.php?id=NONBTAT000450.2	Antisense
NONBTAT000451.2	NONBTAG000323.2	0.349315	0.122547	-1.51119	0.0398136	0.062316	http://www.noncode.org/show_rna.php?id=NONBTAT000451.2	Sense_No_Exonic
NONBTAT000452.2	NONBTAG000324.2	0.0454148	0.10356	1.18923	0.353616	0.427598	http://www.noncode.org/show_rna.php?id=NONBTAT000452.2	Sense_No_Exonic
NONBTAT000453.2	NONBTAG000325.2	0.93106	0.5919	-0.653521	0.0940916	0.134709	http://www.noncode.org/show_rna.php?id=NONBTAT000453.2	Sense_No_Exonic
NONBTAT000454.2	NONBTAG000325.2	0.720982	0.577103	-0.321134	0.131364	0.180961	http://www.noncode.org/show_rna.php?id=NONBTAT000454.2	Sense_No_Exonic
NONBTAT000455.2	NONBTAG000326.2	0.651495	0.498401	-0.386447	0.313559	0.385784	http://www.noncode.org/show_rna.php?id=NONBTAT000455.2	Sense_No_Exonic
NONBTAT000456.2	NONBTAG000326.2	0.637506	0.581488	-0.13269	0.689316	0.742609	http://www.noncode.org/show_rna.php?id=NONBTAT000456.2	Sense_No_Exonic
NONBTAT000457.2	NONBTAG000327.2	0.955307	1.58027	0.726135	0.00164288	0.00337437	http://www.noncode.org/show_rna.php?id=NONBTAT000457.2	Antisense
NONBTAT000458.2	NONBTAG000328.2	3.70626	4.70748	0.344991	0.000249152	0.000577662	http://www.noncode.org/show_rna.php?id=NONBTAT000458.2	Sense_No_Exonic
NONBTAT000459.2	NONBTAG000329.2	0.423209	0.407467	-0.0546871	0.901642	0.920549	http://www.noncode.org/show_rna.php?id=NONBTAT000459.2	Sense_No_Exonic
NONBTAT000463.2	NONBTAG000332.2	0.207221	0.218091	0.07376	0.903956	0.922424	http://www.noncode.org/show_rna.php?id=NONBTAT000463.2	Antisense
NONBTAT000464.2	NONBTAG000333.2	0.476855	0.227833	-1.06557	0.0439648	0.0682926	http://www.noncode.org/show_rna.php?id=NONBTAT000464.2	Sense_No_Exonic
NONBTAT000465.2	NONBTAG000334.2	0.543883	0.344508	-0.658759	0.0781018	0.114366	http://www.noncode.org/show_rna.php?id=NONBTAT000465.2	Sense_No_Exonic
NONBTAT000466.2	NONBTAG000335.2	0.878429	0.298768	-1.5559	4.93186e-06	1.37749e-05	http://www.noncode.org/show_rna.php?id=NONBTAT000466.2	Antisense
NONBTAT000467.2	NONBTAG000336.2	0.401547	0.212047	-0.921185	0.089514	0.128873	http://www.noncode.org/show_rna.php?id=NONBTAT000467.2	Sense_No_Exonic
NONBTAT000468.2	NONBTAG000337.2	0.511045	0.0776899	-2.71765	0.00432776	0.00825408	http://www.noncode.org/show_rna.php?id=NONBTAT000468.2	Antisense
NONBTAT000470.2	NONBTAG000338.2	1.25933	1.50212	0.254344	0.342364	0.416521	http://www.noncode.org/show_rna.php?id=NONBTAT000470.2	Antisense;Sense_No_Exonic
NONBTAT000471.2	NONBTAG000339.2	0.790709	0.590097	-0.422195	0.35749	0.431864	http://www.noncode.org/show_rna.php?id=NONBTAT000471.2	Antisense;Sense_No_Exonic
NONBTAT000472.2	NONBTAG000340.2	3.40113	2.46772	-0.462835	0.0138354	0.023865	http://www.noncode.org/show_rna.php?id=NONBTAT000472.2	Sense_No_Exonic
NONBTAT000473.2	NONBTAG000341.2	0.390382	0.113298	-1.78476	0.00235026	0.004709	http://www.noncode.org/show_rna.php?id=NONBTAT000473.2	Sense_No_Exonic
NONBTAT000474.2	NONBTAG000342.2	8.08583	8.10497	0.00341097	0.976064	0.981007	http://www.noncode.org/show_rna.php?id=NONBTAT000474.2	Antisense
NONBTAT000475.2	NONBTAG000343.2	0.446953	0.560559	0.326743	0.644635	0.70678	http://www.noncode.org/show_rna.php?id=NONBTAT000475.2	Sense_No_Exonic
NONBTAT000476.2	NONBTAG000344.2	0.719481	0.281254	-1.35508	0.0015776	0.00325133	http://www.noncode.org/show_rna.php?id=NONBTAT000476.2	Antisense;Sense_No_Exonic
NONBTAT000477.2	NONBTAG000345.2	0.545258	0.659273	0.273937	0.351554	0.42593	http://www.noncode.org/show_rna.php?id=NONBTAT000477.2	Sense_No_Exonic
NONBTAT000478.2	NONBTAG000346.2	0.626976	0.571884	-0.132688	0.751162	0.799266	http://www.noncode.org/show_rna.php?id=NONBTAT000478.2	Antisense
NONBTAT000479.2	NONBTAG000347.2	0.085659	0.0585991	-0.547726	0.628488	0.692675	http://www.noncode.org/show_rna.php?id=NONBTAT000479.2	Antisense
NONBTAT000480.2	NONBTAG000348.2	0.618388	0.253822	-1.2847	0.0227573	0.0375008	http://www.noncode.org/show_rna.php?id=NONBTAT000480.2	Antisense;Sense_No_Exonic
NONBTAT000481.2	NONBTAG000349.2	1.34699	0.896566	-0.587257	0.106737	0.150286	http://www.noncode.org/show_rna.php?id=NONBTAT000481.2	Antisense;Sense_No_Exonic
NONBTAT000483.2	NONBTAG000350.2	0.213313	0.0608028	-1.81076	0.000194632	0.00045652	http://www.noncode.org/show_rna.php?id=NONBTAT000483.2	Antisense
NONBTAT000484.2	NONBTAG000351.2	2.55867	1.60452	-0.673252	0.00147795	0.00305583	http://www.noncode.org/show_rna.php?id=NONBTAT000484.2	Sense_No_Exonic
NONBTAT000485.2	NONBTAG000352.2	2.71638	1.3921	-0.964422	1.16481e-08	4.03666e-08	http://www.noncode.org/show_rna.php?id=NONBTAT000485.2	Antisense
NONBTAT000486.2	NONBTAG000353.2	1.53894	1.80143	0.227206	0.36411	0.438801	http://www.noncode.org/show_rna.php?id=NONBTAT000486.2	Sense_No_Exonic
NONBTAT000487.2	NONBTAG000354.2	1.5858	1.03662	-0.613324	0.00245165	0.00489693	http://www.noncode.org/show_rna.php?id=NONBTAT000487.2	Sense_No_Exonic
NONBTAT000488.2	NONBTAG000355.2	20.1426	21.3262	0.082377	0.391024	0.465332	http://www.noncode.org/show_rna.php?id=NONBTAT000488.2	Sense_No_Exonic
NONBTAT000489.2	NONBTAG000356.2	1.09454	0.769007	-0.509256	0.0444408	0.0689499	http://www.noncode.org/show_rna.php?id=NONBTAT000489.2	Antisense;Sense_No_Exonic
NONBTAT000491.2	NONBTAG000357.2	2.76816	2.3307	-0.248164	0.223514	0.288507	http://www.noncode.org/show_rna.php?id=NONBTAT000491.2	Sense_No_Exonic
NONBTAT000492.2	NONBTAG000358.2	2.71653	2.45961	-0.143335	0.412142	0.487039	http://www.noncode.org/show_rna.php?id=NONBTAT000492.2	Antisense
NONBTAT000493.2	NONBTAG000359.2	0.586264	0.56817	-0.0452278	0.92103	0.936721	http://www.noncode.org/show_rna.php?id=NONBTAT000493.2	Sense_No_Exonic
NONBTAT000494.2	NONBTAG000360.2	0.907687	0.68994	-0.395724	0.310912	0.383046	http://www.noncode.org/show_rna.php?id=NONBTAT000494.2	Antisense
NONBTAT000495.2	NONBTAG000361.2	0.258589	0.168476	-0.618118	0.302588	0.374284	http://www.noncode.org/show_rna.php?id=NONBTAT000495.2	Antisense
NONBTAT000496.2	NONBTAG000362.2	0.340168	0.164264	-1.05023	0.0741138	0.109164	http://www.noncode.org/show_rna.php?id=NONBTAT000496.2	Sense_No_Exonic
NONBTAT000499.2	NONBTAG000364.2	1.41765	0.354962	-1.99776	4.44869e-07	1.36709e-06	http://www.noncode.org/show_rna.php?id=NONBTAT000499.2	Sense_No_Exonic
NONBTAT000500.2	NONBTAG000365.2	9.68142	5.33758	-0.859033	1.35331e-27	1.25444e-26	http://www.noncode.org/show_rna.php?id=NONBTAT000500.2	Antisense
NONBTAT000501.2	NONBTAG000366.2	9.32468	5.27063	-0.823079	3.53502e-14	1.67609e-13	http://www.noncode.org/show_rna.php?id=NONBTAT000501.2	Sense_No_Exonic
NONBTAT000504.2	NONBTAG000367.2	12.6091	4.71464	-1.41925	1.02345e-49	1.59779e-48	http://www.noncode.org/show_rna.php?id=NONBTAT000504.2	Sense_No_Exonic
NONBTAT000505.2	NONBTAG000368.2	13.1721	6.76018	-0.962352	5.96999e-16	3.26983e-15	http://www.noncode.org/show_rna.php?id=NONBTAT000505.2	Antisense
NONBTAT000507.2	NONBTAG000369.2	10.5167	6.18636	-0.765519	4.479e-11	1.80911e-10	http://www.noncode.org/show_rna.php?id=NONBTAT000507.2	Antisense
NONBTAT000508.2	NONBTAG000370.2	7.02582	3.02762	-1.21448	3.31714e-15	1.64774e-14	http://www.noncode.org/show_rna.php?id=NONBTAT000508.2	Antisense
NONBTAT000509.2	NONBTAG000371.2	9.34397	4.2799	-1.12646	1.38057e-23	1.12902e-22	http://www.noncode.org/show_rna.php?id=NONBTAT000509.2	Antisense
NONBTAT000511.2	NONBTAG000371.2	12.8082	6.59028	-0.958656	6.50759e-33	6.93279e-32	http://www.noncode.org/show_rna.php?id=NONBTAT000511.2	Antisense
NONBTAT000513.2	NONBTAG000372.2	2.77101	2.02202	-0.454615	0.118487	0.165146	http://www.noncode.org/show_rna.php?id=NONBTAT000513.2	Sense_No_Exonic
NONBTAT000515.2	NONBTAG000373.2	0.860764	0.75605	-0.187136	0.634393	0.698374	http://www.noncode.org/show_rna.php?id=NONBTAT000515.2	Sense_No_Exonic
NONBTAT000516.2	NONBTAG000374.2	1.6609	1.00997	-0.717653	0.0479715	0.0738486	http://www.noncode.org/show_rna.php?id=NONBTAT000516.2	Antisense
NONBTAT000517.2	NONBTAG000375.2	2.53744	1.82954	-0.471893	0.0254636	0.0415401	http://www.noncode.org/show_rna.php?id=NONBTAT000517.2	Antisense
NONBTAT000518.2	NONBTAG000376.2	2.51867	2.45198	-0.0387149	0.840939	0.875728	http://www.noncode.org/show_rna.php?id=NONBTAT000518.2	Antisense
NONBTAT000519.2	NONBTAG000377.2	0.629474	0.328093	-0.940042	0.0352844	0.0557716	http://www.noncode.org/show_rna.php?id=NONBTAT000519.2	Antisense
NONBTAT000520.2	NONBTAG000378.2	1.4985	0.597986	-1.32534	2.45796e-05	6.39106e-05	http://www.noncode.org/show_rna.php?id=NONBTAT000520.2	Antisense
NONBTAT000522.2	NONBTAG000379.2	1.92916	1.27574	-0.596638	0.0158905	0.0270448	http://www.noncode.org/show_rna.php?id=NONBTAT000522.2	Sense_No_Exonic
NONBTAT000523.2	NONBTAG000380.2	1.85598	1.91134	0.0424033	0.815316	0.856215	http://www.noncode.org/show_rna.php?id=NONBTAT000523.2	Antisense
NONBTAT000524.2	NONBTAG000381.2	1.64708	0.593523	-1.47253	2.65057e-07	8.29278e-07	http://www.noncode.org/show_rna.php?id=NONBTAT000524.2	Antisense
NONBTAT000526.2	NONBTAG000382.2	0.940465	0.772043	-0.284693	0.255102	0.322801	http://www.noncode.org/show_rna.php?id=NONBTAT000526.2	Antisense
NONBTAT000527.2	NONBTAG000383.2	0.193246	0.123386	-0.64726	0.366625	0.44113	http://www.noncode.org/show_rna.php?id=NONBTAT000527.2	Sense_No_Exonic
NONBTAT000528.2	NONBTAG000384.2	0.574121	0.284279	-1.01405	0.012059	0.0210492	http://www.noncode.org/show_rna.php?id=NONBTAT000528.2	Antisense
NONBTAT000529.2	NONBTAG000385.2	0.890966	0.977568	0.133827	0.573733	0.641719	http://www.noncode.org/show_rna.php?id=NONBTAT000529.2	Antisense
NONBTAT000531.2	NONBTAG000386.2	0.536248	0.844856	0.655805	0.0892534	0.128606	http://www.noncode.org/show_rna.php?id=NONBTAT000531.2	Antisense
NONBTAT000532.2	NONBTAG000387.2	0.578747	0.754132	0.381884	0.458779	0.531826	http://www.noncode.org/show_rna.php?id=NONBTAT000532.2	Antisense
NONBTAT000533.2	NONBTAG000388.2	1.23038	1.23836	0.00932682	0.98648	0.989369	http://www.noncode.org/show_rna.php?id=NONBTAT000533.2	Antisense
NONBTAT000536.2	NONBTAG000390.2	0.0279346	0.509599	4.18924	6.41709e-14	3.00692e-13	http://www.noncode.org/show_rna.php?id=NONBTAT000536.2	Antisense;Exonic
NONBTAT000537.2	NONBTAG000391.2	0.163244	0.362322	1.15024	0.000136486	0.000325704	http://www.noncode.org/show_rna.php?id=NONBTAT000537.2	Antisense;Exonic
NONBTAT000538.2	NONBTAG000391.2	0.107893	0.295236	1.45227	0.0445918	0.069143	http://www.noncode.org/show_rna.php?id=NONBTAT000538.2	Antisense;Exonic
NONBTAT000539.2	NONBTAG000392.2	0.37776	0.344566	-0.13269	0.746155	0.794852	http://www.noncode.org/show_rna.php?id=NONBTAT000539.2	Antisense;Exonic
NONBTAT000540.2	NONBTAG000393.2	0.318544	1.28674	2.01416	1.27506e-07	4.0942e-07	http://www.noncode.org/show_rna.php?id=NONBTAT000540.2	Antisense;Exonic
NONBTAT000543.2	NONBTAG000396.2	0.0669767	0.168001	1.32674	0.112766	0.157952	http://www.noncode.org/show_rna.php?id=NONBTAT000543.2	Antisense;Sense_No_Exonic
NONBTAT000544.2	NONBTAG000397.2	0.101065	0.307281	1.60428	0.0837589	0.121366	http://www.noncode.org/show_rna.php?id=NONBTAT000544.2	Antisense;Sense_No_Exonic
NONBTAT000545.2	NONBTAG000398.2	0.150474	0.274504	0.867313	0.424383	0.498898	http://www.noncode.org/show_rna.php?id=NONBTAT000545.2	Antisense;Sense_No_Exonic
NONBTAT000546.2	NONBTAG000399.2	0.0622366	0.208149	1.74178	0.0535815	0.0813048	http://www.noncode.org/show_rna.php?id=NONBTAT000546.2	Antisense;Sense_No_Exonic
NONBTAT000556.2	NONBTAG000408.2	0.565911	0.287872	-0.975148	0.00297835	0.00585088	http://www.noncode.org/show_rna.php?id=NONBTAT000556.2	Sense_No_Exonic
NONBTAT000557.2	NONBTAG000409.2	5.04372	4.53002	-0.154971	0.220857	0.285465	http://www.noncode.org/show_rna.php?id=NONBTAT000557.2	Sense_No_Exonic
NONBTAT000558.2	NONBTAG000410.2	4.73591	3.73767	-0.341502	0.00668157	0.0122993	http://www.noncode.org/show_rna.php?id=NONBTAT000558.2	Sense_No_Exonic
NONBTAT000559.2	NONBTAG000410.2	4.96168	3.68223	-0.430249	7.57909e-06	2.07434e-05	http://www.noncode.org/show_rna.php?id=NONBTAT000559.2	Sense_No_Exonic
NONBTAT000560.2	NONBTAG000411.2	1.04269	0.391616	-1.4128	0.00131019	0.0027276	http://www.noncode.org/show_rna.php?id=NONBTAT000560.2	Sense_No_Exonic
NONBTAT000561.2	NONBTAG000412.2	1.89219	1.51018	-0.325336	0.102508	0.145106	http://www.noncode.org/show_rna.php?id=NONBTAT000561.2	Antisense;Sense_No_Exonic
NONBTAT000563.2	NONBTAG000413.2	0.307788	0.218356	-0.495255	0.33633	0.409888	http://www.noncode.org/show_rna.php?id=NONBTAT000563.2	Sense_No_Exonic
NONBTAT000564.2	NONBTAG000414.2	1.63916	1.30989	-0.323511	0.102799	0.145493	http://www.noncode.org/show_rna.php?id=NONBTAT000564.2	Antisense
NONBTAT000565.2	NONBTAG000415.2	3.55573	3.55351	-0.00090102	0.992622	0.994231	http://www.noncode.org/show_rna.php?id=NONBTAT000565.2	Sense_No_Exonic
NONBTAT000566.2	NONBTAG000416.2	1.25052	0.760425	-0.71765	0.00426757	0.00815889	http://www.noncode.org/show_rna.php?id=NONBTAT000566.2	Sense_No_Exonic
NONBTAT000567.2	NONBTAG000416.2	1.04982	0.71818	-0.547725	0.223307	0.288283	http://www.noncode.org/show_rna.php?id=NONBTAT000567.2	Sense_No_Exonic
NONBTAT000569.2	NONBTAG000417.2	0.27241	0.0354962	-2.94004	0.0277902	0.0448897	http://www.noncode.org/show_rna.php?id=NONBTAT000569.2	Antisense
NONBTAT000571.2	NONBTAG000418.2	0.146186	0.0533363	-1.45462	0.232821	0.297851	http://www.noncode.org/show_rna.php?id=NONBTAT000571.2	Antisense
NONBTAT000572.2	NONBTAG000419.2	0.101216	0.323127	1.67466	0.145607	0.197732	http://www.noncode.org/show_rna.php?id=NONBTAT000572.2	Antisense
NONBTAT000573.2	NONBTAG000420.2	0.0888628	0.121582	0.452278	0.657095	0.716079	http://www.noncode.org/show_rna.php?id=NONBTAT000573.2	Antisense
NONBTAT000574.2	NONBTAG000421.2	0.433419	0.334514	-0.373696	0.371118	0.445982	http://www.noncode.org/show_rna.php?id=NONBTAT000574.2	Antisense
NONBTAT000575.2	NONBTAG000422.2	0.9294	1.04957	0.175427	0.688394	0.741812	http://www.noncode.org/show_rna.php?id=NONBTAT000575.2	Antisense
NONBTAT000577.2	NONBTAG000423.2	0.427214	0	#NAME?	0.000132391	0.000316626	http://www.noncode.org/show_rna.php?id=NONBTAT000577.2	Sense_No_Exonic
NONBTAT000578.2	NONBTAG000424.2	1.60198	1.06865	-0.584067	0.0304455	0.0488445	http://www.noncode.org/show_rna.php?id=NONBTAT000578.2	Sense_No_Exonic
NONBTAT000579.2	NONBTAG000425.2	3.18402	2.28036	-0.481588	0.000259444	0.000600479	http://www.noncode.org/show_rna.php?id=NONBTAT000579.2	Antisense
NONBTAT000580.2	NONBTAG000424.2	1.86223	1.08465	-0.779802	0.00187283	0.00381569	http://www.noncode.org/show_rna.php?id=NONBTAT000580.2	Sense_No_Exonic
NONBTAT000581.2	NONBTAG000424.2	5.81912	4.23551	-0.458265	0.000251832	0.000583674	http://www.noncode.org/show_rna.php?id=NONBTAT000581.2	Sense_No_Exonic
NONBTAT000582.2	NONBTAG000425.2	7.92366	5.27698	-0.586454	5.87428e-43	7.96924e-42	http://www.noncode.org/show_rna.php?id=NONBTAT000582.2	Antisense
NONBTAT000583.2	NONBTAG000424.2	3.54281	2.34545	-0.595029	0.00272508	0.00538086	http://www.noncode.org/show_rna.php?id=NONBTAT000583.2	Sense_No_Exonic
NONBTAT000584.2	NONBTAG000425.2	5.01322	3.42421	-0.549966	0.000234883	0.000545995	http://www.noncode.org/show_rna.php?id=NONBTAT000584.2	Antisense
NONBTAT000586.2	NONBTAG000426.2	7.91184	5.7733	-0.454617	1.20591e-06	3.56592e-06	http://www.noncode.org/show_rna.php?id=NONBTAT000586.2	Sense_No_Exonic
NONBTAT000588.2	NONBTAG000428.2	12.5302	10.6258	-0.237838	2.37379e-08	8.04316e-08	http://www.noncode.org/show_rna.php?id=NONBTAT000588.2	Antisense
NONBTAT000589.2	NONBTAG000429.2	16.7265	12.407	-0.430981	1.78804e-08	6.11653e-08	http://www.noncode.org/show_rna.php?id=NONBTAT000589.2	Antisense
NONBTAT000590.2	NONBTAG000430.2	44.1603	48.4385	0.133404	4.52211e-10	1.71836e-09	http://www.noncode.org/show_rna.php?id=NONBTAT000590.2	Antisense;Sense_No_Exonic
NONBTAT000595.2	NONBTAG000434.2	3.80275	5.59451	0.556969	0.00318552	0.00623091	http://www.noncode.org/show_rna.php?id=NONBTAT000595.2	Antisense;Exonic
NONBTAT000596.2	NONBTAG000435.2	0.354892	0.0215805	-4.03958	0.000134609	0.000321572	http://www.noncode.org/show_rna.php?id=NONBTAT000596.2	Antisense;Sense_No_Exonic
NONBTAT000597.2	NONBTAG000436.2	0.466346	0.340294	-0.454619	0.417237	0.492399	http://www.noncode.org/show_rna.php?id=NONBTAT000597.2	Antisense;Sense_No_Exonic
NONBTAT000599.2	NONBTAG000437.2	0.798194	0.444923	-0.843184	0.0290908	0.0468668	http://www.noncode.org/show_rna.php?id=NONBTAT000599.2	Sense_No_Exonic
NONBTAT000600.2	NONBTAG000438.2	0.480237	0.219019	-1.13269	0.0659105	0.0980348	http://www.noncode.org/show_rna.php?id=NONBTAT000600.2	Sense_No_Exonic
NONBTAT000603.2	NONBTAG000439.2	0.0961059	0	#NAME?	0.00536082	0.0100327	http://www.noncode.org/show_rna.php?id=NONBTAT000603.2	Antisense
NONBTAT000604.2	NONBTAG000440.2	0.225712	0.0617634	-1.86966	0.00280821	0.00553278	http://www.noncode.org/show_rna.php?id=NONBTAT000604.2	Sense_No_Exonic
NONBTAT000605.2	NONBTAG000441.2	0.542041	0.0253545	-4.41809	6.81298e-11	2.72301e-10	http://www.noncode.org/show_rna.php?id=NONBTAT000605.2	Sense_No_Exonic
NONBTAT000608.2	NONBTAG000443.2	31.2815	27.6001	-0.180636	0.0115634	0.0202414	http://www.noncode.org/show_rna.php?id=NONBTAT000608.2	Sense_No_Exonic
NONBTAT000609.2	NONBTAG000444.2	24.1244	20.4264	-0.240058	5.17329e-05	0.000129914	http://www.noncode.org/show_rna.php?id=NONBTAT000609.2	Sense_No_Exonic
NONBTAT000612.2	NONBTAG000445.2	0.408898	0.0745935	-2.45462	0.000398679	0.000898384	http://www.noncode.org/show_rna.php?id=NONBTAT000612.2	Antisense
NONBTAT000613.2	NONBTAG000446.2	0.601426	0.0968079	-2.63519	0.000720151	0.00156286	http://www.noncode.org/show_rna.php?id=NONBTAT000613.2	Sense_No_Exonic
NONBTAT000615.2	NONBTAG000448.2	0.0688145	0.125535	0.867305	0.531978	0.601449	http://www.noncode.org/show_rna.php?id=NONBTAT000615.2	Sense_No_Exonic
NONBTAT000618.2	NONBTAG000449.2	0.572457	0.248645	-1.20308	0.0264782	0.0430011	http://www.noncode.org/show_rna.php?id=NONBTAT000618.2	Antisense;Sense_No_Exonic
NONBTAT000619.2	NONBTAG000450.2	8.07874	4.36882	-0.886887	3.68259e-14	1.74399e-13	http://www.noncode.org/show_rna.php?id=NONBTAT000619.2	Sense_No_Exonic
NONBTAT000620.2	NONBTAG000451.2	0.290729	0.168753	-0.784762	0.262985	0.331684	http://www.noncode.org/show_rna.php?id=NONBTAT000620.2	Sense_No_Exonic
NONBTAT000621.2	NONBTAG000452.2	0.686471	0.475874	-0.528619	0.228549	0.293854	http://www.noncode.org/show_rna.php?id=NONBTAT000621.2	Antisense
NONBTAT000622.2	NONBTAG000453.2	0.686471	0.475874	-0.528619	0.228549	0.293854	http://www.noncode.org/show_rna.php?id=NONBTAT000622.2	Sense_No_Exonic
NONBTAT000623.2	NONBTAG000455.2	0.518072	0.574722	0.149712	0.646992	0.708703	http://www.noncode.org/show_rna.php?id=NONBTAT000623.2	Sense_No_Exonic
NONBTAT000624.2	NONBTAG000454.2	0.45632	0.497437	0.124468	0.690108	0.743365	http://www.noncode.org/show_rna.php?id=NONBTAT000624.2	Antisense
NONBTAT000626.2	NONBTAG000457.2	0.177029	0.363314	1.03723	0.0885672	0.127697	http://www.noncode.org/show_rna.php?id=NONBTAT000626.2	Sense_No_Exonic
NONBTAT000627.2	NONBTAG000458.2	1.58222	2.12009	0.422175	0.0160275	0.0272457	http://www.noncode.org/show_rna.php?id=NONBTAT000627.2	Sense_No_Exonic
NONBTAT000630.2	NONBTAG000461.2	0.0405956	0.148114	1.86731	0.0338532	0.053759	http://www.noncode.org/show_rna.php?id=NONBTAT000630.2	Sense_No_Exonic
NONBTAT000632.2	NONBTAG000462.2	9.92983	7.6012	-0.385542	5.10072e-17	3.28481e-16	http://www.noncode.org/show_rna.php?id=NONBTAT000632.2	Antisense
NONBTAT000635.2	NONBTAG000464.2	1.216	1.12161	-0.116572	0.5867	0.654496	http://www.noncode.org/show_rna.php?id=NONBTAT000635.2	Antisense;Sense_No_Exonic
NONBTAT000636.2	NONBTAG000465.2	0.176521	0.257616	0.545382	0.256502	0.324353	http://www.noncode.org/show_rna.php?id=NONBTAT000636.2	Antisense
NONBTAT000638.2	NONBTAG000466.2	0.310043	0.36764	0.245825	0.576671	0.644262	http://www.noncode.org/show_rna.php?id=NONBTAT000638.2	Sense_No_Exonic
NONBTAT000639.2	NONBTAG000467.2	0.663857	0.374848	-0.824567	0.103515	0.146349	http://www.noncode.org/show_rna.php?id=NONBTAT000639.2	Antisense
NONBTAT000641.2	NONBTAG000468.2	0.223477	0.15288	-0.547727	0.628488	0.692675	http://www.noncode.org/show_rna.php?id=NONBTAT000641.2	Antisense
NONBTAT000642.2	NONBTAG000469.2	0.181732	0.0663054	-1.45461	0.0818109	0.118882	http://www.noncode.org/show_rna.php?id=NONBTAT000642.2	Sense_No_Exonic
NONBTAT000643.2	NONBTAG000470.2	0.296989	0.421388	0.50474	0.427309	0.50198	http://www.noncode.org/show_rna.php?id=NONBTAT000643.2	Antisense
NONBTAT000644.2	NONBTAG000471.2	0.270421	0.164439	-0.717655	0.223749	0.288643	http://www.noncode.org/show_rna.php?id=NONBTAT000644.2	Sense_No_Exonic
NONBTAT000645.2	NONBTAG000472.2	0.364486	0.0985063	-1.88758	0.000444494	0.000996081	http://www.noncode.org/show_rna.php?id=NONBTAT000645.2	Sense_No_Exonic
NONBTAT000646.2	NONBTAG000473.2	0.512981	0.415915	-0.302617	0.453969	0.527635	http://www.noncode.org/show_rna.php?id=NONBTAT000646.2	Sense_No_Exonic
NONBTAT000647.2	NONBTAG000474.2	0.265707	0.369917	0.477365	0.267543	0.336887	http://www.noncode.org/show_rna.php?id=NONBTAT000647.2	Antisense
NONBTAT000648.2	NONBTAG000475.2	0.688791	0.193313	-1.83313	0.0186427	0.0312848	http://www.noncode.org/show_rna.php?id=NONBTAT000648.2	Antisense
NONBTAT000652.2	NONBTAG000478.2	4.87332	4.37825	-0.154551	0.382922	0.457014	http://www.noncode.org/show_rna.php?id=NONBTAT000652.2	Sense_No_Exonic
NONBTAT000653.2	NONBTAG000479.2	3.86184	6.56621	0.765772	9.57249e-06	2.59527e-05	http://www.noncode.org/show_rna.php?id=NONBTAT000653.2	Antisense
NONBTAT000656.2	NONBTAG000482.2	1.83641	0.730928	-1.32909	9.0007e-05	0.000219762	http://www.noncode.org/show_rna.php?id=NONBTAT000656.2	Sense_No_Exonic
NONBTAT000658.2	NONBTAG000483.2	0.780469	0.38442	-1.02166	0.00247866	0.00494857	http://www.noncode.org/show_rna.php?id=NONBTAT000658.2	Antisense;Sense_No_Exonic
NONBTAT000659.2	NONBTAG000484.2	0.85133	0.23893	-1.83313	3.22176e-05	8.27261e-05	http://www.noncode.org/show_rna.php?id=NONBTAT000659.2	Antisense;Sense_No_Exonic
NONBTAT000660.2	NONBTAG000485.2	0.364051	0.284624	-0.355083	0.531918	0.601449	http://www.noncode.org/show_rna.php?id=NONBTAT000660.2	Antisense;Sense_No_Exonic
NONBTAT000661.2	NONBTAG000486.2	0.142555	0.498442	1.80591	0.00325946	0.00635975	http://www.noncode.org/show_rna.php?id=NONBTAT000661.2	Antisense;Sense_No_Exonic
NONBTAT000662.2	NONBTAG000487.2	0.245339	0.11189	-1.1327	0.273495	0.342984	http://www.noncode.org/show_rna.php?id=NONBTAT000662.2	Antisense;Sense_No_Exonic
NONBTAT000663.2	NONBTAG000488.2	0.963102	0.788374	-0.288808	0.389107	0.463491	http://www.noncode.org/show_rna.php?id=NONBTAT000663.2	Sense_No_Exonic
NONBTAT000664.2	NONBTAG000489.2	0.654236	0.410264	-0.673259	0.0906249	0.130381	http://www.noncode.org/show_rna.php?id=NONBTAT000664.2	Sense_No_Exonic
NONBTAT000665.2	NONBTAG000490.2	0.870149	0.721536	-0.270191	0.292947	0.363822	http://www.noncode.org/show_rna.php?id=NONBTAT000665.2	Sense_No_Exonic
NONBTAT000667.2	NONBTAG000491.2	1.18796	0.701133	-0.760726	0.0522732	0.0796687	http://www.noncode.org/show_rna.php?id=NONBTAT000667.2	Antisense;Sense_No_Exonic
NONBTAT000669.2	NONBTAG000492.2	4.37283	3.00936	-0.539111	6.68328e-06	1.84204e-05	http://www.noncode.org/show_rna.php?id=NONBTAT000669.2	Antisense
NONBTAT000670.2	NONBTAG000493.2	0.417984	0.831831	0.992843	0.000775896	0.00167727	http://www.noncode.org/show_rna.php?id=NONBTAT000670.2	Antisense
NONBTAT000671.2	NONBTAG000494.2	1.03436	0.657058	-0.654646	0.0285825	0.0461012	http://www.noncode.org/show_rna.php?id=NONBTAT000671.2	Antisense
NONBTAT000672.2	NONBTAG000495.2	0.578103	0.252189	-1.19682	0.0205736	0.0342356	http://www.noncode.org/show_rna.php?id=NONBTAT000672.2	Antisense
NONBTAT000673.2	NONBTAG000496.2	1.59364	0.978959	-0.703005	0.0293045	0.0471541	http://www.noncode.org/show_rna.php?id=NONBTAT000673.2	Antisense
NONBTAT000677.2	NONBTAG000497.2	0.340954	0.310994	-0.13269	0.76692	0.813732	http://www.noncode.org/show_rna.php?id=NONBTAT000677.2	Antisense
NONBTAT000679.2	NONBTAG000498.2	7.02016	6.58567	-0.0921737	0.417374	0.492532	http://www.noncode.org/show_rna.php?id=NONBTAT000679.2	Sense_No_Exonic
NONBTAT000680.2	NONBTAG000499.2	2.85594	2.35289	-0.279532	0.29248	0.363338	http://www.noncode.org/show_rna.php?id=NONBTAT000680.2	Antisense
NONBTAT000681.2	NONBTAG000498.2	4.37668	4.53388	0.0509093	0.764242	0.811207	http://www.noncode.org/show_rna.php?id=NONBTAT000681.2	Sense_No_Exonic
NONBTAT000682.2	NONBTAG000498.2	2.82139	2.61566	-0.109231	0.671848	0.72632	http://www.noncode.org/show_rna.php?id=NONBTAT000682.2	Sense_No_Exonic
NONBTAT000683.2	NONBTAG000500.2	11.1239	8.46519	-0.394048	0.000614095	0.00134975	http://www.noncode.org/show_rna.php?id=NONBTAT000683.2	Antisense
NONBTAT000684.2	NONBTAG000501.2	0.180281	0.394655	1.13034	0.142058	0.193527	http://www.noncode.org/show_rna.php?id=NONBTAT000684.2	Antisense;Sense_No_Exonic
NONBTAT000685.2	NONBTAG000502.2	0.12857	0.338787	1.39782	0.00901658	0.0161923	http://www.noncode.org/show_rna.php?id=NONBTAT000685.2	Antisense
NONBTAT000686.2	NONBTAG000504.2	4.88294	6.63537	0.442427	0.000835409	0.0017975	http://www.noncode.org/show_rna.php?id=NONBTAT000686.2	Sense_No_Exonic
NONBTAT000687.2	NONBTAG000503.2	4.73849	6.59866	0.477746	0.00303167	0.00595154	http://www.noncode.org/show_rna.php?id=NONBTAT000687.2	Antisense
NONBTAT000688.2	NONBTAG000503.2	4.99109	6.75628	0.436874	0.00319695	0.00625224	http://www.noncode.org/show_rna.php?id=NONBTAT000688.2	Antisense
NONBTAT000689.2	NONBTAG000503.2	4.74477	6.87076	0.534132	9.88285e-05	0.000240105	http://www.noncode.org/show_rna.php?id=NONBTAT000689.2	Antisense
NONBTAT000690.2	NONBTAG000503.2	4.28645	5.79859	0.435919	0.000726686	0.00157612	http://www.noncode.org/show_rna.php?id=NONBTAT000690.2	Antisense
NONBTAT000691.2	NONBTAG000505.2	0.722277	0.411756	-0.810763	0.162638	0.218181	http://www.noncode.org/show_rna.php?id=NONBTAT000691.2	Sense_No_Exonic
NONBTAT000692.2	NONBTAG000506.2	7.98143	6.24288	-0.354436	0.00125524	0.00262203	http://www.noncode.org/show_rna.php?id=NONBTAT000692.2	Antisense;Sense_No_Exonic
NONBTAT000693.2	NONBTAG000506.2	7.58784	6.19974	-0.291482	0.00878685	0.015801	http://www.noncode.org/show_rna.php?id=NONBTAT000693.2	Antisense;Sense_No_Exonic
NONBTAT000694.2	NONBTAG000507.2	0.694497	0.348409	-0.995187	0.0631372	0.0943172	http://www.noncode.org/show_rna.php?id=NONBTAT000694.2	Antisense;Exonic
NONBTAT000696.2	NONBTAG000509.2	0.170477	0.217696	0.352738	0.701608	0.75364	http://www.noncode.org/show_rna.php?id=NONBTAT000696.2	Antisense
NONBTAT000697.2	NONBTAG000510.2	2.32641	1.58021	-0.557989	0.0138187	0.0238389	http://www.noncode.org/show_rna.php?id=NONBTAT000697.2	Antisense
NONBTAT000699.2	NONBTAG000511.2	3.38091	2.17171	-0.63858	1.33066e-06	3.9176e-06	http://www.noncode.org/show_rna.php?id=NONBTAT000699.2	Antisense
NONBTAT000701.2	NONBTAG000511.2	5.93353	4.25395	-0.480088	7.13627e-07	2.15726e-06	http://www.noncode.org/show_rna.php?id=NONBTAT000701.2	Antisense
NONBTAT000702.2	NONBTAG000512.2	4.33827	2.82252	-0.620136	0.000836502	0.00179959	http://www.noncode.org/show_rna.php?id=NONBTAT000702.2	Antisense
NONBTAT000703.2	NONBTAG000513.2	7.96138	5.85508	-0.44333	1.23129e-08	4.26066e-08	http://www.noncode.org/show_rna.php?id=NONBTAT000703.2	Antisense
NONBTAT000704.2	NONBTAG000514.2	7.48465	5.81896	-0.363174	0.000296795	0.000680465	http://www.noncode.org/show_rna.php?id=NONBTAT000704.2	Sense_No_Exonic
NONBTAT000705.2	NONBTAG000515.2	0.352174	0.233621	-0.592118	0.211548	0.274742	http://www.noncode.org/show_rna.php?id=NONBTAT000705.2	Antisense;Sense_No_Exonic
NONBTAT000706.2	NONBTAG000516.2	0.542576	0.131973	-2.03958	0.00651318	0.01201	http://www.noncode.org/show_rna.php?id=NONBTAT000706.2	Antisense;Sense_No_Exonic
NONBTAT000708.2	NONBTAG000517.2	1.85991	1.50958	-0.301086	0.119268	0.16617	http://www.noncode.org/show_rna.php?id=NONBTAT000708.2	Sense_No_Exonic
NONBTAT000709.2	NONBTAG000518.2	0.593978	0.235559	-1.33432	0.011751	0.0205385	http://www.noncode.org/show_rna.php?id=NONBTAT000709.2	Antisense
NONBTAT000710.2	NONBTAG000519.2	0.205941	0.150276	-0.454616	0.643649	0.706061	http://www.noncode.org/show_rna.php?id=NONBTAT000710.2	Antisense;Sense_No_Exonic
NONBTAT000712.2	NONBTAG000520.2	7.63205	7.67187	0.00750765	0.891631	0.914096	http://www.noncode.org/show_rna.php?id=NONBTAT000712.2	Exonic
NONBTAT000716.2	NONBTAG000521.2	5.32233	3.66006	-0.540191	1.39797e-06	4.10791e-06	http://www.noncode.org/show_rna.php?id=NONBTAT000716.2	Sense_No_Exonic
NONBTAT000717.2	NONBTAG000522.2	5.3262	3.15952	-0.753401	1.99074e-08	6.78671e-08	http://www.noncode.org/show_rna.php?id=NONBTAT000717.2	Antisense
NONBTAT000719.2	NONBTAG000522.2	4.0213	1.97201	-1.028	3.20729e-05	8.23865e-05	http://www.noncode.org/show_rna.php?id=NONBTAT000719.2	Antisense
NONBTAT000720.2	NONBTAG000523.2	0.605125	0.358769	-0.754178	0.141232	0.192511	http://www.noncode.org/show_rna.php?id=NONBTAT000720.2	Antisense;Sense_No_Exonic
NONBTAT000721.2	NONBTAG000524.2	0.647302	0.462071	-0.486324	0.284356	0.354933	http://www.noncode.org/show_rna.php?id=NONBTAT000721.2	Antisense;Sense_No_Exonic
NONBTAT000722.2	NONBTAG000524.2	0.610749	0.460198	-0.408325	0.361471	0.436023	http://www.noncode.org/show_rna.php?id=NONBTAT000722.2	Antisense;Sense_No_Exonic
NONBTAT000723.2	NONBTAG000525.2	0.517129	0.638167	0.30341	0.521504	0.59365	http://www.noncode.org/show_rna.php?id=NONBTAT000723.2	Sense_No_Exonic
NONBTAT000724.2	NONBTAG000526.2	0.100764	0.520823	2.36981	0.00295154	0.00580183	http://www.noncode.org/show_rna.php?id=NONBTAT000724.2	Sense_No_Exonic
NONBTAT000725.2	NONBTAG000527.2	0.516333	0.437323	-0.239603	0.664244	0.721025	http://www.noncode.org/show_rna.php?id=NONBTAT000725.2	Antisense
NONBTAT000727.2	NONBTAG000528.2	1.79474	0.887884	-1.01533	0.00106438	0.00225511	http://www.noncode.org/show_rna.php?id=NONBTAT000727.2	Antisense
NONBTAT000728.2	NONBTAG000529.2	0.430091	0.219687	-0.969192	0.041554	0.0648149	http://www.noncode.org/show_rna.php?id=NONBTAT000728.2	Sense_No_Exonic
NONBTAT000729.2	NONBTAG000530.2	0.658575	0.409572	-0.685231	0.155292	0.209346	http://www.noncode.org/show_rna.php?id=NONBTAT000729.2	Sense_No_Exonic
NONBTAT000733.2	NONBTAG000532.2	0.262455	0.0448862	-2.54773	0.00130473	0.00271689	http://www.noncode.org/show_rna.php?id=NONBTAT000733.2	Sense_No_Exonic
NONBTAT000736.2	NONBTAG000533.2	0.989963	0.577904	-0.776545	0.0163631	0.0277813	http://www.noncode.org/show_rna.php?id=NONBTAT000736.2	Antisense
NONBTAT000737.2	NONBTAG000534.2	13.0265	11.6787	-0.15757	0.00577276	0.0107532	http://www.noncode.org/show_rna.php?id=NONBTAT000737.2	Sense_No_Exonic
NONBTAT000738.2	NONBTAG000535.2	0.511527	0.262451	-0.962762	0.106901	0.150421	http://www.noncode.org/show_rna.php?id=NONBTAT000738.2	Antisense
NONBTAT000741.2	NONBTAG000537.2	0.147043	0.167653	0.18924	0.869345	0.896987	http://www.noncode.org/show_rna.php?id=NONBTAT000741.2	Antisense
NONBTAT000742.2	NONBTAG000538.2	0.708846	0.867751	0.291809	0.349928	0.424335	http://www.noncode.org/show_rna.php?id=NONBTAT000742.2	Sense_No_Exonic
NONBTAT000743.2	NONBTAG000539.2	1.42004	0.727163	-0.965581	0.00203247	0.00411534	http://www.noncode.org/show_rna.php?id=NONBTAT000743.2	Sense_No_Exonic
NONBTAT000744.2	NONBTAG000540.2	7.84904	4.63915	-0.758656	1.44161e-15	7.2725e-15	http://www.noncode.org/show_rna.php?id=NONBTAT000744.2	Sense_No_Exonic
NONBTAT000745.2	NONBTAG000540.2	9.56934	5.73992	-0.737389	4.11425e-10	1.56865e-09	http://www.noncode.org/show_rna.php?id=NONBTAT000745.2	Sense_No_Exonic
NONBTAT000746.2	NONBTAG000540.2	7.74332	4.81602	-0.685111	3.31555e-18	2.25001e-17	http://www.noncode.org/show_rna.php?id=NONBTAT000746.2	Sense_No_Exonic
NONBTAT000748.2	NONBTAG000540.2	6.64975	4.22847	-0.653164	4.32286e-08	1.43814e-07	http://www.noncode.org/show_rna.php?id=NONBTAT000748.2	Sense_No_Exonic
NONBTAT000752.2	NONBTAG000541.2	0.429555	0.783619	0.86731	0.102871	0.145578	http://www.noncode.org/show_rna.php?id=NONBTAT000752.2	Antisense
NONBTAT000755.2	NONBTAG000542.2	0.10482	0.095609	-0.132696	0.89962	0.919863	http://www.noncode.org/show_rna.php?id=NONBTAT000755.2	Antisense
NONBTAT000756.2	NONBTAG000543.2	0.0838038	0.0764399	-0.13269	0.89962	0.919863	http://www.noncode.org/show_rna.php?id=NONBTAT000756.2	Sense_No_Exonic
NONBTAT000758.2	NONBTAG000544.2	2.10611	3.39506	0.688856	1.02336e-06	3.04745e-06	http://www.noncode.org/show_rna.php?id=NONBTAT000758.2	Antisense
NONBTAT000759.2	NONBTAG000545.2	0.926835	1.69079	0.867313	0.0408158	0.0637814	http://www.noncode.org/show_rna.php?id=NONBTAT000759.2	Sense_No_Exonic
NONBTAT000760.2	NONBTAG000546.2	5.59887	14.039	1.32623	0	0	http://www.noncode.org/show_rna.php?id=NONBTAT000760.2	Sense_No_Exonic
NONBTAT000761.2	NONBTAG000547.2	8.69608	13.6077	0.645986	1.82077e-14	8.75206e-14	http://www.noncode.org/show_rna.php?id=NONBTAT000761.2	Antisense
NONBTAT000763.2	NONBTAG000548.2	1.14859	0.0487286	-4.55895	4.4857e-23	3.60009e-22	http://www.noncode.org/show_rna.php?id=NONBTAT000763.2	Antisense
NONBTAT000767.2	NONBTAG000551.2	0.162969	0.148648	-0.132698	0.887152	0.909924	http://www.noncode.org/show_rna.php?id=NONBTAT000767.2	Sense_No_Exonic
NONBTAT000768.2	NONBTAG000552.2	0.661753	0.424155	-0.641701	0.0809104	0.117842	http://www.noncode.org/show_rna.php?id=NONBTAT000768.2	Antisense
NONBTAT000769.2	NONBTAG000553.2	1.88093	1.45958	-0.365893	0.158653	0.213437	http://www.noncode.org/show_rna.php?id=NONBTAT000769.2	Antisense
NONBTAT000770.2	NONBTAG000554.2	0.373077	0.113431	-1.71766	0.0309712	0.0495685	http://www.noncode.org/show_rna.php?id=NONBTAT000770.2	Antisense;Sense_No_Exonic
NONBTAT000778.2	NONBTAG000559.2	0.312867	0.336336	0.104354	0.786364	0.83098	http://www.noncode.org/show_rna.php?id=NONBTAT000778.2	Sense_No_Exonic
NONBTAT000779.2	NONBTAG000560.2	0.0730458	0.0499704	-0.547728	0.628488	0.692675	http://www.noncode.org/show_rna.php?id=NONBTAT000779.2	Sense_No_Exonic
NONBTAT000781.2	NONBTAG000561.2	4.11254	3.5767	-0.201401	0.364625	0.439341	http://www.noncode.org/show_rna.php?id=NONBTAT000781.2	Antisense
NONBTAT000782.2	NONBTAG000562.2	5.01169	2.47189	-1.01968	1.77143e-12	7.74359e-12	http://www.noncode.org/show_rna.php?id=NONBTAT000782.2	Antisense
NONBTAT000783.2	NONBTAG000563.2	3.02535	2.20141	-0.458674	0.045104	0.0698884	http://www.noncode.org/show_rna.php?id=NONBTAT000783.2	Antisense
NONBTAT000785.2	NONBTAG000564.2	1.01483	1.11717	0.138611	0.593621	0.661263	http://www.noncode.org/show_rna.php?id=NONBTAT000785.2	Antisense;Sense_No_Exonic
NONBTAT000787.2	NONBTAG000566.2	0.0954383	0.304682	1.67466	0.0320695	0.0510998	http://www.noncode.org/show_rna.php?id=NONBTAT000787.2	Antisense
NONBTAT000789.2	NONBTAG000568.2	3.81516	4.06338	0.0909367	0.552845	0.620872	http://www.noncode.org/show_rna.php?id=NONBTAT000789.2	Sense_No_Exonic
NONBTAT000790.2	NONBTAG000569.2	4.38999	5.4586	0.314313	0.0157712	0.026851	http://www.noncode.org/show_rna.php?id=NONBTAT000790.2	Antisense
NONBTAT000791.2	NONBTAG000568.2	3.72715	4.14035	0.15168	0.298958	0.370628	http://www.noncode.org/show_rna.php?id=NONBTAT000791.2	Sense_No_Exonic
NONBTAT000792.2	NONBTAG000568.2	4.23691	3.58354	-0.241627	0.222354	0.28722	http://www.noncode.org/show_rna.php?id=NONBTAT000792.2	Sense_No_Exonic
NONBTAT000793.2	NONBTAG000569.2	4.04909	5.05399	0.319825	0.000408702	0.000920139	http://www.noncode.org/show_rna.php?id=NONBTAT000793.2	Antisense
NONBTAT000794.2	NONBTAG000570.2	3.22445	4.89243	0.601498	0.00068447	0.00149283	http://www.noncode.org/show_rna.php?id=NONBTAT000794.2	Sense_No_Exonic
NONBTAT000795.2	NONBTAG000571.2	0.395355	0.540922	0.452272	0.259324	0.327652	http://www.noncode.org/show_rna.php?id=NONBTAT000795.2	Sense_No_Exonic
NONBTAT000796.2	NONBTAG000572.2	0.25533	0.232894	-0.13269	0.875954	0.901695	http://www.noncode.org/show_rna.php?id=NONBTAT000796.2	Antisense;Sense_No_Exonic
NONBTAT000799.2	NONBTAG000575.2	0.230318	0.126048	-0.869654	0.245523	0.311997	http://www.noncode.org/show_rna.php?id=NONBTAT000799.2	Antisense
NONBTAT000800.2	NONBTAG000576.2	0.67043	0.20384	-1.71765	0.0309712	0.0495685	http://www.noncode.org/show_rna.php?id=NONBTAT000800.2	Sense_No_Exonic
NONBTAT000801.2	NONBTAG000577.2	10.4672	2.47525	-2.08023	7.22827e-87	1.84984e-85	http://www.noncode.org/show_rna.php?id=NONBTAT000801.2	Antisense
NONBTAT000802.2	NONBTAG000578.2	0.223793	0.262451	0.229883	0.771175	0.817133	http://www.noncode.org/show_rna.php?id=NONBTAT000802.2	Sense_No_Exonic
NONBTAT000803.2	NONBTAG000579.2	0.1116	0.101794	-0.132684	0.847342	0.880477	http://www.noncode.org/show_rna.php?id=NONBTAT000803.2	Antisense
NONBTAT000805.2	NONBTAG000581.2	8.72884	3.73496	-1.2247	2.28367e-25	1.9716e-24	http://www.noncode.org/show_rna.php?id=NONBTAT000805.2	Antisense;Sense_No_Exonic
NONBTAT000806.2	NONBTAG000581.2	8.04459	3.39611	-1.24414	4.83393e-48	7.28322e-47	http://www.noncode.org/show_rna.php?id=NONBTAT000806.2	Antisense;Sense_No_Exonic
NONBTAT000809.2	NONBTAG000582.2	0.603755	0.211809	-1.5112	0.00322325	0.00629627	http://www.noncode.org/show_rna.php?id=NONBTAT000809.2	Antisense;Sense_No_Exonic
NONBTAT000811.2	NONBTAG000584.2	10.1516	19.7259	0.958384	0	0	http://www.noncode.org/show_rna.php?id=NONBTAT000811.2	Sense_No_Exonic
NONBTAT000812.2	NONBTAG000585.2	12.1615	23.1706	0.929974	0	0	http://www.noncode.org/show_rna.php?id=NONBTAT000812.2	Antisense
NONBTAT000813.2	NONBTAG000586.2	10.0651	19.8711	0.98131	4.44089e-16	2.44259e-15	http://www.noncode.org/show_rna.php?id=NONBTAT000813.2	Antisense
NONBTAT000814.2	NONBTAG000587.2	13.3953	25.5957	0.934175	4.44089e-16	2.44259e-15	http://www.noncode.org/show_rna.php?id=NONBTAT000814.2	Antisense
NONBTAT000815.2	NONBTAG000588.2	11.9394	25.0995	1.07193	0	0	http://www.noncode.org/show_rna.php?id=NONBTAT000815.2	Sense_No_Exonic
NONBTAT000816.2	NONBTAG000589.2	0.226719	0.942076	2.05494	1.50118e-05	3.98825e-05	http://www.noncode.org/show_rna.php?id=NONBTAT000816.2	Antisense;Sense_No_Exonic
NONBTAT000817.2	NONBTAG000590.2	0.526023	1.65749	1.6558	0.000320899	0.000732952	http://www.noncode.org/show_rna.php?id=NONBTAT000817.2	Antisense;Sense_No_Exonic
NONBTAT000818.2	NONBTAG000591.2	0.119635	0.145497	0.28235	0.829248	0.86584	http://www.noncode.org/show_rna.php?id=NONBTAT000818.2	Antisense;Sense_No_Exonic
NONBTAT000820.2	NONBTAG000592.2	0.611448	0.764872	0.322989	0.318286	0.391207	http://www.noncode.org/show_rna.php?id=NONBTAT000820.2	Antisense;Sense_No_Exonic
NONBTAT000821.2	NONBTAG000593.2	0.686948	0.895122	0.381883	0.458779	0.531826	http://www.noncode.org/show_rna.php?id=NONBTAT000821.2	Antisense;Sense_No_Exonic
NONBTAT000822.2	NONBTAG000594.2	0.719905	1.08154	0.587209	0.0603828	0.0906589	http://www.noncode.org/show_rna.php?id=NONBTAT000822.2	Antisense;Sense_No_Exonic
NONBTAT000823.2	NONBTAG000595.2	0.382022	0.406529	0.0897025	0.831692	0.86753	http://www.noncode.org/show_rna.php?id=NONBTAT000823.2	Antisense;Sense_No_Exonic
NONBTAT000824.2	NONBTAG000596.2	0.745274	1.23009	0.722921	0.0640885	0.0956452	http://www.noncode.org/show_rna.php?id=NONBTAT000824.2	Antisense;Sense_No_Exonic
NONBTAT000825.2	NONBTAG000597.2	0.703657	1.25897	0.8393	0.0143203	0.0246398	http://www.noncode.org/show_rna.php?id=NONBTAT000825.2	Antisense;Sense_No_Exonic
NONBTAT000826.2	NONBTAG000598.2	0.567022	1.53491	1.43668	3.50304e-07	1.08702e-06	http://www.noncode.org/show_rna.php?id=NONBTAT000826.2	Antisense;Sense_No_Exonic
NONBTAT000827.2	NONBTAG000599.2	0.448731	1.65767	1.88523	6.88592e-09	2.41948e-08	http://www.noncode.org/show_rna.php?id=NONBTAT000827.2	Antisense;Sense_No_Exonic
NONBTAT000828.2	NONBTAG000600.2	0.604584	1.79224	1.56775	5.83853e-07	1.77877e-06	http://www.noncode.org/show_rna.php?id=NONBTAT000828.2	Antisense;Sense_No_Exonic
NONBTAT000829.2	NONBTAG000601.2	0.940465	1.22547	0.381889	0.232679	0.297851	http://www.noncode.org/show_rna.php?id=NONBTAT000829.2	Antisense;Sense_No_Exonic
NONBTAT000830.2	NONBTAG000602.2	2.00383	1.58649	-0.336922	0.00036223	0.000821097	http://www.noncode.org/show_rna.php?id=NONBTAT000830.2	Sense_No_Exonic
NONBTAT000831.2	NONBTAG000602.2	1.99258	1.51588	-0.394482	6.82131e-05	0.000168727	http://www.noncode.org/show_rna.php?id=NONBTAT000831.2	Sense_No_Exonic
NONBTAT000832.2	NONBTAG000602.2	1.9715	1.5754	-0.323576	0.000896507	0.00191904	http://www.noncode.org/show_rna.php?id=NONBTAT000832.2	Sense_No_Exonic
NONBTAT000834.2	NONBTAG000604.2	0.148169	0.0900998	-0.717648	0.450062	0.523947	http://www.noncode.org/show_rna.php?id=NONBTAT000834.2	Sense_No_Exonic
NONBTAT000840.2	NONBTAG000607.2	1.38068	2.88375	1.06257	1.25034e-07	4.01717e-07	http://www.noncode.org/show_rna.php?id=NONBTAT000840.2	Sense_No_Exonic
NONBTAT000841.2	NONBTAG000608.2	1.47524	4.37323	1.56775	1.9984e-15	1.00131e-14	http://www.noncode.org/show_rna.php?id=NONBTAT000841.2	Sense_No_Exonic
NONBTAT000847.2	NONBTAG000611.2	10.4193	7.56618	-0.461621	2.33519e-10	9.03272e-10	http://www.noncode.org/show_rna.php?id=NONBTAT000847.2	Antisense
NONBTAT000848.2	NONBTAG000612.2	1.90186	2.22571	0.226855	0.226436	0.291469	http://www.noncode.org/show_rna.php?id=NONBTAT000848.2	Antisense
NONBTAT000849.2	NONBTAG000613.2	0.132188	0.316504	1.25963	0.0310445	0.049648	http://www.noncode.org/show_rna.php?id=NONBTAT000849.2	Antisense
NONBTAT000850.2	NONBTAG000614.2	0.692182	1.26272	0.867311	0.0168916	0.0285976	http://www.noncode.org/show_rna.php?id=NONBTAT000850.2	Antisense
NONBTAT000851.2	NONBTAG000614.2	0.714277	1.04242	0.545381	0.256502	0.324353	http://www.noncode.org/show_rna.php?id=NONBTAT000851.2	Antisense
NONBTAT000852.2	NONBTAG000614.2	1.16862	1.91869	0.715316	0.0175186	0.0295924	http://www.noncode.org/show_rna.php?id=NONBTAT000852.2	Antisense
NONBTAT000862.2	NONBTAG000616.2	0.262455	0.0957573	-1.45462	0.232821	0.297851	http://www.noncode.org/show_rna.php?id=NONBTAT000862.2	Sense_No_Exonic
NONBTAT000866.2	NONBTAG000617.2	0.0583737	0.159733	1.45227	0.129096	0.178242	http://www.noncode.org/show_rna.php?id=NONBTAT000866.2	Sense_No_Exonic
NONBTAT000867.2	NONBTAG000618.2	0.0517687	0.236099	2.18924	0.158059	0.212691	http://www.noncode.org/show_rna.php?id=NONBTAT000867.2	Sense_No_Exonic
NONBTAT000868.2	NONBTAG000619.2	0.353226	0.225532	-0.647259	0.197807	0.259165	http://www.noncode.org/show_rna.php?id=NONBTAT000868.2	Sense_No_Exonic
NONBTAT000870.2	NONBTAG000620.2	15.4408	8.17145	-0.918083	3.95251e-33	4.23259e-32	http://www.noncode.org/show_rna.php?id=NONBTAT000870.2	Sense_No_Exonic
NONBTAT000871.2	NONBTAG000621.2	33.838	22.8241	-0.568086	4.25039e-28	4.00363e-27	http://www.noncode.org/show_rna.php?id=NONBTAT000871.2	Antisense
NONBTAT000872.2	NONBTAG000621.2	34.9691	23.7055	-0.560859	2.30498e-26	2.0546e-25	http://www.noncode.org/show_rna.php?id=NONBTAT000872.2	Antisense
NONBTAT000874.2	NONBTAG000622.2	0.995786	0.648776	-0.618115	0.0718834	0.106179	http://www.noncode.org/show_rna.php?id=NONBTAT000874.2	Sense_No_Exonic
NONBTAT000878.2	NONBTAG000626.2	0.659012	0.726334	0.140328	0.73347	0.783763	http://www.noncode.org/show_rna.php?id=NONBTAT000878.2	Antisense
NONBTAT000879.2	NONBTAG000627.2	5.31262	3.12103	-0.767401	7.30083e-06	2.00184e-05	http://www.noncode.org/show_rna.php?id=NONBTAT000879.2	Sense_No_Exonic
NONBTAT000883.2	NONBTAG000630.2	1.49568	0.59531	-1.32909	9.0007e-05	0.000219762	http://www.noncode.org/show_rna.php?id=NONBTAT000883.2	Sense_No_Exonic
NONBTAT000884.2	NONBTAG000631.2	0.849071	0.24202	-1.81076	4.60348e-06	1.2889e-05	http://www.noncode.org/show_rna.php?id=NONBTAT000884.2	Antisense
NONBTAT000885.2	NONBTAG000632.2	1.03814	0.565096	-0.877433	0.00297378	0.00584324	http://www.noncode.org/show_rna.php?id=NONBTAT000885.2	Sense_No_Exonic
NONBTAT000886.2	NONBTAG000633.2	1.46886	0.823845	-0.834252	4.30616e-06	1.20876e-05	http://www.noncode.org/show_rna.php?id=NONBTAT000886.2	Antisense
NONBTAT000888.2	NONBTAG000634.2	0.535284	0.406874	-0.395722	0.523027	0.594999	http://www.noncode.org/show_rna.php?id=NONBTAT000888.2	Antisense;Sense_No_Exonic
NONBTAT000889.2	NONBTAG000635.2	0.80338	0.523419	-0.618116	0.204949	0.266877	http://www.noncode.org/show_rna.php?id=NONBTAT000889.2	Antisense
NONBTAT000890.2	NONBTAG000636.2	2.56948	1.33269	-0.947135	0.00409838	0.00786326	http://www.noncode.org/show_rna.php?id=NONBTAT000890.2	Sense_No_Exonic
NONBTAT000891.2	NONBTAG000637.2	3.94995	2.27937	-0.793199	0.000602514	0.00132547	http://www.noncode.org/show_rna.php?id=NONBTAT000891.2	Sense_No_Exonic
NONBTAT000892.2	NONBTAG000638.2	0.6143	0.480276	-0.35508	0.322131	0.395275	http://www.noncode.org/show_rna.php?id=NONBTAT000892.2	Sense_No_Exonic
NONBTAT000895.2	NONBTAG000639.2	0.506882	0.271966	-0.898224	0.0253221	0.0413273	http://www.noncode.org/show_rna.php?id=NONBTAT000895.2	Antisense
NONBTAT000901.2	NONBTAG000640.2	3.28706	2.24867	-0.547726	0.053299	0.0809471	http://www.noncode.org/show_rna.php?id=NONBTAT000901.2	Sense_No_Exonic
NONBTAT000902.2	NONBTAG000641.2	0.27046	0.0897073	-1.59212	0.0507355	0.0774826	http://www.noncode.org/show_rna.php?id=NONBTAT000902.2	Sense_No_Exonic
NONBTAT000903.2	NONBTAG000642.2	1.5549	0.869263	-0.838957	0.0439738	0.0682926	http://www.noncode.org/show_rna.php?id=NONBTAT000903.2	Sense_No_Exonic
NONBTAT000905.2	NONBTAG000643.2	0.820769	0.311937	-1.39572	2.15511e-05	5.63907e-05	http://www.noncode.org/show_rna.php?id=NONBTAT000905.2	Antisense;Sense_No_Exonic
NONBTAT000907.2	NONBTAG000645.2	8.77973	6.41676	-0.452332	4.99942e-06	1.39558e-05	http://www.noncode.org/show_rna.php?id=NONBTAT000907.2	Sense_No_Exonic
NONBTAT000908.2	NONBTAG000646.2	8.80023	6.46567	-0.444741	1.17648e-18	8.10778e-18	http://www.noncode.org/show_rna.php?id=NONBTAT000908.2	Antisense
NONBTAT000909.2	NONBTAG000647.2	7.98649	6.03201	-0.404923	1.17775e-05	3.16234e-05	http://www.noncode.org/show_rna.php?id=NONBTAT000909.2	Antisense
NONBTAT000910.2	NONBTAG000648.2	9.31196	6.93223	-0.425765	6.61418e-09	2.32632e-08	http://www.noncode.org/show_rna.php?id=NONBTAT000910.2	Sense_No_Exonic
NONBTAT000911.2	NONBTAG000649.2	1.59156	0.692859	-1.19981	0.00124168	0.00259987	http://www.noncode.org/show_rna.php?id=NONBTAT000911.2	Antisense;Sense_No_Exonic
NONBTAT000912.2	NONBTAG000650.2	0.427582	0.047274	-3.17708	1.44323e-07	4.61144e-07	http://www.noncode.org/show_rna.php?id=NONBTAT000912.2	Sense_No_Exonic
NONBTAT000913.2	NONBTAG000651.2	0.501581	0.114377	-2.13269	0.0037892	0.00732021	http://www.noncode.org/show_rna.php?id=NONBTAT000913.2	Antisense
NONBTAT000919.2	NONBTAG000654.2	0.273208	0.325878	0.254332	0.645782	0.707507	http://www.noncode.org/show_rna.php?id=NONBTAT000919.2	Antisense;Sense_No_Exonic
NONBTAT000920.2	NONBTAG000655.2	0.303648	0.553932	0.867309	0.237842	0.303505	http://www.noncode.org/show_rna.php?id=NONBTAT000920.2	Antisense;Sense_No_Exonic
NONBTAT000921.2	NONBTAG000656.2	1.49055	1.2796	-0.220152	0.245634	0.312125	http://www.noncode.org/show_rna.php?id=NONBTAT000921.2	Antisense;Sense_No_Exonic
NONBTAT000922.2	NONBTAG000657.2	1.89512	1.35957	-0.479139	0.037021	0.0583366	http://www.noncode.org/show_rna.php?id=NONBTAT000922.2	Antisense;Sense_No_Exonic
NONBTAT000924.2	NONBTAG000658.2	0.243574	0.0740569	-1.71765	0.0309712	0.0495685	http://www.noncode.org/show_rna.php?id=NONBTAT000924.2	Antisense
NONBTAT000925.2	NONBTAG000659.2	0.863015	0.575248	-0.585202	0.178465	0.236601	http://www.noncode.org/show_rna.php?id=NONBTAT000925.2	Antisense
NONBTAT000926.2	NONBTAG000660.2	0.343287	0.313123	-0.132686	0.847342	0.880477	http://www.noncode.org/show_rna.php?id=NONBTAT000926.2	Antisense
NONBTAT000930.2	NONBTAG000664.2	0.386198	0.450114	0.22095	0.637373	0.701089	http://www.noncode.org/show_rna.php?id=NONBTAT000930.2	Sense_No_Exonic
NONBTAT000931.2	NONBTAG000665.2	1.87383	1.59264	-0.23457	0.452567	0.526309	http://www.noncode.org/show_rna.php?id=NONBTAT000931.2	Antisense
NONBTAT000932.2	NONBTAG000666.2	13.3112	12.3678	-0.106052	0.347634	0.422047	http://www.noncode.org/show_rna.php?id=NONBTAT000932.2	Antisense
NONBTAT000933.2	NONBTAG000667.2	9.2531	6.59428	-0.488722	3.82226e-13	1.72967e-12	http://www.noncode.org/show_rna.php?id=NONBTAT000933.2	Sense_No_Exonic
NONBTAT000934.2	NONBTAG000668.2	6.21752	4.7657	-0.383651	0.00545766	0.0102059	http://www.noncode.org/show_rna.php?id=NONBTAT000934.2	Antisense
NONBTAT000935.2	NONBTAG000667.2	5.54177	4.44928	-0.316775	0.037079	0.0584233	http://www.noncode.org/show_rna.php?id=NONBTAT000935.2	Sense_No_Exonic
NONBTAT000936.2	NONBTAG000667.2	5.93032	4.81912	-0.29934	0.0669478	0.0994617	http://www.noncode.org/show_rna.php?id=NONBTAT000936.2	Sense_No_Exonic
NONBTAT000937.2	NONBTAG000669.2	10.2907	8.02528	-0.358717	0.00208751	0.00421966	http://www.noncode.org/show_rna.php?id=NONBTAT000937.2	Antisense
NONBTAT000939.2	NONBTAG000670.2	7.27989	3.81256	-0.933157	8.37815e-09	2.93023e-08	http://www.noncode.org/show_rna.php?id=NONBTAT000939.2	Antisense
NONBTAT000941.2	NONBTAG000671.2	1.37054	0.761788	-0.847283	0.00338995	0.00659846	http://www.noncode.org/show_rna.php?id=NONBTAT000941.2	Antisense
NONBTAT000942.2	NONBTAG000672.2	2.39501	1.78737	-0.422193	0.110049	0.154445	http://www.noncode.org/show_rna.php?id=NONBTAT000942.2	Antisense
NONBTAT000965.2	NONBTAG000688.2	4.28237	2.20121	-0.960113	4.03623e-08	1.3454e-07	http://www.noncode.org/show_rna.php?id=NONBTAT000965.2	Sense_No_Exonic
NONBTAT000966.2	NONBTAG000689.2	5.12981	2.49549	-1.03958	4.17179e-07	1.28542e-06	http://www.noncode.org/show_rna.php?id=NONBTAT000966.2	Antisense
NONBTAT000967.2	NONBTAG000690.2	2.98394	2.61584	-0.189944	0.139027	0.18998	http://www.noncode.org/show_rna.php?id=NONBTAT000967.2	Antisense
NONBTAT000968.2	NONBTAG000691.2	1.66183	0.848399	-0.969958	1.92558e-06	5.59028e-06	http://www.noncode.org/show_rna.php?id=NONBTAT000968.2	Antisense;Sense_No_Exonic
NONBTAT000969.2	NONBTAG000692.2	1.80506	1.08809	-0.730249	0.000540567	0.00119931	http://www.noncode.org/show_rna.php?id=NONBTAT000969.2	Antisense;Sense_No_Exonic
NONBTAT000970.2	NONBTAG000693.2	2.56148	1.51179	-0.76072	1.29077e-05	3.45111e-05	http://www.noncode.org/show_rna.php?id=NONBTAT000970.2	Antisense;Sense_No_Exonic
NONBTAT000971.2	NONBTAG000694.2	2.881	1.54046	-0.903208	3.075e-06	8.75133e-06	http://www.noncode.org/show_rna.php?id=NONBTAT000971.2	Antisense;Sense_No_Exonic
NONBTAT000973.2	NONBTAG000696.2	0.192212	0.025046	-2.94005	0.0277902	0.0448897	http://www.noncode.org/show_rna.php?id=NONBTAT000973.2	Sense_No_Exonic
NONBTAT000977.2	NONBTAG000697.2	0.652055	0.549008	-0.248166	0.665485	0.721706	http://www.noncode.org/show_rna.php?id=NONBTAT000977.2	Sense_No_Exonic
NONBTAT000978.2	NONBTAG000698.2	0.73416	0.140159	-2.38903	2.25949e-07	7.11191e-07	http://www.noncode.org/show_rna.php?id=NONBTAT000978.2	Sense_No_Exonic
NONBTAT000980.2	NONBTAG000699.2	0.485	0.153133	-1.6632	0.00159651	0.00328657	http://www.noncode.org/show_rna.php?id=NONBTAT000980.2	Sense_No_Exonic
NONBTAT000981.2	NONBTAG000700.2	0.780763	0.857826	0.1358	0.650665	0.712102	http://www.noncode.org/show_rna.php?id=NONBTAT000981.2	Antisense
NONBTAT000982.2	NONBTAG000701.2	0.922473	0.698195	-0.401877	0.197853	0.259192	http://www.noncode.org/show_rna.php?id=NONBTAT000982.2	Antisense
NONBTAT000983.2	NONBTAG000701.2	0.844909	0.715619	-0.239604	0.540491	0.60934	http://www.noncode.org/show_rna.php?id=NONBTAT000983.2	Antisense
NONBTAT000984.2	NONBTAG000702.2	1.10196	2.07958	0.91622	0.00416192	0.00797588	http://www.noncode.org/show_rna.php?id=NONBTAT000984.2	Antisense
NONBTAT000985.2	NONBTAG000703.2	1.22057	0.993422	-0.297076	0.253576	0.321159	http://www.noncode.org/show_rna.php?id=NONBTAT000985.2	Antisense
NONBTAT000987.2	NONBTAG000705.2	1.09487	0.537741	-1.02578	0.0293715	0.0472454	http://www.noncode.org/show_rna.php?id=NONBTAT000987.2	Sense_No_Exonic
NONBTAT000988.2	NONBTAG000706.2	9.00965	8.14934	-0.144788	0.0282617	0.0456022	http://www.noncode.org/show_rna.php?id=NONBTAT000988.2	Exonic
NONBTAT000990.2	NONBTAG000707.2	8.38139	7.11046	-0.237247	0.0381915	0.0600594	http://www.noncode.org/show_rna.php?id=NONBTAT000990.2	Sense_No_Exonic
NONBTAT000993.2	NONBTAG000708.2	0.370019	0.0210941	-4.13269	6.77942e-05	0.000167767	http://www.noncode.org/show_rna.php?id=NONBTAT000993.2	Antisense;Sense_No_Exonic
NONBTAT000994.2	NONBTAG000709.2	5.62133	4.38372	-0.358756	0.052889	0.0803659	http://www.noncode.org/show_rna.php?id=NONBTAT000994.2	Antisense;Sense_No_Exonic
NONBTAT000995.2	NONBTAG000710.2	2.83444	1.79231	-0.661244	0.000159096	0.000377093	http://www.noncode.org/show_rna.php?id=NONBTAT000995.2	Antisense
NONBTAT000996.2	NONBTAG000711.2	0.394995	0.411756	0.0599553	0.920161	0.936171	http://www.noncode.org/show_rna.php?id=NONBTAT000996.2	Antisense
NONBTAT000998.2	NONBTAG000712.2	2.66663	1.95454	-0.448189	0.119977	0.167044	http://www.noncode.org/show_rna.php?id=NONBTAT000998.2	Sense_No_Exonic
NONBTAT000999.2	NONBTAG000713.2	4.04577	2.78977	-0.536268	0.000393356	0.000887124	http://www.noncode.org/show_rna.php?id=NONBTAT000999.2	Antisense
NONBTAT001000.2	NONBTAG000714.2	4.30342	3.22106	-0.417948	7.83243e-07	2.35677e-06	http://www.noncode.org/show_rna.php?id=NONBTAT001000.2	Antisense
NONBTAT001001.2	NONBTAG000714.2	7.48675	6.32304	-0.243721	0.00643657	0.0118885	http://www.noncode.org/show_rna.php?id=NONBTAT001001.2	Antisense
NONBTAT001002.2	NONBTAG000715.2	7.107	5.5609	-0.353922	0.000667002	0.0014586	http://www.noncode.org/show_rna.php?id=NONBTAT001002.2	Antisense
NONBTAT001003.2	NONBTAG000715.2	6.55607	5.77173	-0.183827	0.204837	0.266877	http://www.noncode.org/show_rna.php?id=NONBTAT001003.2	Antisense
NONBTAT001004.2	NONBTAG000716.2	6.39516	5.81515	-0.137164	0.226586	0.291637	http://www.noncode.org/show_rna.php?id=NONBTAT001004.2	Sense_No_Exonic
NONBTAT001005.2	NONBTAG000717.2	0.600025	0.721971	0.266918	0.342786	0.416891	http://www.noncode.org/show_rna.php?id=NONBTAT001005.2	Antisense
NONBTAT001007.2	NONBTAG000718.2	5.70732	3.1915	-0.838579	3.74244e-13	1.69467e-12	http://www.noncode.org/show_rna.php?id=NONBTAT001007.2	Sense_No_Exonic
NONBTAT001008.2	NONBTAG000719.2	6.18667	3.86022	-0.68048	6.9504e-09	2.44056e-08	http://www.noncode.org/show_rna.php?id=NONBTAT001008.2	Sense_No_Exonic
NONBTAT001009.2	NONBTAG000720.2	5.22299	2.98374	-0.807754	1.18159e-14	5.72465e-14	http://www.noncode.org/show_rna.php?id=NONBTAT001009.2	Sense_No_Exonic
NONBTAT001011.2	NONBTAG000721.2	6.59828	3.45323	-0.934144	6.87898e-08	2.25423e-07	http://www.noncode.org/show_rna.php?id=NONBTAT001011.2	Antisense
NONBTAT001012.2	NONBTAG000722.2	5.72839	2.86303	-1.00059	4.53868e-33	4.85681e-32	http://www.noncode.org/show_rna.php?id=NONBTAT001012.2	Sense_No_Exonic
NONBTAT001013.2	NONBTAG000722.2	5.43429	3.27589	-0.730205	8.43032e-11	3.34955e-10	http://www.noncode.org/show_rna.php?id=NONBTAT001013.2	Sense_No_Exonic
NONBTAT001022.2	NONBTAG000728.2	2.77874	2.20107	-0.336226	0.0892911	0.128654	http://www.noncode.org/show_rna.php?id=NONBTAT001022.2	Antisense
NONBTAT001024.2	NONBTAG000729.2	1.65624	0.702656	-1.23702	0.00107753	0.00228094	http://www.noncode.org/show_rna.php?id=NONBTAT001024.2	Sense_No_Exonic
NONBTAT001025.2	NONBTAG000730.2	0.80781	0.47677	-0.760723	0.0522732	0.0796687	http://www.noncode.org/show_rna.php?id=NONBTAT001025.2	Antisense
NONBTAT001028.2	NONBTAG000731.2	2.11883	0.874779	-1.27628	5.7426e-07	1.75044e-06	http://www.noncode.org/show_rna.php?id=NONBTAT001028.2	Sense_No_Exonic
NONBTAT001029.2	NONBTAG000731.2	2.34924	1.17645	-0.997754	0.00272354	0.00537869	http://www.noncode.org/show_rna.php?id=NONBTAT001029.2	Sense_No_Exonic
NONBTAT001030.2	NONBTAG000731.2	2.76032	1.20318	-1.19798	2.09941e-07	6.62858e-07	http://www.noncode.org/show_rna.php?id=NONBTAT001030.2	Sense_No_Exonic
NONBTAT001031.2	NONBTAG000732.2	3.55906	0.804645	-2.14507	8.53559e-16	4.42475e-15	http://www.noncode.org/show_rna.php?id=NONBTAT001031.2	Antisense
NONBTAT001032.2	NONBTAG000733.2	4.7105	1.82008	-1.37188	7.19713e-11	2.87291e-10	http://www.noncode.org/show_rna.php?id=NONBTAT001032.2	Antisense
NONBTAT001033.2	NONBTAG000734.2	2.86921	1.04684	-1.45461	7.53485e-08	2.45974e-07	http://www.noncode.org/show_rna.php?id=NONBTAT001033.2	Sense_No_Exonic
NONBTAT001034.2	NONBTAG000735.2	3.84263	1.29463	-1.56955	2.55801e-10	9.87421e-10	http://www.noncode.org/show_rna.php?id=NONBTAT001034.2	Antisense
NONBTAT001035.2	NONBTAG000736.2	0.33826	0.0841464	-2.00716	0.0223924	0.0369555	http://www.noncode.org/show_rna.php?id=NONBTAT001035.2	Antisense
NONBTAT001036.2	NONBTAG000737.2	0.630311	0.246397	-1.35508	0.0149847	0.025605	http://www.noncode.org/show_rna.php?id=NONBTAT001036.2	Antisense
NONBTAT001039.2	NONBTAG000739.2	1.20609	0.667925	-0.85258	0.0524748	0.0797817	http://www.noncode.org/show_rna.php?id=NONBTAT001039.2	Antisense
NONBTAT001040.2	NONBTAG000740.2	1.92681	1.42274	-0.437542	0.188059	0.247884	http://www.noncode.org/show_rna.php?id=NONBTAT001040.2	Sense_No_Exonic
NONBTAT001041.2	NONBTAG000741.2	1.20917	0.919099	-0.395725	0.365042	0.439702	http://www.noncode.org/show_rna.php?id=NONBTAT001041.2	Sense_No_Exonic
NONBTAT001042.2	NONBTAG000742.2	1.42922	0.656647	-1.12204	7.22194e-08	2.36171e-07	http://www.noncode.org/show_rna.php?id=NONBTAT001042.2	Antisense
NONBTAT001043.2	NONBTAG000743.2	1.88865	0.97232	-0.957852	2.01308e-07	6.36638e-07	http://www.noncode.org/show_rna.php?id=NONBTAT001043.2	Antisense
NONBTAT001046.2	NONBTAG000745.2	0.473822	0.667925	0.495341	0.386503	0.460757	http://www.noncode.org/show_rna.php?id=NONBTAT001046.2	Antisense
NONBTAT001047.2	NONBTAG000746.2	0.130093	0.370818	1.51117	0.00671446	0.0123508	http://www.noncode.org/show_rna.php?id=NONBTAT001047.2	Sense_No_Exonic
NONBTAT001048.2	NONBTAG000747.2	0.469255	0.385219	-0.284693	0.542665	0.610836	http://www.noncode.org/show_rna.php?id=NONBTAT001048.2	Antisense
NONBTAT001051.2	NONBTAG000748.2	0.267793	0.0697892	-1.94004	0.0805769	0.117394	http://www.noncode.org/show_rna.php?id=NONBTAT001051.2	Sense_No_Exonic
NONBTAT001059.2	NONBTAG000756.2	0.144687	0	#NAME?	0.00121978	0.00255705	http://www.noncode.org/show_rna.php?id=NONBTAT001059.2	Antisense;Sense_No_Exonic
NONBTAT001064.2	NONBTAG000760.2	0.261846	0.0955351	-1.45462	0.0818109	0.118882	http://www.noncode.org/show_rna.php?id=NONBTAT001064.2	Antisense
NONBTAT001065.2	NONBTAG000761.2	0.253608	0.115662	-1.13269	0.273495	0.342984	http://www.noncode.org/show_rna.php?id=NONBTAT001065.2	Sense_No_Exonic
NONBTAT001068.2	NONBTAG000764.2	0.944608	0.136043	-2.79565	1.11525e-07	3.59587e-07	http://www.noncode.org/show_rna.php?id=NONBTAT001068.2	Sense_No_Exonic
NONBTAT001069.2	NONBTAG000765.2	1.49368	0.857826	-0.800114	0.0713224	0.105407	http://www.noncode.org/show_rna.php?id=NONBTAT001069.2	Sense_No_Exonic
NONBTAT001070.2	NONBTAG000766.2	0.38837	0.166703	-1.22015	0.0442098	0.0686074	http://www.noncode.org/show_rna.php?id=NONBTAT001070.2	Antisense;Sense_No_Exonic
NONBTAT001072.2	NONBTAG000768.2	1.44029	0.431912	-1.73755	3.6648e-08	1.22527e-07	http://www.noncode.org/show_rna.php?id=NONBTAT001072.2	Antisense;Sense_No_Exonic
NONBTAT001073.2	NONBTAG000769.2	0.657903	0.323127	-1.02577	0.0293715	0.0472454	http://www.noncode.org/show_rna.php?id=NONBTAT001073.2	Antisense;Sense_No_Exonic
NONBTAT001075.2	NONBTAG000770.2	1.28088	0.947292	-0.435254	0.219005	0.283311	http://www.noncode.org/show_rna.php?id=NONBTAT001075.2	Antisense;Sense_No_Exonic
NONBTAT001077.2	NONBTAG000771.2	1.30051	1.22578	-0.0853774	0.686337	0.740041	http://www.noncode.org/show_rna.php?id=NONBTAT001077.2	Antisense;Sense_No_Exonic
NONBTAT001078.2	NONBTAG000772.2	1.43635	1.79141	0.318688	0.242504	0.308777	http://www.noncode.org/show_rna.php?id=NONBTAT001078.2	Antisense;Sense_No_Exonic
NONBTAT001079.2	NONBTAG000773.2	0.925537	0.680814	-0.44303	0.25305	0.320543	http://www.noncode.org/show_rna.php?id=NONBTAT001079.2	Antisense;Sense_No_Exonic
NONBTAT001080.2	NONBTAG000774.2	0.757689	1.60047	1.07882	0.00513132	0.00967446	http://www.noncode.org/show_rna.php?id=NONBTAT001080.2	Antisense;Sense_No_Exonic
NONBTAT001081.2	NONBTAG000775.2	1.55979	1.5399	-0.0185151	0.928254	0.942357	http://www.noncode.org/show_rna.php?id=NONBTAT001081.2	Antisense;Sense_No_Exonic
NONBTAT001083.2	NONBTAG000776.2	0.624663	0.493804	-0.33914	0.282022	0.35238	http://www.noncode.org/show_rna.php?id=NONBTAT001083.2	Sense_No_Exonic
NONBTAT001084.2	NONBTAG000777.2	0.891924	0.514695	-0.793203	0.0155095	0.0264354	http://www.noncode.org/show_rna.php?id=NONBTAT001084.2	Sense_No_Exonic
NONBTAT001085.2	NONBTAG000778.2	1.73028	2.07291	0.260652	0.267612	0.336952	http://www.noncode.org/show_rna.php?id=NONBTAT001085.2	Sense_No_Exonic
NONBTAT001088.2	NONBTAG000781.2	0.162064	0.416594	1.36208	0.00501446	0.00946633	http://www.noncode.org/show_rna.php?id=NONBTAT001088.2	Sense_No_Exonic
NONBTAT001089.2	NONBTAG000782.2	0.234418	0.305457	0.381886	0.611564	0.677937	http://www.noncode.org/show_rna.php?id=NONBTAT001089.2	Sense_No_Exonic
NONBTAT001090.2	NONBTAG000783.2	2.11936	2.85136	0.428022	0.148555	0.201375	http://www.noncode.org/show_rna.php?id=NONBTAT001090.2	Antisense
NONBTAT001091.2	NONBTAG000784.2	0.276947	0.536799	0.954772	0.122799	0.170467	http://www.noncode.org/show_rna.php?id=NONBTAT001091.2	Antisense
NONBTAT001093.2	NONBTAG000785.2	0.532532	0.859382	0.690431	0.049814	0.0763047	http://www.noncode.org/show_rna.php?id=NONBTAT001093.2	Sense_No_Exonic
NONBTAT001097.2	NONBTAG000789.2	0.606389	0.399465	-0.602174	0.252119	0.319479	http://www.noncode.org/show_rna.php?id=NONBTAT001097.2	Antisense
NONBTAT001098.2	NONBTAG000790.2	0.511613	0.494108	-0.0502265	0.911095	0.92846	http://www.noncode.org/show_rna.php?id=NONBTAT001098.2	Sense_No_Exonic
NONBTAT001099.2	NONBTAG000791.2	0.272489	0.39353	0.530276	0.328077	0.401634	http://www.noncode.org/show_rna.php?id=NONBTAT001099.2	Antisense
NONBTAT001101.2	NONBTAG000792.2	0.453899	0.16937	-1.42219	0.00976035	0.0174205	http://www.noncode.org/show_rna.php?id=NONBTAT001101.2	Antisense
NONBTAT001102.2	NONBTAG000793.2	0.67043	0.958047	0.51501	0.127305	0.176114	http://www.noncode.org/show_rna.php?id=NONBTAT001102.2	Sense_No_Exonic
NONBTAT001103.2	NONBTAG000794.2	0.372461	0.543573	0.545384	0.359863	0.434293	http://www.noncode.org/show_rna.php?id=NONBTAT001103.2	Sense_No_Exonic
NONBTAT001104.2	NONBTAG000795.2	0.741596	0.372905	-0.991825	0.000219749	0.000512685	http://www.noncode.org/show_rna.php?id=NONBTAT001104.2	Sense_No_Exonic
NONBTAT001108.2	NONBTAG000799.2	1.23173	0.825817	-0.576792	0.00464298	0.00881671	http://www.noncode.org/show_rna.php?id=NONBTAT001108.2	Sense_No_Exonic
NONBTAT001109.2	NONBTAG000800.2	0.700589	0.500109	-0.486326	0.129022	0.178242	http://www.noncode.org/show_rna.php?id=NONBTAT001109.2	Sense_No_Exonic
NONBTAT001110.2	NONBTAG000801.2	0.840718	0.701857	-0.260445	0.336879	0.410371	http://www.noncode.org/show_rna.php?id=NONBTAT001110.2	Sense_No_Exonic
NONBTAT001112.2	NONBTAG000803.2	10.3349	6.12599	-0.75451	1.05277e-09	3.90706e-09	http://www.noncode.org/show_rna.php?id=NONBTAT001112.2	Antisense
NONBTAT001113.2	NONBTAG000804.2	7.08544	3.33136	-1.08875	2.89317e-10	1.11386e-09	http://www.noncode.org/show_rna.php?id=NONBTAT001113.2	Antisense
NONBTAT001114.2	NONBTAG000805.2	0.921271	0.396817	-1.21515	0.003221	0.00629353	http://www.noncode.org/show_rna.php?id=NONBTAT001114.2	Antisense;Sense_No_Exonic
NONBTAT001115.2	NONBTAG000806.2	1.57755	0.368957	-2.09616	1.03955e-10	4.10558e-10	http://www.noncode.org/show_rna.php?id=NONBTAT001115.2	Antisense;Sense_No_Exonic
NONBTAT001116.2	NONBTAG000807.2	4.64546	3.13605	-0.566873	0.000604927	0.00133033	http://www.noncode.org/show_rna.php?id=NONBTAT001116.2	Antisense
NONBTAT001119.2	NONBTAG000808.2	0.305016	0.111285	-1.45463	0.0311857	0.0498093	http://www.noncode.org/show_rna.php?id=NONBTAT001119.2	Antisense;Sense_No_Exonic
NONBTAT001121.2	NONBTAG000809.2	0.725973	0.300991	-1.2702	0.0177349	0.0299223	http://www.noncode.org/show_rna.php?id=NONBTAT001121.2	Antisense
NONBTAT001122.2	NONBTAG000810.2	2.08194	1.65017	-0.335314	0.0559329	0.0845774	http://www.noncode.org/show_rna.php?id=NONBTAT001122.2	Sense_No_Exonic
NONBTAT001124.2	NONBTAG000811.2	6.76118	5.10058	-0.406614	9.38049e-07	2.80413e-06	http://www.noncode.org/show_rna.php?id=NONBTAT001124.2	Sense_No_Exonic
NONBTAT001125.2	NONBTAG000812.2	7.77098	5.39665	-0.526032	4.29373e-07	1.3215e-06	http://www.noncode.org/show_rna.php?id=NONBTAT001125.2	Sense_No_Exonic
NONBTAT001126.2	NONBTAG000813.2	12.1433	6.87633	-0.82045	1.12779e-16	7.1461e-16	http://www.noncode.org/show_rna.php?id=NONBTAT001126.2	Sense_No_Exonic
NONBTAT001127.2	NONBTAG000814.2	7.275	5.06188	-0.523274	2.27324e-05	5.93006e-05	http://www.noncode.org/show_rna.php?id=NONBTAT001127.2	Sense_No_Exonic
NONBTAT001129.2	NONBTAG000815.2	7.76839	5.35618	-0.536411	3.20907e-08	1.07771e-07	http://www.noncode.org/show_rna.php?id=NONBTAT001129.2	Antisense
NONBTAT001131.2	NONBTAG000816.2	1.46454	0.982243	-0.576296	0.128551	0.177645	http://www.noncode.org/show_rna.php?id=NONBTAT001131.2	Antisense;Sense_No_Exonic
NONBTAT001132.2	NONBTAG000817.2	4.19995	3.30969	-0.343676	0.0488658	0.0750037	http://www.noncode.org/show_rna.php?id=NONBTAT001132.2	Antisense;Sense_No_Exonic
NONBTAT001135.2	NONBTAG000819.2	1.99285	1.63991	-0.281216	0.197237	0.258605	http://www.noncode.org/show_rna.php?id=NONBTAT001135.2	Antisense
NONBTAT001136.2	NONBTAG000819.2	2.79808	2.0843	-0.424874	0.125446	0.173775	http://www.noncode.org/show_rna.php?id=NONBTAT001136.2	Antisense
NONBTAT001137.2	NONBTAG000820.2	0.417984	0.360075	-0.21515	0.656848	0.716079	http://www.noncode.org/show_rna.php?id=NONBTAT001137.2	Sense_No_Exonic
NONBTAT001138.2	NONBTAG000821.2	0.245339	0.149187	-0.717655	0.450062	0.523947	http://www.noncode.org/show_rna.php?id=NONBTAT001138.2	Sense_No_Exonic
NONBTAT001139.2	NONBTAG000822.2	29.475	30.8352	0.0650864	0.263068	0.33176	http://www.noncode.org/show_rna.php?id=NONBTAT001139.2	Sense_No_Exonic
NONBTAT001143.2	NONBTAG000824.2	0.639668	0.250054	-1.35508	0.0486796	0.074762	http://www.noncode.org/show_rna.php?id=NONBTAT001143.2	Sense_No_Exonic
NONBTAT001144.2	NONBTAG000825.2	0.274553	0.237248	-0.210689	0.65461	0.714905	http://www.noncode.org/show_rna.php?id=NONBTAT001144.2	Sense_No_Exonic
NONBTAT001145.2	NONBTAG000826.2	0	0.767528	Inf	1.71376e-05	4.52751e-05	http://www.noncode.org/show_rna.php?id=NONBTAT001145.2	Sense_No_Exonic
NONBTAT001146.2	NONBTAG000827.2	0.202922	0.199329	-0.0257737	0.954408	0.963417	http://www.noncode.org/show_rna.php?id=NONBTAT001146.2	Sense_No_Exonic
NONBTAT001147.2	NONBTAG000828.2	0.355451	0.172241	-1.04522	0.0139362	0.0240202	http://www.noncode.org/show_rna.php?id=NONBTAT001147.2	Sense_No_Exonic
NONBTAT001148.2	NONBTAG000829.2	0.529986	0.554506	0.0652488	0.854079	0.886485	http://www.noncode.org/show_rna.php?id=NONBTAT001148.2	Sense_No_Exonic
NONBTAT001149.2	NONBTAG000830.2	0.523803	0.434342	-0.270193	0.666724	0.721783	http://www.noncode.org/show_rna.php?id=NONBTAT001149.2	Sense_No_Exonic
NONBTAT001151.2	NONBTAG000832.2	0.312524	0.126694	-1.30262	0.0292577	0.0470927	http://www.noncode.org/show_rna.php?id=NONBTAT001151.2	Sense_No_Exonic
NONBTAT001159.2	NONBTAG000838.2	1.75517	1.36155	-0.366361	0.0744151	0.109556	http://www.noncode.org/show_rna.php?id=NONBTAT001159.2	Antisense
NONBTAT001163.2	NONBTAG000841.2	1.70145	0.510766	-1.73603	1.02285e-08	3.55704e-08	http://www.noncode.org/show_rna.php?id=NONBTAT001163.2	Sense_No_Exonic
NONBTAT001164.2	NONBTAG000842.2	0.66556	0.765444	0.201728	0.625779	0.691495	http://www.noncode.org/show_rna.php?id=NONBTAT001164.2	Sense_No_Exonic
NONBTAT001165.2	NONBTAG000843.2	0.73283	0.735279	0.00481322	0.995862	0.996611	http://www.noncode.org/show_rna.php?id=NONBTAT001165.2	Sense_No_Exonic
NONBTAT001183.2	NONBTAG000854.2	0.317265	0.082682	-1.94004	0.0805769	0.117394	http://www.noncode.org/show_rna.php?id=NONBTAT001183.2	Antisense;Sense_No_Exonic
NONBTAT001186.2	NONBTAG000857.2	1.08468	0.767041	-0.499894	0.0301627	0.04844	http://www.noncode.org/show_rna.php?id=NONBTAT001186.2	Sense_No_Exonic
NONBTAT001187.2	NONBTAG000858.2	0.293677	0.191337	-0.618114	0.471076	0.54433	http://www.noncode.org/show_rna.php?id=NONBTAT001187.2	Antisense
NONBTAT001188.2	NONBTAG000859.2	611.267	483.845	-0.337258	2.85903e-99	8.17161e-98	http://www.noncode.org/show_rna.php?id=NONBTAT001188.2	Sense_No_Exonic
NONBTAT001189.2	NONBTAG000860.2	13.4246	12.7041	-0.0795849	0.14203	0.193527	http://www.noncode.org/show_rna.php?id=NONBTAT001189.2	Sense_No_Exonic
NONBTAT001195.2	NONBTAG000863.2	0.620513	0.424491	-0.547727	0.159045	0.213916	http://www.noncode.org/show_rna.php?id=NONBTAT001195.2	Antisense
NONBTAT001199.2	NONBTAG000865.2	0.228916	0.167041	-0.454616	0.509129	0.58174	http://www.noncode.org/show_rna.php?id=NONBTAT001199.2	Antisense
NONBTAT001204.2	NONBTAG000869.2	0.287165	0.183352	-0.647264	0.366625	0.44113	http://www.noncode.org/show_rna.php?id=NONBTAT001204.2	Antisense
NONBTAT001205.2	NONBTAG000870.2	0.292048	0.171248	-0.770118	0.212141	0.275303	http://www.noncode.org/show_rna.php?id=NONBTAT001205.2	Antisense;Exonic
NONBTAT001207.2	NONBTAG000871.2	0.0956405	0.130855	0.452275	0.574346	0.641904	http://www.noncode.org/show_rna.php?id=NONBTAT001207.2	Antisense;Sense_No_Exonic
NONBTAT001208.2	NONBTAG000872.2	0.112244	0.083766	-0.422202	0.516855	0.589029	http://www.noncode.org/show_rna.php?id=NONBTAT001208.2	Antisense;Sense_No_Exonic
NONBTAT001211.2	NONBTAG000874.2	0.509418	0.142971	-1.83313	0.0186427	0.0312848	http://www.noncode.org/show_rna.php?id=NONBTAT001211.2	Antisense;Sense_No_Exonic
NONBTAT001212.2	NONBTAG000875.2	0.938096	0.713054	-0.395724	0.132338	0.18224	http://www.noncode.org/show_rna.php?id=NONBTAT001212.2	Sense_No_Exonic
NONBTAT001213.2	NONBTAG000876.2	0.41734	0.0793059	-2.39572	0.000123088	0.000295902	http://www.noncode.org/show_rna.php?id=NONBTAT001213.2	Antisense
NONBTAT001218.2	NONBTAG000879.2	0.0787824	0.179649	1.18924	0.166747	0.223133	http://www.noncode.org/show_rna.php?id=NONBTAT001218.2	Antisense
NONBTAT001220.2	NONBTAG000880.2	0.850671	0.724194	-0.232225	0.538592	0.607577	http://www.noncode.org/show_rna.php?id=NONBTAT001220.2	Antisense
NONBTAT001221.2	NONBTAG000881.2	4.19432	3.1287	-0.422874	0.00245226	0.00489798	http://www.noncode.org/show_rna.php?id=NONBTAT001221.2	Antisense
NONBTAT001222.2	NONBTAG000882.2	3.85932	4.24024	0.135799	0.426796	0.501551	http://www.noncode.org/show_rna.php?id=NONBTAT001222.2	Sense_No_Exonic
NONBTAT001223.2	NONBTAG000883.2	3.48104	4.03057	0.211465	0.105033	0.148326	http://www.noncode.org/show_rna.php?id=NONBTAT001223.2	Sense_No_Exonic
NONBTAT001225.2	NONBTAG000884.2	1.71426	1.07965	-0.667022	0.00635237	0.0117392	http://www.noncode.org/show_rna.php?id=NONBTAT001225.2	Sense_No_Exonic
NONBTAT001226.2	NONBTAG000885.2	0.291509	0.303879	0.0599566	0.950696	0.960471	http://www.noncode.org/show_rna.php?id=NONBTAT001226.2	Antisense
NONBTAT001227.2	NONBTAG000886.2	0.263011	0.130855	-1.00715	0.168458	0.224956	http://www.noncode.org/show_rna.php?id=NONBTAT001227.2	Sense_No_Exonic
NONBTAT001229.2	NONBTAG000888.2	2.66355	3.18535	0.258102	0.117833	0.164293	http://www.noncode.org/show_rna.php?id=NONBTAT001229.2	Sense_No_Exonic
NONBTAT001230.2	NONBTAG000889.2	13.4368	13.69	0.0269328	0.70128	0.75364	http://www.noncode.org/show_rna.php?id=NONBTAT001230.2	Sense_No_Exonic
NONBTAT001234.2	NONBTAG000890.2	0.764362	1.10731	0.534731	0.235918	0.301357	http://www.noncode.org/show_rna.php?id=NONBTAT001234.2	Antisense
NONBTAT001235.2	NONBTAG000891.2	1.22966	1.17146	-0.0699518	0.812168	0.853208	http://www.noncode.org/show_rna.php?id=NONBTAT001235.2	Sense_No_Exonic
NONBTAT001236.2	NONBTAG000892.2	0.529011	0.522737	-0.0172124	0.967033	0.973792	http://www.noncode.org/show_rna.php?id=NONBTAT001236.2	Antisense
NONBTAT001237.2	NONBTAG000893.2	0.395985	0.397309	0.00481569	0.995358	0.996189	http://www.noncode.org/show_rna.php?id=NONBTAT001237.2	Sense_No_Exonic
NONBTAT001243.2	NONBTAG000896.2	0.214671	0.0559451	-1.94004	0.0805769	0.117394	http://www.noncode.org/show_rna.php?id=NONBTAT001243.2	Antisense
NONBTAT001244.2	NONBTAG000897.2	2.85109	0.541785	-2.39572	6.39061e-15	3.13751e-14	http://www.noncode.org/show_rna.php?id=NONBTAT001244.2	Antisense;Sense_No_Exonic
NONBTAT001245.2	NONBTAG000898.2	3.89399	0.701857	-2.472	8.8516e-26	7.75061e-25	http://www.noncode.org/show_rna.php?id=NONBTAT001245.2	Antisense;Sense_No_Exonic
NONBTAT001250.2	NONBTAG000901.2	1.06468	1.38732	0.381881	0.232679	0.297851	http://www.noncode.org/show_rna.php?id=NONBTAT001250.2	Antisense
NONBTAT001251.2	NONBTAG000902.2	4.8233	4.61304	-0.0643027	0.743422	0.792391	http://www.noncode.org/show_rna.php?id=NONBTAT001251.2	Antisense
NONBTAT001252.2	NONBTAG000903.2	3.68842	2.69443	-0.453023	7.87462e-06	2.15228e-05	http://www.noncode.org/show_rna.php?id=NONBTAT001252.2	Sense_No_Exonic
NONBTAT001253.2	NONBTAG000904.2	2.61539	1.11109	-1.23505	1.98015e-05	5.19875e-05	http://www.noncode.org/show_rna.php?id=NONBTAT001253.2	Antisense
NONBTAT001255.2	NONBTAG000905.2	3.37947	4.46823	0.402906	0.0244881	0.0400896	http://www.noncode.org/show_rna.php?id=NONBTAT001255.2	Sense_No_Exonic
NONBTAT001256.2	NONBTAG000906.2	2.80122	3.84839	0.4582	0.000111307	0.000269059	http://www.noncode.org/show_rna.php?id=NONBTAT001256.2	Antisense
NONBTAT001259.2	NONBTAG000908.2	0.408964	0.297584	-0.458677	0.045104	0.0698884	http://www.noncode.org/show_rna.php?id=NONBTAT001259.2	Antisense
NONBTAT001260.2	NONBTAG000909.2	1.20379	0.823513	-0.54772	0.115038	0.160816	http://www.noncode.org/show_rna.php?id=NONBTAT001260.2	Sense_No_Exonic
NONBTAT001261.2	NONBTAG000910.2	1.01467	1.01995	0.00748783	0.984181	0.987559	http://www.noncode.org/show_rna.php?id=NONBTAT001261.2	Antisense
NONBTAT001264.2	NONBTAG000912.2	0.821196	0.342417	-1.26197	2.14696e-05	5.61971e-05	http://www.noncode.org/show_rna.php?id=NONBTAT001264.2	Antisense
NONBTAT001268.2	NONBTAG000915.2	34.6662	31.4464	-0.140635	0.0630202	0.0942182	http://www.noncode.org/show_rna.php?id=NONBTAT001268.2	Sense_No_Exonic
NONBTAT001270.2	NONBTAG000916.2	33.1761	31.102	-0.0931369	0.073679	0.10862	http://www.noncode.org/show_rna.php?id=NONBTAT001270.2	Antisense
NONBTAT001271.2	NONBTAG000916.2	34.7062	31.8226	-0.125142	0.0108942	0.0193061	http://www.noncode.org/show_rna.php?id=NONBTAT001271.2	Antisense
NONBTAT001272.2	NONBTAG000916.2	36.9516	33.948	-0.12231	0.0252943	0.0412921	http://www.noncode.org/show_rna.php?id=NONBTAT001272.2	Antisense
NONBTAT001273.2	NONBTAG000916.2	35.3205	34.4997	-0.0339219	0.641923	0.705497	http://www.noncode.org/show_rna.php?id=NONBTAT001273.2	Antisense
NONBTAT001274.2	NONBTAG000917.2	27.0656	25.9938	-0.0582928	0.336898	0.410371	http://www.noncode.org/show_rna.php?id=NONBTAT001274.2	Antisense
NONBTAT001276.2	NONBTAG000918.2	3.26592	3.04514	-0.100981	0.63447	0.698442	http://www.noncode.org/show_rna.php?id=NONBTAT001276.2	Antisense;Sense_No_Exonic
NONBTAT001277.2	NONBTAG000919.2	1.04353	1.14573	0.134795	0.617338	0.683592	http://www.noncode.org/show_rna.php?id=NONBTAT001277.2	Antisense;Sense_No_Exonic
NONBTAT001278.2	NONBTAG000920.2	0.679224	0.857826	0.336798	0.534172	0.603543	http://www.noncode.org/show_rna.php?id=NONBTAT001278.2	Antisense;Sense_No_Exonic
NONBTAT001279.2	NONBTAG000921.2	0.924601	1.04179	0.172162	0.61217	0.678458	http://www.noncode.org/show_rna.php?id=NONBTAT001279.2	Antisense;Sense_No_Exonic
NONBTAT001280.2	NONBTAG000922.2	1.46785	1.64615	0.165391	0.51081	0.583171	http://www.noncode.org/show_rna.php?id=NONBTAT001280.2	Antisense;Sense_No_Exonic
NONBTAT001281.2	NONBTAG000923.2	1.77918	1.73421	-0.0369339	0.849358	0.882196	http://www.noncode.org/show_rna.php?id=NONBTAT001281.2	Antisense;Sense_No_Exonic
NONBTAT001282.2	NONBTAG000924.2	1.88413	1.6835	-0.162435	0.431578	0.506493	http://www.noncode.org/show_rna.php?id=NONBTAT001282.2	Antisense;Sense_No_Exonic
NONBTAT001283.2	NONBTAG000925.2	1.63097	1.60735	-0.0210461	0.918211	0.934694	http://www.noncode.org/show_rna.php?id=NONBTAT001283.2	Antisense;Sense_No_Exonic
NONBTAT001284.2	NONBTAG000926.2	4.25645	2.17361	-0.969558	4.0341e-12	1.73076e-11	http://www.noncode.org/show_rna.php?id=NONBTAT001284.2	Antisense;Sense_No_Exonic
NONBTAT001285.2	NONBTAG000927.2	3.37069	3.80328	0.1742	0.298765	0.370442	http://www.noncode.org/show_rna.php?id=NONBTAT001285.2	Antisense;Sense_No_Exonic
NONBTAT001287.2	NONBTAG000928.2	4.92197	4.07772	-0.271473	0.0168668	0.028571	http://www.noncode.org/show_rna.php?id=NONBTAT001287.2	Antisense;Sense_No_Exonic
NONBTAT001288.2	NONBTAG000929.2	1.87659	2.18716	0.220945	0.333434	0.406789	http://www.noncode.org/show_rna.php?id=NONBTAT001288.2	Antisense
NONBTAT001290.2	NONBTAG000930.2	1.06829	1.12433	0.0737622	0.821772	0.86144	http://www.noncode.org/show_rna.php?id=NONBTAT001290.2	Sense_No_Exonic
NONBTAT001291.2	NONBTAG000931.2	0.300949	0.274504	-0.132692	0.847342	0.880477	http://www.noncode.org/show_rna.php?id=NONBTAT001291.2	Antisense
NONBTAT001292.2	NONBTAG000932.2	0.293555	0.0892535	-1.71765	0.0643367	0.0958778	http://www.noncode.org/show_rna.php?id=NONBTAT001292.2	Antisense
NONBTAT001293.2	NONBTAG000933.2	0.941795	0.1456	-2.6934	7.32549e-11	2.92298e-10	http://www.noncode.org/show_rna.php?id=NONBTAT001293.2	Antisense
NONBTAT001295.2	NONBTAG000934.2	0.192829	0.370284	0.94131	0.0171987	0.0290774	http://www.noncode.org/show_rna.php?id=NONBTAT001295.2	Antisense
NONBTAT001301.2	NONBTAG000939.2	0.16084	0.0489022	-1.71765	0.138452	0.189256	http://www.noncode.org/show_rna.php?id=NONBTAT001301.2	Sense_No_Exonic
NONBTAT001302.2	NONBTAG000940.2	0.230318	0.182069	-0.339142	0.535061	0.604228	http://www.noncode.org/show_rna.php?id=NONBTAT001302.2	Sense_No_Exonic
NONBTAT001306.2	NONBTAG000944.2	0.445483	0.735279	0.722921	0.0640885	0.0956452	http://www.noncode.org/show_rna.php?id=NONBTAT001306.2	Sense_No_Exonic
NONBTAT001307.2	NONBTAG000945.2	3.12327	1.17554	-1.40973	8.77149e-20	6.28936e-19	http://www.noncode.org/show_rna.php?id=NONBTAT001307.2	Antisense
NONBTAT001309.2	NONBTAG000946.2	1.82189	0.507771	-1.84319	6.18562e-05	0.000154078	http://www.noncode.org/show_rna.php?id=NONBTAT001309.2	Antisense;Sense_No_Exonic
NONBTAT001311.2	NONBTAG000947.2	2.03649	1.74145	-0.225796	0.449375	0.523947	http://www.noncode.org/show_rna.php?id=NONBTAT001311.2	Antisense
NONBTAT001312.2	NONBTAG000948.2	2.39245	1.3446	-0.831312	0.000330793	0.000754602	http://www.noncode.org/show_rna.php?id=NONBTAT001312.2	Antisense
NONBTAT001313.2	NONBTAG000949.2	3.79553	2.54057	-0.579149	2.01638e-05	5.2904e-05	http://www.noncode.org/show_rna.php?id=NONBTAT001313.2	Antisense
NONBTAT001314.2	NONBTAG000950.2	1.2853	1.25814	-0.0308127	0.91669	0.933305	http://www.noncode.org/show_rna.php?id=NONBTAT001314.2	Antisense;Sense_No_Exonic
NONBTAT001315.2	NONBTAG000951.2	3.15162	2.95923	-0.0908718	0.598807	0.66621	http://www.noncode.org/show_rna.php?id=NONBTAT001315.2	Antisense;Sense_No_Exonic
NONBTAT001317.2	NONBTAG000953.2	0.938988	0.403999	-1.21675	0.000333607	0.000760442	http://www.noncode.org/show_rna.php?id=NONBTAT001317.2	Sense_No_Exonic
NONBTAT001318.2	NONBTAG000954.2	0.729519	0.705501	-0.0482974	0.823466	0.862693	http://www.noncode.org/show_rna.php?id=NONBTAT001318.2	Antisense;Sense_No_Exonic
NONBTAT001320.2	NONBTAG000956.2	1.1214	0.652891	-0.780387	0.0194459	0.0325134	http://www.noncode.org/show_rna.php?id=NONBTAT001320.2	Antisense
NONBTAT001321.2	NONBTAG000957.2	0.152508	0.80682	2.40336	6.92489e-05	0.00017107	http://www.noncode.org/show_rna.php?id=NONBTAT001321.2	Antisense
NONBTAT001323.2	NONBTAG000958.2	16.5233	12.948	-0.351773	2.61166e-10	1.00735e-09	http://www.noncode.org/show_rna.php?id=NONBTAT001323.2	Sense_No_Exonic
NONBTAT001325.2	NONBTAG000959.2	17.5394	14.053	-0.319721	4.01169e-05	0.000101844	http://www.noncode.org/show_rna.php?id=NONBTAT001325.2	Antisense
NONBTAT001326.2	NONBTAG000959.2	16.4775	13.2599	-0.313427	0.000254184	0.000588829	http://www.noncode.org/show_rna.php?id=NONBTAT001326.2	Antisense
NONBTAT001327.2	NONBTAG000958.2	16.8687	14.1065	-0.257989	0.00325234	0.00634834	http://www.noncode.org/show_rna.php?id=NONBTAT001327.2	Sense_No_Exonic
NONBTAT001328.2	NONBTAG000960.2	0.119109	0.0543214	-1.13269	0.381196	0.455172	http://www.noncode.org/show_rna.php?id=NONBTAT001328.2	Sense_No_Exonic
NONBTAT001329.2	NONBTAG000961.2	0.0651404	0.549603	3.07677	2.61203e-07	8.1769e-07	http://www.noncode.org/show_rna.php?id=NONBTAT001329.2	Antisense
NONBTAT001330.2	NONBTAG000962.2	0.0360562	0.493318	3.7742	0.000540848	0.00119976	http://www.noncode.org/show_rna.php?id=NONBTAT001330.2	Sense_No_Exonic
NONBTAT001332.2	NONBTAG000963.2	0.496676	1.78696	1.84713	9.0754e-08	2.94677e-07	http://www.noncode.org/show_rna.php?id=NONBTAT001332.2	Exonic
NONBTAT001334.2	NONBTAG000964.2	6.5266	2.95588	-1.14274	1.32702e-15	6.71306e-15	http://www.noncode.org/show_rna.php?id=NONBTAT001334.2	Sense_No_Exonic
NONBTAT001335.2	NONBTAG000964.2	7.14034	3.21275	-1.15218	2.74883e-16	1.57479e-15	http://www.noncode.org/show_rna.php?id=NONBTAT001335.2	Sense_No_Exonic
NONBTAT001336.2	NONBTAG000964.2	8.21884	3.84157	-1.09724	6.26455e-20	4.50747e-19	http://www.noncode.org/show_rna.php?id=NONBTAT001336.2	Sense_No_Exonic
NONBTAT001337.2	NONBTAG000965.2	7.36406	4.10937	-0.841584	5.37458e-16	2.94803e-15	http://www.noncode.org/show_rna.php?id=NONBTAT001337.2	Antisense
NONBTAT001348.2	NONBTAG000970.2	0.785904	0.888889	0.17765	0.65572	0.715838	http://www.noncode.org/show_rna.php?id=NONBTAT001348.2	Antisense
NONBTAT001350.2	NONBTAG000972.2	1.07949	1.49187	0.466772	0.150371	0.203463	http://www.noncode.org/show_rna.php?id=NONBTAT001350.2	Sense_No_Exonic
NONBTAT001351.2	NONBTAG000973.2	0.305704	0.278842	-0.132688	0.816259	0.85665	http://www.noncode.org/show_rna.php?id=NONBTAT001351.2	Antisense
NONBTAT001352.2	NONBTAG000974.2	0.133821	0.515373	1.94531	5.90438e-05	0.00014736	http://www.noncode.org/show_rna.php?id=NONBTAT001352.2	Sense_No_Exonic
NONBTAT001358.2	NONBTAG000978.2	0.145152	0.132398	-0.132683	0.887152	0.909924	http://www.noncode.org/show_rna.php?id=NONBTAT001358.2	Sense_No_Exonic
NONBTAT001362.2	NONBTAG000981.2	4.22812	2.55173	-0.728541	0.000204001	0.000477376	http://www.noncode.org/show_rna.php?id=NONBTAT001362.2	Antisense
NONBTAT001363.2	NONBTAG000982.2	4.52167	2.48649	-0.862745	1.93952e-16	1.21369e-15	http://www.noncode.org/show_rna.php?id=NONBTAT001363.2	Sense_No_Exonic
NONBTAT001364.2	NONBTAG000983.2	1.1168	0.294878	-1.92118	2.28962e-05	5.96957e-05	http://www.noncode.org/show_rna.php?id=NONBTAT001364.2	Antisense
NONBTAT001365.2	NONBTAG000984.2	3.8723	2.8143	-0.460415	0.00354101	0.00687197	http://www.noncode.org/show_rna.php?id=NONBTAT001365.2	Sense_No_Exonic
NONBTAT001366.2	NONBTAG000985.2	0.909116	0.285942	-1.66874	0.000818462	0.00176363	http://www.noncode.org/show_rna.php?id=NONBTAT001366.2	Antisense
NONBTAT001367.2	NONBTAG000986.2	0.098088	0.0149115	-2.71765	0.000394826	0.000890104	http://www.noncode.org/show_rna.php?id=NONBTAT001367.2	Sense_No_Exonic
NONBTAT001369.2	NONBTAG000988.2	0.872067	1.006	0.206119	0.540502	0.60934	http://www.noncode.org/show_rna.php?id=NONBTAT001369.2	Sense_No_Exonic
NONBTAT001370.2	NONBTAG000988.2	0.786186	0.97156	0.305432	0.376994	0.452299	http://www.noncode.org/show_rna.php?id=NONBTAT001370.2	Sense_No_Exonic
NONBTAT001371.2	NONBTAG000989.2	0.951097	0.835785	-0.186461	0.411008	0.486006	http://www.noncode.org/show_rna.php?id=NONBTAT001371.2	Antisense
NONBTAT001372.2	NONBTAG000990.2	0.230907	0.105309	-1.13268	0.201124	0.262529	http://www.noncode.org/show_rna.php?id=NONBTAT001372.2	Antisense;Sense_No_Exonic
NONBTAT001373.2	NONBTAG000991.2	0.404864	0.103862	-1.96277	8.36993e-05	0.000205017	http://www.noncode.org/show_rna.php?id=NONBTAT001373.2	Antisense
NONBTAT001375.2	NONBTAG000993.2	0.185009	0	#NAME?	0.00121978	0.00255705	http://www.noncode.org/show_rna.php?id=NONBTAT001375.2	Antisense;Sense_No_Exonic
NONBTAT001376.2	NONBTAG000994.2	0.134887	0	#NAME?	0.0112384	0.0196996	http://www.noncode.org/show_rna.php?id=NONBTAT001376.2	Antisense;Sense_No_Exonic
NONBTAT001379.2	NONBTAG000997.2	0.55345	0.395075	-0.486326	0.284356	0.354933	http://www.noncode.org/show_rna.php?id=NONBTAT001379.2	Sense_No_Exonic
NONBTAT001381.2	NONBTAG000999.2	0.136629	0.0996989	-0.454614	0.643649	0.706061	http://www.noncode.org/show_rna.php?id=NONBTAT001381.2	Antisense
NONBTAT001382.2	NONBTAG001000.2	0.414442	0.378025	-0.132689	0.809326	0.850595	http://www.noncode.org/show_rna.php?id=NONBTAT001382.2	Antisense
NONBTAT001383.2	NONBTAG001001.2	3.51149	3.22006	-0.124996	0.400247	0.474742	http://www.noncode.org/show_rna.php?id=NONBTAT001383.2	Sense_No_Exonic
NONBTAT001384.2	NONBTAG001001.2	3.7836	3.67725	-0.0411323	0.725133	0.776266	http://www.noncode.org/show_rna.php?id=NONBTAT001384.2	Sense_No_Exonic
NONBTAT001385.2	NONBTAG001002.2	3.82522	2.75227	-0.474921	0.00536892	0.0100472	http://www.noncode.org/show_rna.php?id=NONBTAT001385.2	Sense_No_Exonic
NONBTAT001386.2	NONBTAG001003.2	0.345918	0.354962	0.0372345	0.970688	0.97634	http://www.noncode.org/show_rna.php?id=NONBTAT001386.2	Sense_No_Exonic
NONBTAT001387.2	NONBTAG001004.2	0.165964	0.393591	1.24583	0.0978501	0.139064	http://www.noncode.org/show_rna.php?id=NONBTAT001387.2	Sense_No_Exonic
NONBTAT001388.2	NONBTAG001005.2	4.45239	2.34081	-0.927572	1.98409e-06	5.75375e-06	http://www.noncode.org/show_rna.php?id=NONBTAT001388.2	Antisense
NONBTAT001389.2	NONBTAG001006.2	5.3	3.03045	-0.80646	6.05483e-07	1.84224e-06	http://www.noncode.org/show_rna.php?id=NONBTAT001389.2	Sense_No_Exonic
NONBTAT001390.2	NONBTAG001006.2	5.34861	3.07354	-0.799263	7.86442e-07	2.36568e-06	http://www.noncode.org/show_rna.php?id=NONBTAT001390.2	Sense_No_Exonic
NONBTAT001391.2	NONBTAG001006.2	4.91649	2.47156	-0.992207	2.65313e-08	8.96177e-08	http://www.noncode.org/show_rna.php?id=NONBTAT001391.2	Sense_No_Exonic
NONBTAT001392.2	NONBTAG001006.2	4.81701	3.16121	-0.607661	7.18653e-08	2.35039e-07	http://www.noncode.org/show_rna.php?id=NONBTAT001392.2	Sense_No_Exonic
NONBTAT001393.2	NONBTAG001007.2	1.86731	1.12839	-0.726696	4.7902e-05	0.000120749	http://www.noncode.org/show_rna.php?id=NONBTAT001393.2	Antisense
NONBTAT001395.2	NONBTAG001008.2	0.0881686	0.107228	0.282345	0.829248	0.86584	http://www.noncode.org/show_rna.php?id=NONBTAT001395.2	Sense_No_Exonic
NONBTAT001396.2	NONBTAG001009.2	0.487147	0.259199	-0.910297	0.18471	0.243865	http://www.noncode.org/show_rna.php?id=NONBTAT001396.2	Antisense;Sense_No_Exonic
NONBTAT001397.2	NONBTAG001010.2	0.369553	0.181505	-1.02577	0.127268	0.176079	http://www.noncode.org/show_rna.php?id=NONBTAT001397.2	Antisense;Sense_No_Exonic
NONBTAT001399.2	NONBTAG001012.2	0.0325233	0.103829	1.67466	0.145607	0.197732	http://www.noncode.org/show_rna.php?id=NONBTAT001399.2	Antisense
NONBTAT001402.2	NONBTAG001013.2	2.10977	1.98547	-0.0876052	0.72817	0.778822	http://www.noncode.org/show_rna.php?id=NONBTAT001402.2	Antisense;Sense_No_Exonic
NONBTAT001403.2	NONBTAG001014.2	1.63934	0.802736	-1.03012	2.55244e-05	6.6281e-05	http://www.noncode.org/show_rna.php?id=NONBTAT001403.2	Antisense;Sense_No_Exonic
NONBTAT001405.2	NONBTAG001015.2	4.42345	4.37158	-0.0170172	0.83623	0.871673	http://www.noncode.org/show_rna.php?id=NONBTAT001405.2	Antisense
NONBTAT001406.2	NONBTAG001016.2	0.582481	0.442749	-0.395722	0.365042	0.439702	http://www.noncode.org/show_rna.php?id=NONBTAT001406.2	Sense_No_Exonic
NONBTAT001407.2	NONBTAG001017.2	3.67282	3.98965	0.119374	0.525741	0.597679	http://www.noncode.org/show_rna.php?id=NONBTAT001407.2	Sense_No_Exonic
NONBTAT001408.2	NONBTAG001018.2	0.496356	0.333599	-0.57326	0.259837	0.328208	http://www.noncode.org/show_rna.php?id=NONBTAT001408.2	Antisense
NONBTAT001409.2	NONBTAG001019.2	2.51783	3.17613	0.335089	0.0353544	0.0558705	http://www.noncode.org/show_rna.php?id=NONBTAT001409.2	Antisense
NONBTAT001410.2	NONBTAG001020.2	2.13891	2.13066	-0.00557539	0.976464	0.981359	http://www.noncode.org/show_rna.php?id=NONBTAT001410.2	Antisense
NONBTAT001411.2	NONBTAG001021.2	0.955102	1.45196	0.604275	0.00181041	0.00369428	http://www.noncode.org/show_rna.php?id=NONBTAT001411.2	Sense_No_Exonic
NONBTAT001415.2	NONBTAG001024.2	20.268	14.0316	-0.530524	6.06428e-29	5.86146e-28	http://www.noncode.org/show_rna.php?id=NONBTAT001415.2	Sense_No_Exonic
NONBTAT001417.2	NONBTAG001025.2	0.0556625	0.101543	0.867313	0.345814	0.419978	http://www.noncode.org/show_rna.php?id=NONBTAT001417.2	Sense_No_Exonic
NONBTAT001418.2	NONBTAG001026.2	0.027227	0.0869208	1.67466	0.145607	0.197732	http://www.noncode.org/show_rna.php?id=NONBTAT001418.2	Antisense
NONBTAT001419.2	NONBTAG001027.2	0	0.137024	Inf	0.0058545	0.0108838	http://www.noncode.org/show_rna.php?id=NONBTAT001419.2	Antisense
NONBTAT001429.2	NONBTAG001030.2	0	0.145668	Inf	0.0214042	0.035472	http://www.noncode.org/show_rna.php?id=NONBTAT001429.2	Sense_No_Exonic
NONBTAT001430.2	NONBTAG001031.2	1.99454	1.26659	-0.655106	0.00920577	0.0165078	http://www.noncode.org/show_rna.php?id=NONBTAT001430.2	Antisense;Sense_No_Exonic
NONBTAT001431.2	NONBTAG001031.2	2.97298	1.78404	-0.736762	6.0634e-05	0.000151165	http://www.noncode.org/show_rna.php?id=NONBTAT001431.2	Antisense;Sense_No_Exonic
NONBTAT001432.2	NONBTAG001032.2	0.847041	0.29541	-1.51971	0.000691204	0.00150592	http://www.noncode.org/show_rna.php?id=NONBTAT001432.2	Antisense;Sense_No_Exonic
NONBTAT001434.2	NONBTAG001033.2	0.267793	0.244262	-0.132689	0.856221	0.887786	http://www.noncode.org/show_rna.php?id=NONBTAT001434.2	Sense_No_Exonic
NONBTAT001439.2	NONBTAG001036.2	4.94144	3.15347	-0.647991	2.39068e-17	1.56445e-16	http://www.noncode.org/show_rna.php?id=NONBTAT001439.2	Antisense
NONBTAT001441.2	NONBTAG001037.2	1.34699	1.39466	0.0501743	0.883899	0.908999	http://www.noncode.org/show_rna.php?id=NONBTAT001441.2	Antisense;Sense_No_Exonic
NONBTAT001442.2	NONBTAG001038.2	0.35655	0.18382	-0.955811	0.0535227	0.0812485	http://www.noncode.org/show_rna.php?id=NONBTAT001442.2	Antisense
NONBTAT001443.2	NONBTAG001038.2	0.35655	0.18382	-0.955811	0.0535227	0.0812485	http://www.noncode.org/show_rna.php?id=NONBTAT001443.2	Antisense
NONBTAT001445.2	NONBTAG001040.2	1.57141	0.967962	-0.699037	0.00648063	0.0119635	http://www.noncode.org/show_rna.php?id=NONBTAT001445.2	Sense_No_Exonic
NONBTAT001446.2	NONBTAG001041.2	0.744615	0.785308	0.0767639	0.832817	0.868477	http://www.noncode.org/show_rna.php?id=NONBTAT001446.2	Sense_No_Exonic
NONBTAT001447.2	NONBTAG001042.2	0.51087	0.423618	-0.270192	0.666724	0.721783	http://www.noncode.org/show_rna.php?id=NONBTAT001447.2	Antisense
NONBTAT001448.2	NONBTAG001043.2	0.805335	0.109193	-2.88271	3.49055e-14	1.6558e-13	http://www.noncode.org/show_rna.php?id=NONBTAT001448.2	Antisense
NONBTAT001449.2	NONBTAG001044.2	7.23749	4.45323	-0.700637	8.81772e-08	2.86542e-07	http://www.noncode.org/show_rna.php?id=NONBTAT001449.2	Sense_No_Exonic
NONBTAT001450.2	NONBTAG001045.2	0.234229	0.291337	0.314769	0.597515	0.66486	http://www.noncode.org/show_rna.php?id=NONBTAT001450.2	Antisense
NONBTAT001459.2	NONBTAG001049.2	1.0859	0.707485	-0.61812	0.142483	0.193973	http://www.noncode.org/show_rna.php?id=NONBTAT001459.2	Sense_No_Exonic
NONBTAT001463.2	NONBTAG001050.2	1.80914	0.864374	-1.06558	5.31734e-06	1.48047e-05	http://www.noncode.org/show_rna.php?id=NONBTAT001463.2	Antisense;Sense_No_Exonic
NONBTAT001470.2	NONBTAG001054.2	0.27224	0.270892	-0.00716127	0.980623	0.984565	http://www.noncode.org/show_rna.php?id=NONBTAT001470.2	Sense_No_Exonic
NONBTAT001471.2	NONBTAG001055.2	0.533398	0.409708	-0.380616	0.437162	0.511803	http://www.noncode.org/show_rna.php?id=NONBTAT001471.2	Sense_No_Exonic
NONBTAT001472.2	NONBTAG001056.2	0.327797	0.0427133	-2.94005	0.0277902	0.0448897	http://www.noncode.org/show_rna.php?id=NONBTAT001472.2	Sense_No_Exonic
NONBTAT001473.2	NONBTAG001057.2	0.121451	0.0511287	-1.24817	0.0748756	0.110119	http://www.noncode.org/show_rna.php?id=NONBTAT001473.2	Antisense
NONBTAT001474.2	NONBTAG001058.2	0.14063	0.128273	-0.132687	0.887152	0.909924	http://www.noncode.org/show_rna.php?id=NONBTAT001474.2	Antisense
NONBTAT001475.2	NONBTAG001059.2	1.32637	0.969943	-0.451511	0.0241173	0.0395419	http://www.noncode.org/show_rna.php?id=NONBTAT001475.2	Antisense;Exonic
NONBTAT001481.2	NONBTAG001062.2	0.17318	0.131636	-0.395718	0.653216	0.713668	http://www.noncode.org/show_rna.php?id=NONBTAT001481.2	Sense_No_Exonic
NONBTAT001482.2	NONBTAG001063.2	1.51634	1.20171	-0.335504	0.214916	0.278489	http://www.noncode.org/show_rna.php?id=NONBTAT001482.2	Antisense
NONBTAT001483.2	NONBTAG001064.2	0.92079	0.710667	-0.373698	0.273	0.342984	http://www.noncode.org/show_rna.php?id=NONBTAT001483.2	Sense_No_Exonic
NONBTAT001485.2	NONBTAG001066.2	0.372052	0.263946	-0.495261	0.499401	0.572162	http://www.noncode.org/show_rna.php?id=NONBTAT001485.2	Antisense
NONBTAT001488.2	NONBTAG001068.2	0.505324	0.384101	-0.395723	0.523027	0.594999	http://www.noncode.org/show_rna.php?id=NONBTAT001488.2	Antisense;Sense_No_Exonic
NONBTAT001490.2	NONBTAG001069.2	0.393226	0.448341	0.189238	0.67212	0.726548	http://www.noncode.org/show_rna.php?id=NONBTAT001490.2	Antisense;Sense_No_Exonic
NONBTAT001491.2	NONBTAG001070.2	0.893907	0.135893	-2.71765	3.77217e-05	9.60607e-05	http://www.noncode.org/show_rna.php?id=NONBTAT001491.2	Antisense;Sense_No_Exonic
NONBTAT001492.2	NONBTAG001071.2	0.776976	0.460657	-0.754177	0.0364893	0.0575487	http://www.noncode.org/show_rna.php?id=NONBTAT001492.2	Antisense;Sense_No_Exonic
NONBTAT001493.2	NONBTAG001072.2	1.81656	1.52647	-0.25101	0.173939	0.231126	http://www.noncode.org/show_rna.php?id=NONBTAT001493.2	Antisense
NONBTAT001494.2	NONBTAG001073.2	2.21384	1.35127	-0.712235	0.000271428	0.000625994	http://www.noncode.org/show_rna.php?id=NONBTAT001494.2	Antisense;Sense_No_Exonic
NONBTAT001495.2	NONBTAG001074.2	3.74036	1.94114	-0.946273	1.43799e-05	3.82563e-05	http://www.noncode.org/show_rna.php?id=NONBTAT001495.2	Antisense;Sense_No_Exonic
NONBTAT001496.2	NONBTAG001075.2	4.4325	3.12545	-0.504057	0.00594288	0.0110372	http://www.noncode.org/show_rna.php?id=NONBTAT001496.2	Antisense;Sense_No_Exonic
NONBTAT001497.2	NONBTAG001076.2	4.72365	2.88654	-0.710561	6.99281e-15	3.42671e-14	http://www.noncode.org/show_rna.php?id=NONBTAT001497.2	Antisense;Sense_No_Exonic
NONBTAT001498.2	NONBTAG001077.2	5.55442	3.15496	-0.816015	1.33731e-07	4.28464e-07	http://www.noncode.org/show_rna.php?id=NONBTAT001498.2	Antisense;Sense_No_Exonic
NONBTAT001500.2	NONBTAG001078.2	7.938	4.89043	-0.698814	3.70839e-20	2.69414e-19	http://www.noncode.org/show_rna.php?id=NONBTAT001500.2	Antisense;Sense_No_Exonic
NONBTAT001501.2	NONBTAG001079.2	6.10342	3.60137	-0.761072	1.11551e-10	4.39575e-10	http://www.noncode.org/show_rna.php?id=NONBTAT001501.2	Antisense;Sense_No_Exonic
NONBTAT001503.2	NONBTAG001080.2	0.853706	0.550781	-0.632261	0.0696436	0.103094	http://www.noncode.org/show_rna.php?id=NONBTAT001503.2	Antisense;Exonic
NONBTAT001504.2	NONBTAG001081.2	6.86333	4.64678	-0.562677	0.000361642	0.000819826	http://www.noncode.org/show_rna.php?id=NONBTAT001504.2	Antisense;Sense_No_Exonic
NONBTAT001505.2	NONBTAG001082.2	1.3552	0.852497	-0.668739	0.0231741	0.0381165	http://www.noncode.org/show_rna.php?id=NONBTAT001505.2	Antisense;Sense_No_Exonic
NONBTAT001506.2	NONBTAG001083.2	1.26619	1.10471	-0.196826	0.644843	0.70684	http://www.noncode.org/show_rna.php?id=NONBTAT001506.2	Antisense;Sense_No_Exonic
NONBTAT001507.2	NONBTAG001084.2	0.620087	0.263946	-1.23223	0.057412	0.0865201	http://www.noncode.org/show_rna.php?id=NONBTAT001507.2	Antisense;Sense_No_Exonic
NONBTAT001508.2	NONBTAG001085.2	0.432214	0.56945	0.397823	0.541477	0.610048	http://www.noncode.org/show_rna.php?id=NONBTAT001508.2	Sense_No_Exonic
NONBTAT001514.2	NONBTAG001087.2	0.47146	0	#NAME?	6.85421e-06	1.88507e-05	http://www.noncode.org/show_rna.php?id=NONBTAT001514.2	Linc
NONBTAT001515.2	NONBTAG001088.2	0.564279	0	#NAME?	1.55958e-06	4.56377e-06	http://www.noncode.org/show_rna.php?id=NONBTAT001515.2	Linc
NONBTAT001516.2	NONBTAG001089.2	0.557312	0	#NAME?	9.51173e-10	3.54074e-09	http://www.noncode.org/show_rna.php?id=NONBTAT001516.2	Linc
NONBTAT001527.2	NONBTAG001097.2	0.379702	0.423301	0.156816	0.743055	0.792042	http://www.noncode.org/show_rna.php?id=NONBTAT001527.2	Linc
NONBTAT001529.2	NONBTAG001099.2	9.60595	10.2767	0.0973769	0.264331	0.333268	http://www.noncode.org/show_rna.php?id=NONBTAT001529.2	Linc
NONBTAT001530.2	NONBTAG001100.2	11.0621	10.7744	-0.0380178	0.616345	0.682681	http://www.noncode.org/show_rna.php?id=NONBTAT001530.2	Linc
NONBTAT001531.2	NONBTAG001101.2	2.831	1.89286	-0.580744	8.96285e-05	0.000218898	http://www.noncode.org/show_rna.php?id=NONBTAT001531.2	Linc
NONBTAT001532.2	NONBTAG001102.2	0.259013	0.270004	0.0599563	0.950696	0.960471	http://www.noncode.org/show_rna.php?id=NONBTAT001532.2	Sense_No_Exonic
NONBTAT001534.2	NONBTAG001104.2	0.10204	0.204761	1.00481	0.203107	0.264795	http://www.noncode.org/show_rna.php?id=NONBTAT001534.2	Linc
NONBTAT001535.2	NONBTAG001105.2	1.10327	0.838608	-0.395717	0.199529	0.261011	http://www.noncode.org/show_rna.php?id=NONBTAT001535.2	Linc
NONBTAT001537.2	NONBTAG001107.2	0.720356	0.851742	0.241706	0.520922	0.593145	http://www.noncode.org/show_rna.php?id=NONBTAT001537.2	Sense_No_Exonic
NONBTAT001538.2	NONBTAG001108.2	0.753895	0.333406	-1.17708	0.005991	0.0111221	http://www.noncode.org/show_rna.php?id=NONBTAT001538.2	Sense_No_Exonic
NONBTAT001540.2	NONBTAG001109.2	0.134753	0.0460921	-1.54773	0.106425	0.149896	http://www.noncode.org/show_rna.php?id=NONBTAT001540.2	Linc
NONBTAT001543.2	NONBTAG001110.2	0.33727	0.212977	-0.663206	0.291147	0.362059	http://www.noncode.org/show_rna.php?id=NONBTAT001543.2	Linc
NONBTAT001544.2	NONBTAG001111.2	0.149974	0.102597	-0.547724	0.628488	0.692675	http://www.noncode.org/show_rna.php?id=NONBTAT001544.2	Linc
NONBTAT001545.2	NONBTAG001112.2	0.269506	0.768202	1.51117	0.000105238	0.000255036	http://www.noncode.org/show_rna.php?id=NONBTAT001545.2	Linc
NONBTAT001546.2	NONBTAG001113.2	2.99555	5.71884	0.932902	3.98548e-07	1.23036e-06	http://www.noncode.org/show_rna.php?id=NONBTAT001546.2	Linc
NONBTAT001547.2	NONBTAG001113.2	3.06617	5.6875	0.891357	1.49622e-08	5.14561e-08	http://www.noncode.org/show_rna.php?id=NONBTAT001547.2	Linc
NONBTAT001550.2	NONBTAG001114.2	1.10512	0.916372	-0.270198	0.456825	0.529911	http://www.noncode.org/show_rna.php?id=NONBTAT001550.2	Linc
NONBTAT001554.2	NONBTAG001115.2	3.11502	2.04947	-0.603991	0.0333768	0.0530601	http://www.noncode.org/show_rna.php?id=NONBTAT001554.2	Antisense
NONBTAT001560.2	NONBTAG001117.2	0.566301	0.25827	-1.13269	0.0142334	0.0244972	http://www.noncode.org/show_rna.php?id=NONBTAT001560.2	Sense_No_Exonic
NONBTAT001562.2	NONBTAG001118.2	2.05323	0.903664	-1.18404	7.12739e-09	2.5011e-08	http://www.noncode.org/show_rna.php?id=NONBTAT001562.2	Linc
NONBTAT001563.2	NONBTAG001119.2	0.0981354	0.179024	0.867307	0.531978	0.601449	http://www.noncode.org/show_rna.php?id=NONBTAT001563.2	Linc
NONBTAT001564.2	NONBTAG001120.2	0.601897	0.137252	-2.13269	0.00113637	0.00239755	http://www.noncode.org/show_rna.php?id=NONBTAT001564.2	Linc
NONBTAT001566.2	NONBTAG001121.2	0.747839	0.403075	-0.891679	0.0113205	0.0198376	http://www.noncode.org/show_rna.php?id=NONBTAT001566.2	Antisense
NONBTAT001568.2	NONBTAG001122.2	1.95693	1.69832	-0.204484	0.314211	0.386546	http://www.noncode.org/show_rna.php?id=NONBTAT001568.2	Sense_No_Exonic
NONBTAT001569.2	NONBTAG001123.2	0.25191	0.0459549	-2.45462	0.0974915	0.138627	http://www.noncode.org/show_rna.php?id=NONBTAT001569.2	Antisense
NONBTAT001570.2	NONBTAG001124.2	0.297591	0.0835205	-1.83313	0.0186427	0.0312848	http://www.noncode.org/show_rna.php?id=NONBTAT001570.2	Sense_No_Exonic
NONBTAT001572.2	NONBTAG001125.2	0.716966	0.0726629	-3.30261	1.41073e-06	4.14276e-06	http://www.noncode.org/show_rna.php?id=NONBTAT001572.2	Sense_No_Exonic
NONBTAT001573.2	NONBTAG001126.2	0.124017	0.0377066	-1.71765	0.138452	0.189256	http://www.noncode.org/show_rna.php?id=NONBTAT001573.2	Antisense
NONBTAT001577.2	NONBTAG001128.2	1.52774	1.66321	0.122571	0.734854	0.78506	http://www.noncode.org/show_rna.php?id=NONBTAT001577.2	Linc
NONBTAT001578.2	NONBTAG001129.2	0.610031	0.741903	0.282348	0.622491	0.688382	http://www.noncode.org/show_rna.php?id=NONBTAT001578.2	Sense_No_Exonic
NONBTAT001579.2	NONBTAG001130.2	0.422455	0.605524	0.519386	0.299805	0.371562	http://www.noncode.org/show_rna.php?id=NONBTAT001579.2	Linc
NONBTAT001580.2	NONBTAG001131.2	3.40918	2.73432	-0.318243	0.103613	0.146477	http://www.noncode.org/show_rna.php?id=NONBTAT001580.2	Linc
NONBTAT001581.2	NONBTAG001132.2	4.29711	3.0531	-0.493092	0.00174473	0.0035717	http://www.noncode.org/show_rna.php?id=NONBTAT001581.2	Linc
NONBTAT001589.2	NONBTAG001136.2	0.079197	5.7068	6.17109	0	0	http://www.noncode.org/show_rna.php?id=NONBTAT001589.2	Linc
NONBTAT001590.2	NONBTAG001137.2	0.136519	0.193703	0.504745	0.427309	0.50198	http://www.noncode.org/show_rna.php?id=NONBTAT001590.2	Linc
NONBTAT001591.2	NONBTAG001138.2	0.809727	0.138483	-2.54773	0.00130473	0.00271689	http://www.noncode.org/show_rna.php?id=NONBTAT001591.2	Linc
NONBTAT001592.2	NONBTAG001139.2	0.0570555	0.0832672	0.545382	0.531892	0.601449	http://www.noncode.org/show_rna.php?id=NONBTAT001592.2	Linc
NONBTAT001593.2	NONBTAG001140.2	0.484822	0.0245678	-4.30261	1.70569e-05	4.5082e-05	http://www.noncode.org/show_rna.php?id=NONBTAT001593.2	Linc
NONBTAT001595.2	NONBTAG001141.2	0.943272	0.522377	-0.852582	0.0524748	0.0797817	http://www.noncode.org/show_rna.php?id=NONBTAT001595.2	Linc
NONBTAT001596.2	NONBTAG001142.2	3.67074	3.41943	-0.102315	0.622711	0.688612	http://www.noncode.org/show_rna.php?id=NONBTAT001596.2	Exonic
NONBTAT001597.2	NONBTAG001143.2	0.511431	1.15068	1.16988	0.00629169	0.0116365	http://www.noncode.org/show_rna.php?id=NONBTAT001597.2	Sense_No_Exonic
NONBTAT001598.2	NONBTAG001144.2	0.962336	0.611783	-0.653521	0.0940916	0.134709	http://www.noncode.org/show_rna.php?id=NONBTAT001598.2	Sense_No_Exonic
NONBTAT001599.2	NONBTAG001145.2	1.25395	0.874646	-0.519709	0.166107	0.222416	http://www.noncode.org/show_rna.php?id=NONBTAT001599.2	Linc
NONBTAT001600.2	NONBTAG001146.2	0.604584	0.420159	-0.525007	0.273228	0.342984	http://www.noncode.org/show_rna.php?id=NONBTAT001600.2	Antisense
NONBTAT001606.2	NONBTAG001150.2	0.18778	0.890654	2.24582	2.33681e-07	7.34793e-07	http://www.noncode.org/show_rna.php?id=NONBTAT001606.2	Linc
NONBTAT001607.2	NONBTAG001151.2	0.231499	0.435511	0.911703	0.0356613	0.0563094	http://www.noncode.org/show_rna.php?id=NONBTAT001607.2	Linc
NONBTAT001615.2	NONBTAG001156.2	0.174295	0.238469	0.452271	0.657095	0.716079	http://www.noncode.org/show_rna.php?id=NONBTAT001615.2	Sense_No_Exonic
NONBTAT001616.2	NONBTAG001157.2	1.42742	1.17993	-0.274709	0.292781	0.363654	http://www.noncode.org/show_rna.php?id=NONBTAT001616.2	Exonic
NONBTAT001618.2	NONBTAG001158.2	1.17498	1.19081	0.019307	0.934617	0.947597	http://www.noncode.org/show_rna.php?id=NONBTAT001618.2	Sense_No_Exonic
NONBTAT001619.2	NONBTAG001159.2	0.286113	0.260972	-0.13269	0.838974	0.873833	http://www.noncode.org/show_rna.php?id=NONBTAT001619.2	Sense_No_Exonic
NONBTAT001620.2	NONBTAG001159.2	0.498324	0.655067	0.394558	0.223284	0.288283	http://www.noncode.org/show_rna.php?id=NONBTAT001620.2	Sense_No_Exonic
NONBTAT001624.2	NONBTAG001161.2	1.03451	10.313	3.31744	0	0	http://www.noncode.org/show_rna.php?id=NONBTAT001624.2	Exonic
NONBTAT001625.2	NONBTAG001162.2	1.18443	9.35624	2.98174	0	0	http://www.noncode.org/show_rna.php?id=NONBTAT001625.2	Antisense
NONBTAT001626.2	NONBTAG001163.2	4.19928	4.52187	0.106778	0.516426	0.588887	http://www.noncode.org/show_rna.php?id=NONBTAT001626.2	Linc
NONBTAT001627.2	NONBTAG001163.2	4.58962	4.73237	0.0441882	0.751166	0.799266	http://www.noncode.org/show_rna.php?id=NONBTAT001627.2	Linc
NONBTAT001630.2	NONBTAG001164.2	0.552763	0.0840319	-2.71765	0.00432776	0.00825408	http://www.noncode.org/show_rna.php?id=NONBTAT001630.2	Sense_No_Exonic
NONBTAT001635.2	NONBTAG001166.2	0.0458763	0.251071	2.45227	0.0928738	0.133099	http://www.noncode.org/show_rna.php?id=NONBTAT001635.2	Sense_No_Exonic
NONBTAT001636.2	NONBTAG001167.2	0.279986	0.216093	-0.373702	0.527968	0.599755	http://www.noncode.org/show_rna.php?id=NONBTAT001636.2	Sense_No_Exonic
NONBTAT001637.2	NONBTAG001168.2	0.237949	0.155029	-0.618114	0.471076	0.54433	http://www.noncode.org/show_rna.php?id=NONBTAT001637.2	Antisense
NONBTAT001638.2	NONBTAG001169.2	0.39186	0.428913	0.130347	0.775274	0.820823	http://www.noncode.org/show_rna.php?id=NONBTAT001638.2	Sense_No_Exonic
NONBTAT001639.2	NONBTAG001170.2	0.695006	0.301874	-1.20308	0.0264782	0.0430011	http://www.noncode.org/show_rna.php?id=NONBTAT001639.2	Sense_No_Exonic
NONBTAT001643.2	NONBTAG001174.2	0.306818	0.279858	-0.132688	0.751162	0.799266	http://www.noncode.org/show_rna.php?id=NONBTAT001643.2	Sense_No_Exonic
NONBTAT001644.2	NONBTAG001175.2	0.152803	0.278752	0.867309	0.199452	0.260955	http://www.noncode.org/show_rna.php?id=NONBTAT001644.2	Sense_No_Exonic
NONBTAT001645.2	NONBTAG001175.2	0.507656	0.0712381	-2.83313	1.12513e-05	3.02796e-05	http://www.noncode.org/show_rna.php?id=NONBTAT001645.2	Sense_No_Exonic
NONBTAT001646.2	NONBTAG001176.2	0.857594	0.4993	-0.780388	0.000924696	0.00197648	http://www.noncode.org/show_rna.php?id=NONBTAT001646.2	Sense_No_Exonic
NONBTAT001647.2	NONBTAG001177.2	1.16476	0.617347	-0.915879	0.000759972	0.00164427	http://www.noncode.org/show_rna.php?id=NONBTAT001647.2	Sense_No_Exonic
NONBTAT001648.2	NONBTAG001178.2	0.789201	0.527893	-0.580147	0.151202	0.204445	http://www.noncode.org/show_rna.php?id=NONBTAT001648.2	Antisense
NONBTAT001649.2	NONBTAG001179.2	1.50856	1.21924	-0.30719	0.193925	0.25482	http://www.noncode.org/show_rna.php?id=NONBTAT001649.2	Antisense
NONBTAT001650.2	NONBTAG001179.2	1.59796	1.11593	-0.517985	0.0577307	0.0869603	http://www.noncode.org/show_rna.php?id=NONBTAT001650.2	Antisense
NONBTAT001651.2	NONBTAG001180.2	0.579891	0.427217	-0.440813	0.297729	0.369264	http://www.noncode.org/show_rna.php?id=NONBTAT001651.2	Antisense
NONBTAT001652.2	NONBTAG001181.2	0.621224	0.377758	-0.717651	0.181674	0.240435	http://www.noncode.org/show_rna.php?id=NONBTAT001652.2	Sense_No_Exonic
NONBTAT001653.2	NONBTAG001181.2	0.453071	0.225414	-1.00716	0.168458	0.224956	http://www.noncode.org/show_rna.php?id=NONBTAT001653.2	Sense_No_Exonic
NONBTAT001654.2	NONBTAG001181.2	0.695126	0.298374	-1.22015	0.0442098	0.0686074	http://www.noncode.org/show_rna.php?id=NONBTAT001654.2	Sense_No_Exonic
NONBTAT001655.2	NONBTAG001181.2	0.813864	0.29694	-1.45462	0.0311857	0.0498093	http://www.noncode.org/show_rna.php?id=NONBTAT001655.2	Sense_No_Exonic
NONBTAT001656.2	NONBTAG001182.2	0.417984	0.10893	-1.94005	0.0110816	0.0196041	http://www.noncode.org/show_rna.php?id=NONBTAT001656.2	Linc
NONBTAT001657.2	NONBTAG001183.2	0.352674	0.107228	-1.71765	0.00382899	0.00738969	http://www.noncode.org/show_rna.php?id=NONBTAT001657.2	Linc
NONBTAT001660.2	NONBTAG001185.2	1.04634	0.954402	-0.132683	0.624013	0.689807	http://www.noncode.org/show_rna.php?id=NONBTAT001660.2	Sense_No_Exonic
NONBTAT001661.2	NONBTAG001186.2	5.68191	2.7831	-1.02968	1.75158e-25	1.51753e-24	http://www.noncode.org/show_rna.php?id=NONBTAT001661.2	Linc
NONBTAT001662.2	NONBTAG001187.2	2.27279	1.07228	-1.08378	1.22161e-06	3.61002e-06	http://www.noncode.org/show_rna.php?id=NONBTAT001662.2	Linc
NONBTAT001663.2	NONBTAG001188.2	2.38251	1.22955	-0.954352	0.000412122	0.000927455	http://www.noncode.org/show_rna.php?id=NONBTAT001663.2	Linc
NONBTAT001664.2	NONBTAG001189.2	5.41063	3.35351	-0.690125	2.03443e-13	9.32515e-13	http://www.noncode.org/show_rna.php?id=NONBTAT001664.2	Linc
NONBTAT001665.2	NONBTAG001189.2	4.80848	3.15854	-0.606323	7.31472e-06	2.00537e-05	http://www.noncode.org/show_rna.php?id=NONBTAT001665.2	Linc
NONBTAT001667.2	NONBTAG001189.2	7.58172	5.01091	-0.597453	2.34175e-06	6.73504e-06	http://www.noncode.org/show_rna.php?id=NONBTAT001667.2	Linc
NONBTAT001669.2	NONBTAG001190.2	0.0726539	0.0662698	-0.132689	0.89962	0.919863	http://www.noncode.org/show_rna.php?id=NONBTAT001669.2	Sense_No_Exonic
NONBTAT001671.2	NONBTAG001191.2	0.916755	0.576689	-0.668743	0.109514	0.153792	http://www.noncode.org/show_rna.php?id=NONBTAT001671.2	Linc
NONBTAT001672.2	NONBTAG001192.2	0.380146	0.0433428	-3.13269	0.000354634	0.000804823	http://www.noncode.org/show_rna.php?id=NONBTAT001672.2	Linc
NONBTAT001673.2	NONBTAG001193.2	0.347248	0.158368	-1.13269	0.0302468	0.0485439	http://www.noncode.org/show_rna.php?id=NONBTAT001673.2	Linc
NONBTAT001674.2	NONBTAG001194.2	0.339612	0.0714855	-2.24816	0.00739813	0.0135159	http://www.noncode.org/show_rna.php?id=NONBTAT001674.2	Linc
NONBTAT001675.2	NONBTAG001195.2	0.497893	0.302762	-0.717652	0.350061	0.424335	http://www.noncode.org/show_rna.php?id=NONBTAT001675.2	Sense_No_Exonic
NONBTAT001677.2	NONBTAG001197.2	0.791675	0.629926	-0.329726	0.284234	0.35484	http://www.noncode.org/show_rna.php?id=NONBTAT001677.2	Antisense
NONBTAT001678.2	NONBTAG001198.2	0.182418	0.277314	0.604272	0.203496	0.265256	http://www.noncode.org/show_rna.php?id=NONBTAT001678.2	Antisense
NONBTAT001680.2	NONBTAG001199.2	1.80302	2.07096	0.199884	0.451868	0.52555	http://www.noncode.org/show_rna.php?id=NONBTAT001680.2	Antisense
NONBTAT001688.2	NONBTAG001203.2	1.86171	0.240442	-2.95287	1.95777e-21	1.49175e-20	http://www.noncode.org/show_rna.php?id=NONBTAT001688.2	Sense_No_Exonic
NONBTAT001689.2	NONBTAG001204.2	1.20844	0.33628	-1.84541	2.54252e-07	7.97095e-07	http://www.noncode.org/show_rna.php?id=NONBTAT001689.2	Antisense
NONBTAT001690.2	NONBTAG001205.2	0.337772	0.0543692	-2.63519	0.000720151	0.00156286	http://www.noncode.org/show_rna.php?id=NONBTAT001690.2	Sense_No_Exonic
NONBTAT001693.2	NONBTAG001207.2	0.203344	0.278214	0.452273	0.456684	0.52991	http://www.noncode.org/show_rna.php?id=NONBTAT001693.2	Antisense
NONBTAT001694.2	NONBTAG001208.2	4.01244	2.33134	-0.78332	1.28567e-12	5.66144e-12	http://www.noncode.org/show_rna.php?id=NONBTAT001694.2	Linc
NONBTAT001695.2	NONBTAG001209.2	0.214671	0	#NAME?	0.00536082	0.0100327	http://www.noncode.org/show_rna.php?id=NONBTAT001695.2	Linc
NONBTAT001699.2	NONBTAG001212.2	0.35871	0.276853	-0.373698	0.527968	0.599755	http://www.noncode.org/show_rna.php?id=NONBTAT001699.2	Sense_No_Exonic
NONBTAT001702.2	NONBTAG001215.2	0.455383	0.523725	0.201729	0.625779	0.691495	http://www.noncode.org/show_rna.php?id=NONBTAT001702.2	Sense_No_Exonic
NONBTAT001703.2	NONBTAG001216.2	0.595822	0.447561	-0.412797	0.428659	0.503313	http://www.noncode.org/show_rna.php?id=NONBTAT001703.2	Sense_No_Exonic
NONBTAT001704.2	NONBTAG001217.2	0.674681	0.559451	-0.270194	0.456825	0.529911	http://www.noncode.org/show_rna.php?id=NONBTAT001704.2	Linc
NONBTAT001705.2	NONBTAG001218.2	1.05997	1.16588	0.137396	0.688695	0.742056	http://www.noncode.org/show_rna.php?id=NONBTAT001705.2	Linc
NONBTAT001706.2	NONBTAG001219.2	0.0917526	0.292916	1.67467	0.145607	0.197732	http://www.noncode.org/show_rna.php?id=NONBTAT001706.2	Sense_No_Exonic
NONBTAT001707.2	NONBTAG001220.2	0.0352674	0.117951	1.74178	0.0050493	0.00952881	http://www.noncode.org/show_rna.php?id=NONBTAT001707.2	Linc
NONBTAT001709.2	NONBTAG001221.2	14.7729	11.7059	-0.335717	1.30859e-15	6.62428e-15	http://www.noncode.org/show_rna.php?id=NONBTAT001709.2	Linc
NONBTAT001710.2	NONBTAG001222.2	13.5148	7.83693	-0.78618	9.44364e-17	6.00354e-16	http://www.noncode.org/show_rna.php?id=NONBTAT001710.2	Linc
NONBTAT001711.2	NONBTAG001221.2	25.1451	23.7256	-0.0838327	0.185928	0.245387	http://www.noncode.org/show_rna.php?id=NONBTAT001711.2	Linc
NONBTAT001712.2	NONBTAG001221.2	23.566	23.5087	-0.00351214	0.959138	0.967532	http://www.noncode.org/show_rna.php?id=NONBTAT001712.2	Linc
NONBTAT001713.2	NONBTAG001223.2	17.6279	18.0923	0.0375152	0.654416	0.714849	http://www.noncode.org/show_rna.php?id=NONBTAT001713.2	Linc
NONBTAT001714.2	NONBTAG001223.2	25.0838	24.0839	-0.0586869	0.478106	0.551496	http://www.noncode.org/show_rna.php?id=NONBTAT001714.2	Linc
NONBTAT001715.2	NONBTAG001221.2	30.0802	28.2782	-0.0891239	0.248529	0.315462	http://www.noncode.org/show_rna.php?id=NONBTAT001715.2	Linc
NONBTAT001717.2	NONBTAG001224.2	0.865227	1.54409	0.835606	0.0220996	0.0365315	http://www.noncode.org/show_rna.php?id=NONBTAT001717.2	Sense_No_Exonic
NONBTAT001719.2	NONBTAG001225.2	3.97918	2.76828	-0.523481	0.00141898	0.0029407	http://www.noncode.org/show_rna.php?id=NONBTAT001719.2	Linc
NONBTAT001722.2	NONBTAG001226.2	0.74152	0.230953	-1.68289	5.86749e-05	0.000146488	http://www.noncode.org/show_rna.php?id=NONBTAT001722.2	Sense_No_Exonic
NONBTAT001723.2	NONBTAG001227.2	0.100316	0.823513	3.03724	0.000477673	0.00106708	http://www.noncode.org/show_rna.php?id=NONBTAT001723.2	Antisense
NONBTAT001726.2	NONBTAG001229.2	0.0781911	0.0356602	-1.13269	0.273495	0.342984	http://www.noncode.org/show_rna.php?id=NONBTAT001726.2	Sense_No_Exonic
NONBTAT001729.2	NONBTAG001230.2	0.372797	0.432777	0.215234	0.725964	0.776753	http://www.noncode.org/show_rna.php?id=NONBTAT001729.2	Antisense
NONBTAT001732.2	NONBTAG001231.2	0.453691	0.724194	0.674666	0.136735	0.187713	http://www.noncode.org/show_rna.php?id=NONBTAT001732.2	Antisense;Sense_No_Exonic
NONBTAT001733.2	NONBTAG001232.2	0.389158	0.322693	-0.270194	0.666724	0.721783	http://www.noncode.org/show_rna.php?id=NONBTAT001733.2	Antisense;Sense_No_Exonic
NONBTAT001735.2	NONBTAG001233.2	0.179373	0.149977	-0.258221	0.666348	0.721783	http://www.noncode.org/show_rna.php?id=NONBTAT001735.2	Sense_No_Exonic
NONBTAT001738.2	NONBTAG001234.2	0.250791	0.228753	-0.132695	0.856221	0.887786	http://www.noncode.org/show_rna.php?id=NONBTAT001738.2	Antisense
NONBTAT001739.2	NONBTAG001235.2	0.607048	0.050337	-3.59212	7.14749e-06	1.96168e-05	http://www.noncode.org/show_rna.php?id=NONBTAT001739.2	Antisense;Sense_No_Exonic
NONBTAT001740.2	NONBTAG001236.2	0.128245	0.116976	-0.13269	0.887152	0.909924	http://www.noncode.org/show_rna.php?id=NONBTAT001740.2	Sense_No_Exonic
NONBTAT001741.2	NONBTAG001237.2	0.909171	1.11773	0.297948	0.291983	0.362828	http://www.noncode.org/show_rna.php?id=NONBTAT001741.2	Sense_No_Exonic
NONBTAT001742.2	NONBTAG001238.2	0.917803	0.961178	0.0666191	0.868534	0.896987	http://www.noncode.org/show_rna.php?id=NONBTAT001742.2	Sense_No_Exonic
NONBTAT001743.2	NONBTAG001239.2	0.503446	0.306139	-0.71765	0.278055	0.348028	http://www.noncode.org/show_rna.php?id=NONBTAT001743.2	Sense_No_Exonic
NONBTAT001744.2	NONBTAG001240.2	0.285711	0.296142	0.0517325	0.91072	0.928283	http://www.noncode.org/show_rna.php?id=NONBTAT001744.2	Sense_No_Exonic
NONBTAT001745.2	NONBTAG001241.2	0.0869794	0.178507	1.03723	0.242438	0.308719	http://www.noncode.org/show_rna.php?id=NONBTAT001745.2	Sense_No_Exonic
NONBTAT001746.2	NONBTAG001242.2	0.796078	0.363063	-1.13269	0.00680777	0.0125117	http://www.noncode.org/show_rna.php?id=NONBTAT001746.2	Sense_No_Exonic
NONBTAT001747.2	NONBTAG001243.2	1.16438	0.789744	-0.560105	0.112376	0.157475	http://www.noncode.org/show_rna.php?id=NONBTAT001747.2	Sense_No_Exonic
NONBTAT001748.2	NONBTAG001244.2	3.89808	2.37993	-0.711845	0.000441899	0.000991082	http://www.noncode.org/show_rna.php?id=NONBTAT001748.2	Exonic
NONBTAT001749.2	NONBTAG001245.2	0.294087	0.301776	0.0372351	0.949527	0.960099	http://www.noncode.org/show_rna.php?id=NONBTAT001749.2	Antisense
NONBTAT001750.2	NONBTAG001246.2	1.41751	1.29295	-0.132692	0.736465	0.786501	http://www.noncode.org/show_rna.php?id=NONBTAT001750.2	Antisense
NONBTAT001751.2	NONBTAG001247.2	4.79387	4.0538	-0.241916	0.253687	0.321159	http://www.noncode.org/show_rna.php?id=NONBTAT001751.2	Sense_No_Exonic
NONBTAT001754.2	NONBTAG001249.2	0.224748	0.380713	0.760396	0.111853	0.156812	http://www.noncode.org/show_rna.php?id=NONBTAT001754.2	Sense_No_Exonic
NONBTAT001757.2	NONBTAG001250.2	0.161994	0.246266	0.604277	0.602368	0.669216	http://www.noncode.org/show_rna.php?id=NONBTAT001757.2	Sense_No_Exonic
NONBTAT001758.2	NONBTAG001251.2	0.143218	0.15676	0.130345	0.901307	0.920457	http://www.noncode.org/show_rna.php?id=NONBTAT001758.2	Antisense
NONBTAT001760.2	NONBTAG001252.2	0.0744922	0.169866	1.18924	0.353616	0.427598	http://www.noncode.org/show_rna.php?id=NONBTAT001760.2	Antisense
NONBTAT001762.2	NONBTAG001253.2	3.00949	2.49087	-0.272869	0.174573	0.231856	http://www.noncode.org/show_rna.php?id=NONBTAT001762.2	Sense_No_Exonic
NONBTAT001763.2	NONBTAG001254.2	2.79578	2.00271	-0.481297	0.00214054	0.00432204	http://www.noncode.org/show_rna.php?id=NONBTAT001763.2	Antisense
NONBTAT001764.2	NONBTAG001255.2	1.2285	0.797683	-0.62301	0.031491	0.0502662	http://www.noncode.org/show_rna.php?id=NONBTAT001764.2	Antisense;Exonic
NONBTAT001765.2	NONBTAG001256.2	0.338567	0.334552	-0.0172109	0.967033	0.973792	http://www.noncode.org/show_rna.php?id=NONBTAT001765.2	Sense_No_Exonic
NONBTAT001766.2	NONBTAG001257.2	0.887413	0.563086	-0.65625	0.0469193	0.0723402	http://www.noncode.org/show_rna.php?id=NONBTAT001766.2	Antisense;Sense_No_Exonic
NONBTAT001767.2	NONBTAG001258.2	0.738086	0.629796	-0.228904	0.537517	0.606543	http://www.noncode.org/show_rna.php?id=NONBTAT001767.2	Antisense;Sense_No_Exonic
NONBTAT001768.2	NONBTAG001259.2	0.31262	0.22812	-0.454617	0.509129	0.58174	http://www.noncode.org/show_rna.php?id=NONBTAT001768.2	Antisense;Sense_No_Exonic
NONBTAT001772.2	NONBTAG001261.2	4.98655	3.1568	-0.659579	1.90254e-24	1.59706e-23	http://www.noncode.org/show_rna.php?id=NONBTAT001772.2	Sense_No_Exonic
NONBTAT001773.2	NONBTAG001261.2	0.711146	0.394835	-0.848896	0.0804631	0.117394	http://www.noncode.org/show_rna.php?id=NONBTAT001773.2	Sense_No_Exonic
NONBTAT001774.2	NONBTAG001262.2	0.639668	0.375082	-0.770117	0.212141	0.275303	http://www.noncode.org/show_rna.php?id=NONBTAT001774.2	Sense_No_Exonic
NONBTAT001776.2	NONBTAG001263.2	0.389158	0.615268	0.660859	0.159782	0.214863	http://www.noncode.org/show_rna.php?id=NONBTAT001776.2	Antisense
NONBTAT001777.2	NONBTAG001264.2	0.390916	0.418578	0.0986379	0.818453	0.858427	http://www.noncode.org/show_rna.php?id=NONBTAT001777.2	Antisense
NONBTAT001780.2	NONBTAG001266.2	0.946906	0.705062	-0.425471	0.165721	0.222004	http://www.noncode.org/show_rna.php?id=NONBTAT001780.2	Antisense
NONBTAT001781.2	NONBTAG001267.2	4.62748	3.06324	-0.595168	3.368e-05	8.6278e-05	http://www.noncode.org/show_rna.php?id=NONBTAT001781.2	Sense_No_Exonic
NONBTAT001782.2	NONBTAG001267.2	5.04881	3.22362	-0.647262	8.56099e-08	2.78381e-07	http://www.noncode.org/show_rna.php?id=NONBTAT001782.2	Sense_No_Exonic
NONBTAT001784.2	NONBTAG001269.2	1.42255	0.605524	-1.23222	0.00664337	0.0122313	http://www.noncode.org/show_rna.php?id=NONBTAT001784.2	Antisense
NONBTAT001785.2	NONBTAG001270.2	0.797514	0.466657	-0.773147	0.0137803	0.023781	http://www.noncode.org/show_rna.php?id=NONBTAT001785.2	Antisense
NONBTAT001786.2	NONBTAG001271.2	2.04611	1.74967	-0.225801	0.382657	0.456717	http://www.noncode.org/show_rna.php?id=NONBTAT001786.2	Antisense;Sense_No_Exonic
NONBTAT001787.2	NONBTAG001272.2	0.271942	0.283481	0.0599531	0.920161	0.936171	http://www.noncode.org/show_rna.php?id=NONBTAT001787.2	Antisense;Sense_No_Exonic
NONBTAT001788.2	NONBTAG001273.2	0.79197	0.541785	-0.547725	0.223307	0.288283	http://www.noncode.org/show_rna.php?id=NONBTAT001788.2	Antisense;Sense_No_Exonic
NONBTAT001789.2	NONBTAG001274.2	0.742018	0.550897	-0.429672	0.190223	0.250466	http://www.noncode.org/show_rna.php?id=NONBTAT001789.2	Antisense;Sense_No_Exonic
NONBTAT001790.2	NONBTAG001275.2	2.15157	1.51817	-0.503056	0.0927694	0.13309	http://www.noncode.org/show_rna.php?id=NONBTAT001790.2	Antisense
NONBTAT001791.2	NONBTAG001276.2	0.709379	0.235289	-1.59212	0.00499538	0.00943715	http://www.noncode.org/show_rna.php?id=NONBTAT001791.2	Sense_No_Exonic
NONBTAT001792.2	NONBTAG001277.2	5.86526	3.29602	-0.83147	4.70229e-14	2.21657e-13	http://www.noncode.org/show_rna.php?id=NONBTAT001792.2	Sense_No_Exonic
NONBTAT001796.2	NONBTAG001280.2	1.08578	0.795302	-0.449157	0.0906771	0.130447	http://www.noncode.org/show_rna.php?id=NONBTAT001796.2	Sense_No_Exonic
NONBTAT001797.2	NONBTAG001281.2	1.86538	1.6164	-0.206685	0.5254	0.597359	http://www.noncode.org/show_rna.php?id=NONBTAT001797.2	Antisense
NONBTAT001798.2	NONBTAG001282.2	1.78026	1.07289	-0.730586	0.0159187	0.0270907	http://www.noncode.org/show_rna.php?id=NONBTAT001798.2	Sense_No_Exonic
NONBTAT001799.2	NONBTAG001282.2	1.72461	1.21429	-0.506157	0.0795532	0.116304	http://www.noncode.org/show_rna.php?id=NONBTAT001799.2	Sense_No_Exonic
NONBTAT001800.2	NONBTAG001283.2	0.960474	0.796434	-0.270192	0.390372	0.464704	http://www.noncode.org/show_rna.php?id=NONBTAT001800.2	Antisense
NONBTAT001801.2	NONBTAG001283.2	0.950687	0.895122	-0.0868861	0.806727	0.848766	http://www.noncode.org/show_rna.php?id=NONBTAT001801.2	Antisense
NONBTAT001803.2	NONBTAG001285.2	6.00815	2.93265	-1.03472	6.43211e-17	4.12227e-16	http://www.noncode.org/show_rna.php?id=NONBTAT001803.2	Antisense
NONBTAT001804.2	NONBTAG001286.2	9.62712	6.38296	-0.592879	3.45128e-05	8.8234e-05	http://www.noncode.org/show_rna.php?id=NONBTAT001804.2	Antisense
NONBTAT001805.2	NONBTAG001287.2	0.111738	0.373706	1.74178	0.0535815	0.0813048	http://www.noncode.org/show_rna.php?id=NONBTAT001805.2	Antisense
NONBTAT001806.2	NONBTAG001288.2	0.208509	0.213961	0.0372382	0.970688	0.97634	http://www.noncode.org/show_rna.php?id=NONBTAT001806.2	Antisense
NONBTAT001807.2	NONBTAG001289.2	1.5762	0.53674	-1.55416	2.57221e-07	8.05982e-07	http://www.noncode.org/show_rna.php?id=NONBTAT001807.2	Antisense
NONBTAT001808.2	NONBTAG001290.2	2.82925	2.81004	-0.009829	0.958988	0.967397	http://www.noncode.org/show_rna.php?id=NONBTAT001808.2	Sense_No_Exonic
NONBTAT001809.2	NONBTAG001291.2	2.61943	2.63488	0.00848435	0.968565	0.975077	http://www.noncode.org/show_rna.php?id=NONBTAT001809.2	Antisense
NONBTAT001810.2	NONBTAG001292.2	2.4767	2.32894	-0.0887457	0.663516	0.720483	http://www.noncode.org/show_rna.php?id=NONBTAT001810.2	Antisense
NONBTAT001811.2	NONBTAG001292.2	2.51655	2.34275	-0.103244	0.614171	0.680475	http://www.noncode.org/show_rna.php?id=NONBTAT001811.2	Antisense
NONBTAT001812.2	NONBTAG001293.2	6.71034	4.53488	-0.565321	0.000136431	0.000325601	http://www.noncode.org/show_rna.php?id=NONBTAT001812.2	Antisense
NONBTAT001813.2	NONBTAG001294.2	6.08536	3.30515	-0.880627	1.66291e-15	8.36566e-15	http://www.noncode.org/show_rna.php?id=NONBTAT001813.2	Sense_No_Exonic
NONBTAT001815.2	NONBTAG001295.2	0.430904	0.299459	-0.525008	0.273228	0.342984	http://www.noncode.org/show_rna.php?id=NONBTAT001815.2	Antisense;Sense_No_Exonic
NONBTAT001818.2	NONBTAG001296.2	0.221286	0.403683	0.867311	0.237842	0.303505	http://www.noncode.org/show_rna.php?id=NONBTAT001818.2	Sense_No_Exonic
NONBTAT001820.2	NONBTAG001297.2	0.0959454	0.0437573	-1.13269	0.201124	0.262529	http://www.noncode.org/show_rna.php?id=NONBTAT001820.2	Antisense
NONBTAT001821.2	NONBTAG001298.2	0.227991	0.0519894	-2.13269	0.0460681	0.0711083	http://www.noncode.org/show_rna.php?id=NONBTAT001821.2	Antisense
NONBTAT001822.2	NONBTAG001299.2	0.0331441	0.0755793	1.18924	0.353616	0.427598	http://www.noncode.org/show_rna.php?id=NONBTAT001822.2	Sense_No_Exonic
NONBTAT001825.2	NONBTAG001301.2	0.43144	0.0414242	-3.38061	5.12564e-05	0.000128772	http://www.noncode.org/show_rna.php?id=NONBTAT001825.2	Antisense
NONBTAT001826.2	NONBTAG001302.2	0.633747	0.355729	-0.833128	0.0670613	0.0995982	http://www.noncode.org/show_rna.php?id=NONBTAT001826.2	Antisense;Sense_No_Exonic
NONBTAT001828.2	NONBTAG001303.2	1.89757	1.2298	-0.625729	0.0836327	0.121233	http://www.noncode.org/show_rna.php?id=NONBTAT001828.2	Antisense
NONBTAT001829.2	NONBTAG001304.2	0.508776	0.46407	-0.132688	0.823485	0.862693	http://www.noncode.org/show_rna.php?id=NONBTAT001829.2	Antisense
NONBTAT001832.2	NONBTAG001305.2	0.419778	0.0147266	-4.83313	6.32097e-08	2.07659e-07	http://www.noncode.org/show_rna.php?id=NONBTAT001832.2	Antisense
NONBTAT001833.2	NONBTAG001306.2	0.631655	0.422511	-0.580148	0.151202	0.204445	http://www.noncode.org/show_rna.php?id=NONBTAT001833.2	Antisense;Sense_No_Exonic
NONBTAT001836.2	NONBTAG001307.2	0.331044	0.466657	0.49534	0.386503	0.460757	http://www.noncode.org/show_rna.php?id=NONBTAT001836.2	Antisense;Exonic
NONBTAT001837.2	NONBTAG001308.2	0.742472	0.638532	-0.217578	0.532576	0.602012	http://www.noncode.org/show_rna.php?id=NONBTAT001837.2	Antisense;Sense_No_Exonic
NONBTAT001838.2	NONBTAG001309.2	0.369468	0.643369	0.800197	0.137306	0.188367	http://www.noncode.org/show_rna.php?id=NONBTAT001838.2	Antisense;Sense_No_Exonic
NONBTAT001839.2	NONBTAG001310.2	0.320158	0.10951	-1.54772	0.106425	0.149896	http://www.noncode.org/show_rna.php?id=NONBTAT001839.2	Antisense;Sense_No_Exonic
NONBTAT001840.2	NONBTAG001311.2	0.240119	0.0547548	-2.13269	0.0129447	0.022445	http://www.noncode.org/show_rna.php?id=NONBTAT001840.2	Antisense;Sense_No_Exonic
NONBTAT001841.2	NONBTAG001312.2	0.0621795	0.368652	2.56775	0.00723158	0.0132414	http://www.noncode.org/show_rna.php?id=NONBTAT001841.2	Antisense
NONBTAT001842.2	NONBTAG001313.2	0.704533	0.523621	-0.428144	0.143257	0.194969	http://www.noncode.org/show_rna.php?id=NONBTAT001842.2	Sense_No_Exonic
NONBTAT001844.2	NONBTAG001314.2	0.742065	0.606353	-0.291388	0.335334	0.408881	http://www.noncode.org/show_rna.php?id=NONBTAT001844.2	Sense_No_Exonic
NONBTAT001845.2	NONBTAG001315.2	0.416058	0.332062	-0.325332	0.663138	0.720243	http://www.noncode.org/show_rna.php?id=NONBTAT001845.2	Sense_No_Exonic
NONBTAT001846.2	NONBTAG001316.2	21.2127	19.0628	-0.154168	0.0163866	0.0278197	http://www.noncode.org/show_rna.php?id=NONBTAT001846.2	Antisense
NONBTAT001848.2	NONBTAG001317.2	2.78598	1.63669	-0.767404	0.000252677	0.000585468	http://www.noncode.org/show_rna.php?id=NONBTAT001848.2	Sense_No_Exonic
NONBTAT001852.2	NONBTAG001318.2	2.05532	1.80655	-0.186126	0.501012	0.573843	http://www.noncode.org/show_rna.php?id=NONBTAT001852.2	Sense_No_Exonic
NONBTAT001861.2	NONBTAG001320.2	0.914396	1.09743	0.263238	0.401845	0.476161	http://www.noncode.org/show_rna.php?id=NONBTAT001861.2	Sense_No_Exonic
NONBTAT001862.2	NONBTAG001321.2	0.414911	0.201841	-1.03958	0.096846	0.138174	http://www.noncode.org/show_rna.php?id=NONBTAT001862.2	Sense_No_Exonic
NONBTAT001863.2	NONBTAG001322.2	6.54644	5.22022	-0.3266	0.00516972	0.00974348	http://www.noncode.org/show_rna.php?id=NONBTAT001863.2	Antisense
NONBTAT001864.2	NONBTAG001323.2	0.213245	0.149621	-0.511199	0.401755	0.476079	http://www.noncode.org/show_rna.php?id=NONBTAT001864.2	Sense_No_Exonic
NONBTAT001866.2	NONBTAG001324.2	0.118546	0.0865034	-0.454618	0.643649	0.706061	http://www.noncode.org/show_rna.php?id=NONBTAT001866.2	Antisense
NONBTAT001867.2	NONBTAG001325.2	1.19012	0.598918	-0.990677	0.00147473	0.00304938	http://www.noncode.org/show_rna.php?id=NONBTAT001867.2	Sense_No_Exonic
NONBTAT001868.2	NONBTAG001326.2	0.205941	0.187845	-0.132688	0.831041	0.867078	http://www.noncode.org/show_rna.php?id=NONBTAT001868.2	Sense_No_Exonic
NONBTAT001869.2	NONBTAG001327.2	1.68258	0.598918	-1.49024	0.000234186	0.000544481	http://www.noncode.org/show_rna.php?id=NONBTAT001869.2	Sense_No_Exonic
NONBTAT001870.2	NONBTAG001328.2	1.24565	0.522649	-1.25298	0.000364257	0.000825442	http://www.noncode.org/show_rna.php?id=NONBTAT001870.2	Sense_No_Exonic
NONBTAT001871.2	NONBTAG001329.2	0.882161	0.457815	-0.946277	0.00220837	0.00444717	http://www.noncode.org/show_rna.php?id=NONBTAT001871.2	Sense_No_Exonic
NONBTAT001872.2	NONBTAG001330.2	0.354002	0.284148	-0.317115	0.451582	0.52533	http://www.noncode.org/show_rna.php?id=NONBTAT001872.2	Antisense
NONBTAT001873.2	NONBTAG001331.2	0.135504	0.141254	0.0599563	0.950696	0.960471	http://www.noncode.org/show_rna.php?id=NONBTAT001873.2	Antisense
NONBTAT001874.2	NONBTAG001332.2	0.176952	0.269005	0.604275	0.331776	0.404996	http://www.noncode.org/show_rna.php?id=NONBTAT001874.2	Sense_No_Exonic
NONBTAT001877.2	NONBTAG001333.2	0.521556	0.212559	-1.29496	0.000393295	0.00088702	http://www.noncode.org/show_rna.php?id=NONBTAT001877.2	Sense_No_Exonic
NONBTAT001878.2	NONBTAG001334.2	4.19355	2.49754	-0.747664	7.90791e-18	5.27746e-17	http://www.noncode.org/show_rna.php?id=NONBTAT001878.2	Sense_No_Exonic
NONBTAT001880.2	NONBTAG001335.2	0.752372	0.266879	-1.49526	0.0156204	0.0266056	http://www.noncode.org/show_rna.php?id=NONBTAT001880.2	Antisense
NONBTAT001881.2	NONBTAG001336.2	7.35272	4.73104	-0.636121	1.84641e-08	6.30721e-08	http://www.noncode.org/show_rna.php?id=NONBTAT001881.2	Sense_No_Exonic
NONBTAT001882.2	NONBTAG001337.2	12.0443	9.02107	-0.41698	6.44802e-09	2.27027e-08	http://www.noncode.org/show_rna.php?id=NONBTAT001882.2	Sense_No_Exonic
NONBTAT001883.2	NONBTAG001336.2	12.5062	10.5185	-0.249715	4.11174e-05	0.000104278	http://www.noncode.org/show_rna.php?id=NONBTAT001883.2	Sense_No_Exonic
NONBTAT001884.2	NONBTAG001336.2	11.1584	7.99909	-0.480222	2.18801e-23	1.77505e-22	http://www.noncode.org/show_rna.php?id=NONBTAT001884.2	Sense_No_Exonic
NONBTAT001890.2	NONBTAG001340.2	0.268124	0.222331	-0.270191	0.666724	0.721783	http://www.noncode.org/show_rna.php?id=NONBTAT001890.2	Sense_No_Exonic
NONBTAT001891.2	NONBTAG001341.2	0.420818	0.90726	1.10832	0.0292717	0.0471101	http://www.noncode.org/show_rna.php?id=NONBTAT001891.2	Sense_No_Exonic
NONBTAT001892.2	NONBTAG001342.2	10.5254	9.7961	-0.103596	0.234902	0.300175	http://www.noncode.org/show_rna.php?id=NONBTAT001892.2	Sense_No_Exonic
NONBTAT001893.2	NONBTAG001343.2	0.429927	0.147056	-1.54773	0.106425	0.149896	http://www.noncode.org/show_rna.php?id=NONBTAT001893.2	Sense_No_Exonic
NONBTAT001894.2	NONBTAG001344.2	0.637391	0.034199	-4.22015	3.40483e-05	8.70829e-05	http://www.noncode.org/show_rna.php?id=NONBTAT001894.2	Sense_No_Exonic
NONBTAT001899.2	NONBTAG001346.2	0.833594	1.14052	0.452275	0.218829	0.283124	http://www.noncode.org/show_rna.php?id=NONBTAT001899.2	Antisense;Sense_No_Exonic
NONBTAT001901.2	NONBTAG001348.2	0.257221	0.205292	-0.325331	0.663138	0.720243	http://www.noncode.org/show_rna.php?id=NONBTAT001901.2	Sense_No_Exonic
NONBTAT001902.2	NONBTAG001349.2	0.134619	0.16372	0.282349	0.738999	0.78835	http://www.noncode.org/show_rna.php?id=NONBTAT001902.2	Sense_No_Exonic
NONBTAT001903.2	NONBTAG001350.2	0.120059	0.0438039	-1.45461	0.232821	0.297851	http://www.noncode.org/show_rna.php?id=NONBTAT001903.2	Antisense
NONBTAT001905.2	NONBTAG001352.2	0.127161	0.260972	1.03724	0.242438	0.308719	http://www.noncode.org/show_rna.php?id=NONBTAT001905.2	Antisense
NONBTAT001906.2	NONBTAG001353.2	0.593978	0.447561	-0.408325	0.361471	0.436023	http://www.noncode.org/show_rna.php?id=NONBTAT001906.2	Antisense
NONBTAT001907.2	NONBTAG001353.2	0.642268	0.502142	-0.35508	0.443497	0.518308	http://www.noncode.org/show_rna.php?id=NONBTAT001907.2	Antisense
NONBTAT001908.2	NONBTAG001354.2	0.411319	0.281382	-0.547728	0.321504	0.394579	http://www.noncode.org/show_rna.php?id=NONBTAT001908.2	Antisense
NONBTAT001909.2	NONBTAG001355.2	0.919021	0.335306	-1.45462	0.00500681	0.00945248	http://www.noncode.org/show_rna.php?id=NONBTAT001909.2	Sense_No_Exonic
NONBTAT001910.2	NONBTAG001356.2	0.189674	0.129755	-0.547732	0.628488	0.692675	http://www.noncode.org/show_rna.php?id=NONBTAT001910.2	Antisense
NONBTAT001911.2	NONBTAG001356.2	0.197128	0.134855	-0.547724	0.628488	0.692675	http://www.noncode.org/show_rna.php?id=NONBTAT001911.2	Antisense
NONBTAT001912.2	NONBTAG001357.2	1.45812	1.56787	0.104696	0.557177	0.625175	http://www.noncode.org/show_rna.php?id=NONBTAT001912.2	Antisense;Sense_No_Exonic
NONBTAT001913.2	NONBTAG001358.2	0.33563	0	#NAME?	0.00255715	0.00507249	http://www.noncode.org/show_rna.php?id=NONBTAT001913.2	Antisense
NONBTAT001914.2	NONBTAG001359.2	0.341987	0.450575	0.397826	0.205802	0.267889	http://www.noncode.org/show_rna.php?id=NONBTAT001914.2	Antisense
NONBTAT001916.2	NONBTAG001361.2	3.20455	2.38285	-0.427434	0.00691111	0.0126942	http://www.noncode.org/show_rna.php?id=NONBTAT001916.2	Antisense
NONBTAT001917.2	NONBTAG001362.2	1.19654	0.471287	-1.34419	0.000418746	0.000941975	http://www.noncode.org/show_rna.php?id=NONBTAT001917.2	Sense_No_Exonic
NONBTAT001922.2	NONBTAG001364.2	2.01232	1.34351	-0.582853	0.00929104	0.0166428	http://www.noncode.org/show_rna.php?id=NONBTAT001922.2	Antisense;Sense_No_Exonic
NONBTAT001924.2	NONBTAG001366.2	0.88103	0.707945	-0.315554	0.331359	0.40471	http://www.noncode.org/show_rna.php?id=NONBTAT001924.2	Antisense;Sense_No_Exonic
NONBTAT001925.2	NONBTAG001367.2	2.18017	1.9886	-0.132688	0.589535	0.657236	http://www.noncode.org/show_rna.php?id=NONBTAT001925.2	Antisense;Sense_No_Exonic
NONBTAT001928.2	NONBTAG001369.2	0.391613	0.519566	0.407878	0.484153	0.557314	http://www.noncode.org/show_rna.php?id=NONBTAT001928.2	Sense_No_Exonic
NONBTAT001929.2	NONBTAG001369.2	0.789526	0.508341	-0.63519	0.0974327	0.138627	http://www.noncode.org/show_rna.php?id=NONBTAT001929.2	Sense_No_Exonic
NONBTAT001930.2	NONBTAG001370.2	2.67622	1.75019	-0.612685	0.0044565	0.00848275	http://www.noncode.org/show_rna.php?id=NONBTAT001930.2	Antisense;Sense_No_Exonic
NONBTAT001940.2	NONBTAG001375.2	0.639772	0.233422	-1.45462	0.00500681	0.00945248	http://www.noncode.org/show_rna.php?id=NONBTAT001940.2	Antisense;Sense_No_Exonic
NONBTAT001941.2	NONBTAG001376.2	1.50188	0.528394	-1.50708	5.31899e-12	2.26339e-11	http://www.noncode.org/show_rna.php?id=NONBTAT001941.2	Antisense;Sense_No_Exonic
NONBTAT001944.2	NONBTAG001377.2	0.940465	0.29694	-1.6632	0.00159651	0.00328657	http://www.noncode.org/show_rna.php?id=NONBTAT001944.2	Antisense;Sense_No_Exonic
NONBTAT001945.2	NONBTAG001378.2	4.97226	3.14275	-0.661874	4.27483e-06	1.20053e-05	http://www.noncode.org/show_rna.php?id=NONBTAT001945.2	Antisense;Sense_No_Exonic
NONBTAT001946.2	NONBTAG001379.2	0.345125	0.314798	-0.132693	0.831041	0.867078	http://www.noncode.org/show_rna.php?id=NONBTAT001946.2	Antisense;Sense_No_Exonic
NONBTAT001947.2	NONBTAG001380.2	0.46873	0.394655	-0.248165	0.541983	0.610378	http://www.noncode.org/show_rna.php?id=NONBTAT001947.2	Antisense;Sense_No_Exonic
NONBTAT001952.2	NONBTAG001384.2	0.337179	0.126639	-1.41279	0.0244171	0.0399898	http://www.noncode.org/show_rna.php?id=NONBTAT001952.2	Antisense;Sense_No_Exonic
NONBTAT001953.2	NONBTAG001385.2	0.344598	0.216093	-0.673262	0.234189	0.299309	http://www.noncode.org/show_rna.php?id=NONBTAT001953.2	Antisense;Sense_No_Exonic
NONBTAT001954.2	NONBTAG001386.2	0.67454	0.28397	-1.24817	0.0108243	0.019192	http://www.noncode.org/show_rna.php?id=NONBTAT001954.2	Antisense;Sense_No_Exonic
NONBTAT001955.2	NONBTAG001387.2	0.731472	0.190628	-1.94004	0.00168403	0.00345369	http://www.noncode.org/show_rna.php?id=NONBTAT001955.2	Antisense;Sense_No_Exonic
NONBTAT001958.2	NONBTAG001388.2	4.88654	1.34422	-1.86204	2.80922e-14	1.33874e-13	http://www.noncode.org/show_rna.php?id=NONBTAT001958.2	Antisense;Sense_No_Exonic
NONBTAT001959.2	NONBTAG001389.2	0.925417	0.370581	-1.32031	0.000787326	0.00170069	http://www.noncode.org/show_rna.php?id=NONBTAT001959.2	Antisense;Sense_No_Exonic
NONBTAT001966.2	NONBTAG001393.2	6.27626	4.56914	-0.457982	0.000139377	0.000332208	http://www.noncode.org/show_rna.php?id=NONBTAT001966.2	Antisense;Exonic
NONBTAT001967.2	NONBTAG001394.2	2.1843	1.04362	-1.06557	4.72951e-05	0.000119255	http://www.noncode.org/show_rna.php?id=NONBTAT001967.2	Antisense;Sense_No_Exonic
NONBTAT001968.2	NONBTAG001395.2	1.00316	0.594759	-0.754175	0.141232	0.192511	http://www.noncode.org/show_rna.php?id=NONBTAT001968.2	Antisense;Sense_No_Exonic
NONBTAT001969.2	NONBTAG001395.2	0.955633	0.581108	-0.71765	0.148493	0.201305	http://www.noncode.org/show_rna.php?id=NONBTAT001969.2	Antisense;Sense_No_Exonic
NONBTAT001970.2	NONBTAG001396.2	1.81409	1.39342	-0.380616	0.0815268	0.11868	http://www.noncode.org/show_rna.php?id=NONBTAT001970.2	Antisense;Sense_No_Exonic
NONBTAT001975.2	NONBTAG001400.2	0.678563	0.260605	-1.38062	0.0191225	0.0320191	http://www.noncode.org/show_rna.php?id=NONBTAT001975.2	Antisense;Sense_No_Exonic
NONBTAT001977.2	NONBTAG001401.2	3.36264	4.50621	0.42232	0.000103831	0.000251788	http://www.noncode.org/show_rna.php?id=NONBTAT001977.2	Antisense;Sense_No_Exonic
NONBTAT001978.2	NONBTAG001402.2	2.80545	4.30367	0.617335	0.00131441	0.00273601	http://www.noncode.org/show_rna.php?id=NONBTAT001978.2	Antisense;Sense_No_Exonic
NONBTAT001979.2	NONBTAG001402.2	3.00115	4.41982	0.558472	0.00265005	0.00524394	http://www.noncode.org/show_rna.php?id=NONBTAT001979.2	Antisense;Sense_No_Exonic
NONBTAT001980.2	NONBTAG001403.2	0.364051	0.376336	0.0478807	0.935306	0.947991	http://www.noncode.org/show_rna.php?id=NONBTAT001980.2	Antisense;Sense_No_Exonic
NONBTAT001981.2	NONBTAG001404.2	18990.7	23962.8	0.335503	6.66134e-16	3.46244e-15	http://www.noncode.org/show_rna.php?id=NONBTAT001981.2	Antisense;Sense_No_Exonic
NONBTAT001982.2	NONBTAG001405.2	2.84402	2.86531	0.0107596	0.938975	0.951228	http://www.noncode.org/show_rna.php?id=NONBTAT001982.2	Antisense;Sense_No_Exonic
NONBTAT001983.2	NONBTAG001406.2	3.72719	3.84243	0.0439306	0.747926	0.796498	http://www.noncode.org/show_rna.php?id=NONBTAT001983.2	Antisense;Sense_No_Exonic
NONBTAT001985.2	NONBTAG001405.2	2.63682	2.34098	-0.171686	0.467632	0.541196	http://www.noncode.org/show_rna.php?id=NONBTAT001985.2	Antisense;Sense_No_Exonic
NONBTAT001989.2	NONBTAG001407.2	0.242938	0.26188	0.108318	0.867657	0.89668	http://www.noncode.org/show_rna.php?id=NONBTAT001989.2	Antisense;Sense_No_Exonic
NONBTAT001993.2	NONBTAG001409.2	1.77758	0.842115	-1.07783	3.48514e-07	1.08158e-06	http://www.noncode.org/show_rna.php?id=NONBTAT001993.2	Antisense;Sense_No_Exonic
NONBTAT001994.2	NONBTAG001410.2	2.1391	0.470963	-2.18332	2.43197e-12	1.0551e-11	http://www.noncode.org/show_rna.php?id=NONBTAT001994.2	Antisense;Sense_No_Exonic
NONBTAT001995.2	NONBTAG001411.2	1.04598	0.401713	-1.38062	0.0191225	0.0320191	http://www.noncode.org/show_rna.php?id=NONBTAT001995.2	Antisense;Sense_No_Exonic
NONBTAT001996.2	NONBTAG001412.2	1.23255	0.281062	-2.13269	3.31966e-05	8.51052e-05	http://www.noncode.org/show_rna.php?id=NONBTAT001996.2	Antisense;Sense_No_Exonic
NONBTAT001997.2	NONBTAG001413.2	0.365525	0.270892	-0.432252	0.256201	0.324027	http://www.noncode.org/show_rna.php?id=NONBTAT001997.2	Antisense;Sense_No_Exonic
NONBTAT001998.2	NONBTAG001414.2	0.699881	0.119697	-2.54772	0.00130473	0.00271689	http://www.noncode.org/show_rna.php?id=NONBTAT001998.2	Antisense;Sense_No_Exonic
NONBTAT001999.2	NONBTAG001415.2	0.31568	0.0359927	-3.13269	0.0145935	0.0249843	http://www.noncode.org/show_rna.php?id=NONBTAT001999.2	Antisense;Sense_No_Exonic
NONBTAT002000.2	NONBTAG001416.2	0.220565	0.167653	-0.395726	0.653216	0.713668	http://www.noncode.org/show_rna.php?id=NONBTAT002000.2	Antisense;Sense_No_Exonic
NONBTAT002001.2	NONBTAG001417.2	1.53501	0.887406	-0.790582	0.00362463	0.00702152	http://www.noncode.org/show_rna.php?id=NONBTAT002001.2	Antisense;Sense_No_Exonic
NONBTAT002003.2	NONBTAG001418.2	0.550516	0.645611	0.229881	0.667592	0.722304	http://www.noncode.org/show_rna.php?id=NONBTAT002003.2	Antisense;Sense_No_Exonic
NONBTAT002005.2	NONBTAG001419.2	0.682989	0.711971	0.0599561	0.898077	0.919415	http://www.noncode.org/show_rna.php?id=NONBTAT002005.2	Antisense;Sense_No_Exonic
NONBTAT002006.2	NONBTAG001420.2	0.279519	0.127479	-1.13269	0.201124	0.262529	http://www.noncode.org/show_rna.php?id=NONBTAT002006.2	Antisense;Sense_No_Exonic
NONBTAT002008.2	NONBTAG001421.2	0.851043	0.843763	-0.0123942	0.969396	0.975762	http://www.noncode.org/show_rna.php?id=NONBTAT002008.2	Antisense;Sense_No_Exonic
NONBTAT002009.2	NONBTAG001422.2	1.18956	0.639892	-0.894528	0.0168877	0.0285951	http://www.noncode.org/show_rna.php?id=NONBTAT002009.2	Antisense;Sense_No_Exonic
NONBTAT002010.2	NONBTAG001423.2	3.62751	12.5917	1.79542	0	0	http://www.noncode.org/show_rna.php?id=NONBTAT002010.2	Antisense;Sense_No_Exonic
NONBTAT002011.2	NONBTAG001424.2	3.03376	14.9797	2.30383	0	0	http://www.noncode.org/show_rna.php?id=NONBTAT002011.2	Antisense;Sense_No_Exonic
NONBTAT002012.2	NONBTAG001425.2	6.43407	26.3382	2.03335	0	0	http://www.noncode.org/show_rna.php?id=NONBTAT002012.2	Antisense;Sense_No_Exonic
NONBTAT002013.2	NONBTAG001426.2	0	0.347474	Inf	0.0058545	0.0108838	http://www.noncode.org/show_rna.php?id=NONBTAT002013.2	Antisense;Sense_No_Exonic
NONBTAT002014.2	NONBTAG001427.2	0.317265	0.041341	-2.94004	0.00125517	0.00262199	http://www.noncode.org/show_rna.php?id=NONBTAT002014.2	Antisense;Sense_No_Exonic
NONBTAT002018.2	NONBTAG001431.2	1.45179	2.07377	0.514423	0.0418488	0.0652579	http://www.noncode.org/show_rna.php?id=NONBTAT002018.2	Antisense;Sense_No_Exonic
NONBTAT002019.2	NONBTAG001432.2	3.82482	2.71346	-0.495258	0.0403242	0.0630724	http://www.noncode.org/show_rna.php?id=NONBTAT002019.2	Antisense;Sense_No_Exonic
NONBTAT002020.2	NONBTAG001433.2	1.23508	1.15472	-0.0970614	0.665957	0.721783	http://www.noncode.org/show_rna.php?id=NONBTAT002020.2	Antisense;Sense_No_Exonic
NONBTAT002021.2	NONBTAG001434.2	2.59997	1.35515	-0.940042	6.37315e-08	2.09283e-07	http://www.noncode.org/show_rna.php?id=NONBTAT002021.2	Antisense;Sense_No_Exonic
NONBTAT002022.2	NONBTAG001434.2	2.96485	2.23907	-0.405059	0.0678274	0.100634	http://www.noncode.org/show_rna.php?id=NONBTAT002022.2	Antisense;Sense_No_Exonic
NONBTAT002023.2	NONBTAG001435.2	0.149619	0.019496	-2.94004	0.0277902	0.0448897	http://www.noncode.org/show_rna.php?id=NONBTAT002023.2	Antisense;Sense_No_Exonic
NONBTAT002029.2	NONBTAG001438.2	0.120059	0.56945	2.24583	0.000306585	0.000701863	http://www.noncode.org/show_rna.php?id=NONBTAT002029.2	Antisense;Sense_No_Exonic
NONBTAT002031.2	NONBTAG001439.2	0.129719	0.0591604	-1.13269	0.381196	0.455172	http://www.noncode.org/show_rna.php?id=NONBTAT002031.2	Antisense;Sense_No_Exonic
NONBTAT002032.2	NONBTAG001440.2	0.116496	0.0929772	-0.325332	0.663138	0.720243	http://www.noncode.org/show_rna.php?id=NONBTAT002032.2	Antisense;Sense_No_Exonic
NONBTAT002034.2	NONBTAG001441.2	0.15123	0.103456	-0.547727	0.487032	0.559746	http://www.noncode.org/show_rna.php?id=NONBTAT002034.2	Antisense;Sense_No_Exonic
NONBTAT002036.2	NONBTAG001442.2	0.456402	0.227071	-1.00716	0.168458	0.224956	http://www.noncode.org/show_rna.php?id=NONBTAT002036.2	Antisense;Sense_No_Exonic
NONBTAT002037.2	NONBTAG001443.2	4.24354	2.06992	-1.03569	6.71056e-19	4.6719e-18	http://www.noncode.org/show_rna.php?id=NONBTAT002037.2	Antisense;Sense_No_Exonic
NONBTAT002039.2	NONBTAG001444.2	0.152214	0.198341	0.381882	0.611564	0.677937	http://www.noncode.org/show_rna.php?id=NONBTAT002039.2	Antisense;Sense_No_Exonic
NONBTAT002040.2	NONBTAG001445.2	0.217868	0.0794896	-1.45462	0.232821	0.297851	http://www.noncode.org/show_rna.php?id=NONBTAT002040.2	Antisense;Sense_No_Exonic
NONBTAT002041.2	NONBTAG001446.2	1.48963	0.516911	-1.52697	1.72159e-08	5.89798e-08	http://www.noncode.org/show_rna.php?id=NONBTAT002041.2	Antisense;Sense_No_Exonic
NONBTAT002042.2	NONBTAG001447.2	0.294406	0.0447561	-2.71765	0.0523818	0.079674	http://www.noncode.org/show_rna.php?id=NONBTAT002042.2	Antisense;Sense_No_Exonic
NONBTAT002047.2	NONBTAG001450.2	0.0270637	0.0740569	1.45228	0.22924	0.294257	http://www.noncode.org/show_rna.php?id=NONBTAT002047.2	Antisense;Sense_No_Exonic
NONBTAT002048.2	NONBTAG001451.2	3.65259	6.94803	0.927684	0	0	http://www.noncode.org/show_rna.php?id=NONBTAT002048.2	Antisense;Sense_No_Exonic
NONBTAT002049.2	NONBTAG001452.2	3.83284	8.15744	1.0897	1.68532e-13	7.75102e-13	http://www.noncode.org/show_rna.php?id=NONBTAT002049.2	Antisense;Sense_No_Exonic
NONBTAT002052.2	NONBTAG001453.2	1.10561	0.684992	-0.690684	0.0255909	0.0417332	http://www.noncode.org/show_rna.php?id=NONBTAT002052.2	Antisense;Sense_No_Exonic
NONBTAT002057.2	NONBTAG001454.2	4.647	4.99557	0.10435	0.577012	0.644618	http://www.noncode.org/show_rna.php?id=NONBTAT002057.2	Antisense;Sense_No_Exonic
NONBTAT002059.2	NONBTAG001456.2	0.460036	0.0803514	-2.51735	2.33494e-08	7.91556e-08	http://www.noncode.org/show_rna.php?id=NONBTAT002059.2	Antisense;Sense_No_Exonic
NONBTAT002062.2	NONBTAG001457.2	0.14562	0.221374	0.604277	0.436567	0.511306	http://www.noncode.org/show_rna.php?id=NONBTAT002062.2	Antisense;Sense_No_Exonic
NONBTAT002065.2	NONBTAG001459.2	2.16499	2.01677	-0.102314	0.726354	0.777101	http://www.noncode.org/show_rna.php?id=NONBTAT002065.2	Antisense;Exonic
NONBTAT002066.2	NONBTAG001460.2	0.221769	0.404564	0.86731	0.142276	0.193767	http://www.noncode.org/show_rna.php?id=NONBTAT002066.2	Antisense;Sense_No_Exonic
NONBTAT002068.2	NONBTAG001462.2	2.26419	2.45247	0.11524	0.642794	0.706061	http://www.noncode.org/show_rna.php?id=NONBTAT002068.2	Antisense;Sense_No_Exonic
NONBTAT002069.2	NONBTAG001463.2	0.295791	0.0622615	-2.24817	0.00739813	0.0135159	http://www.noncode.org/show_rna.php?id=NONBTAT002069.2	Antisense;Sense_No_Exonic
NONBTAT002071.2	NONBTAG001464.2	0.702604	0.240325	-1.54773	0.0197116	0.0329064	http://www.noncode.org/show_rna.php?id=NONBTAT002071.2	Antisense;Sense_No_Exonic
NONBTAT002073.2	NONBTAG001465.2	0.689948	0.15733	-2.13269	0.000106762	0.000258488	http://www.noncode.org/show_rna.php?id=NONBTAT002073.2	Antisense;Sense_No_Exonic
NONBTAT002074.2	NONBTAG001466.2	0.377329	0.40675	0.108319	0.867657	0.89668	http://www.noncode.org/show_rna.php?id=NONBTAT002074.2	Antisense;Sense_No_Exonic
NONBTAT002075.2	NONBTAG001467.2	0.484822	0.319381	-0.602177	0.252119	0.319479	http://www.noncode.org/show_rna.php?id=NONBTAT002075.2	Antisense;Sense_No_Exonic
NONBTAT002076.2	NONBTAG001468.2	0.0610031	0.111285	0.867305	0.531978	0.601449	http://www.noncode.org/show_rna.php?id=NONBTAT002076.2	Antisense;Sense_No_Exonic
NONBTAT002078.2	NONBTAG001469.2	40.0556	28.421	-0.495047	8.41586e-24	6.94019e-23	http://www.noncode.org/show_rna.php?id=NONBTAT002078.2	Antisense;Sense_No_Exonic
NONBTAT002080.2	NONBTAG001470.2	30.8415	21.0986	-0.547726	2.98527e-21	2.26115e-20	http://www.noncode.org/show_rna.php?id=NONBTAT002080.2	Antisense;Sense_No_Exonic
NONBTAT002084.2	NONBTAG001471.2	0.152251	0.017359	-3.1327	0.0145935	0.0249843	http://www.noncode.org/show_rna.php?id=NONBTAT002084.2	Antisense;Sense_No_Exonic
NONBTAT002086.2	NONBTAG001472.2	0.10482	0.286827	1.45227	0.026825	0.0435112	http://www.noncode.org/show_rna.php?id=NONBTAT002086.2	Antisense;Sense_No_Exonic
NONBTAT002087.2	NONBTAG001473.2	0.681222	0.0828483	-3.03958	9.52908e-07	2.84685e-06	http://www.noncode.org/show_rna.php?id=NONBTAT002087.2	Antisense;Sense_No_Exonic
NONBTAT002089.2	NONBTAG001474.2	1.36762	1.01171	-0.434872	0.02263	0.0373188	http://www.noncode.org/show_rna.php?id=NONBTAT002089.2	Antisense;Sense_No_Exonic
NONBTAT002090.2	NONBTAG001475.2	2.34063	1.70396	-0.458005	0.00194972	0.00396265	http://www.noncode.org/show_rna.php?id=NONBTAT002090.2	Antisense;Sense_No_Exonic
NONBTAT002091.2	NONBTAG001476.2	1.89427	1.53314	-0.305153	0.221013	0.285641	http://www.noncode.org/show_rna.php?id=NONBTAT002091.2	Antisense;Sense_No_Exonic
NONBTAT002092.2	NONBTAG001476.2	2.06234	1.59373	-0.371875	0.137901	0.189062	http://www.noncode.org/show_rna.php?id=NONBTAT002092.2	Antisense;Sense_No_Exonic
NONBTAT002093.2	NONBTAG001477.2	0.436861	0.531298	0.282347	0.622491	0.688382	http://www.noncode.org/show_rna.php?id=NONBTAT002093.2	Antisense;Sense_No_Exonic
NONBTAT002094.2	NONBTAG001477.2	0.322445	0.322122	-0.0014459	0.989918	0.991771	http://www.noncode.org/show_rna.php?id=NONBTAT002094.2	Antisense;Sense_No_Exonic
NONBTAT002095.2	NONBTAG001478.2	0.340772	0.402249	0.239282	0.61877	0.684836	http://www.noncode.org/show_rna.php?id=NONBTAT002095.2	Antisense;Sense_No_Exonic
NONBTAT002096.2	NONBTAG001479.2	0.547435	0.0768202	-2.83313	0.00233923	0.00469349	http://www.noncode.org/show_rna.php?id=NONBTAT002096.2	Antisense;Sense_No_Exonic
NONBTAT002097.2	NONBTAG001480.2	0.78372	0.285942	-1.45462	0.0311857	0.0498093	http://www.noncode.org/show_rna.php?id=NONBTAT002097.2	Antisense;Sense_No_Exonic
NONBTAT002098.2	NONBTAG001481.2	0.763686	0.464387	-0.717652	0.181674	0.240435	http://www.noncode.org/show_rna.php?id=NONBTAT002098.2	Antisense;Sense_No_Exonic
NONBTAT002099.2	NONBTAG001482.2	1.04577	0.914131	-0.194093	0.642271	0.705763	http://www.noncode.org/show_rna.php?id=NONBTAT002099.2	Antisense;Sense_No_Exonic
NONBTAT002100.2	NONBTAG001483.2	2.53856	0.805391	-1.65625	2.21367e-09	8.04309e-09	http://www.noncode.org/show_rna.php?id=NONBTAT002100.2	Antisense;Sense_No_Exonic
NONBTAT002102.2	NONBTAG001485.2	0.557312	0.296532	-0.910297	0.0581545	0.0875414	http://www.noncode.org/show_rna.php?id=NONBTAT002102.2	Antisense;Sense_No_Exonic
NONBTAT002104.2	NONBTAG001487.2	0.859853	0.588223	-0.547727	0.321504	0.394579	http://www.noncode.org/show_rna.php?id=NONBTAT002104.2	Antisense;Sense_No_Exonic
NONBTAT002105.2	NONBTAG001488.2	0.316161	0.313456	-0.0123965	0.969396	0.975762	http://www.noncode.org/show_rna.php?id=NONBTAT002105.2	Antisense;Sense_No_Exonic
NONBTAT002106.2	NONBTAG001489.2	1.23205	1.88797	0.615775	0.0907449	0.130535	http://www.noncode.org/show_rna.php?id=NONBTAT002106.2	Antisense;Sense_No_Exonic
NONBTAT002111.2	NONBTAG001490.2	1.78538	1.79284	0.00601557	0.978519	0.983045	http://www.noncode.org/show_rna.php?id=NONBTAT002111.2	Antisense;Sense_No_Exonic
NONBTAT002112.2	NONBTAG001491.2	1.91642	1.52143	-0.332986	0.246638	0.313202	http://www.noncode.org/show_rna.php?id=NONBTAT002112.2	Antisense;Sense_No_Exonic
NONBTAT002113.2	NONBTAG001492.2	0.159201	0.354962	1.15682	0.0387339	0.0607816	http://www.noncode.org/show_rna.php?id=NONBTAT002113.2	Antisense;Sense_No_Exonic
NONBTAT002114.2	NONBTAG001493.2	0.168083	0.0876077	-0.940044	0.304951	0.376469	http://www.noncode.org/show_rna.php?id=NONBTAT002114.2	Antisense;Sense_No_Exonic
NONBTAT002117.2	NONBTAG001495.2	6.07227	4.99628	-0.281382	4.56612e-05	0.000115309	http://www.noncode.org/show_rna.php?id=NONBTAT002117.2	Antisense;Exonic
NONBTAT002118.2	NONBTAG001495.2	5.6044	4.64976	-0.269404	0.0136961	0.0236479	http://www.noncode.org/show_rna.php?id=NONBTAT002118.2	Antisense;Exonic
NONBTAT002119.2	NONBTAG001494.2	6.26976	5.74673	-0.125669	0.211081	0.274219	http://www.noncode.org/show_rna.php?id=NONBTAT002119.2	Antisense;Sense_No_Exonic
NONBTAT002120.2	NONBTAG001495.2	7.041	4.14489	-0.764447	6.66011e-05	0.000165094	http://www.noncode.org/show_rna.php?id=NONBTAT002120.2	Antisense;Exonic
NONBTAT002122.2	NONBTAG001497.2	0.103065	0.305527	1.56775	0.0493802	0.0756944	http://www.noncode.org/show_rna.php?id=NONBTAT002122.2	Antisense;Sense_No_Exonic
NONBTAT002123.2	NONBTAG001498.2	0.400671	0.0609107	-2.71765	0.00432776	0.00825408	http://www.noncode.org/show_rna.php?id=NONBTAT002123.2	Antisense;Sense_No_Exonic
NONBTAT002126.2	NONBTAG001500.2	0.260938	0.0595024	-2.13269	0.0460681	0.0711083	http://www.noncode.org/show_rna.php?id=NONBTAT002126.2	Antisense;Sense_No_Exonic
NONBTAT002131.2	NONBTAG001504.2	0.0825271	0.0752754	-0.132689	0.887152	0.909924	http://www.noncode.org/show_rna.php?id=NONBTAT002131.2	Antisense;Sense_No_Exonic
NONBTAT002134.2	NONBTAG001507.2	0.272598	0.0248645	-3.45462	0.00392915	0.00756326	http://www.noncode.org/show_rna.php?id=NONBTAT002134.2	Antisense;Sense_No_Exonic
NONBTAT002138.2	NONBTAG001508.2	120227	151596	0.334471	0	0	http://www.noncode.org/show_rna.php?id=NONBTAT002138.2	Antisense;Sense_No_Exonic
NONBTAT002139.2	NONBTAG001509.2	0.857132	0.886058	0.0478837	0.901728	0.920605	http://www.noncode.org/show_rna.php?id=NONBTAT002139.2	Antisense;Sense_No_Exonic
NONBTAT002140.2	NONBTAG001510.2	0.543883	0.341063	-0.673258	0.234189	0.299309	http://www.noncode.org/show_rna.php?id=NONBTAT002140.2	Antisense;Sense_No_Exonic
NONBTAT002141.2	NONBTAG001511.2	0.0997253	0.0303208	-1.71765	0.138452	0.189256	http://www.noncode.org/show_rna.php?id=NONBTAT002141.2	Antisense;Sense_No_Exonic
NONBTAT002143.2	NONBTAG001513.2	1.23354	0.622422	-0.98684	5.30219e-05	0.000133001	http://www.noncode.org/show_rna.php?id=NONBTAT002143.2	Antisense;Sense_No_Exonic
NONBTAT002144.2	NONBTAG001514.2	3.32836	1.36716	-1.28363	2.30555e-10	8.92153e-10	http://www.noncode.org/show_rna.php?id=NONBTAT002144.2	Antisense;Sense_No_Exonic
NONBTAT002146.2	NONBTAG001515.2	5.29323	4.87366	-0.119143	0.544846	0.612692	http://www.noncode.org/show_rna.php?id=NONBTAT002146.2	Antisense;Sense_No_Exonic
NONBTAT002148.2	NONBTAG001516.2	105107	145948	0.473596	0	0	http://www.noncode.org/show_rna.php?id=NONBTAT002148.2	Antisense;Sense_No_Exonic
NONBTAT002149.2	NONBTAG001517.2	95501.2	128788	0.431407	0	0	http://www.noncode.org/show_rna.php?id=NONBTAT002149.2	Antisense;Sense_No_Exonic
NONBTAT002151.2	NONBTAG001518.2	0.0978922	0.0127558	-2.94004	0.0277902	0.0448897	http://www.noncode.org/show_rna.php?id=NONBTAT002151.2	Antisense;Sense_No_Exonic
NONBTAT002152.2	NONBTAG001519.2	12.1957	10.5014	-0.215791	0.087597	0.126414	http://www.noncode.org/show_rna.php?id=NONBTAT002152.2	Antisense;Sense_No_Exonic
NONBTAT002153.2	NONBTAG001520.2	1.25395	0.405853	-1.62745	1.30379e-06	3.84169e-06	http://www.noncode.org/show_rna.php?id=NONBTAT002153.2	Antisense;Sense_No_Exonic
NONBTAT002154.2	NONBTAG001521.2	0.592089	0.212752	-1.47664	0.00106969	0.00226547	http://www.noncode.org/show_rna.php?id=NONBTAT002154.2	Antisense;Sense_No_Exonic
NONBTAT002155.2	NONBTAG001522.2	0.272306	0.303574	0.156819	0.824484	0.863197	http://www.noncode.org/show_rna.php?id=NONBTAT002155.2	Antisense;Sense_No_Exonic
NONBTAT002156.2	NONBTAG001523.2	0.583234	0.505386	-0.206689	0.652272	0.71364	http://www.noncode.org/show_rna.php?id=NONBTAT002156.2	Antisense;Sense_No_Exonic
NONBTAT002159.2	NONBTAG001524.2	0.526023	0.632465	0.26586	0.523547	0.595557	http://www.noncode.org/show_rna.php?id=NONBTAT002159.2	Antisense;Sense_No_Exonic
NONBTAT002163.2	NONBTAG001525.2	0.110643	0.151381	0.452272	0.657095	0.716079	http://www.noncode.org/show_rna.php?id=NONBTAT002163.2	Antisense;Sense_No_Exonic
NONBTAT002164.2	NONBTAG001526.2	0.505324	0.0877945	-2.52501	0.000223038	0.000519811	http://www.noncode.org/show_rna.php?id=NONBTAT002164.2	Antisense;Sense_No_Exonic
NONBTAT002166.2	NONBTAG001527.2	0.42058	0.207796	-1.01721	0.0378074	0.0594898	http://www.noncode.org/show_rna.php?id=NONBTAT002166.2	Antisense;Sense_No_Exonic
NONBTAT002167.2	NONBTAG001528.2	0.569705	0.39592	-0.525006	0.273228	0.342984	http://www.noncode.org/show_rna.php?id=NONBTAT002167.2	Antisense;Sense_No_Exonic
NONBTAT002168.2	NONBTAG001529.2	0.184631	0.315764	0.774202	0.227032	0.292079	http://www.noncode.org/show_rna.php?id=NONBTAT002168.2	Antisense;Exonic
NONBTAT002169.2	NONBTAG001530.2	0.556432	0.494524	-0.170165	0.602527	0.669306	http://www.noncode.org/show_rna.php?id=NONBTAT002169.2	Antisense;Sense_No_Exonic
NONBTAT002170.2	NONBTAG001531.2	5.95198	6.41607	0.10832	0.403028	0.477492	http://www.noncode.org/show_rna.php?id=NONBTAT002170.2	Antisense;Sense_No_Exonic
NONBTAT002171.2	NONBTAG001532.2	0.222532	0	#NAME?	0.00536082	0.0100327	http://www.noncode.org/show_rna.php?id=NONBTAT002171.2	Antisense;Sense_No_Exonic
NONBTAT002172.2	NONBTAG001533.2	6.30616	4.73609	-0.413065	0.000152966	0.000363182	http://www.noncode.org/show_rna.php?id=NONBTAT002172.2	Antisense;Sense_No_Exonic
NONBTAT002173.2	NONBTAG001534.2	1.97628	0.948747	-1.05869	0.00670268	0.0123336	http://www.noncode.org/show_rna.php?id=NONBTAT002173.2	Antisense;Sense_No_Exonic
NONBTAT002174.2	NONBTAG001535.2	19.351	13.2037	-0.551466	1.77464e-10	6.90769e-10	http://www.noncode.org/show_rna.php?id=NONBTAT002174.2	Antisense;Sense_No_Exonic
NONBTAT002176.2	NONBTAG001536.2	13.7013	7.76154	-0.819898	3.34644e-12	1.44151e-11	http://www.noncode.org/show_rna.php?id=NONBTAT002176.2	Antisense;Sense_No_Exonic
NONBTAT002177.2	NONBTAG001537.2	1.97993	0.993272	-0.995189	0.00116772	0.0024616	http://www.noncode.org/show_rna.php?id=NONBTAT002177.2	Antisense;Sense_No_Exonic
NONBTAT002178.2	NONBTAG001538.2	0.282683	0	#NAME?	6.31513e-05	0.000156841	http://www.noncode.org/show_rna.php?id=NONBTAT002178.2	Antisense;Sense_No_Exonic
NONBTAT002180.2	NONBTAG001540.2	0.148657	0	#NAME?	0.000132391	0.000316626	http://www.noncode.org/show_rna.php?id=NONBTAT002180.2	Antisense;Sense_No_Exonic
NONBTAT002182.2	NONBTAG001542.2	0.425871	0.267059	-0.673258	0.234189	0.299309	http://www.noncode.org/show_rna.php?id=NONBTAT002182.2	Antisense;Sense_No_Exonic
NONBTAT002185.2	NONBTAG001545.2	0.214555	0.391403	0.867307	0.285505	0.356107	http://www.noncode.org/show_rna.php?id=NONBTAT002185.2	Antisense;Sense_No_Exonic
NONBTAT002187.2	NONBTAG001547.2	5.38456	2.95732	-0.864538	7.33237e-19	5.0918e-18	http://www.noncode.org/show_rna.php?id=NONBTAT002187.2	Antisense;Sense_No_Exonic
NONBTAT002188.2	NONBTAG001548.2	0.186026	0.02828	-2.71765	0.0523818	0.079674	http://www.noncode.org/show_rna.php?id=NONBTAT002188.2	Antisense;Sense_No_Exonic
NONBTAT002189.2	NONBTAG001549.2	1.57881	1.38674	-0.18714	0.412235	0.48713	http://www.noncode.org/show_rna.php?id=NONBTAT002189.2	Antisense;Sense_No_Exonic
NONBTAT002190.2	NONBTAG001550.2	1.78327	1.69629	-0.0721423	0.761779	0.809008	http://www.noncode.org/show_rna.php?id=NONBTAT002190.2	Antisense;Sense_No_Exonic
NONBTAT002195.2	NONBTAG001554.2	0.0677812	0.0309126	-1.13269	0.381196	0.455172	http://www.noncode.org/show_rna.php?id=NONBTAT002195.2	Antisense;Sense_No_Exonic
NONBTAT002198.2	NONBTAG001555.2	1.96416	1.30572	-0.589067	0.0407721	0.0637248	http://www.noncode.org/show_rna.php?id=NONBTAT002198.2	Antisense;Sense_No_Exonic
NONBTAT002199.2	NONBTAG001556.2	1.22669	1.4266	0.21781	0.480584	0.554087	http://www.noncode.org/show_rna.php?id=NONBTAT002199.2	Antisense;Sense_No_Exonic
NONBTAT002200.2	NONBTAG001557.2	0.984734	0.638199	-0.625728	0.0141997	0.0244448	http://www.noncode.org/show_rna.php?id=NONBTAT002200.2	Antisense;Sense_No_Exonic
NONBTAT002201.2	NONBTAG001558.2	0.122669	0.134268	0.130345	0.901307	0.920457	http://www.noncode.org/show_rna.php?id=NONBTAT002201.2	Antisense;Sense_No_Exonic
NONBTAT002202.2	NONBTAG001559.2	0.543685	0.540994	-0.00715843	0.977654	0.982308	http://www.noncode.org/show_rna.php?id=NONBTAT002202.2	Antisense;Sense_No_Exonic
NONBTAT002203.2	NONBTAG001560.2	0.760376	1.42363	0.904789	0.0229087	0.0377349	http://www.noncode.org/show_rna.php?id=NONBTAT002203.2	Antisense;Sense_No_Exonic
NONBTAT002204.2	NONBTAG001561.2	0.500469	0.867336	0.79331	0.0447447	0.0693603	http://www.noncode.org/show_rna.php?id=NONBTAT002204.2	Antisense;Sense_No_Exonic
NONBTAT002205.2	NONBTAG001562.2	0.360726	0.188017	-0.94004	0.0691146	0.102381	http://www.noncode.org/show_rna.php?id=NONBTAT002205.2	Antisense;Sense_No_Exonic
NONBTAT002206.2	NONBTAG001563.2	0.351987	0.521718	0.567748	0.219795	0.284203	http://www.noncode.org/show_rna.php?id=NONBTAT002206.2	Antisense;Sense_No_Exonic
NONBTAT002207.2	NONBTAG001564.2	0.319834	0.500109	0.644919	0.361858	0.436358	http://www.noncode.org/show_rna.php?id=NONBTAT002207.2	Antisense;Sense_No_Exonic
NONBTAT002208.2	NONBTAG001565.2	0.542576	0.379423	-0.516018	0.196437	0.257669	http://www.noncode.org/show_rna.php?id=NONBTAT002208.2	Antisense;Sense_No_Exonic
NONBTAT002210.2	NONBTAG001566.2	1.21912	0.667198	-0.869653	0.0272089	0.0441065	http://www.noncode.org/show_rna.php?id=NONBTAT002210.2	Antisense;Sense_No_Exonic
NONBTAT002211.2	NONBTAG001567.2	0.655943	0.260799	-1.33063	0.000992534	0.00211432	http://www.noncode.org/show_rna.php?id=NONBTAT002211.2	Antisense;Sense_No_Exonic
NONBTAT002212.2	NONBTAG001568.2	4.34061	2.25674	-0.943658	1.28462e-08	4.43954e-08	http://www.noncode.org/show_rna.php?id=NONBTAT002212.2	Antisense;Sense_No_Exonic
NONBTAT002213.2	NONBTAG001569.2	2.76587	1.3627	-1.02127	5.04931e-07	1.54595e-06	http://www.noncode.org/show_rna.php?id=NONBTAT002213.2	Antisense;Sense_No_Exonic
NONBTAT002215.2	NONBTAG001570.2	0.563236	0.342496	-0.717652	0.100641	0.142614	http://www.noncode.org/show_rna.php?id=NONBTAT002215.2	Antisense;Sense_No_Exonic
NONBTAT002216.2	NONBTAG001571.2	2.32276	2.16471	-0.101666	0.628535	0.692713	http://www.noncode.org/show_rna.php?id=NONBTAT002216.2	Antisense;Sense_No_Exonic
NONBTAT002217.2	NONBTAG001572.2	1.52143	0.702656	-1.11454	4.28857e-05	0.00010852	http://www.noncode.org/show_rna.php?id=NONBTAT002217.2	Antisense;Sense_No_Exonic
NONBTAT002221.2	NONBTAG001573.2	1.00718	1.29557	0.363265	0.231798	0.297348	http://www.noncode.org/show_rna.php?id=NONBTAT002221.2	Antisense;Sense_No_Exonic
NONBTAT002224.2	NONBTAG001575.2	0.963147	0.840319	-0.196819	0.515951	0.588443	http://www.noncode.org/show_rna.php?id=NONBTAT002224.2	Antisense;Sense_No_Exonic
NONBTAT002225.2	NONBTAG001576.2	1.14124	0.424094	-1.42815	4.16364e-05	0.000105505	http://www.noncode.org/show_rna.php?id=NONBTAT002225.2	Antisense;Sense_No_Exonic
NONBTAT002226.2	NONBTAG001577.2	0.894212	0.576571	-0.633119	0.0305317	0.0489585	http://www.noncode.org/show_rna.php?id=NONBTAT002226.2	Antisense;Sense_No_Exonic
NONBTAT002230.2	NONBTAG001580.2	0.351107	0	#NAME?	0.00536082	0.0100327	http://www.noncode.org/show_rna.php?id=NONBTAT002230.2	Antisense;Sense_No_Exonic
NONBTAT002231.2	NONBTAG001581.2	22.9754	45.2625	0.978226	2.22045e-16	1.27563e-15	http://www.noncode.org/show_rna.php?id=NONBTAT002231.2	Antisense;Sense_No_Exonic
NONBTAT002236.2	NONBTAG001582.2	10.153	11.8435	0.222189	0.00966089	0.017263	http://www.noncode.org/show_rna.php?id=NONBTAT002236.2	Antisense;Sense_No_Exonic
NONBTAT002237.2	NONBTAG001583.2	1.7685	3.54217	1.00211	4.76406e-09	1.68888e-08	http://www.noncode.org/show_rna.php?id=NONBTAT002237.2	Antisense;Sense_No_Exonic
NONBTAT002238.2	NONBTAG001584.2	0.244343	0.139295	-0.810764	0.162638	0.218181	http://www.noncode.org/show_rna.php?id=NONBTAT002238.2	Antisense;Sense_No_Exonic
NONBTAT002240.2	NONBTAG001585.2	0.134673	0.147407	0.130344	0.901307	0.920457	http://www.noncode.org/show_rna.php?id=NONBTAT002240.2	Antisense;Sense_No_Exonic
NONBTAT002250.2	NONBTAG001591.2	1.31665	0.818234	-0.686286	0.00357748	0.00693803	http://www.noncode.org/show_rna.php?id=NONBTAT002250.2	Antisense;Sense_No_Exonic
NONBTAT002251.2	NONBTAG001592.2	0.359246	0.335671	-0.0979242	0.753585	0.801627	http://www.noncode.org/show_rna.php?id=NONBTAT002251.2	Antisense;Sense_No_Exonic
NONBTAT002252.2	NONBTAG001593.2	5.1811	2.57348	-1.00954	1.95338e-05	5.13163e-05	http://www.noncode.org/show_rna.php?id=NONBTAT002252.2	Antisense;Sense_No_Exonic
NONBTAT002253.2	NONBTAG001594.2	4.16312	2.33329	-0.8353	0.000970066	0.00206911	http://www.noncode.org/show_rna.php?id=NONBTAT002253.2	Antisense;Sense_No_Exonic
NONBTAT002255.2	NONBTAG001596.2	1.14619	0.482527	-1.24816	0.000288713	0.000662999	http://www.noncode.org/show_rna.php?id=NONBTAT002255.2	Antisense;Sense_No_Exonic
NONBTAT002257.2	NONBTAG001597.2	1.33085	0.63123	-1.07611	0.026413	0.0429232	http://www.noncode.org/show_rna.php?id=NONBTAT002257.2	Antisense;Sense_No_Exonic
NONBTAT002259.2	NONBTAG001598.2	0.345729	0.2703	-0.35508	0.531918	0.601449	http://www.noncode.org/show_rna.php?id=NONBTAT002259.2	Antisense;Sense_No_Exonic
NONBTAT002260.2	NONBTAG001599.2	1.12856	0.705323	-0.678127	0.0265963	0.0431776	http://www.noncode.org/show_rna.php?id=NONBTAT002260.2	Antisense;Sense_No_Exonic
NONBTAT002261.2	NONBTAG001600.2	0.668225	0.744954	0.156817	0.743055	0.792042	http://www.noncode.org/show_rna.php?id=NONBTAT002261.2	Antisense;Sense_No_Exonic
NONBTAT002262.2	NONBTAG001601.2	0.87754	0.260605	-1.7516	2.2939e-05	5.97901e-05	http://www.noncode.org/show_rna.php?id=NONBTAT002262.2	Antisense;Sense_No_Exonic
NONBTAT002263.2	NONBTAG001602.2	1.17471	0.267871	-2.13269	0.000106762	0.000258488	http://www.noncode.org/show_rna.php?id=NONBTAT002263.2	Antisense;Sense_No_Exonic
NONBTAT002264.2	NONBTAG001603.2	0.389905	0.335886	-0.215151	0.656848	0.716079	http://www.noncode.org/show_rna.php?id=NONBTAT002264.2	Antisense;Sense_No_Exonic
NONBTAT002265.2	NONBTAG001604.2	0.628564	0.443029	-0.504659	0.279045	0.349074	http://www.noncode.org/show_rna.php?id=NONBTAT002265.2	Antisense;Sense_No_Exonic
NONBTAT002266.2	NONBTAG001605.2	0.678832	0.33539	-1.01721	0.0378074	0.0594898	http://www.noncode.org/show_rna.php?id=NONBTAT002266.2	Antisense;Sense_No_Exonic
NONBTAT002267.2	NONBTAG001606.2	0.430512	0.168293	-1.35508	0.0486796	0.074762	http://www.noncode.org/show_rna.php?id=NONBTAT002267.2	Antisense;Sense_No_Exonic
NONBTAT002268.2	NONBTAG001607.2	0.0983492	0.291549	1.56775	0.0493802	0.0756944	http://www.noncode.org/show_rna.php?id=NONBTAT002268.2	Antisense;Sense_No_Exonic
NONBTAT002269.2	NONBTAG001608.2	0.364051	0.221374	-0.717655	0.350061	0.424335	http://www.noncode.org/show_rna.php?id=NONBTAT002269.2	Antisense;Sense_No_Exonic
NONBTAT002272.2	NONBTAG001609.2	0.357462	0.232894	-0.618116	0.471076	0.54433	http://www.noncode.org/show_rna.php?id=NONBTAT002272.2	Antisense;Sense_No_Exonic
NONBTAT002273.2	NONBTAG001610.2	2.22254	1.23887	-0.843185	0.00053261	0.00118236	http://www.noncode.org/show_rna.php?id=NONBTAT002273.2	Antisense;Sense_No_Exonic
NONBTAT002274.2	NONBTAG001611.2	2.74047	2.99173	0.126557	0.468584	0.542234	http://www.noncode.org/show_rna.php?id=NONBTAT002274.2	Antisense;Sense_No_Exonic
NONBTAT002275.2	NONBTAG001612.2	3.72052	2.06444	-0.849754	5.60462e-05	0.000140282	http://www.noncode.org/show_rna.php?id=NONBTAT002275.2	Antisense;Sense_No_Exonic
NONBTAT002276.2	NONBTAG001613.2	3.7185	2.26815	-0.713205	3.03024e-12	1.30787e-11	http://www.noncode.org/show_rna.php?id=NONBTAT002276.2	Antisense;Sense_No_Exonic
NONBTAT002277.2	NONBTAG001614.2	4.04815	2.04892	-0.982399	3.13046e-27	2.87112e-26	http://www.noncode.org/show_rna.php?id=NONBTAT002277.2	Antisense;Sense_No_Exonic
NONBTAT002280.2	NONBTAG001616.2	2.46576	1.85982	-0.406869	0.170615	0.227573	http://www.noncode.org/show_rna.php?id=NONBTAT002280.2	Antisense;Sense_No_Exonic
NONBTAT002281.2	NONBTAG001617.2	0.116107	0.105904	-0.132698	0.875954	0.901695	http://www.noncode.org/show_rna.php?id=NONBTAT002281.2	Antisense;Sense_No_Exonic
NONBTAT002282.2	NONBTAG001618.2	2.80959	3.55334	0.338816	0.050614	0.0774391	http://www.noncode.org/show_rna.php?id=NONBTAT002282.2	Antisense;Sense_No_Exonic
NONBTAT002287.2	NONBTAG001623.2	4.47267	3.95497	-0.17747	0.0135009	0.0233331	http://www.noncode.org/show_rna.php?id=NONBTAT002287.2	Antisense;Sense_No_Exonic
NONBTAT002288.2	NONBTAG001623.2	4.44649	3.89634	-0.190547	0.00829659	0.0149742	http://www.noncode.org/show_rna.php?id=NONBTAT002288.2	Antisense;Sense_No_Exonic
NONBTAT002290.2	NONBTAG001624.2	0.765571	0.36119	-1.08378	0.000620186	0.00136209	http://www.noncode.org/show_rna.php?id=NONBTAT002290.2	Antisense;Sense_No_Exonic
NONBTAT002292.2	NONBTAG001625.2	0.401908	0.249283	-0.689081	0.127535	0.176376	http://www.noncode.org/show_rna.php?id=NONBTAT002292.2	Antisense;Sense_No_Exonic
NONBTAT002296.2	NONBTAG001627.2	0.119046	0.0217171	-2.45462	0.0144328	0.0247807	http://www.noncode.org/show_rna.php?id=NONBTAT002296.2	Antisense;Sense_No_Exonic
NONBTAT002299.2	NONBTAG001628.2	0.164753	0.37569	1.18924	0.0846435	0.122531	http://www.noncode.org/show_rna.php?id=NONBTAT002299.2	Antisense;Sense_No_Exonic
NONBTAT002300.2	NONBTAG001629.2	1.23018	2.29296	0.898342	0.0128349	0.0222881	http://www.noncode.org/show_rna.php?id=NONBTAT002300.2	Antisense;Sense_No_Exonic
NONBTAT002301.2	NONBTAG001630.2	0.287451	0.262193	-0.132687	0.751162	0.799266	http://www.noncode.org/show_rna.php?id=NONBTAT002301.2	Antisense;Sense_No_Exonic
NONBTAT002302.2	NONBTAG001631.2	0.587468	0.33843	-0.795653	0.133475	0.183578	http://www.noncode.org/show_rna.php?id=NONBTAT002302.2	Antisense;Sense_No_Exonic
NONBTAT002303.2	NONBTAG001632.2	1.5211	1.07415	-0.50192	0.200275	0.261911	http://www.noncode.org/show_rna.php?id=NONBTAT002303.2	Antisense;Sense_No_Exonic
NONBTAT002304.2	NONBTAG001633.2	3.93343	3.12531	-0.331789	0.000375256	0.000849371	http://www.noncode.org/show_rna.php?id=NONBTAT002304.2	Antisense;Sense_No_Exonic
NONBTAT002305.2	NONBTAG001634.2	3.17533	3.61578	0.1874	0.226505	0.291546	http://www.noncode.org/show_rna.php?id=NONBTAT002305.2	Antisense;Sense_No_Exonic
NONBTAT002306.2	NONBTAG001635.2	2.57508	2.5939	0.0105056	0.958515	0.967001	http://www.noncode.org/show_rna.php?id=NONBTAT002306.2	Antisense;Sense_No_Exonic
NONBTAT002307.2	NONBTAG001636.2	7.3646	5.61344	-0.391722	0.00013478	0.000321968	http://www.noncode.org/show_rna.php?id=NONBTAT002307.2	Antisense;Sense_No_Exonic
NONBTAT002308.2	NONBTAG001637.2	5.34	3.3769	-0.66114	5.55796e-09	1.9637e-08	http://www.noncode.org/show_rna.php?id=NONBTAT002308.2	Antisense;Sense_No_Exonic
NONBTAT002311.2	NONBTAG001638.2	0.825092	0.599521	-0.460745	0.101603	0.14392	http://www.noncode.org/show_rna.php?id=NONBTAT002311.2	Antisense;Sense_No_Exonic
NONBTAT002312.2	NONBTAG001639.2	0.819623	2.04153	1.31662	2.90388e-05	7.49265e-05	http://www.noncode.org/show_rna.php?id=NONBTAT002312.2	Antisense;Sense_No_Exonic
NONBTAT002315.2	NONBTAG001640.2	14.1143	10.1606	-0.474172	4.56601e-27	4.16606e-26	http://www.noncode.org/show_rna.php?id=NONBTAT002315.2	Antisense;Sense_No_Exonic
NONBTAT002317.2	NONBTAG001640.2	4.27991	2.94423	-0.53969	0.000970796	0.00207044	http://www.noncode.org/show_rna.php?id=NONBTAT002317.2	Antisense;Sense_No_Exonic
NONBTAT002318.2	NONBTAG001642.2	1.86635	1.06397	-0.810762	0.004779	0.00905578	http://www.noncode.org/show_rna.php?id=NONBTAT002318.2	Antisense;Sense_No_Exonic
NONBTAT002319.2	NONBTAG001641.2	1.91585	1.09219	-0.810761	0.004779	0.00905578	http://www.noncode.org/show_rna.php?id=NONBTAT002319.2	Antisense;Sense_No_Exonic
NONBTAT002329.2	NONBTAG001645.2	2.06318	1.6937	-0.284691	0.173798	0.230955	http://www.noncode.org/show_rna.php?id=NONBTAT002329.2	Antisense;Sense_No_Exonic
NONBTAT002331.2	NONBTAG001646.2	0.3397	0.137711	-1.30262	0.129585	0.178724	http://www.noncode.org/show_rna.php?id=NONBTAT002331.2	Antisense;Sense_No_Exonic
NONBTAT002332.2	NONBTAG001647.2	0.119635	0.218245	0.867309	0.424383	0.498898	http://www.noncode.org/show_rna.php?id=NONBTAT002332.2	Antisense;Sense_No_Exonic
NONBTAT002335.2	NONBTAG001648.2	0.976178	0.586362	-0.735353	0.0382915	0.0601331	http://www.noncode.org/show_rna.php?id=NONBTAT002335.2	Antisense;Sense_No_Exonic
NONBTAT002336.2	NONBTAG001649.2	1.97835	1.20984	-0.709481	0.00318347	0.0062273	http://www.noncode.org/show_rna.php?id=NONBTAT002336.2	Antisense;Sense_No_Exonic
NONBTAT002337.2	NONBTAG001650.2	0.282139	0.34313	0.282349	0.738999	0.78835	http://www.noncode.org/show_rna.php?id=NONBTAT002337.2	Antisense;Sense_No_Exonic
NONBTAT002338.2	NONBTAG001651.2	1.78947	1.24049	-0.528622	0.0363249	0.0573105	http://www.noncode.org/show_rna.php?id=NONBTAT002338.2	Antisense;Sense_No_Exonic
NONBTAT002340.2	NONBTAG001652.2	0.9336	0.976794	0.0652498	0.854079	0.886485	http://www.noncode.org/show_rna.php?id=NONBTAT002340.2	Antisense;Sense_No_Exonic
NONBTAT002341.2	NONBTAG001653.2	1.06712	0.929106	-0.199807	0.430358	0.505109	http://www.noncode.org/show_rna.php?id=NONBTAT002341.2	Antisense;Sense_No_Exonic
NONBTAT002343.2	NONBTAG001654.2	0.875025	0.225115	-1.95866	1.38224e-05	3.68613e-05	http://www.noncode.org/show_rna.php?id=NONBTAT002343.2	Antisense;Sense_No_Exonic
NONBTAT002344.2	NONBTAG001655.2	0.989963	0.180595	-2.45462	6.9513e-05	0.000171623	http://www.noncode.org/show_rna.php?id=NONBTAT002344.2	Antisense;Sense_No_Exonic
NONBTAT002346.2	NONBTAG001656.2	0.444184	0.435165	-0.0295949	0.93284	0.946164	http://www.noncode.org/show_rna.php?id=NONBTAT002346.2	Antisense;Sense_No_Exonic
NONBTAT002351.2	NONBTAG001661.2	1.80893	1.69923	-0.0902554	0.71235	0.763974	http://www.noncode.org/show_rna.php?id=NONBTAT002351.2	Antisense;Sense_No_Exonic
NONBTAT002352.2	NONBTAG001662.2	2.29149	1.25408	-0.869657	0.000803132	0.00173234	http://www.noncode.org/show_rna.php?id=NONBTAT002352.2	Antisense;Sense_No_Exonic
NONBTAT002353.2	NONBTAG001663.2	2.53748	1.53761	-0.722707	0.000131026	0.00031419	http://www.noncode.org/show_rna.php?id=NONBTAT002353.2	Antisense;Sense_No_Exonic
NONBTAT002354.2	NONBTAG001664.2	1.72177	0.864424	-0.994081	9.07226e-11	3.59936e-10	http://www.noncode.org/show_rna.php?id=NONBTAT002354.2	Antisense;Sense_No_Exonic
NONBTAT002356.2	NONBTAG001665.2	1.50847	0.985225	-0.614561	0.012718	0.0220985	http://www.noncode.org/show_rna.php?id=NONBTAT002356.2	Antisense;Sense_No_Exonic
NONBTAT002358.2	NONBTAG001666.2	0.301395	0.21382	-0.495259	0.499401	0.572162	http://www.noncode.org/show_rna.php?id=NONBTAT002358.2	Antisense;Sense_No_Exonic
NONBTAT002360.2	NONBTAG001667.2	0.884501	0.657376	-0.428145	0.143257	0.194969	http://www.noncode.org/show_rna.php?id=NONBTAT002360.2	Antisense;Sense_No_Exonic
NONBTAT002361.2	NONBTAG001668.2	3.27251	3.54289	0.114529	0.548791	0.616758	http://www.noncode.org/show_rna.php?id=NONBTAT002361.2	Antisense;Sense_No_Exonic
NONBTAT002362.2	NONBTAG001669.2	0.691927	0.304682	-1.18332	0.00976764	0.0174283	http://www.noncode.org/show_rna.php?id=NONBTAT002362.2	Antisense;Sense_No_Exonic
NONBTAT002363.2	NONBTAG001670.2	4.47619	2.71805	-0.719699	2.07161e-09	7.54156e-09	http://www.noncode.org/show_rna.php?id=NONBTAT002363.2	Antisense;Sense_No_Exonic
NONBTAT002364.2	NONBTAG001671.2	0.959658	0.21008	-2.19158	0.000201552	0.000471846	http://www.noncode.org/show_rna.php?id=NONBTAT002364.2	Antisense;Sense_No_Exonic
NONBTAT002368.2	NONBTAG001672.2	0.757986	0.353373	-1.10098	0.00229479	0.00461251	http://www.noncode.org/show_rna.php?id=NONBTAT002368.2	Antisense;Sense_No_Exonic
NONBTAT002376.2	NONBTAG001679.2	1.3062	0.683083	-0.935243	0.000560847	0.0012415	http://www.noncode.org/show_rna.php?id=NONBTAT002376.2	Antisense;Sense_No_Exonic
NONBTAT002377.2	NONBTAG001680.2	1.4253	0.681998	-1.06343	0.000545986	0.00121048	http://www.noncode.org/show_rna.php?id=NONBTAT002377.2	Antisense;Sense_No_Exonic
NONBTAT002380.2	NONBTAG001683.2	1.96643	1.35692	-0.535243	0.00871129	0.0156764	http://www.noncode.org/show_rna.php?id=NONBTAT002380.2	Antisense;Sense_No_Exonic
NONBTAT002381.2	NONBTAG001684.2	1.6223	1.28674	-0.33432	0.283171	0.353697	http://www.noncode.org/show_rna.php?id=NONBTAT002381.2	Antisense;Sense_No_Exonic
NONBTAT002383.2	NONBTAG001685.2	1.20201	0.954268	-0.332982	0.246638	0.313202	http://www.noncode.org/show_rna.php?id=NONBTAT002383.2	Antisense;Sense_No_Exonic
NONBTAT002384.2	NONBTAG001686.2	1.62915	0.513344	-1.66612	3.62837e-06	1.02624e-05	http://www.noncode.org/show_rna.php?id=NONBTAT002384.2	Antisense;Sense_No_Exonic
NONBTAT002387.2	NONBTAG001688.2	0.430512	0.364634	-0.239604	0.664244	0.721025	http://www.noncode.org/show_rna.php?id=NONBTAT002387.2	Antisense;Sense_No_Exonic
NONBTAT002388.2	NONBTAG001689.2	0.612578	0.343847	-0.833127	0.0670613	0.0995982	http://www.noncode.org/show_rna.php?id=NONBTAT002388.2	Antisense;Sense_No_Exonic
NONBTAT002389.2	NONBTAG001690.2	4.02383	2.81004	-0.517979	0.00721718	0.0132211	http://www.noncode.org/show_rna.php?id=NONBTAT002389.2	Antisense;Sense_No_Exonic
NONBTAT002393.2	NONBTAG001691.2	0.168801	0.219955	0.381885	0.611564	0.677937	http://www.noncode.org/show_rna.php?id=NONBTAT002393.2	Antisense;Sense_No_Exonic
NONBTAT002395.2	NONBTAG001692.2	1.73484	1.14932	-0.594022	0.00883657	0.0158833	http://www.noncode.org/show_rna.php?id=NONBTAT002395.2	Antisense;Sense_No_Exonic
NONBTAT002396.2	NONBTAG001692.2	1.40015	0.907833	-0.625083	0.0104443	0.0185516	http://www.noncode.org/show_rna.php?id=NONBTAT002396.2	Antisense;Sense_No_Exonic
NONBTAT002397.2	NONBTAG001693.2	1.89272	1.01648	-0.896879	6.83782e-05	0.000169107	http://www.noncode.org/show_rna.php?id=NONBTAT002397.2	Antisense;Sense_No_Exonic
NONBTAT002398.2	NONBTAG001692.2	1.80089	1.03252	-0.80254	0.000333955	0.000761177	http://www.noncode.org/show_rna.php?id=NONBTAT002398.2	Antisense;Sense_No_Exonic
NONBTAT002399.2	NONBTAG001694.2	0.273922	0.249852	-0.132691	0.875954	0.901695	http://www.noncode.org/show_rna.php?id=NONBTAT002399.2	Antisense;Sense_No_Exonic
NONBTAT002403.2	NONBTAG001696.2	0.67176	0.582096	-0.206689	0.652272	0.71364	http://www.noncode.org/show_rna.php?id=NONBTAT002403.2	Antisense;Sense_No_Exonic
NONBTAT002404.2	NONBTAG001697.2	1.39578	0.685535	-1.02577	3.18494e-06	9.05348e-06	http://www.noncode.org/show_rna.php?id=NONBTAT002404.2	Antisense;Sense_No_Exonic
NONBTAT002405.2	NONBTAG001697.2	5.76263	4.5275	-0.348013	7.83078e-05	0.00019241	http://www.noncode.org/show_rna.php?id=NONBTAT002405.2	Antisense;Sense_No_Exonic
NONBTAT002408.2	NONBTAG001698.2	0.541708	0.247054	-1.13269	0.0111143	0.0196567	http://www.noncode.org/show_rna.php?id=NONBTAT002408.2	Antisense;Sense_No_Exonic
NONBTAT002409.2	NONBTAG001699.2	0.761726	0.329112	-1.21069	0.00253511	0.00505342	http://www.noncode.org/show_rna.php?id=NONBTAT002409.2	Antisense;Sense_No_Exonic
NONBTAT002410.2	NONBTAG001699.2	0.874125	0.398658	-1.13269	0.000492972	0.00109974	http://www.noncode.org/show_rna.php?id=NONBTAT002410.2	Antisense;Sense_No_Exonic
NONBTAT002411.2	NONBTAG001699.2	0.783163	0.311382	-1.33063	0.000992534	0.00211432	http://www.noncode.org/show_rna.php?id=NONBTAT002411.2	Antisense;Sense_No_Exonic
NONBTAT002412.2	NONBTAG001699.2	0.740406	0.306975	-1.2702	0.00352716	0.00684664	http://www.noncode.org/show_rna.php?id=NONBTAT002412.2	Antisense;Sense_No_Exonic
NONBTAT002413.2	NONBTAG001700.2	0.739511	0.381256	-0.955812	0.0535227	0.0812485	http://www.noncode.org/show_rna.php?id=NONBTAT002413.2	Antisense;Exonic
NONBTAT002415.2	NONBTAG001702.2	0.267431	0.0975726	-1.45462	0.232821	0.297851	http://www.noncode.org/show_rna.php?id=NONBTAT002415.2	Antisense;Sense_No_Exonic
NONBTAT002416.2	NONBTAG001703.2	0	0.176467	Inf	0.0214042	0.035472	http://www.noncode.org/show_rna.php?id=NONBTAT002416.2	Antisense;Sense_No_Exonic
NONBTAT002422.2	NONBTAG001708.2	0.192368	0.350929	0.86731	0.237842	0.303505	http://www.noncode.org/show_rna.php?id=NONBTAT002422.2	Antisense;Sense_No_Exonic
NONBTAT002423.2	NONBTAG001709.2	1.19568	0.899282	-0.410986	0.147547	0.200145	http://www.noncode.org/show_rna.php?id=NONBTAT002423.2	Antisense;Sense_No_Exonic
NONBTAT002428.2	NONBTAG001713.2	0.425142	0.105759	-2.00716	0.0223924	0.0369555	http://www.noncode.org/show_rna.php?id=NONBTAT002428.2	Antisense;Sense_No_Exonic
NONBTAT002435.2	NONBTAG001715.2	0.0938509	0.0856042	-0.132689	0.887152	0.909924	http://www.noncode.org/show_rna.php?id=NONBTAT002435.2	Antisense;Sense_No_Exonic
NONBTAT002436.2	NONBTAG001716.2	3.87169	2.74254	-0.497451	0.00169415	0.00347373	http://www.noncode.org/show_rna.php?id=NONBTAT002436.2	Antisense;Sense_No_Exonic
NONBTAT002437.2	NONBTAG001716.2	3.69438	2.36575	-0.643035	8.0874e-07	2.43092e-06	http://www.noncode.org/show_rna.php?id=NONBTAT002437.2	Antisense;Sense_No_Exonic
NONBTAT002438.2	NONBTAG001717.2	0.666307	0.303879	-1.13269	0.0659105	0.0980348	http://www.noncode.org/show_rna.php?id=NONBTAT002438.2	Antisense;Sense_No_Exonic
NONBTAT002439.2	NONBTAG001718.2	1.26619	1.30557	0.0441859	0.885507	0.909924	http://www.noncode.org/show_rna.php?id=NONBTAT002439.2	Antisense;Sense_No_Exonic
NONBTAT002440.2	NONBTAG001719.2	1.05901	0.8362	-0.340796	0.187172	0.246856	http://www.noncode.org/show_rna.php?id=NONBTAT002440.2	Antisense;Sense_No_Exonic
NONBTAT002442.2	NONBTAG001720.2	0.224589	0.0768202	-1.54773	0.106425	0.149896	http://www.noncode.org/show_rna.php?id=NONBTAT002442.2	Antisense;Sense_No_Exonic
NONBTAT002443.2	NONBTAG001721.2	0.880068	0.590247	-0.576296	0.128551	0.177645	http://www.noncode.org/show_rna.php?id=NONBTAT002443.2	Antisense;Sense_No_Exonic
NONBTAT002444.2	NONBTAG001722.2	1.76452	0.989154	-0.835009	0.000387723	0.000875705	http://www.noncode.org/show_rna.php?id=NONBTAT002444.2	Antisense;Exonic
NONBTAT002445.2	NONBTAG001723.2	0.864494	0.358423	-1.27019	0.000156263	0.000370688	http://www.noncode.org/show_rna.php?id=NONBTAT002445.2	Antisense;Sense_No_Exonic
NONBTAT002446.2	NONBTAG001724.2	0.174391	0.70444	2.01415	0.00021809	0.000509033	http://www.noncode.org/show_rna.php?id=NONBTAT002446.2	Antisense;Sense_No_Exonic
NONBTAT002447.2	NONBTAG001725.2	0.289374	0.215956	-0.422198	0.516855	0.589029	http://www.noncode.org/show_rna.php?id=NONBTAT002447.2	Antisense;Sense_No_Exonic
NONBTAT002448.2	NONBTAG001726.2	0.690954	0.770292	0.156816	0.743055	0.792042	http://www.noncode.org/show_rna.php?id=NONBTAT002448.2	Antisense;Sense_No_Exonic
NONBTAT002449.2	NONBTAG001727.2	0.377024	0.389747	0.0478816	0.935306	0.947991	http://www.noncode.org/show_rna.php?id=NONBTAT002449.2	Antisense;Sense_No_Exonic
NONBTAT002450.2	NONBTAG001728.2	0.508899	0.382267	-0.412799	0.428659	0.503313	http://www.noncode.org/show_rna.php?id=NONBTAT002450.2	Antisense;Sense_No_Exonic
NONBTAT002452.2	NONBTAG001729.2	1.36143	1.22547	-0.151788	0.516174	0.588622	http://www.noncode.org/show_rna.php?id=NONBTAT002452.2	Antisense;Sense_No_Exonic
NONBTAT002455.2	NONBTAG001730.2	5.18119	2.80118	-0.887249	2.38402e-10	9.21624e-10	http://www.noncode.org/show_rna.php?id=NONBTAT002455.2	Antisense;Sense_No_Exonic
NONBTAT002456.2	NONBTAG001731.2	2.30203	1.33155	-0.7898	0.00177816	0.00363293	http://www.noncode.org/show_rna.php?id=NONBTAT002456.2	Antisense;Sense_No_Exonic
NONBTAT002457.2	NONBTAG001732.2	2.34862	1.27978	-0.875917	0.000939798	0.00200726	http://www.noncode.org/show_rna.php?id=NONBTAT002457.2	Antisense;Sense_No_Exonic
NONBTAT002471.2	NONBTAG001744.2	0.713032	0.470963	-0.598353	0.146958	0.19939	http://www.noncode.org/show_rna.php?id=NONBTAT002471.2	Antisense;Sense_No_Exonic
NONBTAT002472.2	NONBTAG001745.2	7.17744	6.93439	-0.0497004	0.664634	0.721422	http://www.noncode.org/show_rna.php?id=NONBTAT002472.2	Antisense;Sense_No_Exonic
NONBTAT002474.2	NONBTAG001746.2	5.76881	4.4956	-0.35976	0.0149248	0.0255172	http://www.noncode.org/show_rna.php?id=NONBTAT002474.2	Antisense;Sense_No_Exonic
NONBTAT002475.2	NONBTAG001746.2	5.53516	4.43171	-0.320762	0.0410858	0.0641783	http://www.noncode.org/show_rna.php?id=NONBTAT002475.2	Antisense;Sense_No_Exonic
NONBTAT002477.2	NONBTAG001747.2	0.203845	0.016903	-3.59212	0.00201939	0.00409119	http://www.noncode.org/show_rna.php?id=NONBTAT002477.2	Antisense;Sense_No_Exonic
NONBTAT002479.2	NONBTAG001748.2	0.782169	0.475626	-0.717653	0.0400701	0.0626978	http://www.noncode.org/show_rna.php?id=NONBTAT002479.2	Antisense;Sense_No_Exonic
NONBTAT002480.2	NONBTAG001749.2	4.40943	4.66315	0.0807127	0.448314	0.523203	http://www.noncode.org/show_rna.php?id=NONBTAT002480.2	Antisense;Sense_No_Exonic
NONBTAT002481.2	NONBTAG001750.2	0.578298	0.655357	0.180468	0.600038	0.667344	http://www.noncode.org/show_rna.php?id=NONBTAT002481.2	Antisense;Sense_No_Exonic
NONBTAT002483.2	NONBTAG001751.2	1.94958	0.776426	-1.32824	8.46491e-06	2.30729e-05	http://www.noncode.org/show_rna.php?id=NONBTAT002483.2	Antisense;Sense_No_Exonic
NONBTAT002484.2	NONBTAG001752.2	1.3062	0.619541	-1.0761	0.026413	0.0429232	http://www.noncode.org/show_rna.php?id=NONBTAT002484.2	Antisense;Sense_No_Exonic
NONBTAT002485.2	NONBTAG001753.2	0.385658	0.462856	0.263241	0.559021	0.627056	http://www.noncode.org/show_rna.php?id=NONBTAT002485.2	Antisense;Sense_No_Exonic
NONBTAT002487.2	NONBTAG001754.2	0.592493	0.0772043	-2.94005	6.28401e-05	0.000156314	http://www.noncode.org/show_rna.php?id=NONBTAT002487.2	Antisense;Sense_No_Exonic
NONBTAT002488.2	NONBTAG001755.2	1.76337	0.988031	-0.835707	0.00245042	0.00489529	http://www.noncode.org/show_rna.php?id=NONBTAT002488.2	Antisense;Sense_No_Exonic
NONBTAT002490.2	NONBTAG001757.2	1.96041	1.61416	-0.280372	0.0682947	0.101297	http://www.noncode.org/show_rna.php?id=NONBTAT002490.2	Antisense;Sense_No_Exonic
NONBTAT002493.2	NONBTAG001759.2	0.185009	0.210941	0.189244	0.869345	0.896987	http://www.noncode.org/show_rna.php?id=NONBTAT002493.2	Antisense;Sense_No_Exonic
NONBTAT002494.2	NONBTAG001760.2	1.16747	0.986006	-0.243717	0.541295	0.609981	http://www.noncode.org/show_rna.php?id=NONBTAT002494.2	Antisense;Sense_No_Exonic
NONBTAT002501.2	NONBTAG001762.2	0.709203	0.140627	-2.33433	0.000216685	0.000505949	http://www.noncode.org/show_rna.php?id=NONBTAT002501.2	Antisense;Sense_No_Exonic
NONBTAT002502.2	NONBTAG001763.2	6.5141	5.86601	-0.151186	0.353576	0.427598	http://www.noncode.org/show_rna.php?id=NONBTAT002502.2	Antisense;Sense_No_Exonic
NONBTAT002503.2	NONBTAG001764.2	10.5951	11.0866	0.0654198	0.32405	0.397338	http://www.noncode.org/show_rna.php?id=NONBTAT002503.2	Antisense;Sense_No_Exonic
NONBTAT002504.2	NONBTAG001765.2	11.2493	10.9228	-0.0424925	0.707532	0.759308	http://www.noncode.org/show_rna.php?id=NONBTAT002504.2	Antisense;Sense_No_Exonic
NONBTAT002505.2	NONBTAG001766.2	0.168946	0.277381	0.715307	0.39382	0.467999	http://www.noncode.org/show_rna.php?id=NONBTAT002505.2	Antisense;Sense_No_Exonic
NONBTAT002506.2	NONBTAG001767.2	0.509418	0.589755	0.211266	0.584981	0.652695	http://www.noncode.org/show_rna.php?id=NONBTAT002506.2	Antisense;Sense_No_Exonic
NONBTAT002507.2	NONBTAG001768.2	1.00861	0.845393	-0.254674	0.456299	0.529782	http://www.noncode.org/show_rna.php?id=NONBTAT002507.2	Antisense;Sense_No_Exonic
NONBTAT002510.2	NONBTAG001770.2	0.322445	1.21846	1.91793	7.65155e-07	2.30419e-06	http://www.noncode.org/show_rna.php?id=NONBTAT002510.2	Antisense;Sense_No_Exonic
NONBTAT002511.2	NONBTAG001771.2	5.91714	3.58461	-0.723084	1.58185e-10	6.17343e-10	http://www.noncode.org/show_rna.php?id=NONBTAT002511.2	Antisense;Sense_No_Exonic
NONBTAT002512.2	NONBTAG001772.2	6.79899	3.24407	-1.06752	3.40082e-25	2.91772e-24	http://www.noncode.org/show_rna.php?id=NONBTAT002512.2	Antisense;Sense_No_Exonic
NONBTAT002513.2	NONBTAG001773.2	6.48851	3.11094	-1.06054	8.59837e-22	6.62832e-21	http://www.noncode.org/show_rna.php?id=NONBTAT002513.2	Antisense;Sense_No_Exonic
NONBTAT002517.2	NONBTAG001774.2	1.97899	0.975726	-1.02022	0.00945638	0.0169208	http://www.noncode.org/show_rna.php?id=NONBTAT002517.2	Antisense;Sense_No_Exonic
NONBTAT002518.2	NONBTAG001775.2	16.1572	12.9088	-0.323822	8.93953e-11	3.5474e-10	http://www.noncode.org/show_rna.php?id=NONBTAT002518.2	Antisense;Exonic
NONBTAT002519.2	NONBTAG001775.2	15.0171	13.9466	-0.106693	0.338891	0.412648	http://www.noncode.org/show_rna.php?id=NONBTAT002519.2	Antisense;Exonic
NONBTAT002520.2	NONBTAG001776.2	1.52789	0.601798	-1.34419	0.000418746	0.000941975	http://www.noncode.org/show_rna.php?id=NONBTAT002520.2	Antisense;Sense_No_Exonic
NONBTAT002521.2	NONBTAG001777.2	0.911075	0.134035	-2.76496	2.03232e-06	5.88707e-06	http://www.noncode.org/show_rna.php?id=NONBTAT002521.2	Antisense;Sense_No_Exonic
NONBTAT002523.2	NONBTAG001779.2	0.234602	0.675749	1.52627	1.8049e-05	4.75698e-05	http://www.noncode.org/show_rna.php?id=NONBTAT002523.2	Antisense;Sense_No_Exonic
NONBTAT002524.2	NONBTAG001780.2	0.438662	0.0727485	-2.59212	0.000124022	0.000297873	http://www.noncode.org/show_rna.php?id=NONBTAT002524.2	Antisense;Sense_No_Exonic
NONBTAT002525.2	NONBTAG001781.2	3.18735	2.12662	-0.583795	7.52628e-10	2.82093e-09	http://www.noncode.org/show_rna.php?id=NONBTAT002525.2	Antisense;Exonic
NONBTAT002526.2	NONBTAG001782.2	0.229278	0.209131	-0.132691	0.838974	0.873833	http://www.noncode.org/show_rna.php?id=NONBTAT002526.2	Antisense;Sense_No_Exonic
NONBTAT002528.2	NONBTAG001783.2	0.679224	0.714855	0.0737632	0.856697	0.88808	http://www.noncode.org/show_rna.php?id=NONBTAT002528.2	Antisense;Sense_No_Exonic
NONBTAT002529.2	NONBTAG001784.2	0.269287	0	#NAME?	0.000277544	0.000638477	http://www.noncode.org/show_rna.php?id=NONBTAT002529.2	Antisense;Sense_No_Exonic
NONBTAT002533.2	NONBTAG001787.2	0.930965	1.10911	0.252604	0.360451	0.43495	http://www.noncode.org/show_rna.php?id=NONBTAT002533.2	Antisense;Sense_No_Exonic
NONBTAT002534.2	NONBTAG001788.2	1.83837	2.03394	0.14585	0.439787	0.514484	http://www.noncode.org/show_rna.php?id=NONBTAT002534.2	Antisense;Sense_No_Exonic
NONBTAT002535.2	NONBTAG001789.2	1.69284	1.54409	-0.132689	0.705422	0.757343	http://www.noncode.org/show_rna.php?id=NONBTAT002535.2	Antisense;Sense_No_Exonic
NONBTAT002536.2	NONBTAG001790.2	1.8294	2.18569	0.256718	0.11064	0.155234	http://www.noncode.org/show_rna.php?id=NONBTAT002536.2	Antisense;Sense_No_Exonic
NONBTAT002537.2	NONBTAG001790.2	1.9391	2.55874	0.400046	0.00875583	0.0157514	http://www.noncode.org/show_rna.php?id=NONBTAT002537.2	Antisense;Sense_No_Exonic
NONBTAT002538.2	NONBTAG001791.2	2.5942	1.89902	-0.450035	0.00888616	0.0159677	http://www.noncode.org/show_rna.php?id=NONBTAT002538.2	Antisense;Sense_No_Exonic
NONBTAT002539.2	NONBTAG001792.2	1.21205	0.393085	-1.62454	3.98882e-05	0.000101281	http://www.noncode.org/show_rna.php?id=NONBTAT002539.2	Antisense;Sense_No_Exonic
NONBTAT002542.2	NONBTAG001794.2	3.07884	1.62939	-0.918055	1.69539e-11	7.01371e-11	http://www.noncode.org/show_rna.php?id=NONBTAT002542.2	Antisense;Sense_No_Exonic
NONBTAT002548.2	NONBTAG001797.2	1.95215	1.35539	-0.526356	0.000631994	0.00138635	http://www.noncode.org/show_rna.php?id=NONBTAT002548.2	Antisense;Sense_No_Exonic
NONBTAT002549.2	NONBTAG001798.2	3.95374	2.69438	-0.553265	4.59897e-05	0.000116119	http://www.noncode.org/show_rna.php?id=NONBTAT002549.2	Antisense;Sense_No_Exonic
NONBTAT002550.2	NONBTAG001799.2	3.11104	2.27014	-0.454616	0.0111526	0.0196996	http://www.noncode.org/show_rna.php?id=NONBTAT002550.2	Antisense;Sense_No_Exonic
NONBTAT002551.2	NONBTAG001800.2	8.88045	7.62551	-0.219799	0.00325492	0.00635297	http://www.noncode.org/show_rna.php?id=NONBTAT002551.2	Antisense;Exonic
NONBTAT002552.2	NONBTAG001800.2	9.52732	8.78339	-0.117293	0.212682	0.275922	http://www.noncode.org/show_rna.php?id=NONBTAT002552.2	Antisense;Exonic
NONBTAT002555.2	NONBTAG001801.2	0.231367	0.16414	-0.495256	0.499401	0.572162	http://www.noncode.org/show_rna.php?id=NONBTAT002555.2	Antisense;Sense_No_Exonic
NONBTAT002556.2	NONBTAG001802.2	4.59551	3.4218	-0.42547	0.000672742	0.00146832	http://www.noncode.org/show_rna.php?id=NONBTAT002556.2	Antisense;Sense_No_Exonic
NONBTAT002557.2	NONBTAG001803.2	2.43414	1.07649	-1.17708	6.02425e-10	2.27074e-09	http://www.noncode.org/show_rna.php?id=NONBTAT002557.2	Antisense;Sense_No_Exonic
NONBTAT002558.2	NONBTAG001804.2	2.50438	1.35903	-0.881876	0.000751014	0.00162583	http://www.noncode.org/show_rna.php?id=NONBTAT002558.2	Antisense;Sense_No_Exonic
NONBTAT002561.2	NONBTAG001806.2	2.00976	1.1281	-0.833128	0.00360548	0.00698804	http://www.noncode.org/show_rna.php?id=NONBTAT002561.2	Antisense;Sense_No_Exonic
NONBTAT002562.2	NONBTAG001807.2	1.31715	1.10584	-0.252277	0.255342	0.323071	http://www.noncode.org/show_rna.php?id=NONBTAT002562.2	Antisense;Sense_No_Exonic
NONBTAT002563.2	NONBTAG001808.2	0.560277	0.273774	-1.03315	0.0228671	0.0376725	http://www.noncode.org/show_rna.php?id=NONBTAT002563.2	Antisense;Sense_No_Exonic
NONBTAT002564.2	NONBTAG001809.2	1.76667	1.29876	-0.443898	0.091752	0.131725	http://www.noncode.org/show_rna.php?id=NONBTAT002564.2	Antisense;Sense_No_Exonic
NONBTAT002575.2	NONBTAG001817.2	1.08807	0.230805	-2.23702	6.53617e-07	1.98285e-06	http://www.noncode.org/show_rna.php?id=NONBTAT002575.2	Antisense;Sense_No_Exonic
NONBTAT002576.2	NONBTAG001818.2	4.04902	2.6717	-0.599815	0.00128392	0.00267829	http://www.noncode.org/show_rna.php?id=NONBTAT002576.2	Antisense;Sense_No_Exonic
NONBTAT002577.2	NONBTAG001819.2	1.31568	0.986722	-0.415093	0.194233	0.255174	http://www.noncode.org/show_rna.php?id=NONBTAT002577.2	Antisense;Sense_No_Exonic
NONBTAT002578.2	NONBTAG001820.2	2.79672	1.08041	-1.37216	5.75236e-07	1.75324e-06	http://www.noncode.org/show_rna.php?id=NONBTAT002578.2	Antisense;Sense_No_Exonic
NONBTAT002579.2	NONBTAG001821.2	2.96989	2.18356	-0.443727	0.00810484	0.0146577	http://www.noncode.org/show_rna.php?id=NONBTAT002579.2	Antisense;Sense_No_Exonic
NONBTAT002580.2	NONBTAG001822.2	2.89525	1.69769	-0.770115	0.000825828	0.00177841	http://www.noncode.org/show_rna.php?id=NONBTAT002580.2	Antisense;Sense_No_Exonic
NONBTAT002581.2	NONBTAG001823.2	4.30597	2.43871	-0.82022	1.00838e-05	2.72772e-05	http://www.noncode.org/show_rna.php?id=NONBTAT002581.2	Antisense;Sense_No_Exonic
NONBTAT002582.2	NONBTAG001824.2	0.61386	0.301495	-1.02578	0.127268	0.176079	http://www.noncode.org/show_rna.php?id=NONBTAT002582.2	Antisense;Sense_No_Exonic
NONBTAT002583.2	NONBTAG001825.2	0.661264	0.764001	0.208348	0.68809	0.741565	http://www.noncode.org/show_rna.php?id=NONBTAT002583.2	Antisense;Sense_No_Exonic
NONBTAT002584.2	NONBTAG001826.2	0.183505	0.111587	-0.71765	0.450062	0.523947	http://www.noncode.org/show_rna.php?id=NONBTAT002584.2	Antisense;Sense_No_Exonic
NONBTAT002585.2	NONBTAG001827.2	0.766981	0.399763	-0.940046	0.0352844	0.0557716	http://www.noncode.org/show_rna.php?id=NONBTAT002585.2	Antisense;Sense_No_Exonic
NONBTAT002586.2	NONBTAG001828.2	1.9023	1.9496	0.0354334	0.870377	0.897835	http://www.noncode.org/show_rna.php?id=NONBTAT002586.2	Antisense;Sense_No_Exonic
NONBTAT002590.2	NONBTAG001830.2	2.87703	2.08778	-0.462611	0.00395473	0.00760958	http://www.noncode.org/show_rna.php?id=NONBTAT002590.2	Antisense;Sense_No_Exonic
NONBTAT002592.2	NONBTAG001831.2	1.23678	1.59814	0.369805	0.342462	0.416598	http://www.noncode.org/show_rna.php?id=NONBTAT002592.2	Antisense;Sense_No_Exonic
NONBTAT002595.2	NONBTAG001833.2	2.65323	2.09628	-0.339918	0.0553553	0.0837526	http://www.noncode.org/show_rna.php?id=NONBTAT002595.2	Antisense;Exonic
NONBTAT002599.2	NONBTAG001836.2	1.23678	0.740315	-0.740378	0.0659849	0.0981284	http://www.noncode.org/show_rna.php?id=NONBTAT002599.2	Antisense;Sense_No_Exonic
NONBTAT002600.2	NONBTAG001837.2	0.91387	0.979112	0.0994849	0.69263	0.74588	http://www.noncode.org/show_rna.php?id=NONBTAT002600.2	Antisense;Sense_No_Exonic
NONBTAT002601.2	NONBTAG001838.2	0.529204	0.213287	-1.31103	0.000624615	0.00137111	http://www.noncode.org/show_rna.php?id=NONBTAT002601.2	Antisense;Sense_No_Exonic
NONBTAT002602.2	NONBTAG001839.2	0.0921271	0.21008	1.18924	0.353616	0.427598	http://www.noncode.org/show_rna.php?id=NONBTAT002602.2	Antisense;Sense_No_Exonic
NONBTAT002603.2	NONBTAG001840.2	3.71513	3.20965	-0.210997	0.0964418	0.137758	http://www.noncode.org/show_rna.php?id=NONBTAT002603.2	Antisense;Sense_No_Exonic
NONBTAT002605.2	NONBTAG001841.2	0.420443	1.00921	1.26324	0.000707277	0.00153878	http://www.noncode.org/show_rna.php?id=NONBTAT002605.2	Antisense;Sense_No_Exonic
NONBTAT002607.2	NONBTAG001842.2	4.34818	2.96495	-0.552404	9.50267e-06	2.57751e-05	http://www.noncode.org/show_rna.php?id=NONBTAT002607.2	Antisense;Sense_No_Exonic
NONBTAT002610.2	NONBTAG001844.2	2.26697	1.3036	-0.798264	0.0184139	0.0309503	http://www.noncode.org/show_rna.php?id=NONBTAT002610.2	Antisense;Sense_No_Exonic
NONBTAT002611.2	NONBTAG001845.2	0.235935	0.39454	0.741782	0.325205	0.398533	http://www.noncode.org/show_rna.php?id=NONBTAT002611.2	Antisense;Sense_No_Exonic
NONBTAT002612.2	NONBTAG001846.2	0.578747	0.659866	0.18924	0.748665	0.797086	http://www.noncode.org/show_rna.php?id=NONBTAT002612.2	Antisense;Sense_No_Exonic
NONBTAT002613.2	NONBTAG001847.2	0.115749	0.263946	1.18924	0.0846435	0.122531	http://www.noncode.org/show_rna.php?id=NONBTAT002613.2	Antisense;Sense_No_Exonic
NONBTAT002614.2	NONBTAG001848.2	0.528143	0.22819	-1.21069	0.0341634	0.0541819	http://www.noncode.org/show_rna.php?id=NONBTAT002614.2	Antisense;Sense_No_Exonic
NONBTAT002617.2	NONBTAG001849.2	0.300377	0.0782807	-1.94005	0.0805769	0.117394	http://www.noncode.org/show_rna.php?id=NONBTAT002617.2	Sense_No_Exonic
NONBTAT002620.2	NONBTAG001851.2	1.39904	1.14849	-0.284699	0.456072	0.529607	http://www.noncode.org/show_rna.php?id=NONBTAT002620.2	Sense_No_Exonic
NONBTAT002621.2	NONBTAG001852.2	1.49966	0.649165	-1.20798	0.000165919	0.000392553	http://www.noncode.org/show_rna.php?id=NONBTAT002621.2	Sense_No_Exonic
NONBTAT002622.2	NONBTAG001853.2	0.560277	0.182516	-1.61812	0.024787	0.0405301	http://www.noncode.org/show_rna.php?id=NONBTAT002622.2	Antisense
NONBTAT002624.2	NONBTAG001855.2	0.109039	0.323239	1.56776	0.0493802	0.0756944	http://www.noncode.org/show_rna.php?id=NONBTAT002624.2	Antisense
NONBTAT002625.2	NONBTAG001856.2	1.47594	4.25219	1.52657	0	0	http://www.noncode.org/show_rna.php?id=NONBTAT002625.2	Sense_No_Exonic
NONBTAT002626.2	NONBTAG001857.2	0.960474	5.137	2.41911	2.22045e-16	1.27563e-15	http://www.noncode.org/show_rna.php?id=NONBTAT002626.2	Sense_No_Exonic
NONBTAT002627.2	NONBTAG001858.2	0	0.471804	Inf	0.000837483	0.00180086	http://www.noncode.org/show_rna.php?id=NONBTAT002627.2	Sense_No_Exonic
NONBTAT002629.2	NONBTAG001859.2	0.0327688	0.0239115	-0.454618	0.643649	0.706061	http://www.noncode.org/show_rna.php?id=NONBTAT002629.2	Sense_No_Exonic
NONBTAT002631.2	NONBTAG001861.2	0.178749	0.014822	-3.59212	7.14749e-06	1.96168e-05	http://www.noncode.org/show_rna.php?id=NONBTAT002631.2	Sense_No_Exonic
NONBTAT002639.2	NONBTAG001866.2	0.0908661	0.0165763	-2.45462	0.0974915	0.138627	http://www.noncode.org/show_rna.php?id=NONBTAT002639.2	Sense_No_Exonic
NONBTAT002641.2	NONBTAG001867.2	3.9351	4.06338	0.04628	0.813758	0.854714	http://www.noncode.org/show_rna.php?id=NONBTAT002641.2	Antisense
NONBTAT002642.2	NONBTAG001868.2	4.4955	2.94722	-0.609127	0.0071037	0.0130244	http://www.noncode.org/show_rna.php?id=NONBTAT002642.2	Antisense
NONBTAT002643.2	NONBTAG001869.2	0.800912	0.398474	-1.00716	0.048787	0.0749001	http://www.noncode.org/show_rna.php?id=NONBTAT002643.2	Antisense;Sense_No_Exonic
NONBTAT002644.2	NONBTAG001870.2	0	0.267871	Inf	0.0111942	0.0196996	http://www.noncode.org/show_rna.php?id=NONBTAT002644.2	Antisense;Sense_No_Exonic
NONBTAT002648.2	NONBTAG001873.2	0.237591	0.0722379	-1.71765	0.138452	0.189256	http://www.noncode.org/show_rna.php?id=NONBTAT002648.2	Antisense;Sense_No_Exonic
NONBTAT002650.2	NONBTAG001875.2	2.68523	2.3453	-0.195273	0.167523	0.224112	http://www.noncode.org/show_rna.php?id=NONBTAT002650.2	Antisense
NONBTAT002651.2	NONBTAG001875.2	2.0208	2.36699	0.228127	0.109057	0.153211	http://www.noncode.org/show_rna.php?id=NONBTAT002651.2	Antisense
NONBTAT002652.2	NONBTAG001876.2	1.11983	1.10102	-0.0244391	0.910921	0.928441	http://www.noncode.org/show_rna.php?id=NONBTAT002652.2	Sense_No_Exonic
NONBTAT002653.2	NONBTAG001877.2	0.579738	0.282025	-1.03958	0.096846	0.138174	http://www.noncode.org/show_rna.php?id=NONBTAT002653.2	Antisense
NONBTAT002654.2	NONBTAG001878.2	0.240907	0.101418	-1.24816	0.0748756	0.110119	http://www.noncode.org/show_rna.php?id=NONBTAT002654.2	Sense_No_Exonic
NONBTAT002656.2	NONBTAG001879.2	0.221721	0.101119	-1.13269	0.150177	0.203224	http://www.noncode.org/show_rna.php?id=NONBTAT002656.2	Antisense
NONBTAT002657.2	NONBTAG001880.2	0.263067	0.0239951	-3.45462	0.00392915	0.00756326	http://www.noncode.org/show_rna.php?id=NONBTAT002657.2	Sense_No_Exonic
NONBTAT002658.2	NONBTAG001879.2	0.185347	0.0939225	-0.980686	0.225133	0.289917	http://www.noncode.org/show_rna.php?id=NONBTAT002658.2	Antisense
NONBTAT002659.2	NONBTAG001879.2	0.237591	0.108357	-1.13269	0.150177	0.203224	http://www.noncode.org/show_rna.php?id=NONBTAT002659.2	Antisense
NONBTAT002660.2	NONBTAG001879.2	0.168946	0.1541	-0.132695	0.875954	0.901695	http://www.noncode.org/show_rna.php?id=NONBTAT002660.2	Antisense
NONBTAT002664.2	NONBTAG001883.2	1.26637	0.30576	-2.05023	2.98038e-05	7.6821e-05	http://www.noncode.org/show_rna.php?id=NONBTAT002664.2	Sense_No_Exonic
NONBTAT002665.2	NONBTAG001884.2	0.95629	0.470154	-1.02431	3.22053e-07	1.00304e-06	http://www.noncode.org/show_rna.php?id=NONBTAT002665.2	Sense_No_Exonic
NONBTAT002666.2	NONBTAG001885.2	0.907687	0.745135	-0.284693	0.456072	0.529607	http://www.noncode.org/show_rna.php?id=NONBTAT002666.2	Sense_No_Exonic
NONBTAT002667.2	NONBTAG001886.2	0.90151	0.670018	-0.428144	0.301462	0.373414	http://www.noncode.org/show_rna.php?id=NONBTAT002667.2	Antisense
NONBTAT002668.2	NONBTAG001886.2	0.81419	0.783905	-0.0546867	0.865775	0.89543	http://www.noncode.org/show_rna.php?id=NONBTAT002668.2	Antisense
NONBTAT002669.2	NONBTAG001887.2	1.0432	0.8362	-0.319096	0.384275	0.458401	http://www.noncode.org/show_rna.php?id=NONBTAT002669.2	Sense_No_Exonic
NONBTAT002670.2	NONBTAG001888.2	1.30542	0.845022	-0.627453	0.0264794	0.0430019	http://www.noncode.org/show_rna.php?id=NONBTAT002670.2	Sense_No_Exonic
NONBTAT002671.2	NONBTAG001889.2	2.21805	1.22998	-0.850657	4.66517e-12	1.99281e-11	http://www.noncode.org/show_rna.php?id=NONBTAT002671.2	Sense_No_Exonic
NONBTAT002672.2	NONBTAG001890.2	4.95305	4.76188	-0.0567859	0.414449	0.489553	http://www.noncode.org/show_rna.php?id=NONBTAT002672.2	Exonic
NONBTAT002673.2	NONBTAG001891.2	0.549558	0.375951	-0.547727	0.0619523	0.092834	http://www.noncode.org/show_rna.php?id=NONBTAT002673.2	Sense_No_Exonic
NONBTAT002674.2	NONBTAG001891.2	0.0829822	0.0756905	-0.13269	0.89962	0.919863	http://www.noncode.org/show_rna.php?id=NONBTAT002674.2	Sense_No_Exonic
NONBTAT002676.2	NONBTAG001892.2	0.417984	0.349485	-0.258217	0.666348	0.721783	http://www.noncode.org/show_rna.php?id=NONBTAT002676.2	Sense_No_Exonic
NONBTAT002680.2	NONBTAG001895.2	0.686575	0.547965	-0.325334	0.537536	0.606543	http://www.noncode.org/show_rna.php?id=NONBTAT002680.2	Sense_No_Exonic
NONBTAT002681.2	NONBTAG001896.2	0.124702	0.0947874	-0.395717	0.653216	0.713668	http://www.noncode.org/show_rna.php?id=NONBTAT002681.2	Antisense;Sense_No_Exonic
NONBTAT002685.2	NONBTAG001898.2	0.183292	0	#NAME?	0.00536082	0.0100327	http://www.noncode.org/show_rna.php?id=NONBTAT002685.2	Sense_No_Exonic
NONBTAT002687.2	NONBTAG001899.2	1.01613	0.887406	-0.195419	0.514322	0.586711	http://www.noncode.org/show_rna.php?id=NONBTAT002687.2	Sense_No_Exonic
NONBTAT002689.2	NONBTAG001900.2	0.637303	0.871954	0.452273	0.238035	0.303628	http://www.noncode.org/show_rna.php?id=NONBTAT002689.2	Sense_No_Exonic
NONBTAT002690.2	NONBTAG001901.2	0.568066	1.84807	1.70189	5.02672e-10	1.90371e-09	http://www.noncode.org/show_rna.php?id=NONBTAT002690.2	Sense_No_Exonic
NONBTAT002691.2	NONBTAG001902.2	0.0847265	0.262757	1.63284	0.0194071	0.0324549	http://www.noncode.org/show_rna.php?id=NONBTAT002691.2	Sense_No_Exonic
NONBTAT002692.2	NONBTAG001903.2	0.0832884	0	#NAME?	0.0112384	0.0196996	http://www.noncode.org/show_rna.php?id=NONBTAT002692.2	Exonic
NONBTAT002693.2	NONBTAG001904.2	0.380413	0.655417	0.784847	0.0604028	0.0906776	http://www.noncode.org/show_rna.php?id=NONBTAT002693.2	Sense_No_Exonic
NONBTAT002694.2	NONBTAG001905.2	0.913148	0.51256	-0.833128	0.0244888	0.0400896	http://www.noncode.org/show_rna.php?id=NONBTAT002694.2	Antisense
NONBTAT002696.2	NONBTAG001906.2	4.72717	3.90392	-0.276053	0.0490916	0.075304	http://www.noncode.org/show_rna.php?id=NONBTAT002696.2	Sense_No_Exonic
NONBTAT002699.2	NONBTAG001907.2	0.275931	0.125842	-1.13269	0.150177	0.203224	http://www.noncode.org/show_rna.php?id=NONBTAT002699.2	Antisense;Sense_No_Exonic
NONBTAT002700.2	NONBTAG001908.2	0.553776	0.191596	-1.53124	0.00165828	0.00340391	http://www.noncode.org/show_rna.php?id=NONBTAT002700.2	Antisense
NONBTAT002701.2	NONBTAG001909.2	0.245672	0.406154	0.725293	0.106328	0.149896	http://www.noncode.org/show_rna.php?id=NONBTAT002701.2	Antisense
NONBTAT002702.2	NONBTAG001910.2	0.500273	0.711313	0.507769	0.109454	0.153736	http://www.noncode.org/show_rna.php?id=NONBTAT002702.2	Antisense
NONBTAT002704.2	NONBTAG001911.2	0.883934	1.03127	0.222412	0.454265	0.527907	http://www.noncode.org/show_rna.php?id=NONBTAT002704.2	Sense_No_Exonic
NONBTAT002705.2	NONBTAG001912.2	0.763686	0.890075	0.220947	0.497695	0.570851	http://www.noncode.org/show_rna.php?id=NONBTAT002705.2	Antisense
NONBTAT002706.2	NONBTAG001913.2	2.56733	3.09793	0.271036	0.165772	0.222062	http://www.noncode.org/show_rna.php?id=NONBTAT002706.2	Antisense
NONBTAT002707.2	NONBTAG001913.2	2.24265	2.02359	-0.148287	0.482909	0.556074	http://www.noncode.org/show_rna.php?id=NONBTAT002707.2	Antisense
NONBTAT002708.2	NONBTAG001914.2	0.563152	0.554761	-0.021658	0.950451	0.960471	http://www.noncode.org/show_rna.php?id=NONBTAT002708.2	Antisense;Sense_No_Exonic
NONBTAT002710.2	NONBTAG001916.2	0.187468	0.034199	-2.45462	0.0974915	0.138627	http://www.noncode.org/show_rna.php?id=NONBTAT002710.2	Sense_No_Exonic
NONBTAT002711.2	NONBTAG001917.2	0.171737	0.0895122	-0.940045	0.304951	0.376469	http://www.noncode.org/show_rna.php?id=NONBTAT002711.2	Antisense
NONBTAT002712.2	NONBTAG001918.2	0.150074	0.0273774	-2.45462	0.0974915	0.138627	http://www.noncode.org/show_rna.php?id=NONBTAT002712.2	Sense_No_Exonic
NONBTAT002713.2	NONBTAG001919.2	0.698631	0.539205	-0.373697	0.273	0.342984	http://www.noncode.org/show_rna.php?id=NONBTAT002713.2	Sense_No_Exonic
NONBTAT002716.2	NONBTAG001920.2	0.0373695	0.0681716	0.86731	0.531978	0.601449	http://www.noncode.org/show_rna.php?id=NONBTAT002716.2	Sense_No_Exonic
NONBTAT002718.2	NONBTAG001921.2	0.589416	0.537623	-0.132691	0.701297	0.75364	http://www.noncode.org/show_rna.php?id=NONBTAT002718.2	Antisense
NONBTAT002719.2	NONBTAG001922.2	0.168128	0.230031	0.452268	0.509748	0.582136	http://www.noncode.org/show_rna.php?id=NONBTAT002719.2	Sense_No_Exonic
NONBTAT002721.2	NONBTAG001923.2	0.245784	0.224187	-0.132688	0.816259	0.85665	http://www.noncode.org/show_rna.php?id=NONBTAT002721.2	Sense_No_Exonic
NONBTAT002722.2	NONBTAG001924.2	8.27927	6.48538	-0.352312	0.00194708	0.00395808	http://www.noncode.org/show_rna.php?id=NONBTAT002722.2	Antisense
NONBTAT002723.2	NONBTAG001925.2	8.92925	7.05114	-0.340682	0.0178684	0.0301238	http://www.noncode.org/show_rna.php?id=NONBTAT002723.2	Sense_No_Exonic
NONBTAT002724.2	NONBTAG001926.2	0.151146	0.27573	0.867313	0.142276	0.193767	http://www.noncode.org/show_rna.php?id=NONBTAT002724.2	Antisense
NONBTAT002726.2	NONBTAG001927.2	0.526023	0.785129	0.577804	0.304224	0.376105	http://www.noncode.org/show_rna.php?id=NONBTAT002726.2	Antisense
NONBTAT002729.2	NONBTAG001928.2	1.63883	0.917279	-0.837234	0.0163569	0.0277725	http://www.noncode.org/show_rna.php?id=NONBTAT002729.2	Antisense
NONBTAT002731.2	NONBTAG001929.2	0.0731472	0.0190628	-1.94004	0.0805769	0.117394	http://www.noncode.org/show_rna.php?id=NONBTAT002731.2	Sense_No_Exonic
NONBTAT002732.2	NONBTAG001930.2	0.0916462	0.0238838	-1.94004	0.0805769	0.117394	http://www.noncode.org/show_rna.php?id=NONBTAT002732.2	Antisense
NONBTAT002736.2	NONBTAG001932.2	0.16566	0.207767	0.326741	0.644635	0.70678	http://www.noncode.org/show_rna.php?id=NONBTAT002736.2	Antisense
NONBTAT002737.2	NONBTAG001933.2	1.15684	0.445522	-1.37662	0.000279083	0.000641894	http://www.noncode.org/show_rna.php?id=NONBTAT002737.2	Antisense
NONBTAT002738.2	NONBTAG001934.2	5.52763	5.282	-0.0655767	0.671221	0.725773	http://www.noncode.org/show_rna.php?id=NONBTAT002738.2	Antisense
NONBTAT002740.2	NONBTAG001935.2	1.10348	0.457507	-1.27019	0.0177349	0.0299223	http://www.noncode.org/show_rna.php?id=NONBTAT002740.2	Sense_No_Exonic
NONBTAT002741.2	NONBTAG001935.2	1.64154	0.644669	-1.34842	5.70788e-06	1.58427e-05	http://www.noncode.org/show_rna.php?id=NONBTAT002741.2	Sense_No_Exonic
NONBTAT002743.2	NONBTAG001937.2	0.560623	0.489127	-0.196822	0.644843	0.70684	http://www.noncode.org/show_rna.php?id=NONBTAT002743.2	Antisense
NONBTAT002744.2	NONBTAG001938.2	0.791573	0.474469	-0.738409	0.0549328	0.0831658	http://www.noncode.org/show_rna.php?id=NONBTAT002744.2	Antisense
NONBTAT002745.2	NONBTAG001939.2	0.4797	0.437549	-0.132688	0.772446	0.818249	http://www.noncode.org/show_rna.php?id=NONBTAT002745.2	Sense_No_Exonic
NONBTAT002746.2	NONBTAG001940.2	0.565994	0.40675	-0.476644	0.207284	0.26958	http://www.noncode.org/show_rna.php?id=NONBTAT002746.2	Sense_No_Exonic
NONBTAT002747.2	NONBTAG001941.2	0.0871473	0.238469	1.45227	0.22924	0.294257	http://www.noncode.org/show_rna.php?id=NONBTAT002747.2	Sense_No_Exonic
NONBTAT002749.2	NONBTAG001942.2	0.567522	0.177481	-1.67701	0.000217782	0.000508334	http://www.noncode.org/show_rna.php?id=NONBTAT002749.2	Antisense
NONBTAT002751.2	NONBTAG001944.2	0.261106	0.132312	-0.980692	0.225133	0.289917	http://www.noncode.org/show_rna.php?id=NONBTAT002751.2	Sense_No_Exonic
NONBTAT002756.2	NONBTAG001947.2	0.952491	0.236944	-2.00716	5.00834e-05	0.000126031	http://www.noncode.org/show_rna.php?id=NONBTAT002756.2	Sense_No_Exonic
NONBTAT002757.2	NONBTAG001948.2	0.847743	0.53161	-0.673259	0.234189	0.299309	http://www.noncode.org/show_rna.php?id=NONBTAT002757.2	Antisense
NONBTAT002758.2	NONBTAG001949.2	1.57032	0.739776	-1.0859	1.6965e-05	4.48627e-05	http://www.noncode.org/show_rna.php?id=NONBTAT002758.2	Antisense
NONBTAT002759.2	NONBTAG001950.2	2.08181	1.5241	-0.449881	0.0689836	0.10223	http://www.noncode.org/show_rna.php?id=NONBTAT002759.2	Sense_No_Exonic
NONBTAT002760.2	NONBTAG001950.2	3.2007	2.38864	-0.422198	0.0145726	0.0249843	http://www.noncode.org/show_rna.php?id=NONBTAT002760.2	Sense_No_Exonic
NONBTAT002761.2	NONBTAG001950.2	4.08009	3.8499	-0.08378	0.402809	0.477262	http://www.noncode.org/show_rna.php?id=NONBTAT002761.2	Sense_No_Exonic
NONBTAT002762.2	NONBTAG001951.2	2.97969	2.2932	-0.3778	0.0247309	0.0404649	http://www.noncode.org/show_rna.php?id=NONBTAT002762.2	Antisense
NONBTAT002764.2	NONBTAG001952.2	2.15985	1.53952	-0.488451	0.00566915	0.0105721	http://www.noncode.org/show_rna.php?id=NONBTAT002764.2	Sense_No_Exonic
NONBTAT002765.2	NONBTAG001953.2	2.90258	1.92548	-0.592118	0.00135046	0.00280666	http://www.noncode.org/show_rna.php?id=NONBTAT002765.2	Sense_No_Exonic
NONBTAT002766.2	NONBTAG001954.2	0.326173	0.654526	1.00481	0.0651167	0.0969599	http://www.noncode.org/show_rna.php?id=NONBTAT002766.2	Sense_No_Exonic
NONBTAT002767.2	NONBTAG001955.2	1.38794	2.05463	0.565933	0.0152663	0.0260506	http://www.noncode.org/show_rna.php?id=NONBTAT002767.2	Sense_No_Exonic
NONBTAT002768.2	NONBTAG001956.2	5.64279	7.90966	0.487207	0.00203002	0.00411094	http://www.noncode.org/show_rna.php?id=NONBTAT002768.2	Exonic
NONBTAT002769.2	NONBTAG001957.2	1.25878	1.34613	0.0967916	0.712778	0.764377	http://www.noncode.org/show_rna.php?id=NONBTAT002769.2	Antisense;Sense_No_Exonic
NONBTAT002770.2	NONBTAG001958.2	1.27024	0.846685	-0.585204	0.178465	0.236601	http://www.noncode.org/show_rna.php?id=NONBTAT002770.2	Antisense;Sense_No_Exonic
NONBTAT002771.2	NONBTAG001959.2	0.944839	0.813937	-0.215151	0.531214	0.601449	http://www.noncode.org/show_rna.php?id=NONBTAT002771.2	Antisense;Sense_No_Exonic
NONBTAT002772.2	NONBTAG001960.2	1.88093	1.91819	0.0282995	0.867612	0.89668	http://www.noncode.org/show_rna.php?id=NONBTAT002772.2	Antisense;Sense_No_Exonic
NONBTAT002773.2	NONBTAG001961.2	0.152251	0.433976	1.51116	0.00671446	0.0123508	http://www.noncode.org/show_rna.php?id=NONBTAT002773.2	Antisense;Sense_No_Exonic
NONBTAT002774.2	NONBTAG001962.2	0.526795	0.646834	0.296154	0.435074	0.509996	http://www.noncode.org/show_rna.php?id=NONBTAT002774.2	Antisense;Sense_No_Exonic
NONBTAT002778.2	NONBTAG001964.2	2.68226	2.72951	0.0251929	0.830542	0.86707	http://www.noncode.org/show_rna.php?id=NONBTAT002778.2	Sense_No_Exonic
NONBTAT002779.2	NONBTAG001964.2	3.08342	2.56792	-0.263931	0.0441414	0.0685404	http://www.noncode.org/show_rna.php?id=NONBTAT002779.2	Sense_No_Exonic
NONBTAT002780.2	NONBTAG001965.2	2.22692	1.30826	-0.7674	0.000252677	0.000585468	http://www.noncode.org/show_rna.php?id=NONBTAT002780.2	Sense_No_Exonic
NONBTAT002781.2	NONBTAG001966.2	0.668106	0.741161	0.14971	0.646992	0.708703	http://www.noncode.org/show_rna.php?id=NONBTAT002781.2	Sense_No_Exonic
NONBTAT002783.2	NONBTAG001967.2	1.96013	1.81498	-0.110996	0.6547	0.714978	http://www.noncode.org/show_rna.php?id=NONBTAT002783.2	Sense_No_Exonic
NONBTAT002785.2	NONBTAG001968.2	0.440351	0.654128	0.570919	0.0646528	0.0963195	http://www.noncode.org/show_rna.php?id=NONBTAT002785.2	Antisense
NONBTAT002786.2	NONBTAG001969.2	0.676769	0.216889	-1.64171	0.000179231	0.000422346	http://www.noncode.org/show_rna.php?id=NONBTAT002786.2	Antisense;Sense_No_Exonic
NONBTAT002788.2	NONBTAG001971.2	7.78105	8.07947	0.0542958	0.448919	0.523879	http://www.noncode.org/show_rna.php?id=NONBTAT002788.2	Antisense
NONBTAT002789.2	NONBTAG001972.2	6.04375	6.47606	0.0996724	0.373797	0.448876	http://www.noncode.org/show_rna.php?id=NONBTAT002789.2	Sense_No_Exonic
NONBTAT002791.2	NONBTAG001973.2	0.42352	0.568096	0.423705	0.358248	0.432647	http://www.noncode.org/show_rna.php?id=NONBTAT002791.2	Antisense
NONBTAT002792.2	NONBTAG001974.2	0.284169	0.222171	-0.355079	0.531918	0.601449	http://www.noncode.org/show_rna.php?id=NONBTAT002792.2	Sense_No_Exonic
NONBTAT002794.2	NONBTAG001975.2	0.334162	0.318654	-0.0685569	0.867731	0.89668	http://www.noncode.org/show_rna.php?id=NONBTAT002794.2	Antisense
NONBTAT002798.2	NONBTAG001977.2	2.66368	3.1649	0.248739	0.260476	0.328969	http://www.noncode.org/show_rna.php?id=NONBTAT002798.2	Antisense
NONBTAT002799.2	NONBTAG001978.2	0.361928	0.240091	-0.592121	0.380398	0.455172	http://www.noncode.org/show_rna.php?id=NONBTAT002799.2	Sense_No_Exonic
NONBTAT002800.2	NONBTAG001979.2	1.82605	1.88403	0.0450957	0.863902	0.894651	http://www.noncode.org/show_rna.php?id=NONBTAT002800.2	Exonic
NONBTAT002801.2	NONBTAG001980.2	0.176337	0.241263	0.452271	0.657095	0.716079	http://www.noncode.org/show_rna.php?id=NONBTAT002801.2	Sense_No_Exonic
NONBTAT002802.2	NONBTAG001981.2	2.5156	2.50506	-0.00605738	0.971202	0.976824	http://www.noncode.org/show_rna.php?id=NONBTAT002802.2	Antisense
NONBTAT002803.2	NONBTAG001982.2	1.34164	0.845828	-0.665561	0.0143114	0.0246259	http://www.noncode.org/show_rna.php?id=NONBTAT002803.2	Sense_No_Exonic
NONBTAT002804.2	NONBTAG001983.2	0.806113	0.0507089	-3.99067	6.52795e-08	2.14142e-07	http://www.noncode.org/show_rna.php?id=NONBTAT002804.2	Antisense;Sense_No_Exonic
NONBTAT002806.2	NONBTAG001984.2	0.446953	0.366912	-0.284689	0.542665	0.610836	http://www.noncode.org/show_rna.php?id=NONBTAT002806.2	Sense_No_Exonic
NONBTAT002807.2	NONBTAG001985.2	0.158061	0.490186	1.63285	0.0194071	0.0324549	http://www.noncode.org/show_rna.php?id=NONBTAT002807.2	Antisense
NONBTAT002808.2	NONBTAG001986.2	0.201015	0.49767	1.30789	0.035232	0.055705	http://www.noncode.org/show_rna.php?id=NONBTAT002808.2	Antisense
NONBTAT002809.2	NONBTAG001987.2	0.293132	0.401061	0.452271	0.373116	0.448176	http://www.noncode.org/show_rna.php?id=NONBTAT002809.2	Antisense
NONBTAT002812.2	NONBTAG001989.2	11.2219	10.6228	-0.0791529	0.36669	0.441191	http://www.noncode.org/show_rna.php?id=NONBTAT002812.2	Sense_No_Exonic
NONBTAT002813.2	NONBTAG001990.2	9.0238	9.27302	0.0393042	0.698833	0.75179	http://www.noncode.org/show_rna.php?id=NONBTAT002813.2	Antisense
NONBTAT002815.2	NONBTAG001991.2	0.774101	0.668918	-0.210692	0.65461	0.714905	http://www.noncode.org/show_rna.php?id=NONBTAT002815.2	Antisense
NONBTAT002817.2	NONBTAG001993.2	0.673766	0.422511	-0.673259	0.234189	0.299309	http://www.noncode.org/show_rna.php?id=NONBTAT002817.2	Sense_No_Exonic
NONBTAT002818.2	NONBTAG001994.2	0.536387	0.645815	0.267847	0.491817	0.564715	http://www.noncode.org/show_rna.php?id=NONBTAT002818.2	Antisense
NONBTAT002819.2	NONBTAG001995.2	0.264764	0.140875	-0.910291	0.0581545	0.0875414	http://www.noncode.org/show_rna.php?id=NONBTAT002819.2	Antisense
NONBTAT002820.2	NONBTAG001996.2	0.174071	0.132312	-0.395732	0.653216	0.713668	http://www.noncode.org/show_rna.php?id=NONBTAT002820.2	Sense_No_Exonic
NONBTAT002823.2	NONBTAG001997.2	0.25122	0.158639	-0.663204	0.291147	0.362059	http://www.noncode.org/show_rna.php?id=NONBTAT002823.2	Antisense
NONBTAT002824.2	NONBTAG001998.2	0.190359	0	#NAME?	3.01236e-05	7.75488e-05	http://www.noncode.org/show_rna.php?id=NONBTAT002824.2	Antisense
NONBTAT002825.2	NONBTAG001999.2	0.113613	0.0690866	-0.71765	0.450062	0.523947	http://www.noncode.org/show_rna.php?id=NONBTAT002825.2	Sense_No_Exonic
NONBTAT002833.2	NONBTAG002005.2	2.47355	1.48063	-0.740372	0.00909514	0.0163212	http://www.noncode.org/show_rna.php?id=NONBTAT002833.2	Antisense
NONBTAT002834.2	NONBTAG002006.2	0.865096	1.12982	0.385161	0.175764	0.233257	http://www.noncode.org/show_rna.php?id=NONBTAT002834.2	Sense_No_Exonic
NONBTAT002836.2	NONBTAG002007.2	1.06134	0.90354	-0.232227	0.538592	0.607577	http://www.noncode.org/show_rna.php?id=NONBTAT002836.2	Sense_No_Exonic
NONBTAT002837.2	NONBTAG002008.2	5.22004	4.58699	-0.186513	0.0157386	0.0267977	http://www.noncode.org/show_rna.php?id=NONBTAT002837.2	Sense_No_Exonic
NONBTAT002838.2	NONBTAG002009.2	5.10007	4.43492	-0.201609	0.0703058	0.104017	http://www.noncode.org/show_rna.php?id=NONBTAT002838.2	Antisense
NONBTAT002839.2	NONBTAG002010.2	0.16794	0.122547	-0.454611	0.643649	0.706061	http://www.noncode.org/show_rna.php?id=NONBTAT002839.2	Sense_No_Exonic
NONBTAT002841.2	NONBTAG002011.2	3.40601	2.50392	-0.443894	0.091752	0.131725	http://www.noncode.org/show_rna.php?id=NONBTAT002841.2	Exonic
NONBTAT002842.2	NONBTAG002012.2	2.82353	1.70525	-0.727517	1.2997e-16	8.20158e-16	http://www.noncode.org/show_rna.php?id=NONBTAT002842.2	Antisense
NONBTAT002849.2	NONBTAG002017.2	0.114226	0.145865	0.352743	0.701608	0.75364	http://www.noncode.org/show_rna.php?id=NONBTAT002849.2	Antisense;Sense_No_Exonic
NONBTAT002850.2	NONBTAG002018.2	3.0531	1.21836	-1.32533	2.2339e-08	7.58502e-08	http://www.noncode.org/show_rna.php?id=NONBTAT002850.2	Antisense
NONBTAT002852.2	NONBTAG002019.2	11.6208	7.84783	-0.566344	4.19032e-09	1.49069e-08	http://www.noncode.org/show_rna.php?id=NONBTAT002852.2	Sense_No_Exonic
NONBTAT002853.2	NONBTAG002020.2	13.3232	7.75617	-0.780524	2.76404e-10	1.06503e-09	http://www.noncode.org/show_rna.php?id=NONBTAT002853.2	Antisense
NONBTAT002854.2	NONBTAG002021.2	10.2406	6.8626	-0.577473	4.06619e-05	0.000103171	http://www.noncode.org/show_rna.php?id=NONBTAT002854.2	Antisense
NONBTAT002855.2	NONBTAG002021.2	13.7855	9.54321	-0.530605	5.8953e-19	4.11244e-18	http://www.noncode.org/show_rna.php?id=NONBTAT002855.2	Antisense
NONBTAT002856.2	NONBTAG002022.2	1.18152	1.00338	-0.235776	0.539586	0.608525	http://www.noncode.org/show_rna.php?id=NONBTAT002856.2	Antisense;Sense_No_Exonic
NONBTAT002857.2	NONBTAG002023.2	0.972453	0.583555	-0.73676	0.0458234	0.0709243	http://www.noncode.org/show_rna.php?id=NONBTAT002857.2	Antisense;Sense_No_Exonic
NONBTAT002858.2	NONBTAG002024.2	0.340697	0.291337	-0.2258	0.660929	0.718938	http://www.noncode.org/show_rna.php?id=NONBTAT002858.2	Sense_No_Exonic
NONBTAT002860.2	NONBTAG002025.2	0.257221	0.146637	-0.810759	0.329893	0.403092	http://www.noncode.org/show_rna.php?id=NONBTAT002860.2	Sense_No_Exonic
NONBTAT002874.2	NONBTAG002036.2	16.1193	4.26051	-1.91969	6.53826e-168	2.83353e-166	http://www.noncode.org/show_rna.php?id=NONBTAT002874.2	Antisense
NONBTAT002877.2	NONBTAG002038.2	0.417984	0.381256	-0.132688	0.756287	0.804087	http://www.noncode.org/show_rna.php?id=NONBTAT002877.2	Antisense
NONBTAT002878.2	NONBTAG002038.2	0.798406	0.334601	-1.25468	0.00219087	0.0044146	http://www.noncode.org/show_rna.php?id=NONBTAT002878.2	Antisense
NONBTAT002879.2	NONBTAG002039.2	0.148984	0.0679466	-1.13268	0.381196	0.455172	http://www.noncode.org/show_rna.php?id=NONBTAT002879.2	Antisense
NONBTAT002880.2	NONBTAG002040.2	0.0931153	0.0679466	-0.454617	0.643649	0.706061	http://www.noncode.org/show_rna.php?id=NONBTAT002880.2	Sense_No_Exonic
NONBTAT002882.2	NONBTAG002041.2	6.02878	2.71598	-1.15039	1.3726e-09	5.0524e-09	http://www.noncode.org/show_rna.php?id=NONBTAT002882.2	Antisense;Exonic
NONBTAT002885.2	NONBTAG002042.2	6.00856	4.93328	-0.284472	0.000238819	0.0005548	http://www.noncode.org/show_rna.php?id=NONBTAT002885.2	Antisense
NONBTAT002887.2	NONBTAG002042.2	7.66506	6.60476	-0.214791	0.111249	0.15602	http://www.noncode.org/show_rna.php?id=NONBTAT002887.2	Antisense
NONBTAT002888.2	NONBTAG002043.2	2.01828	1.68753	-0.258213	0.174507	0.231789	http://www.noncode.org/show_rna.php?id=NONBTAT002888.2	Sense_No_Exonic
NONBTAT002896.2	NONBTAG002047.2	0.383374	0.305976	-0.325334	0.537536	0.606543	http://www.noncode.org/show_rna.php?id=NONBTAT002896.2	Sense_No_Exonic
NONBTAT002897.2	NONBTAG002048.2	0.196271	0.179024	-0.132694	0.865712	0.89543	http://www.noncode.org/show_rna.php?id=NONBTAT002897.2	Antisense
NONBTAT002898.2	NONBTAG002049.2	0.260938	0.609899	1.22486	0.00282171	0.00555829	http://www.noncode.org/show_rna.php?id=NONBTAT002898.2	Antisense
NONBTAT002905.2	NONBTAG002055.2	0.336883	0.215097	-0.64726	0.366625	0.44113	http://www.noncode.org/show_rna.php?id=NONBTAT002905.2	Antisense;Sense_No_Exonic
NONBTAT002907.2	NONBTAG002057.2	1.54489	0.8837	-0.805876	0.00705391	0.0129394	http://www.noncode.org/show_rna.php?id=NONBTAT002907.2	Antisense
NONBTAT002908.2	NONBTAG002058.2	0.136629	0.324021	1.24582	0.0978501	0.139064	http://www.noncode.org/show_rna.php?id=NONBTAT002908.2	Antisense
NONBTAT002909.2	NONBTAG002059.2	1.31986	1.00098	-0.398972	0.0781667	0.114443	http://www.noncode.org/show_rna.php?id=NONBTAT002909.2	Sense_No_Exonic
NONBTAT002910.2	NONBTAG002060.2	1.33977	0.992011	-0.433557	0.0630197	0.0942182	http://www.noncode.org/show_rna.php?id=NONBTAT002910.2	Antisense
NONBTAT002911.2	NONBTAG002061.2	1.43787	0.960765	-0.581678	0.0145152	0.0249064	http://www.noncode.org/show_rna.php?id=NONBTAT002911.2	Antisense
NONBTAT002913.2	NONBTAG002062.2	0.455326	0.148327	-1.61812	0.024787	0.0405301	http://www.noncode.org/show_rna.php?id=NONBTAT002913.2	Sense_No_Exonic
NONBTAT002914.2	NONBTAG002063.2	0.228248	0.0231324	-3.30262	0.00759914	0.01384	http://www.noncode.org/show_rna.php?id=NONBTAT002914.2	Sense_No_Exonic
NONBTAT002918.2	NONBTAG002065.2	7.22982	6.61751	-0.127671	0.287765	0.358635	http://www.noncode.org/show_rna.php?id=NONBTAT002918.2	Exonic
NONBTAT002919.2	NONBTAG002066.2	4.64492	4.86504	0.0667979	0.58552	0.653259	http://www.noncode.org/show_rna.php?id=NONBTAT002919.2	Antisense
NONBTAT002920.2	NONBTAG002067.2	0.0735217	0.167653	1.18924	0.353616	0.427598	http://www.noncode.org/show_rna.php?id=NONBTAT002920.2	Sense_No_Exonic
NONBTAT002923.2	NONBTAG002068.2	0.672182	0.0968079	-2.79566	0.000215142	0.000502523	http://www.noncode.org/show_rna.php?id=NONBTAT002923.2	Linc
NONBTAT002924.2	NONBTAG002069.2	0.0986501	0.107978	0.130345	0.901307	0.920457	http://www.noncode.org/show_rna.php?id=NONBTAT002924.2	Linc
NONBTAT002925.2	NONBTAG002070.2	0.226618	0.103352	-1.1327	0.150177	0.203224	http://www.noncode.org/show_rna.php?id=NONBTAT002925.2	Antisense
NONBTAT002926.2	NONBTAG002071.2	0.25191	0.0229775	-3.45461	0.00392915	0.00756326	http://www.noncode.org/show_rna.php?id=NONBTAT002926.2	Linc
NONBTAT002928.2	NONBTAG002072.2	0.286315	0.43526	0.604274	0.258015	0.326102	http://www.noncode.org/show_rna.php?id=NONBTAT002928.2	Sense_No_Exonic
NONBTAT002932.2	NONBTAG002074.2	2.16643	1.47056	-0.558954	0.0960059	0.137191	http://www.noncode.org/show_rna.php?id=NONBTAT002932.2	Sense_No_Exonic
NONBTAT002933.2	NONBTAG002075.2	5.342	5.90418	0.144357	0.271213	0.341113	http://www.noncode.org/show_rna.php?id=NONBTAT002933.2	Sense_No_Exonic
NONBTAT002935.2	NONBTAG002076.2	0.477251	0.204854	-1.22015	0.0442098	0.0686074	http://www.noncode.org/show_rna.php?id=NONBTAT002935.2	Linc
NONBTAT002936.2	NONBTAG002077.2	0.390054	0.35578	-0.132688	0.796219	0.839839	http://www.noncode.org/show_rna.php?id=NONBTAT002936.2	Linc
NONBTAT002937.2	NONBTAG002078.2	0.225211	0.228246	0.0193123	0.98852	0.990569	http://www.noncode.org/show_rna.php?id=NONBTAT002937.2	Linc
NONBTAT002939.2	NONBTAG002079.2	0.24653	0.274837	0.156813	0.824484	0.863197	http://www.noncode.org/show_rna.php?id=NONBTAT002939.2	Sense_No_Exonic
NONBTAT002943.2	NONBTAG002081.2	0.732037	0.500785	-0.547725	0.135053	0.185586	http://www.noncode.org/show_rna.php?id=NONBTAT002943.2	Linc
NONBTAT002945.2	NONBTAG002082.2	0.0361717	0.230953	2.67467	0.0539121	0.0817278	http://www.noncode.org/show_rna.php?id=NONBTAT002945.2	Sense_No_Exonic
NONBTAT002946.2	NONBTAG002083.2	4.88435	2.40745	-1.02066	5.15966e-08	1.7063e-07	http://www.noncode.org/show_rna.php?id=NONBTAT002946.2	Linc
NONBTAT002947.2	NONBTAG002084.2	0.771064	0.751263	-0.0375326	0.896643	0.918402	http://www.noncode.org/show_rna.php?id=NONBTAT002947.2	Antisense
NONBTAT002948.2	NONBTAG002085.2	1.22006	0.556427	-1.13269	0.0032937	0.00642091	http://www.noncode.org/show_rna.php?id=NONBTAT002948.2	Sense_No_Exonic
NONBTAT002952.2	NONBTAG002087.2	0.251589	0.131133	-0.940038	0.304951	0.376469	http://www.noncode.org/show_rna.php?id=NONBTAT002952.2	Linc
NONBTAT002954.2	NONBTAG002089.2	0.571802	0.219603	-1.38062	0.0191225	0.0320191	http://www.noncode.org/show_rna.php?id=NONBTAT002954.2	Sense_No_Exonic
NONBTAT002957.2	NONBTAG002090.2	0.59203	0.573759	-0.0452254	0.92103	0.936721	http://www.noncode.org/show_rna.php?id=NONBTAT002957.2	Linc
NONBTAT002959.2	NONBTAG002091.2	0.217495	0	#NAME?	0.00121978	0.00255705	http://www.noncode.org/show_rna.php?id=NONBTAT002959.2	Linc
NONBTAT002960.2	NONBTAG002092.2	0.116828	0.170499	0.545377	0.531892	0.601449	http://www.noncode.org/show_rna.php?id=NONBTAT002960.2	Antisense
NONBTAT002966.2	NONBTAG002094.2	0.275931	0.528538	0.9377	0.0891797	0.128503	http://www.noncode.org/show_rna.php?id=NONBTAT002966.2	Linc
NONBTAT002967.2	NONBTAG002095.2	2.1651	2.09828	-0.0452265	0.837054	0.872425	http://www.noncode.org/show_rna.php?id=NONBTAT002967.2	Linc
NONBTAT002968.2	NONBTAG002096.2	4.44503	4.07872	-0.124077	0.429853	0.504576	http://www.noncode.org/show_rna.php?id=NONBTAT002968.2	Linc
NONBTAT002971.2	NONBTAG002098.2	2.44765	1.70451	-0.52204	1.22134e-05	3.27277e-05	http://www.noncode.org/show_rna.php?id=NONBTAT002971.2	Antisense
NONBTAT002972.2	NONBTAG002099.2	2.97919	2.44106	-0.287412	0.13602	0.186854	http://www.noncode.org/show_rna.php?id=NONBTAT002972.2	Antisense
NONBTAT002974.2	NONBTAG002100.2	1.1823	0.947693	-0.319104	0.384275	0.458401	http://www.noncode.org/show_rna.php?id=NONBTAT002974.2	Antisense;Sense_No_Exonic
NONBTAT002975.2	NONBTAG002101.2	0.175651	0.160216	-0.132694	0.887152	0.909924	http://www.noncode.org/show_rna.php?id=NONBTAT002975.2	Antisense;Sense_No_Exonic
NONBTAT002977.2	NONBTAG002103.2	0.28888	0.122965	-1.23222	0.057412	0.0865201	http://www.noncode.org/show_rna.php?id=NONBTAT002977.2	Antisense;Sense_No_Exonic
NONBTAT002978.2	NONBTAG002104.2	0.987488	0.160842	-2.61812	1.2132e-05	3.25197e-05	http://www.noncode.org/show_rna.php?id=NONBTAT002978.2	Antisense;Sense_No_Exonic
NONBTAT002982.2	NONBTAG002106.2	0.523803	0.390908	-0.422195	0.35749	0.431864	http://www.noncode.org/show_rna.php?id=NONBTAT002982.2	Sense_No_Exonic
NONBTAT002984.2	NONBTAG002107.2	1.06079	0.752557	-0.495266	0.17247	0.229537	http://www.noncode.org/show_rna.php?id=NONBTAT002984.2	Sense_No_Exonic
NONBTAT002988.2	NONBTAG002109.2	0.800666	0.243437	-1.71765	0.00382899	0.00738969	http://www.noncode.org/show_rna.php?id=NONBTAT002988.2	Sense_No_Exonic
NONBTAT002989.2	NONBTAG002110.2	0.432674	0.493318	0.189237	0.748665	0.797086	http://www.noncode.org/show_rna.php?id=NONBTAT002989.2	Antisense
NONBTAT002990.2	NONBTAG002111.2	0.464018	1.11857	1.2694	3.31185e-05	8.49302e-05	http://www.noncode.org/show_rna.php?id=NONBTAT002990.2	Sense_No_Exonic
NONBTAT002993.2	NONBTAG002113.2	1.06972	0.683008	-0.647259	0.0673433	0.0999675	http://www.noncode.org/show_rna.php?id=NONBTAT002993.2	Antisense;Sense_No_Exonic
NONBTAT002994.2	NONBTAG002114.2	0.348094	0.434483	0.319823	0.472022	0.545297	http://www.noncode.org/show_rna.php?id=NONBTAT002994.2	Antisense;Sense_No_Exonic
NONBTAT002995.2	NONBTAG002115.2	3.09077	2.92264	-0.0806942	0.674481	0.728574	http://www.noncode.org/show_rna.php?id=NONBTAT002995.2	Sense_No_Exonic
NONBTAT002996.2	NONBTAG002116.2	3.48389	3.4313	-0.0219438	0.877821	0.903399	http://www.noncode.org/show_rna.php?id=NONBTAT002996.2	Sense_No_Exonic
NONBTAT002998.2	NONBTAG002117.2	0.705348	0.744954	0.0788161	0.870985	0.898228	http://www.noncode.org/show_rna.php?id=NONBTAT002998.2	Sense_No_Exonic
NONBTAT003000.2	NONBTAG002119.2	0.65723	0.496711	-0.403992	0.264422	0.333349	http://www.noncode.org/show_rna.php?id=NONBTAT003000.2	Antisense
NONBTAT003001.2	NONBTAG002120.2	0.278166	0.398708	0.519386	0.474969	0.548257	http://www.noncode.org/show_rna.php?id=NONBTAT003001.2	Sense_No_Exonic
NONBTAT003002.2	NONBTAG002121.2	0.312249	0.366186	0.22988	0.771175	0.817133	http://www.noncode.org/show_rna.php?id=NONBTAT003002.2	Sense_No_Exonic
NONBTAT003003.2	NONBTAG002122.2	0.86632	0.469846	-0.882712	0.0214282	0.0355039	http://www.noncode.org/show_rna.php?id=NONBTAT003003.2	Sense_No_Exonic
NONBTAT003004.2	NONBTAG002123.2	0.348013	0.317433	-0.132689	0.856221	0.887786	http://www.noncode.org/show_rna.php?id=NONBTAT003004.2	Sense_No_Exonic
NONBTAT003005.2	NONBTAG002124.2	0.235116	0.214456	-0.132691	0.809326	0.850595	http://www.noncode.org/show_rna.php?id=NONBTAT003005.2	Sense_No_Exonic
NONBTAT003006.2	NONBTAG002125.2	0.5811	0.334761	-0.795655	0.133475	0.183578	http://www.noncode.org/show_rna.php?id=NONBTAT003006.2	Sense_No_Exonic
NONBTAT003007.2	NONBTAG002126.2	0.188993	0.197013	0.059958	0.950696	0.960471	http://www.noncode.org/show_rna.php?id=NONBTAT003007.2	Sense_No_Exonic
NONBTAT003008.2	NONBTAG002127.2	0.327957	0.105579	-1.63518	0.0123067	0.0214324	http://www.noncode.org/show_rna.php?id=NONBTAT003008.2	Sense_No_Exonic
NONBTAT003009.2	NONBTAG002128.2	0.602433	0.183166	-1.71765	0.000510528	0.00113683	http://www.noncode.org/show_rna.php?id=NONBTAT003009.2	Sense_No_Exonic
NONBTAT003010.2	NONBTAG002129.2	0.131228	0.199494	0.60427	0.602368	0.669216	http://www.noncode.org/show_rna.php?id=NONBTAT003010.2	Sense_No_Exonic
NONBTAT003012.2	NONBTAG002130.2	0.608387	0.638167	0.0689447	0.884851	0.909759	http://www.noncode.org/show_rna.php?id=NONBTAT003012.2	Sense_No_Exonic
NONBTAT003014.2	NONBTAG002131.2	0.78596	0.257348	-1.61074	0.000146891	0.000349451	http://www.noncode.org/show_rna.php?id=NONBTAT003014.2	Antisense
NONBTAT003018.2	NONBTAG002132.2	0.604584	0.689324	0.189239	0.748665	0.797086	http://www.noncode.org/show_rna.php?id=NONBTAT003018.2	Sense_No_Exonic
NONBTAT003019.2	NONBTAG002133.2	0.115159	0.21008	0.867312	0.424383	0.498898	http://www.noncode.org/show_rna.php?id=NONBTAT003019.2	Antisense;Sense_No_Exonic
NONBTAT003020.2	NONBTAG002134.2	0.972894	0.887406	-0.132688	0.741258	0.790534	http://www.noncode.org/show_rna.php?id=NONBTAT003020.2	Antisense;Sense_No_Exonic
NONBTAT003022.2	NONBTAG002135.2	1.4218	1.29687	-0.132685	0.649606	0.711202	http://www.noncode.org/show_rna.php?id=NONBTAT003022.2	Antisense;Sense_No_Exonic
NONBTAT003023.2	NONBTAG002136.2	1.23719	4.12857	1.73858	7.12763e-14	3.33283e-13	http://www.noncode.org/show_rna.php?id=NONBTAT003023.2	Antisense;Sense_No_Exonic
NONBTAT003024.2	NONBTAG002137.2	4.24436	11.01	1.3752	0	0	http://www.noncode.org/show_rna.php?id=NONBTAT003024.2	Antisense;Sense_No_Exonic
NONBTAT003025.2	NONBTAG002138.2	0.129126	0.117779	-0.132697	0.875954	0.901695	http://www.noncode.org/show_rna.php?id=NONBTAT003025.2	Antisense;Sense_No_Exonic
NONBTAT003027.2	NONBTAG002139.2	0.757689	0.25462	-1.57326	0.00987837	0.0176023	http://www.noncode.org/show_rna.php?id=NONBTAT003027.2	Antisense;Sense_No_Exonic
NONBTAT003028.2	NONBTAG002140.2	2.31973	1.99907	-0.214628	0.184925	0.244134	http://www.noncode.org/show_rna.php?id=NONBTAT003028.2	Antisense;Sense_No_Exonic
NONBTAT003029.2	NONBTAG002141.2	1.49231	0.425368	-1.81076	0.000194632	0.00045652	http://www.noncode.org/show_rna.php?id=NONBTAT003029.2	Antisense;Sense_No_Exonic
NONBTAT003030.2	NONBTAG002142.2	2.2428	1.39283	-0.687282	0.00302887	0.00594624	http://www.noncode.org/show_rna.php?id=NONBTAT003030.2	Antisense;Sense_No_Exonic
NONBTAT003031.2	NONBTAG002140.2	4.02533	2.4166	-0.736128	6.91189e-08	2.26439e-07	http://www.noncode.org/show_rna.php?id=NONBTAT003031.2	Antisense;Sense_No_Exonic
NONBTAT003032.2	NONBTAG002142.2	2.40554	1.47056	-0.709995	0.00228281	0.00459104	http://www.noncode.org/show_rna.php?id=NONBTAT003032.2	Antisense;Sense_No_Exonic
NONBTAT003033.2	NONBTAG002143.2	0.373695	0.443115	0.24582	0.701311	0.75364	http://www.noncode.org/show_rna.php?id=NONBTAT003033.2	Antisense;Sense_No_Exonic
NONBTAT003035.2	NONBTAG002144.2	5.66059	2.7602	-1.03618	4.26919e-08	1.42084e-07	http://www.noncode.org/show_rna.php?id=NONBTAT003035.2	Antisense;Sense_No_Exonic
NONBTAT003037.2	NONBTAG002145.2	4.32438	5.43557	0.329938	0.115308	0.161173	http://www.noncode.org/show_rna.php?id=NONBTAT003037.2	Antisense;Sense_No_Exonic
NONBTAT003039.2	NONBTAG002146.2	3.62918	3.41706	-0.086888	0.591088	0.658748	http://www.noncode.org/show_rna.php?id=NONBTAT003039.2	Antisense;Sense_No_Exonic
NONBTAT003040.2	NONBTAG002147.2	2.03836	2.19936	0.109675	0.616671	0.682941	http://www.noncode.org/show_rna.php?id=NONBTAT003040.2	Antisense;Sense_No_Exonic
NONBTAT003041.2	NONBTAG002146.2	1.88993	1.52685	-0.307774	0.386387	0.460719	http://www.noncode.org/show_rna.php?id=NONBTAT003041.2	Antisense;Sense_No_Exonic
NONBTAT003042.2	NONBTAG002148.2	0.153831	0	#NAME?	0.000277544	0.000638477	http://www.noncode.org/show_rna.php?id=NONBTAT003042.2	Antisense;Sense_No_Exonic
NONBTAT003043.2	NONBTAG002149.2	0.219849	0.534748	1.28235	0.0190143	0.0318594	http://www.noncode.org/show_rna.php?id=NONBTAT003043.2	Antisense;Sense_No_Exonic
NONBTAT003045.2	NONBTAG002150.2	0.219564	0.841136	1.9377	0.00329271	0.00642087	http://www.noncode.org/show_rna.php?id=NONBTAT003045.2	Antisense;Sense_No_Exonic
NONBTAT003047.2	NONBTAG002151.2	0.141364	0.150433	0.0897063	0.927897	0.942067	http://www.noncode.org/show_rna.php?id=NONBTAT003047.2	Antisense;Sense_No_Exonic
NONBTAT003052.2	NONBTAG002155.2	0.625047	0.221715	-1.49526	0.0156204	0.0266056	http://www.noncode.org/show_rna.php?id=NONBTAT003052.2	Antisense;Sense_No_Exonic
NONBTAT003054.2	NONBTAG002157.2	0.0868121	0.158368	0.867313	0.531978	0.601449	http://www.noncode.org/show_rna.php?id=NONBTAT003054.2	Antisense;Sense_No_Exonic
NONBTAT003070.2	NONBTAG002170.2	0.793517	0.160842	-2.30262	6.701e-05	0.000166046	http://www.noncode.org/show_rna.php?id=NONBTAT003070.2	Antisense;Sense_No_Exonic
NONBTAT003071.2	NONBTAG002171.2	1.16047	0.238162	-2.28469	1.19466e-06	3.53298e-06	http://www.noncode.org/show_rna.php?id=NONBTAT003071.2	Antisense;Sense_No_Exonic
NONBTAT003072.2	NONBTAG002172.2	5.61678	4.83861	-0.215151	0.279223	0.34926	http://www.noncode.org/show_rna.php?id=NONBTAT003072.2	Antisense;Sense_No_Exonic
NONBTAT003074.2	NONBTAG002173.2	0.0823765	0.169061	1.03724	0.242438	0.308719	http://www.noncode.org/show_rna.php?id=NONBTAT003074.2	Antisense;Sense_No_Exonic
NONBTAT003079.2	NONBTAG002175.2	19.4004	14.0541	-0.465095	4.54824e-44	6.30735e-43	http://www.noncode.org/show_rna.php?id=NONBTAT003079.2	Antisense;Sense_No_Exonic
NONBTAT003085.2	NONBTAG002176.2	16.8369	13.7438	-0.292846	0.00103135	0.00219123	http://www.noncode.org/show_rna.php?id=NONBTAT003085.2	Antisense;Sense_No_Exonic
NONBTAT003086.2	NONBTAG002177.2	2.23966	1.19388	-0.907622	0.000652228	0.00142859	http://www.noncode.org/show_rna.php?id=NONBTAT003086.2	Antisense;Sense_No_Exonic
NONBTAT003087.2	NONBTAG002178.2	0.278656	0.296532	0.0897026	0.886524	0.909924	http://www.noncode.org/show_rna.php?id=NONBTAT003087.2	Antisense;Sense_No_Exonic
NONBTAT003088.2	NONBTAG002179.2	1.23176	0.592127	-1.05674	0.000149928	0.000356436	http://www.noncode.org/show_rna.php?id=NONBTAT003088.2	Antisense;Sense_No_Exonic
NONBTAT003089.2	NONBTAG002180.2	1.25832	1.14775	-0.13269	0.709618	0.761343	http://www.noncode.org/show_rna.php?id=NONBTAT003089.2	Antisense;Sense_No_Exonic
NONBTAT003090.2	NONBTAG002181.2	0.282139	0.128674	-1.13269	0.273495	0.342984	http://www.noncode.org/show_rna.php?id=NONBTAT003090.2	Antisense;Sense_No_Exonic
NONBTAT003091.2	NONBTAG002182.2	0.514781	0.469547	-0.132689	0.809326	0.850595	http://www.noncode.org/show_rna.php?id=NONBTAT003091.2	Antisense;Sense_No_Exonic
NONBTAT003092.2	NONBTAG002183.2	0.544479	0.270892	-1.00716	0.168458	0.224956	http://www.noncode.org/show_rna.php?id=NONBTAT003092.2	Antisense;Sense_No_Exonic
NONBTAT003093.2	NONBTAG002184.2	0.379102	0.372389	-0.0257756	0.954408	0.963417	http://www.noncode.org/show_rna.php?id=NONBTAT003093.2	Antisense;Sense_No_Exonic
NONBTAT003094.2	NONBTAG002185.2	0.133294	0.121582	-0.132682	0.89962	0.919863	http://www.noncode.org/show_rna.php?id=NONBTAT003094.2	Antisense;Sense_No_Exonic
NONBTAT003095.2	NONBTAG002186.2	0.227532	0.456585	1.00481	0.203107	0.264795	http://www.noncode.org/show_rna.php?id=NONBTAT003095.2	Antisense;Sense_No_Exonic
NONBTAT003099.2	NONBTAG002188.2	0.291868	0.399333	0.452276	0.574346	0.641904	http://www.noncode.org/show_rna.php?id=NONBTAT003099.2	Antisense;Sense_No_Exonic
NONBTAT003100.2	NONBTAG002189.2	0.833499	1.04916	0.331982	0.217505	0.281631	http://www.noncode.org/show_rna.php?id=NONBTAT003100.2	Antisense;Sense_No_Exonic
NONBTAT003101.2	NONBTAG002190.2	0.953711	0.4712	-1.01721	0.00314166	0.00615314	http://www.noncode.org/show_rna.php?id=NONBTAT003101.2	Antisense;Sense_No_Exonic
NONBTAT003102.2	NONBTAG002191.2	0.0233173	0.170147	2.86731	0.0309882	0.0495693	http://www.noncode.org/show_rna.php?id=NONBTAT003102.2	Antisense;Sense_No_Exonic
NONBTAT003108.2	NONBTAG002195.2	0.293478	0.632722	1.10832	0.0292717	0.0471101	http://www.noncode.org/show_rna.php?id=NONBTAT003108.2	Antisense;Sense_No_Exonic
NONBTAT003110.2	NONBTAG002196.2	0.302968	0.0921155	-1.71765	0.0309712	0.0495685	http://www.noncode.org/show_rna.php?id=NONBTAT003110.2	Antisense;Sense_No_Exonic
NONBTAT003111.2	NONBTAG002197.2	0	0.211157	Inf	0.0058545	0.0108838	http://www.noncode.org/show_rna.php?id=NONBTAT003111.2	Antisense;Sense_No_Exonic
NONBTAT003113.2	NONBTAG002198.2	0.598704	0.327658	-0.869652	0.0966889	0.138032	http://www.noncode.org/show_rna.php?id=NONBTAT003113.2	Antisense;Sense_No_Exonic
NONBTAT003114.2	NONBTAG002199.2	0.174699	0.111544	-0.647258	0.366625	0.44113	http://www.noncode.org/show_rna.php?id=NONBTAT003114.2	Antisense;Sense_No_Exonic
NONBTAT003118.2	NONBTAG002201.2	0.521876	0.148756	-1.81076	0.00924651	0.016567	http://www.noncode.org/show_rna.php?id=NONBTAT003118.2	Antisense;Sense_No_Exonic
NONBTAT003119.2	NONBTAG002202.2	2.32797	1.47715	-0.656256	0.0469193	0.0723402	http://www.noncode.org/show_rna.php?id=NONBTAT003119.2	Antisense;Sense_No_Exonic
NONBTAT003120.2	NONBTAG002203.2	3.52412	1.68376	-1.06558	4.72951e-05	0.000119255	http://www.noncode.org/show_rna.php?id=NONBTAT003120.2	Antisense;Sense_No_Exonic
NONBTAT003122.2	NONBTAG002204.2	2.95514	3.02079	0.0316994	0.867167	0.89668	http://www.noncode.org/show_rna.php?id=NONBTAT003122.2	Antisense;Sense_No_Exonic
NONBTAT003123.2	NONBTAG002205.2	2.09423	1.80409	-0.215149	0.279223	0.34926	http://www.noncode.org/show_rna.php?id=NONBTAT003123.2	Antisense;Sense_No_Exonic
NONBTAT003124.2	NONBTAG002206.2	0.451423	0.454352	0.0093305	0.98648	0.989369	http://www.noncode.org/show_rna.php?id=NONBTAT003124.2	Antisense;Sense_No_Exonic
NONBTAT003125.2	NONBTAG002207.2	0.562624	0.342124	-0.717652	0.02356	0.0386959	http://www.noncode.org/show_rna.php?id=NONBTAT003125.2	Antisense;Sense_No_Exonic
NONBTAT003128.2	NONBTAG002210.2	0.253925	0.463226	0.867314	0.142276	0.193767	http://www.noncode.org/show_rna.php?id=NONBTAT003128.2	Antisense;Sense_No_Exonic
NONBTAT003129.2	NONBTAG002211.2	5.20518	5.67215	0.123948	0.503748	0.576602	http://www.noncode.org/show_rna.php?id=NONBTAT003129.2	Antisense;Sense_No_Exonic
NONBTAT003131.2	NONBTAG002212.2	4.12887	4.22636	0.0336687	0.876282	0.902017	http://www.noncode.org/show_rna.php?id=NONBTAT003131.2	Antisense;Sense_No_Exonic
NONBTAT003132.2	NONBTAG002213.2	8.70213	10.914	0.326739	0.000703062	0.0015302	http://www.noncode.org/show_rna.php?id=NONBTAT003132.2	Antisense;Sense_No_Exonic
NONBTAT003134.2	NONBTAG002214.2	3.07956	3.2631	0.083519	0.586386	0.654188	http://www.noncode.org/show_rna.php?id=NONBTAT003134.2	Antisense;Sense_No_Exonic
NONBTAT003135.2	NONBTAG002215.2	0.852229	0.588896	-0.533228	0.162669	0.218192	http://www.noncode.org/show_rna.php?id=NONBTAT003135.2	Antisense;Sense_No_Exonic
NONBTAT003140.2	NONBTAG002219.2	2.45544	1.16291	-1.07824	2.05989e-08	7.01646e-08	http://www.noncode.org/show_rna.php?id=NONBTAT003140.2	Antisense;Sense_No_Exonic
NONBTAT003141.2	NONBTAG002220.2	9.10299	7.81754	-0.219626	0.049705	0.0761595	http://www.noncode.org/show_rna.php?id=NONBTAT003141.2	Antisense;Sense_No_Exonic
NONBTAT003142.2	NONBTAG002221.2	0.972296	0.823513	-0.239604	0.387398	0.461676	http://www.noncode.org/show_rna.php?id=NONBTAT003142.2	Antisense;Sense_No_Exonic
NONBTAT003143.2	NONBTAG002222.2	0.613346	0.522155	-0.232223	0.662705	0.720243	http://www.noncode.org/show_rna.php?id=NONBTAT003143.2	Antisense;Sense_No_Exonic
NONBTAT003145.2	NONBTAG002223.2	0.944839	0.526665	-0.843183	0.00196078	0.00398349	http://www.noncode.org/show_rna.php?id=NONBTAT003145.2	Antisense;Sense_No_Exonic
NONBTAT003146.2	NONBTAG002224.2	0.421453	0.170853	-1.30262	0.129585	0.178724	http://www.noncode.org/show_rna.php?id=NONBTAT003146.2	Antisense;Sense_No_Exonic
NONBTAT003147.2	NONBTAG002225.2	1.25395	0.99458	-0.33432	0.448181	0.523059	http://www.noncode.org/show_rna.php?id=NONBTAT003147.2	Antisense;Sense_No_Exonic
NONBTAT003148.2	NONBTAG002226.2	3.22445	2.52355	-0.353598	0.0336833	0.0535147	http://www.noncode.org/show_rna.php?id=NONBTAT003148.2	Antisense;Sense_No_Exonic
NONBTAT003149.2	NONBTAG002227.2	0.495464	0.401713	-0.302615	0.665371	0.721706	http://www.noncode.org/show_rna.php?id=NONBTAT003149.2	Antisense;Sense_No_Exonic
NONBTAT003150.2	NONBTAG002228.2	0.76055	0.738476	-0.0424921	0.900893	0.920457	http://www.noncode.org/show_rna.php?id=NONBTAT003150.2	Antisense;Sense_No_Exonic
NONBTAT003151.2	NONBTAG002229.2	1.80455	0.757673	-1.25199	6.22762e-05	0.000155053	http://www.noncode.org/show_rna.php?id=NONBTAT003151.2	Antisense;Sense_No_Exonic
NONBTAT003152.2	NONBTAG002230.2	6.41021	4.00776	-0.677576	1.04027e-18	7.18146e-18	http://www.noncode.org/show_rna.php?id=NONBTAT003152.2	Antisense;Sense_No_Exonic
NONBTAT003154.2	NONBTAG002231.2	2.0036	0.857826	-1.22384	0.000532497	0.0011822	http://www.noncode.org/show_rna.php?id=NONBTAT003154.2	Antisense;Sense_No_Exonic
NONBTAT003155.2	NONBTAG002232.2	3.27215	2.22324	-0.557575	0.0119969	0.0209483	http://www.noncode.org/show_rna.php?id=NONBTAT003155.2	Antisense;Sense_No_Exonic
NONBTAT003156.2	NONBTAG002233.2	2.77101	2.06797	-0.422197	0.144744	0.196809	http://www.noncode.org/show_rna.php?id=NONBTAT003156.2	Antisense;Sense_No_Exonic
NONBTAT003157.2	NONBTAG002234.2	1.25395	0.547019	-1.19682	0.0205736	0.0342356	http://www.noncode.org/show_rna.php?id=NONBTAT003157.2	Antisense;Sense_No_Exonic
NONBTAT003159.2	NONBTAG002235.2	1.43805	0.370695	-1.95581	2.31477e-06	6.66049e-06	http://www.noncode.org/show_rna.php?id=NONBTAT003159.2	Antisense;Sense_No_Exonic
NONBTAT003160.2	NONBTAG002236.2	0.188093	0.137252	-0.454619	0.643649	0.706061	http://www.noncode.org/show_rna.php?id=NONBTAT003160.2	Antisense;Sense_No_Exonic
NONBTAT003162.2	NONBTAG002237.2	0.214671	0.167835	-0.355084	0.65932	0.717578	http://www.noncode.org/show_rna.php?id=NONBTAT003162.2	Antisense;Sense_No_Exonic
NONBTAT003165.2	NONBTAG002238.2	0.5454	0.114802	-2.24817	0.000116561	0.00028102	http://www.noncode.org/show_rna.php?id=NONBTAT003165.2	Antisense;Sense_No_Exonic
NONBTAT003166.2	NONBTAG002239.2	0.478908	0.0189924	-4.65625	5.21953e-07	1.59546e-06	http://www.noncode.org/show_rna.php?id=NONBTAT003166.2	Antisense;Sense_No_Exonic
NONBTAT003169.2	NONBTAG002241.2	0.835249	0.230328	-1.85852	1.03131e-05	2.788e-05	http://www.noncode.org/show_rna.php?id=NONBTAT003169.2	Antisense;Sense_No_Exonic
NONBTAT003170.2	NONBTAG002242.2	1.09962	0.448709	-1.29315	0.00147966	0.00305874	http://www.noncode.org/show_rna.php?id=NONBTAT003170.2	Antisense;Sense_No_Exonic
NONBTAT003171.2	NONBTAG002243.2	0.390279	0.0593309	-2.71765	0.00432776	0.00825408	http://www.noncode.org/show_rna.php?id=NONBTAT003171.2	Antisense;Sense_No_Exonic
NONBTAT003172.2	NONBTAG002244.2	0.647876	0.324067	-0.999426	0.0196855	0.0328866	http://www.noncode.org/show_rna.php?id=NONBTAT003172.2	Antisense;Sense_No_Exonic
NONBTAT003173.2	NONBTAG002245.2	0.17497	0.119697	-0.547721	0.628488	0.692675	http://www.noncode.org/show_rna.php?id=NONBTAT003173.2	Antisense;Sense_No_Exonic
NONBTAT003178.2	NONBTAG002248.2	1.07986	1.42917	0.404333	0.124121	0.172182	http://www.noncode.org/show_rna.php?id=NONBTAT003178.2	Antisense;Sense_No_Exonic
NONBTAT003179.2	NONBTAG002249.2	1.5358	1.57399	0.035436	0.870377	0.897835	http://www.noncode.org/show_rna.php?id=NONBTAT003179.2	Antisense;Sense_No_Exonic
NONBTAT003180.2	NONBTAG002249.2	1.58076	1.2173	-0.376934	0.050419	0.0771584	http://www.noncode.org/show_rna.php?id=NONBTAT003180.2	Antisense;Sense_No_Exonic
NONBTAT003181.2	NONBTAG002250.2	1.30923	1.07477	-0.284691	0.336081	0.409709	http://www.noncode.org/show_rna.php?id=NONBTAT003181.2	Antisense;Sense_No_Exonic
NONBTAT003182.2	NONBTAG002251.2	0.842207	0.860386	0.0308092	0.918024	0.934568	http://www.noncode.org/show_rna.php?id=NONBTAT003182.2	Antisense;Sense_No_Exonic
NONBTAT003184.2	NONBTAG002252.2	6.59032	7.63658	0.212578	0.0926913	0.132994	http://www.noncode.org/show_rna.php?id=NONBTAT003184.2	Antisense;Exonic
NONBTAT003185.2	NONBTAG002252.2	6.78103	9.80793	0.532444	0.000562947	0.00124597	http://www.noncode.org/show_rna.php?id=NONBTAT003185.2	Antisense;Exonic
NONBTAT003186.2	NONBTAG002253.2	5.61793	7.57305	0.430836	0.000487889	0.0010886	http://www.noncode.org/show_rna.php?id=NONBTAT003186.2	Antisense;Sense_No_Exonic
NONBTAT003187.2	NONBTAG002253.2	5.52216	7.57984	0.456935	0.000390317	0.000881132	http://www.noncode.org/show_rna.php?id=NONBTAT003187.2	Antisense;Sense_No_Exonic
NONBTAT003188.2	NONBTAG002252.2	5.95314	6.87118	0.206907	0.119875	0.166934	http://www.noncode.org/show_rna.php?id=NONBTAT003188.2	Antisense;Exonic
NONBTAT003189.2	NONBTAG002254.2	3.3135	3.38143	0.0292776	0.88614	0.909924	http://www.noncode.org/show_rna.php?id=NONBTAT003189.2	Antisense;Sense_No_Exonic
NONBTAT003191.2	NONBTAG002255.2	3.73878	2.50506	-0.577722	0.000846531	0.0018194	http://www.noncode.org/show_rna.php?id=NONBTAT003191.2	Antisense;Sense_No_Exonic
NONBTAT003192.2	NONBTAG002255.2	3.33437	2.20584	-0.596086	0.000274331	0.000632324	http://www.noncode.org/show_rna.php?id=NONBTAT003192.2	Antisense;Sense_No_Exonic
NONBTAT003193.2	NONBTAG002256.2	4.34665	3.58257	-0.278909	0.0857221	0.123983	http://www.noncode.org/show_rna.php?id=NONBTAT003193.2	Antisense;Sense_No_Exonic
NONBTAT003194.2	NONBTAG002256.2	2.40253	1.94633	-0.303798	0.0745589	0.109752	http://www.noncode.org/show_rna.php?id=NONBTAT003194.2	Antisense;Sense_No_Exonic
NONBTAT003195.2	NONBTAG002256.2	1.92766	1.27875	-0.592116	0.0472513	0.0728184	http://www.noncode.org/show_rna.php?id=NONBTAT003195.2	Antisense;Sense_No_Exonic
NONBTAT003196.2	NONBTAG002257.2	6.00014	5.06357	-0.244841	0.0252396	0.0412085	http://www.noncode.org/show_rna.php?id=NONBTAT003196.2	Antisense;Sense_No_Exonic
NONBTAT003197.2	NONBTAG002258.2	0.158728	0	#NAME?	0.000581844	0.00128258	http://www.noncode.org/show_rna.php?id=NONBTAT003197.2	Antisense;Sense_No_Exonic
NONBTAT003198.2	NONBTAG002259.2	0.310897	0.255221	-0.28469	0.666468	0.721783	http://www.noncode.org/show_rna.php?id=NONBTAT003198.2	Antisense;Sense_No_Exonic
NONBTAT003200.2	NONBTAG002260.2	1.50474	0.875574	-0.781213	0.00930532	0.0166659	http://www.noncode.org/show_rna.php?id=NONBTAT003200.2	Antisense;Sense_No_Exonic
NONBTAT003204.2	NONBTAG002262.2	0.527637	0.133687	-1.98069	0.00330165	0.00643308	http://www.noncode.org/show_rna.php?id=NONBTAT003204.2	Antisense;Sense_No_Exonic
NONBTAT003206.2	NONBTAG002263.2	1.81781	0.62178	-1.54773	4.16098e-05	0.00010546	http://www.noncode.org/show_rna.php?id=NONBTAT003206.2	Antisense;Sense_No_Exonic
NONBTAT003207.2	NONBTAG002264.2	1.21691	0.714643	-0.767928	0.00401703	0.00771879	http://www.noncode.org/show_rna.php?id=NONBTAT003207.2	Antisense;Sense_No_Exonic
NONBTAT003211.2	NONBTAG002266.2	0.280969	0.38442	0.452272	0.574346	0.641904	http://www.noncode.org/show_rna.php?id=NONBTAT003211.2	Antisense;Sense_No_Exonic
NONBTAT003215.2	NONBTAG002268.2	0	0.188879	Inf	0.00160133	0.00329456	http://www.noncode.org/show_rna.php?id=NONBTAT003215.2	Antisense;Sense_No_Exonic
NONBTAT003216.2	NONBTAG002269.2	0.236347	0.287439	0.282349	0.622491	0.688382	http://www.noncode.org/show_rna.php?id=NONBTAT003216.2	Antisense;Sense_No_Exonic
NONBTAT003217.2	NONBTAG002270.2	0	0.147056	Inf	0.0214042	0.035472	http://www.noncode.org/show_rna.php?id=NONBTAT003217.2	Antisense;Sense_No_Exonic
NONBTAT003218.2	NONBTAG002271.2	3.58905	0.236432	-3.9241	1.78758e-42	2.39795e-41	http://www.noncode.org/show_rna.php?id=NONBTAT003218.2	Antisense;Sense_No_Exonic
NONBTAT003220.2	NONBTAG002273.2	8.33785	5.49264	-0.602176	0.000128162	0.000307482	http://www.noncode.org/show_rna.php?id=NONBTAT003220.2	Antisense;Sense_No_Exonic
NONBTAT003222.2	NONBTAG002274.2	4.48571	2.65101	-0.758794	1.42403e-11	5.9177e-11	http://www.noncode.org/show_rna.php?id=NONBTAT003222.2	Antisense;Sense_No_Exonic
NONBTAT003224.2	NONBTAG002275.2	1.4141	0.793747	-0.833133	0.00929076	0.0166428	http://www.noncode.org/show_rna.php?id=NONBTAT003224.2	Antisense;Sense_No_Exonic
NONBTAT003225.2	NONBTAG002276.2	4.06376	2.65228	-0.615582	2.92692e-07	9.14211e-07	http://www.noncode.org/show_rna.php?id=NONBTAT003225.2	Antisense;Sense_No_Exonic
NONBTAT003226.2	NONBTAG002277.2	3.13188	2.01938	-0.633117	0.0305317	0.0489585	http://www.noncode.org/show_rna.php?id=NONBTAT003226.2	Antisense;Sense_No_Exonic
NONBTAT003227.2	NONBTAG002278.2	1.85199	1.34613	-0.460259	0.0884356	0.12755	http://www.noncode.org/show_rna.php?id=NONBTAT003227.2	Antisense;Sense_No_Exonic
NONBTAT003233.2	NONBTAG002280.2	2.59097	2.00834	-0.367489	0.00592288	0.0110024	http://www.noncode.org/show_rna.php?id=NONBTAT003233.2	Antisense;Sense_No_Exonic
NONBTAT003234.2	NONBTAG002281.2	2.84792	1.99664	-0.512334	1.07401e-07	3.46662e-07	http://www.noncode.org/show_rna.php?id=NONBTAT003234.2	Antisense;Sense_No_Exonic
NONBTAT003235.2	NONBTAG002282.2	2.82846	1.56086	-0.857676	1.54816e-07	4.9396e-07	http://www.noncode.org/show_rna.php?id=NONBTAT003235.2	Antisense;Sense_No_Exonic
NONBTAT003237.2	NONBTAG002284.2	0.745274	0.145668	-2.35509	3.83092e-05	9.74658e-05	http://www.noncode.org/show_rna.php?id=NONBTAT003237.2	Antisense;Sense_No_Exonic
NONBTAT003239.2	NONBTAG002285.2	0	0.184762	Inf	0.0111942	0.0196996	http://www.noncode.org/show_rna.php?id=NONBTAT003239.2	Antisense;Sense_No_Exonic
NONBTAT003240.2	NONBTAG002286.2	0.0769471	0.233952	1.60427	0.0118413	0.0206849	http://www.noncode.org/show_rna.php?id=NONBTAT003240.2	Antisense;Sense_No_Exonic
NONBTAT003241.2	NONBTAG002287.2	0.615227	0.754068	0.293576	0.389189	0.463552	http://www.noncode.org/show_rna.php?id=NONBTAT003241.2	Antisense;Sense_No_Exonic
NONBTAT003243.2	NONBTAG002288.2	0.737903	0.514695	-0.519713	0.329355	0.40287	http://www.noncode.org/show_rna.php?id=NONBTAT003243.2	Antisense;Sense_No_Exonic
NONBTAT003244.2	NONBTAG002289.2	1.27024	0.846685	-0.585204	0.178465	0.236601	http://www.noncode.org/show_rna.php?id=NONBTAT003244.2	Antisense;Sense_No_Exonic
NONBTAT003245.2	NONBTAG002290.2	0.432476	0.20663	-1.06557	0.0439648	0.0682926	http://www.noncode.org/show_rna.php?id=NONBTAT003245.2	Antisense;Exonic
NONBTAT003247.2	NONBTAG002292.2	0.258913	0.347298	0.423707	0.358248	0.432647	http://www.noncode.org/show_rna.php?id=NONBTAT003247.2	Antisense;Exonic
NONBTAT003248.2	NONBTAG002293.2	0.853015	0.895609	0.0702979	0.677732	0.731835	http://www.noncode.org/show_rna.php?id=NONBTAT003248.2	Antisense;Sense_No_Exonic
NONBTAT003249.2	NONBTAG002294.2	0.952678	0.93581	-0.025773	0.941492	0.953439	http://www.noncode.org/show_rna.php?id=NONBTAT003249.2	Antisense;Sense_No_Exonic
NONBTAT003250.2	NONBTAG002295.2	1.96897	1.0951	-0.846379	0.0193755	0.032413	http://www.noncode.org/show_rna.php?id=NONBTAT003250.2	Antisense;Sense_No_Exonic
NONBTAT003251.2	NONBTAG002296.2	0.60844	0.14322	-2.08688	5.64372e-05	0.000141196	http://www.noncode.org/show_rna.php?id=NONBTAT003251.2	Antisense;Sense_No_Exonic
NONBTAT003252.2	NONBTAG002297.2	0.68834	0.350431	-0.973991	0.00703306	0.0129055	http://www.noncode.org/show_rna.php?id=NONBTAT003252.2	Antisense;Sense_No_Exonic
NONBTAT003253.2	NONBTAG002298.2	0.356387	0.1517	-1.23222	0.057412	0.0865201	http://www.noncode.org/show_rna.php?id=NONBTAT003253.2	Antisense;Sense_No_Exonic
NONBTAT003254.2	NONBTAG002299.2	1.10643	0.698681	-0.663206	0.0169908	0.0287567	http://www.noncode.org/show_rna.php?id=NONBTAT003254.2	Antisense;Sense_No_Exonic
NONBTAT003255.2	NONBTAG002300.2	1.27542	0.528797	-1.27019	0.00352716	0.00684664	http://www.noncode.org/show_rna.php?id=NONBTAT003255.2	Antisense;Sense_No_Exonic
NONBTAT003256.2	NONBTAG002301.2	1.115	0.714664	-0.641707	0.0133469	0.0230815	http://www.noncode.org/show_rna.php?id=NONBTAT003256.2	Antisense;Sense_No_Exonic
NONBTAT003257.2	NONBTAG002302.2	1.55904	1.10368	-0.498336	0.0608234	0.0912701	http://www.noncode.org/show_rna.php?id=NONBTAT003257.2	Antisense;Sense_No_Exonic
NONBTAT003265.2	NONBTAG002304.2	0.941918	0.365935	-1.36401	7.56313e-05	0.000186062	http://www.noncode.org/show_rna.php?id=NONBTAT003265.2	Antisense;Sense_No_Exonic
NONBTAT003266.2	NONBTAG002305.2	0.708756	0	#NAME?	6.31513e-05	0.000156841	http://www.noncode.org/show_rna.php?id=NONBTAT003266.2	Antisense;Sense_No_Exonic
NONBTAT003267.2	NONBTAG002306.2	0.970039	0.561093	-0.789803	0.0275389	0.0446029	http://www.noncode.org/show_rna.php?id=NONBTAT003267.2	Antisense;Sense_No_Exonic
NONBTAT003268.2	NONBTAG002307.2	0.812219	0.155968	-2.38062	0.000707979	0.00153878	http://www.noncode.org/show_rna.php?id=NONBTAT003268.2	Antisense;Sense_No_Exonic
NONBTAT003269.2	NONBTAG002308.2	0.084912	0.014082	-2.59212	0.00794069	0.01438	http://www.noncode.org/show_rna.php?id=NONBTAT003269.2	Antisense;Sense_No_Exonic
NONBTAT003271.2	NONBTAG002309.2	0.182352	0.036962	-2.30261	0.0259491	0.042215	http://www.noncode.org/show_rna.php?id=NONBTAT003271.2	Antisense;Sense_No_Exonic
NONBTAT003272.2	NONBTAG002310.2	0.181149	0.0660925	-1.45462	0.0818109	0.118882	http://www.noncode.org/show_rna.php?id=NONBTAT003272.2	Antisense;Sense_No_Exonic
NONBTAT003276.2	NONBTAG002313.2	0.799646	0.426619	-0.906413	0.00478855	0.00907157	http://www.noncode.org/show_rna.php?id=NONBTAT003276.2	Antisense;Sense_No_Exonic
NONBTAT003280.2	NONBTAG002315.2	0.458408	0.398217	-0.203077	0.649856	0.711333	http://www.noncode.org/show_rna.php?id=NONBTAT003280.2	Antisense;Sense_No_Exonic
NONBTAT003281.2	NONBTAG002316.2	0.133557	0.0609107	-1.13269	0.381196	0.455172	http://www.noncode.org/show_rna.php?id=NONBTAT003281.2	Antisense;Sense_No_Exonic
NONBTAT003283.2	NONBTAG002318.2	1.1031	1.04487	-0.0782401	0.776571	0.821965	http://www.noncode.org/show_rna.php?id=NONBTAT003283.2	Antisense;Sense_No_Exonic
NONBTAT003284.2	NONBTAG002318.2	1.56451	0.577228	-1.4385	1.13835e-07	3.66757e-07	http://www.noncode.org/show_rna.php?id=NONBTAT003284.2	Antisense;Sense_No_Exonic
NONBTAT003287.2	NONBTAG002319.2	1.67687	1.35957	-0.30262	0.252719	0.32017	http://www.noncode.org/show_rna.php?id=NONBTAT003287.2	Antisense;Sense_No_Exonic
NONBTAT003288.2	NONBTAG002320.2	7.68448	4.57507	-0.748154	3.41387e-07	1.06023e-06	http://www.noncode.org/show_rna.php?id=NONBTAT003288.2	Antisense;Sense_No_Exonic
NONBTAT003289.2	NONBTAG002321.2	1.23077	1.23679	0.00703938	0.983119	0.986691	http://www.noncode.org/show_rna.php?id=NONBTAT003289.2	Antisense;Sense_No_Exonic
NONBTAT003290.2	NONBTAG002322.2	1.60019	0.896236	-0.836293	0.00627125	0.0116017	http://www.noncode.org/show_rna.php?id=NONBTAT003290.2	Antisense;Sense_No_Exonic
NONBTAT003291.2	NONBTAG002323.2	1.35089	0.898471	-0.588366	0.0654489	0.0974208	http://www.noncode.org/show_rna.php?id=NONBTAT003291.2	Antisense;Sense_No_Exonic
NONBTAT003293.2	NONBTAG002324.2	1.25861	0.535742	-1.23222	0.00664337	0.0122313	http://www.noncode.org/show_rna.php?id=NONBTAT003293.2	Antisense;Sense_No_Exonic
NONBTAT003296.2	NONBTAG002325.2	3.06736	2.36232	-0.376793	0.00991845	0.01767	http://www.noncode.org/show_rna.php?id=NONBTAT003296.2	Antisense;Sense_No_Exonic
NONBTAT003298.2	NONBTAG002326.2	4.36157	3.48103	-0.325333	0.167624	0.224184	http://www.noncode.org/show_rna.php?id=NONBTAT003298.2	Antisense;Sense_No_Exonic
NONBTAT003299.2	NONBTAG002327.2	0.28451	0.201841	-0.49526	0.499401	0.572162	http://www.noncode.org/show_rna.php?id=NONBTAT003299.2	Antisense;Sense_No_Exonic
NONBTAT003307.2	NONBTAG002334.2	0.214736	0.261156	0.282348	0.674353	0.728449	http://www.noncode.org/show_rna.php?id=NONBTAT003307.2	Antisense;Sense_No_Exonic
NONBTAT003308.2	NONBTAG002335.2	0.352674	0.0214456	-4.03958	0.000134609	0.000321572	http://www.noncode.org/show_rna.php?id=NONBTAT003308.2	Antisense;Sense_No_Exonic
NONBTAT003309.2	NONBTAG002336.2	0.427733	1.17044	1.45227	0.000915848	0.00195841	http://www.noncode.org/show_rna.php?id=NONBTAT003309.2	Antisense;Sense_No_Exonic
NONBTAT003311.2	NONBTAG002338.2	0.0427484	0.389921	3.18924	0.0100036	0.0178064	http://www.noncode.org/show_rna.php?id=NONBTAT003311.2	Antisense;Sense_No_Exonic
NONBTAT003312.2	NONBTAG002339.2	0.6626	0.409417	-0.694567	0.0870297	0.12564	http://www.noncode.org/show_rna.php?id=NONBTAT003312.2	Antisense;Sense_No_Exonic
NONBTAT003313.2	NONBTAG002340.2	0.262455	0.212794	-0.302613	0.665371	0.721706	http://www.noncode.org/show_rna.php?id=NONBTAT003313.2	Antisense;Sense_No_Exonic
NONBTAT003315.2	NONBTAG002342.2	0.709676	0.96308	0.440495	0.131286	0.180874	http://www.noncode.org/show_rna.php?id=NONBTAT003315.2	Antisense;Sense_No_Exonic
NONBTAT003317.2	NONBTAG002343.2	0.506299	0.402222	-0.331998	0.381539	0.455491	http://www.noncode.org/show_rna.php?id=NONBTAT003317.2	Antisense;Sense_No_Exonic
NONBTAT003318.2	NONBTAG002344.2	0.265543	0.255666	-0.0546852	0.901642	0.920549	http://www.noncode.org/show_rna.php?id=NONBTAT003318.2	Antisense;Sense_No_Exonic
NONBTAT003319.2	NONBTAG002345.2	23.5714	36.9582	0.648857	0	0	http://www.noncode.org/show_rna.php?id=NONBTAT003319.2	Antisense;Sense_No_Exonic
NONBTAT003322.2	NONBTAG002346.2	1.15302	0.860481	-0.422202	0.110049	0.154445	http://www.noncode.org/show_rna.php?id=NONBTAT003322.2	Antisense;Sense_No_Exonic
NONBTAT003323.2	NONBTAG002347.2	0.308219	0.18382	-0.745662	0.0959077	0.137064	http://www.noncode.org/show_rna.php?id=NONBTAT003323.2	Antisense;Sense_No_Exonic
NONBTAT003325.2	NONBTAG002348.2	1.61719	2.01437	0.31684	0.107885	0.151679	http://www.noncode.org/show_rna.php?id=NONBTAT003325.2	Antisense;Sense_No_Exonic
NONBTAT003326.2	NONBTAG002349.2	1.09376	0.634867	-0.78477	0.110001	0.154392	http://www.noncode.org/show_rna.php?id=NONBTAT003326.2	Antisense;Sense_No_Exonic
NONBTAT003330.2	NONBTAG002350.2	1.87175	1.15493	-0.696582	0.0722209	0.106614	http://www.noncode.org/show_rna.php?id=NONBTAT003330.2	Antisense;Sense_No_Exonic
NONBTAT003331.2	NONBTAG002351.2	1.30847	0.913771	-0.517976	0.0577307	0.0869603	http://www.noncode.org/show_rna.php?id=NONBTAT003331.2	Antisense;Sense_No_Exonic
NONBTAT003332.2	NONBTAG002352.2	0.222875	0.36962	0.729808	0.1812	0.239967	http://www.noncode.org/show_rna.php?id=NONBTAT003332.2	Antisense;Sense_No_Exonic
NONBTAT003333.2	NONBTAG002353.2	0.354057	0.0403683	-3.13269	0.0145935	0.0249843	http://www.noncode.org/show_rna.php?id=NONBTAT003333.2	Antisense;Sense_No_Exonic
NONBTAT003334.2	NONBTAG002354.2	1.81853	2.8296	0.637825	0.0395343	0.0619452	http://www.noncode.org/show_rna.php?id=NONBTAT003334.2	Antisense;Sense_No_Exonic
NONBTAT003335.2	NONBTAG002355.2	1.94501	2.18668	0.168965	0.255203	0.322915	http://www.noncode.org/show_rna.php?id=NONBTAT003335.2	Antisense;Sense_No_Exonic
NONBTAT003336.2	NONBTAG002356.2	3.30468	2.90594	-0.185506	0.114642	0.160306	http://www.noncode.org/show_rna.php?id=NONBTAT003336.2	Antisense;Sense_No_Exonic
NONBTAT003341.2	NONBTAG002358.2	0.949456	0.580631	-0.70948	0.00318347	0.0062273	http://www.noncode.org/show_rna.php?id=NONBTAT003341.2	Antisense;Sense_No_Exonic
NONBTAT003342.2	NONBTAG002359.2	0.840886	0.322946	-1.38062	0.00083099	0.0017885	http://www.noncode.org/show_rna.php?id=NONBTAT003342.2	Antisense;Sense_No_Exonic
NONBTAT003343.2	NONBTAG002360.2	0.620707	0.120096	-2.36972	6.86081e-06	1.88654e-05	http://www.noncode.org/show_rna.php?id=NONBTAT003343.2	Antisense;Sense_No_Exonic
NONBTAT003368.2	NONBTAG002381.2	2.00845	1.11227	-0.852576	0.000731445	0.00158562	http://www.noncode.org/show_rna.php?id=NONBTAT003368.2	Antisense;Sense_No_Exonic
NONBTAT003371.2	NONBTAG002383.2	0.194101	0	#NAME?	0.00536082	0.0100327	http://www.noncode.org/show_rna.php?id=NONBTAT003371.2	Antisense;Sense_No_Exonic
NONBTAT003372.2	NONBTAG002384.2	0.156744	0.157268	0.00481493	0.999134	0.999201	http://www.noncode.org/show_rna.php?id=NONBTAT003372.2	Antisense;Sense_No_Exonic
NONBTAT003373.2	NONBTAG002385.2	0.0550516	0.100428	0.867305	0.531978	0.601449	http://www.noncode.org/show_rna.php?id=NONBTAT003373.2	Antisense;Sense_No_Exonic
NONBTAT003374.2	NONBTAG002386.2	1.03997	1.22965	0.241706	0.520922	0.593145	http://www.noncode.org/show_rna.php?id=NONBTAT003374.2	Antisense;Sense_No_Exonic
NONBTAT003376.2	NONBTAG002387.2	0.242701	0.345897	0.511162	0.274532	0.344198	http://www.noncode.org/show_rna.php?id=NONBTAT003376.2	Antisense;Sense_No_Exonic
NONBTAT003377.2	NONBTAG002388.2	0.926835	0.721071	-0.362171	0.320259	0.393414	http://www.noncode.org/show_rna.php?id=NONBTAT003377.2	Antisense;Sense_No_Exonic
NONBTAT003378.2	NONBTAG002389.2	0.857132	0.677574	-0.339139	0.379901	0.455172	http://www.noncode.org/show_rna.php?id=NONBTAT003378.2	Antisense;Sense_No_Exonic
NONBTAT003379.2	NONBTAG002390.2	0.328416	0.490186	0.577805	0.304224	0.376105	http://www.noncode.org/show_rna.php?id=NONBTAT003379.2	Antisense;Sense_No_Exonic
NONBTAT003380.2	NONBTAG002391.2	0.572457	0.932419	0.703811	0.145381	0.197613	http://www.noncode.org/show_rna.php?id=NONBTAT003380.2	Antisense;Sense_No_Exonic
NONBTAT003382.2	NONBTAG002392.2	0.824591	0.575161	-0.519713	0.0894519	0.128864	http://www.noncode.org/show_rna.php?id=NONBTAT003382.2	Antisense;Sense_No_Exonic
NONBTAT003383.2	NONBTAG002393.2	0.611132	0.70608	0.208348	0.561911	0.629944	http://www.noncode.org/show_rna.php?id=NONBTAT003383.2	Antisense;Sense_No_Exonic
NONBTAT003387.2	NONBTAG002394.2	2.28359	1.17731	-0.955809	1.81489e-06	5.28348e-06	http://www.noncode.org/show_rna.php?id=NONBTAT003387.2	Antisense;Sense_No_Exonic
NONBTAT003388.2	NONBTAG002395.2	1.03342	0.897724	-0.203083	0.433842	0.508771	http://www.noncode.org/show_rna.php?id=NONBTAT003388.2	Antisense;Sense_No_Exonic
NONBTAT003390.2	NONBTAG002396.2	0.797424	0.517777	-0.623016	0.031491	0.0502662	http://www.noncode.org/show_rna.php?id=NONBTAT003390.2	Antisense;Exonic
NONBTAT003391.2	NONBTAG002397.2	2.43002	0.831185	-1.54773	1.38732e-09	5.10468e-09	http://www.noncode.org/show_rna.php?id=NONBTAT003391.2	Antisense;Sense_No_Exonic
NONBTAT003393.2	NONBTAG002398.2	0.639668	0.375082	-0.770117	0.212141	0.275303	http://www.noncode.org/show_rna.php?id=NONBTAT003393.2	Antisense;Sense_No_Exonic
NONBTAT003394.2	NONBTAG002399.2	0.0220853	0.181302	3.03724	0.0176671	0.0298248	http://www.noncode.org/show_rna.php?id=NONBTAT003394.2	Antisense;Sense_No_Exonic
NONBTAT003397.2	NONBTAG002401.2	1.20349	0.704211	-0.773144	0.0137803	0.023781	http://www.noncode.org/show_rna.php?id=NONBTAT003397.2	Antisense;Sense_No_Exonic
NONBTAT003398.2	NONBTAG002402.2	1.49177	0.769085	-0.95581	0.000755122	0.00163437	http://www.noncode.org/show_rna.php?id=NONBTAT003398.2	Antisense;Exonic
NONBTAT003401.2	NONBTAG002404.2	0.304102	0.308201	0.0193162	0.975622	0.980677	http://www.noncode.org/show_rna.php?id=NONBTAT003401.2	Antisense;Sense_No_Exonic
NONBTAT003403.2	NONBTAG002405.2	7.60354	6.03436	-0.33347	0.0118328	0.0206742	http://www.noncode.org/show_rna.php?id=NONBTAT003403.2	Antisense;Sense_No_Exonic
NONBTAT003404.2	NONBTAG002406.2	8.06891	7.2853	-0.147385	0.214403	0.277866	http://www.noncode.org/show_rna.php?id=NONBTAT003404.2	Antisense;Sense_No_Exonic
NONBTAT003405.2	NONBTAG002407.2	2.8604	1.28081	-1.15916	0.000435684	0.00097813	http://www.noncode.org/show_rna.php?id=NONBTAT003405.2	Antisense;Sense_No_Exonic
NONBTAT003406.2	NONBTAG002408.2	2.3901	1.80307	-0.406616	0.0283676	0.0457632	http://www.noncode.org/show_rna.php?id=NONBTAT003406.2	Antisense;Sense_No_Exonic
NONBTAT003407.2	NONBTAG002409.2	0.379637	0.409238	0.10832	0.867657	0.89668	http://www.noncode.org/show_rna.php?id=NONBTAT003407.2	Antisense;Sense_No_Exonic
NONBTAT003408.2	NONBTAG002410.2	0.11263	0.0616402	-0.869648	0.421557	0.496335	http://www.noncode.org/show_rna.php?id=NONBTAT003408.2	Antisense;Sense_No_Exonic
NONBTAT003409.2	NONBTAG002411.2	0.0767726	0.163395	1.0897	0.291405	0.362193	http://www.noncode.org/show_rna.php?id=NONBTAT003409.2	Antisense;Sense_No_Exonic
NONBTAT003410.2	NONBTAG002412.2	0.649776	0.59268	-0.132689	0.772446	0.818249	http://www.noncode.org/show_rna.php?id=NONBTAT003410.2	Antisense;Sense_No_Exonic
NONBTAT003417.2	NONBTAG002415.2	0.0404501	0.479644	3.56775	0.00175882	0.00359771	http://www.noncode.org/show_rna.php?id=NONBTAT003417.2	Antisense;Sense_No_Exonic
NONBTAT003418.2	NONBTAG002416.2	0.109498	0.0399505	-1.45462	0.0311857	0.0498093	http://www.noncode.org/show_rna.php?id=NONBTAT003418.2	Antisense;Sense_No_Exonic
NONBTAT003426.2	NONBTAG002423.2	0.250791	0.274504	0.130342	0.901307	0.920457	http://www.noncode.org/show_rna.php?id=NONBTAT003426.2	Antisense;Sense_No_Exonic
NONBTAT003427.2	NONBTAG002424.2	0.596219	0.854589	0.519388	0.299805	0.371562	http://www.noncode.org/show_rna.php?id=NONBTAT003427.2	Antisense;Sense_No_Exonic
NONBTAT003428.2	NONBTAG002425.2	0.595822	0.511498	-0.220153	0.658965	0.717578	http://www.noncode.org/show_rna.php?id=NONBTAT003428.2	Antisense;Sense_No_Exonic
NONBTAT003429.2	NONBTAG002426.2	0.918593	0.495886	-0.889417	0.0076203	0.0138761	http://www.noncode.org/show_rna.php?id=NONBTAT003429.2	Antisense;Sense_No_Exonic
NONBTAT003430.2	NONBTAG002427.2	0.62524	0.28515	-1.13269	0.0390798	0.0612682	http://www.noncode.org/show_rna.php?id=NONBTAT003430.2	Antisense;Sense_No_Exonic
NONBTAT003431.2	NONBTAG002428.2	0.267642	0.0678123	-1.98069	0.00330165	0.00643308	http://www.noncode.org/show_rna.php?id=NONBTAT003431.2	Antisense;Sense_No_Exonic
NONBTAT003435.2	NONBTAG002430.2	0.0838038	0	#NAME?	0.0112384	0.0196996	http://www.noncode.org/show_rna.php?id=NONBTAT003435.2	Antisense;Sense_No_Exonic
NONBTAT003443.2	NONBTAG002438.2	0.0567685	0.0207121	-1.45462	0.232821	0.297851	http://www.noncode.org/show_rna.php?id=NONBTAT003443.2	Antisense;Sense_No_Exonic
NONBTAT003444.2	NONBTAG002438.2	0.0554846	0.0202437	-1.45461	0.232821	0.297851	http://www.noncode.org/show_rna.php?id=NONBTAT003444.2	Antisense;Sense_No_Exonic
NONBTAT003446.2	NONBTAG002440.2	0.324585	0.0227741	-3.83313	4.95417e-07	1.51806e-06	http://www.noncode.org/show_rna.php?id=NONBTAT003446.2	Antisense;Sense_No_Exonic
NONBTAT003447.2	NONBTAG002441.2	0.37342	0.0378452	-3.30262	0.00759914	0.01384	http://www.noncode.org/show_rna.php?id=NONBTAT003447.2	Antisense;Sense_No_Exonic
NONBTAT003448.2	NONBTAG002442.2	0.889167	0.265146	-1.74567	3.2796e-06	9.30798e-06	http://www.noncode.org/show_rna.php?id=NONBTAT003448.2	Antisense;Sense_No_Exonic
NONBTAT003450.2	NONBTAG002444.2	4.43463	3.70788	-0.258219	0.121612	0.169019	http://www.noncode.org/show_rna.php?id=NONBTAT003450.2	Antisense;Sense_No_Exonic
NONBTAT003451.2	NONBTAG002445.2	1.47119	0.812212	-0.857055	0.00125509	0.00262199	http://www.noncode.org/show_rna.php?id=NONBTAT003451.2	Antisense;Sense_No_Exonic
NONBTAT003452.2	NONBTAG002446.2	0.546878	0.725562	0.40788	0.484153	0.557314	http://www.noncode.org/show_rna.php?id=NONBTAT003452.2	Antisense;Sense_No_Exonic
NONBTAT003453.2	NONBTAG002447.2	0.876998	1.30516	0.573581	0.0527913	0.080233	http://www.noncode.org/show_rna.php?id=NONBTAT003453.2	Antisense;Sense_No_Exonic
NONBTAT003454.2	NONBTAG002448.2	3.21454	1.87737	-0.775899	6.04564e-05	0.000150741	http://www.noncode.org/show_rna.php?id=NONBTAT003454.2	Antisense;Sense_No_Exonic
NONBTAT003455.2	NONBTAG002449.2	4.23572	1.50836	-1.48963	2.8903e-12	1.24862e-11	http://www.noncode.org/show_rna.php?id=NONBTAT003455.2	Antisense;Sense_No_Exonic
NONBTAT003456.2	NONBTAG002450.2	3.17904	1.47401	-1.10884	4.95954e-07	1.51963e-06	http://www.noncode.org/show_rna.php?id=NONBTAT003456.2	Antisense;Sense_No_Exonic
NONBTAT003457.2	NONBTAG002451.2	0.193744	0.242989	0.326739	0.644635	0.70678	http://www.noncode.org/show_rna.php?id=NONBTAT003457.2	Antisense;Sense_No_Exonic
NONBTAT003458.2	NONBTAG002452.2	4.71659	2.8681	-0.717649	3.07405e-08	1.03347e-07	http://www.noncode.org/show_rna.php?id=NONBTAT003458.2	Antisense;Exonic
NONBTAT003459.2	NONBTAG002452.2	2.57085	1.5103	-0.76741	2.21774e-07	6.986e-07	http://www.noncode.org/show_rna.php?id=NONBTAT003459.2	Antisense;Exonic
NONBTAT003461.2	NONBTAG002453.2	0.927582	0.893079	-0.054687	0.901642	0.920549	http://www.noncode.org/show_rna.php?id=NONBTAT003461.2	Antisense;Sense_No_Exonic
NONBTAT003462.2	NONBTAG002454.2	1.06356	0.574878	-0.887574	0.00514738	0.00970351	http://www.noncode.org/show_rna.php?id=NONBTAT003462.2	Antisense;Sense_No_Exonic
NONBTAT003463.2	NONBTAG002455.2	1.16096	1.18208	0.0260094	0.93733	0.949769	http://www.noncode.org/show_rna.php?id=NONBTAT003463.2	Antisense;Sense_No_Exonic
NONBTAT003464.2	NONBTAG002456.2	0.273479	0.349228	0.352739	0.480639	0.554087	http://www.noncode.org/show_rna.php?id=NONBTAT003464.2	Antisense;Sense_No_Exonic
NONBTAT003465.2	NONBTAG002456.2	0.30746	0.34643	0.172165	0.725709	0.776702	http://www.noncode.org/show_rna.php?id=NONBTAT003465.2	Antisense;Sense_No_Exonic
NONBTAT003466.2	NONBTAG002457.2	0.0882835	0.120789	0.452273	0.574346	0.641904	http://www.noncode.org/show_rna.php?id=NONBTAT003466.2	Antisense;Sense_No_Exonic
NONBTAT003467.2	NONBTAG002458.2	2.69872	1.87976	-0.521727	0.0766947	0.112445	http://www.noncode.org/show_rna.php?id=NONBTAT003467.2	Antisense;Sense_No_Exonic
NONBTAT003468.2	NONBTAG002459.2	0.144997	0.308597	1.0897	0.0254305	0.0414918	http://www.noncode.org/show_rna.php?id=NONBTAT003468.2	Antisense;Sense_No_Exonic
NONBTAT003469.2	NONBTAG002460.2	2.89121	2.53227	-0.191242	0.217678	0.281757	http://www.noncode.org/show_rna.php?id=NONBTAT003469.2	Antisense;Sense_No_Exonic
NONBTAT003470.2	NONBTAG002461.2	0.144071	0	#NAME?	0.0112384	0.0196996	http://www.noncode.org/show_rna.php?id=NONBTAT003470.2	Antisense;Sense_No_Exonic
NONBTAT003476.2	NONBTAG002463.2	4.38146	3.70715	-0.241101	0.0046812	0.00888675	http://www.noncode.org/show_rna.php?id=NONBTAT003476.2	Antisense;Sense_No_Exonic
NONBTAT003477.2	NONBTAG002464.2	4.06019	3.64368	-0.156151	0.297616	0.369201	http://www.noncode.org/show_rna.php?id=NONBTAT003477.2	Antisense;Sense_No_Exonic
NONBTAT003479.2	NONBTAG002465.2	0.153198	0.0931575	-0.717654	0.450062	0.523947	http://www.noncode.org/show_rna.php?id=NONBTAT003479.2	Antisense;Sense_No_Exonic
NONBTAT003480.2	NONBTAG002466.2	0.482607	0.237031	-1.02577	0.127268	0.176079	http://www.noncode.org/show_rna.php?id=NONBTAT003480.2	Antisense;Sense_No_Exonic
NONBTAT003482.2	NONBTAG002467.2	3.13944	1.98392	-0.662153	0.000249303	0.000577968	http://www.noncode.org/show_rna.php?id=NONBTAT003482.2	Antisense;Sense_No_Exonic
NONBTAT003483.2	NONBTAG002468.2	1.82916	1.36937	-0.417669	0.0448547	0.0695236	http://www.noncode.org/show_rna.php?id=NONBTAT003483.2	Antisense;Sense_No_Exonic
NONBTAT003495.2	NONBTAG002473.2	1.22536	0.737674	-0.73215	0.00122607	0.00256917	http://www.noncode.org/show_rna.php?id=NONBTAT003495.2	Antisense;Sense_No_Exonic
NONBTAT003496.2	NONBTAG002474.2	0.34084	0.20726	-0.717653	0.181674	0.240435	http://www.noncode.org/show_rna.php?id=NONBTAT003496.2	Antisense;Sense_No_Exonic
NONBTAT003497.2	NONBTAG002475.2	0.256977	0.136731	-0.910299	0.18471	0.243865	http://www.noncode.org/show_rna.php?id=NONBTAT003497.2	Antisense;Sense_No_Exonic
NONBTAT003500.2	NONBTAG002476.2	0.50608	0.323127	-0.647264	0.366625	0.44113	http://www.noncode.org/show_rna.php?id=NONBTAT003500.2	Antisense;Sense_No_Exonic
NONBTAT003503.2	NONBTAG002477.2	0.27797	0.152127	-0.869653	0.421557	0.496335	http://www.noncode.org/show_rna.php?id=NONBTAT003503.2	Antisense;Sense_No_Exonic
NONBTAT003504.2	NONBTAG002478.2	0.431296	0.0655663	-2.71765	0.000394826	0.000890104	http://www.noncode.org/show_rna.php?id=NONBTAT003504.2	Antisense;Sense_No_Exonic
NONBTAT003506.2	NONBTAG002480.2	0.47319	0.43161	-0.132691	0.76692	0.813732	http://www.noncode.org/show_rna.php?id=NONBTAT003506.2	Antisense;Sense_No_Exonic
NONBTAT003507.2	NONBTAG002481.2	6.75357	4.45799	-0.599257	2.28464e-06	6.57696e-06	http://www.noncode.org/show_rna.php?id=NONBTAT003507.2	Antisense;Sense_No_Exonic
NONBTAT003508.2	NONBTAG002482.2	15.8421	12.3307	-0.361509	9.4507e-05	0.000230268	http://www.noncode.org/show_rna.php?id=NONBTAT003508.2	Antisense;Sense_No_Exonic
NONBTAT003509.2	NONBTAG002482.2	14.2241	12.1196	-0.230995	0.00399601	0.00768013	http://www.noncode.org/show_rna.php?id=NONBTAT003509.2	Antisense;Sense_No_Exonic
NONBTAT003510.2	NONBTAG002483.2	1.18334	0.299823	-1.98068	2.36449e-07	7.43303e-07	http://www.noncode.org/show_rna.php?id=NONBTAT003510.2	Antisense;Sense_No_Exonic
NONBTAT003512.2	NONBTAG002484.2	0.669105	1.17993	0.818397	0.072989	0.107663	http://www.noncode.org/show_rna.php?id=NONBTAT003512.2	Antisense;Sense_No_Exonic
NONBTAT003516.2	NONBTAG002487.2	0.429109	0.195702	-1.13269	0.150177	0.203224	http://www.noncode.org/show_rna.php?id=NONBTAT003516.2	Antisense;Sense_No_Exonic
NONBTAT003517.2	NONBTAG002488.2	1.7757	2.69945	0.604278	0.0253783	0.0414135	http://www.noncode.org/show_rna.php?id=NONBTAT003517.2	Antisense;Sense_No_Exonic
NONBTAT003518.2	NONBTAG002489.2	0.93106	1.00366	0.108325	0.758299	0.805912	http://www.noncode.org/show_rna.php?id=NONBTAT003518.2	Antisense;Sense_No_Exonic
NONBTAT003549.2	NONBTAG002503.2	1.07482	0.408488	-1.39573	0.00770724	0.0140122	http://www.noncode.org/show_rna.php?id=NONBTAT003549.2	Antisense;Sense_No_Exonic
NONBTAT003550.2	NONBTAG002504.2	2.47891	1.7454	-0.506148	0.0130516	0.0226237	http://www.noncode.org/show_rna.php?id=NONBTAT003550.2	Antisense;Sense_No_Exonic
NONBTAT003551.2	NONBTAG002505.2	1.00219	0.317959	-1.65624	0.00313083	0.00613293	http://www.noncode.org/show_rna.php?id=NONBTAT003551.2	Antisense;Sense_No_Exonic
NONBTAT003552.2	NONBTAG002506.2	1.53609	1.12947	-0.443617	0.0414334	0.0646638	http://www.noncode.org/show_rna.php?id=NONBTAT003552.2	Antisense;Sense_No_Exonic
NONBTAT003554.2	NONBTAG002507.2	1.74014	0.909192	-0.936546	5.09289e-05	0.000128072	http://www.noncode.org/show_rna.php?id=NONBTAT003554.2	Antisense;Sense_No_Exonic
NONBTAT003555.2	NONBTAG002508.2	1.88093	1.02521	-0.875527	0.000642397	0.00140808	http://www.noncode.org/show_rna.php?id=NONBTAT003555.2	Antisense;Sense_No_Exonic
NONBTAT003556.2	NONBTAG002509.2	2.82391	1.86995	-0.594694	6.39588e-06	1.76607e-05	http://www.noncode.org/show_rna.php?id=NONBTAT003556.2	Antisense;Sense_No_Exonic
NONBTAT003558.2	NONBTAG002511.2	0.257662	0.0313361	-3.03958	0.000669127	0.00146117	http://www.noncode.org/show_rna.php?id=NONBTAT003558.2	Antisense;Sense_No_Exonic
NONBTAT003560.2	NONBTAG002513.2	3.26489	3.20178	-0.0281602	0.850654	0.883446	http://www.noncode.org/show_rna.php?id=NONBTAT003560.2	Antisense;Sense_No_Exonic
NONBTAT003561.2	NONBTAG002514.2	1.64665	1.28216	-0.360958	0.123555	0.171433	http://www.noncode.org/show_rna.php?id=NONBTAT003561.2	Antisense;Sense_No_Exonic
[truncated: 15,604 more rows]
