# Supplementary material for: Transcriptome sequencing to detect the potential role of long non-coding RNAs in bovine mammary gland during the dry and lactation period
Source: BMC Genomics. 2018 Aug 13;19:605. doi: 10.1186/s12864-018-4974-5 (PMC6090732; doi:10.1186/s12864-018-4974-5)
Supplement: Supplementary file 6 — The expression file of novel DELs in the dry and lactation periods. (XLSX 230 kb) [file 12864_2018_4974_MOESM6_ESM.xlsx]

## Sheet: CD--CL.different.new_lncRNA
Additional file 6: The expression profile of novel DELs in the dry and lactation periods.
Region	Distance	class_code	transcript	Pos	Strand	CD	CL	log2(Foldchange)	p-value	q-value
intergenic	C1H21orf59(dist=2069),NONBTAG018061.1(dist=5270)	u	TCONS_00000105	chr1:2218591-2219395	+	120.971	12.2405	-3.30493	5.22467e-05	0.00024494
upstream	EVA1C	u	TCONS_00000110	chr1:2360914-2361172	+	457.726	19.0224	-4.58871	4.44497e-07	4.91276e-06
intergenic	NONBTAG000107.2(dist=97038),NONBTAG000108.2(dist=469671)	u	TCONS_00000322	chr1:21055647-21056481	+	218.037	23.6015	-3.20762	2.77491e-08	4.79547e-07
intergenic	NRIP1(dist=7617),SAMSN1(dist=374498)	u	TCONS_00000352	chr1:21708680-21710562	+	123.669	41.8635	-1.56272	4.29216e-05	0.000207666
intergenic	NONBTAG000131.2(dist=9601),NONBTAG000132.2(dist=15317)	u	TCONS_00000407	chr1:24046906-24048104	+	201.281	69.8547	-1.52678	4.18856e-05	0.000202987
intergenic	NONBTAG000138.2(dist=1232),LOC534842(dist=14453)	u	TCONS_00000434	chr1:24141841-24143109	+	110.103	23.2946	-2.24079	6.4223e-05	0.000289568
intergenic	NONBTAG000220.2(dist=3526),NSUN3(dist=1345)	u	TCONS_00000572	chr1:37958232-37959309	+	121.756	18.2813	-2.73555	1.49236e-05	8.53831e-05
intergenic	DPPA4(dist=524359),NONBTAG000313.2(dist=1045871)	u	TCONS_00000880	chr1:55042737-55043343	+	167.406	0	#NAME?	3.68868e-07	4.22906e-06
intergenic	C1H3orf52(dist=3634),LOC784939(dist=2444)	u	TCONS_00000941	chr1:57323381-57324400	+	74.7171	4.83021	-3.95128	0.000149099	0.000584591
intergenic	ZBTB20(dist=3006),GAP43(dist=583166)	u	TCONS_00001077	chr1:60272480-60272929	+	225.812	21.8969	-3.36632	3.02395e-05	0.000151661
intergenic	ZBTB20(dist=7781),GAP43(dist=577953)	u	TCONS_00001080	chr1:60277255-60278142	+	190.719	27.7411	-2.78135	6.03311e-07	6.40597e-06
intergenic	CCDC58(dist=2162),NONBTAG018124.1(dist=3021)	u	TCONS_00001207	chr1:67459787-67460461	+	213.267	36.4949	-2.54689	1.22699e-05	7.28894e-05
intergenic	NONBTAG018131.1(dist=65984),CCDC14(dist=121631)	u	TCONS_00001255	chr1:68769533-68772929	+	159.537	69.6164	-1.19639	2.8517e-07	3.50837e-06
intergenic	NONBTAG000518.2(dist=54631),LRRC33(dist=9698)	u	TCONS_00001392	chr1:71779582-71779939	+	236.535	13.762	-4.10329	4.72017e-05	0.000224504
intergenic	NONBTAG000540.2(dist=2620),XXYLT1(dist=1546)	u	TCONS_00001448	chr1:72932437-72933715	+	125.794	23.1125	-2.44432	5.96399e-06	3.9357e-05
intergenic	MCCC1(dist=2046),DCUN1D1(dist=19421)	u	TCONS_00001763	chr1:84635451-84636898	+	81.8723	6.80499	-3.58871	3.31214e-06	2.50236e-05
intergenic	NONBTAG018195.1(dist=8789),NONBTAG018196.1(dist=1290255)	u	TCONS_00001880	chr1:90634110-90634848	+	166.15	13.3337	-3.63934	1.89535e-06	1.60248e-05
intergenic	NONBTAG000765.2(dist=12290),GHSR(dist=8764)	u	TCONS_00001929	chr1:95785250-95785859	+	131.878	0	#NAME?	8.1979e-06	5.14486e-05
intergenic	NONBTAG000090.2(dist=21304),NONBTAG000091.2(dist=4818)	u	TCONS_00003358	chr1:19957431-19957715	-	519.961	34.5741	-3.91064	6.42251e-08	9.67975e-07
intergenic	NONBTAG000261.2(dist=5794),NONBTAG000262.2(dist=5869)	u	TCONS_00003613	chr1:44726715-44727446	-	375.967	121.151	-1.6338	4.21541e-06	3.08206e-05
intergenic	ALCAM(dist=90595),CBLB(dist=2805)	u	TCONS_00003712	chr1:50652667-50653186	-	211.698	0	#NAME?	1.06694e-07	1.51505e-06
intergenic	CCDC80(dist=64151),CD200R1(dist=94309)	u	TCONS_00003858	chr1:57919781-57920329	-	169.667	0	#NAME?	1.27527e-06	1.15441e-05
intergenic	TNK2(dist=1256),NONBTAG000503.2(dist=25560)	u	TCONS_00004334	chr1:71231413-71231795	-	453.245	64.3187	-2.81698	3.61844e-07	4.22906e-06
intergenic	EPHB3(dist=28466),NONBTAG018168.1(dist=2693)	u	TCONS_00004645	chr1:83241379-83241941	-	345.937	96.261	-1.84549	2.75554e-05	0.000144085
intergenic	NONBTAG000652.2(dist=10208),NONBTAG000653.2(dist=4866)	u	TCONS_00004710	chr1:84254621-84255060	-	192.453	11.1973	-4.10328	4.72017e-05	0.000224504
intergenic	NONBTAG018189.1(dist=411139),NONBTAG000726.2(dist=12085)	u	TCONS_00004830	chr1:90306051-90306694	-	144.639	0	#NAME?	1.27527e-06	1.15441e-05
intergenic	NONBTAG000739.2(dist=61738),NONBTAG000740.2(dist=5575)	u	TCONS_00004897	chr1:92958739-92959454	-	934.312	440.385	-1.08514	1.28919e-07	1.79248e-06
intergenic	NONBTAG000742.2(dist=3944),NONBTAG000743.2(dist=2410)	u	TCONS_00004931	chr1:93033949-93034415	-	1151.42	506.396	-1.18508	3.88554e-07	4.4375e-06
intergenic	NONBTAG018201.1(dist=11048),NONBTAG000750.2(dist=150865)	u	TCONS_00005008	chr1:93468280-93468803	-	153.522	9.40231	-4.02929	8.39767e-05	0.000363611
intergenic	NONBTAG000855.2(dist=35958),B3GALNT1(dist=51440)	u	TCONS_00005217	chr1:107129274-107130140	-	151.388	34.0956	-2.15059	0.00016188	0.000621068
intergenic	NONBTAG000858.2(dist=1183),KPNA4(dist=2558)	u	TCONS_00005228	chr1:107770593-107771795	-	207.651	28.6681	-2.85664	6.2061e-10	1.82863e-08
intergenic	NONBTAG000913.2(dist=67030),NONBTAG000914.2(dist=307284)	u	TCONS_00005349	chr1:115915673-115916266	-	149.686	8.2943	-4.17368	2.64818e-05	0.000138965
intergenic	POFUT2(dist=68721),ICOSLG(dist=4513)	u	TCONS_00005980	chr1:145678904-145679816	-	129.848	26.9814	-2.26679	0.000222117	0.000815535
intergenic	NONBTAG000131.2(dist=21822),NONBTAG000132.2(dist=3436)	u	TCONS_00006476	chr1:24059127-24059985	+	64.0764	212.214	1.72765	7.59367e-05	0.000333702
intergenic	NONBTAG000132.2(dist=24842),NONBTAG000133.2(dist=4275)	u	TCONS_00006479	chr1:24088666-24089705	+	65.138	194.23	1.57619	9.47348e-05	0.000399336
intergenic	NONBTAG000444.2(dist=4615),LOC516421(dist=20465)	u	TCONS_00006649	chr1:67015802-67016228	+	168.566	484.604	1.52349	0.000116015	0.000474446
intergenic	NONBTAG000467.2(dist=61070),LOC100847188(dist=132711)	u	TCONS_00006690	chr1:69114589-69115437	+	119.688	319.169	1.41504	2.90971e-05	0.000148974
intergenic	VEPH1(dist=17588),NONBTAG000879.2(dist=37019)	u	TCONS_00006984	chr1:111229238-111230062	+	51.3208	203.044	1.98418	3.11455e-05	0.000155675
intergenic	PLOD2(dist=16604),NONBTAG000975.2(dist=661162)	u	TCONS_00007023	chr1:123460607-123462424	+	20.9602	176.151	3.07109	8.10463e-14	5.82446e-12
intergenic	NONBTAG000091.2(dist=8067),NONBTAG000092.2(dist=24123)	u	TCONS_00007316	chr1:19970945-19971731	-	139.877	369.354	1.40085	1.72187e-05	9.57261e-05
intergenic	NONBTAG000091.2(dist=24074),NONBTAG000092.2(dist=8057)	u	TCONS_00007327	chr1:19986952-19987797	-	55.0516	262.064	2.25106	1.90645e-07	2.50876e-06
intergenic	NONBTAG000099.2(dist=18749),NONBTAG000100.2(dist=63783)	u	TCONS_00007375	chr1:20098849-20099256	-	145.283	531.323	1.87072	4.98356e-06	3.4149e-05
intergenic	NONBTAG000099.2(dist=64499),NONBTAG000100.2(dist=17733)	u	TCONS_00007382	chr1:20144599-20145306	-	23.9207	208.763	3.12553	3.97732e-07	4.47582e-06
intergenic	NONBTAG000102.2(dist=15477),NONBTAG000103.2(dist=33966)	u	TCONS_00007402	chr1:20219806-20220391	-	101.153	311.079	1.62074	0.000156173	0.000604484
intergenic	NONBTAG000102.2(dist=41957),NONBTAG000103.2(dist=7627)	u	TCONS_00007410	chr1:20246286-20246730	-	57.0872	354.288	2.63368	1.60801e-06	1.40385e-05
intergenic	NONBTAG000103.2(dist=6883),NONBTAG000104.2(dist=374018)	u	TCONS_00007415	chr1:20261987-20262347	-	82.0991	395.783	2.26927	2.90007e-05	0.00014861
intergenic	NONBTAG000103.2(dist=16940),NONBTAG000104.2(dist=364065)	u	TCONS_00007416	chr1:20272044-20272300	-	115.322	517.603	2.16618	9.00267e-05	0.000381949
intergenic	NONBTAG000103.2(dist=87117),NONBTAG000104.2(dist=293459)	u	TCONS_00007423	chr1:20342221-20342906	-	30.8598	158.003	2.35615	0.000208376	0.000774249
intergenic	NONBTAG000103.2(dist=99067),NONBTAG000104.2(dist=281798)	u	TCONS_00007424	chr1:20354171-20354567	-	21.3298	310.253	3.8625	4.49343e-07	4.91276e-06
intergenic	NONBTAG000103.2(dist=99925),NONBTAG000104.2(dist=280540)	u	TCONS_00007425	chr1:20355029-20355825	-	31.8743	278.176	3.12553	4.21099e-10	1.27258e-08
intergenic	NONBTAG000103.2(dist=115253),NONBTAG000104.2(dist=265186)	u	TCONS_00007427	chr1:20370357-20371179	-	51.4456	215.511	2.06664	1.06389e-05	6.35853e-05
intergenic	NONBTAG000103.2(dist=152528),NONBTAG000104.2(dist=227952)	u	TCONS_00007431	chr1:20407632-20408413	-	75.8	239.41	1.65921	9.71224e-05	0.000406782
intergenic	NONBTAG000103.2(dist=174509),NONBTAG000104.2(dist=206116)	u	TCONS_00007439	chr1:20429613-20430249	-	39.8804	208.829	2.38857	3.23452e-05	0.000161397
intergenic	NONBTAG000103.2(dist=175427),NONBTAG000104.2(dist=205565)	u	TCONS_00007440	chr1:20430531-20430800	-	94.0882	456.186	2.27754	0.000103526	0.000427823
intergenic	NONBTAG000103.2(dist=175936),NONBTAG000104.2(dist=204462)	u	TCONS_00007441	chr1:20431040-20431903	-	78.4068	245.2	1.64491	3.71642e-05	0.000182052
intergenic	NRIP1(dist=340305),SAMSN1(dist=43064)	u	TCONS_00007467	chr1:22041368-22041996	-	0	133.157	Inf	1.85225e-06	1.58884e-05
intergenic	NONBTAG000738.2(dist=130162),NONBTAG000739.2(dist=19495)	u	TCONS_00008010	chr1:92876773-92877245	-	268.539	687.462	1.35615	9.12581e-06	5.61361e-05
intergenic	NONBTAG000743.2(dist=53152),NONBTAG000744.2(dist=8474)	u	TCONS_00008065	chr1:93091149-93091770	-	34.0351	221.786	2.70407	5.53232e-06	3.71744e-05
intergenic	NONBTAG000744.2(dist=13578),LOC616200(dist=23859)	u	TCONS_00008069	chr1:93114160-93115946	-	52.125	195.749	1.90896	3.69429e-09	8.24638e-08
intergenic	LOC616200(dist=77954),NONBTAG018197.1(dist=9109)	u	TCONS_00008075	chr1:93218403-93219164	-	72.2331	265.091	1.87576	1.02126e-05	6.12238e-05
intergenic	NONBTAG018197.1(dist=42837),NONBTAG000745.2(dist=8488)	u	TCONS_00008085	chr1:93271439-93272010	-	29.6082	172.266	2.54057	0.000227421	0.000828942
intergenic	NONBTAG000913.2(dist=270548),NONBTAG000914.2(dist=103482)	u	TCONS_00008256	chr1:116119191-116120068	-	24.1114	173.954	2.85092	8.43793e-07	8.39945e-06
intergenic	NONBTAG000913.2(dist=304466),NONBTAG000914.2(dist=69945)	u	TCONS_00008267	chr1:116153109-116153605	-	51.1143	237.914	2.21864	0.000183488	0.000694026
intergenic	NONBTAG018249.1(dist=1387),RIPK4(dist=15123)	u	TCONS_00008400	chr1:143493678-143494108	-	9.82359	342.934	5.12554	1.43744e-09	3.68296e-08
intergenic	NONBTAG001155.2(dist=206133),ETS2(dist=1375)	u	TCONS_00008439	chr1:152870939-152871400	-	45.8222	277.266	2.59715	1.89505e-05	0.000102985
intergenic	ETS2(dist=256432),NONBTAG018272.1(dist=51060)	u	TCONS_00008446	chr1:153148397-153149345	-	31.2305	134.981	2.11173	0.000157147	0.000604484
intergenic	ETS2(dist=269299),NONBTAG018272.1(dist=38454)	u	TCONS_00008450	chr1:153161264-153161951	-	55.3862	329.409	2.57228	1.19355e-08	2.35236e-07
intergenic	ANKRD28(dist=71732),NONBTAG018276.1(dist=49782)	u	TCONS_00008487	chr1:154646933-154647702	-	93.4772	262.337	1.48873	0.000181772	0.00069093
intergenic	SATB1(dist=2666),NONBTAG001182.2(dist=3968)	u	TCONS_00008537	chr1:157264421-157265269	-	398.961	127.668	-1.64385	2.80485e-07	3.45795e-06
intergenic	C10H5orf13(dist=10202),NONBTAG001206.2(dist=62287)	u	TCONS_00008631	chr10:2203867-2204594	+	151.213	0	#NAME?	1.06694e-07	1.51505e-06
intergenic	C10H5orf13(dist=65976),NONBTAG001206.2(dist=7129)	u	TCONS_00008633	chr10:2259641-2259752	+	110.069	0	#NAME?	9.79869e-05	0.00040866
intergenic	NONBTAG001206.2(dist=9224),YTHDC2(dist=84466)	u	TCONS_00008635	chr10:2276366-2277230	+	127.264	11.3915	-3.48179	1.00532e-05	6.06382e-05
intergenic	GREM1(dist=28779),SCG5(dist=8175)	u	TCONS_00009460	chr10:30068747-30068980	+	307.596	2442.35	2.98916	4.44089e-16	4.43562e-14
intergenic	GREM1(dist=29396),SCG5(dist=7158)	u	TCONS_00009461	chr10:30069364-30069997	+	140.242	380.779	1.44104	6.38848e-05	0.000289535
intergenic	BUB1B(dist=6610),PAK6(dist=18368)	u	TCONS_00009538	chr10:35965525-35966062	+	141.657	0	#NAME?	1.52429e-05	8.57125e-05
intergenic	NONBTAG018376.1(dist=2455),NONBTAG018278.1(dist=21132)	u	TCONS_00009721	chr10:43023929-43024618	+	171.813	35.7015	-2.26678	0.000222117	0.000815535
intergenic	VPS13C(dist=115210),NONBTAG001595.2(dist=153425)	u	TCONS_00009859	chr10:48385432-48387203	+	155.309	19.4626	-2.99637	2.77738e-11	1.20346e-09
intergenic	VPS13C(dist=170593),NONBTAG001595.2(dist=98087)	u	TCONS_00009869	chr10:48440815-48442541	+	132.388	34.2338	-1.95128	2.30045e-06	1.88286e-05
intergenic	VPS13C(dist=229469),NONBTAG001595.2(dist=40174)	u	TCONS_00009873	chr10:48499691-48500454	+	127.462	19.3461	-2.71995	0.000228305	0.000828942
intergenic	VPS13C(dist=247981),NONBTAG001595.2(dist=21771)	u	TCONS_00009874	chr10:48518203-48518857	+	135.746	0	#NAME?	2.37121e-06	1.90895e-05
intergenic	RFX7(dist=4334),NEDD4(dist=55172)	u	TCONS_00010289	chr10:54426432-54427719	+	105.192	22.951	-2.1964	0.000102173	0.000423421
intergenic	PIGB(dist=15003),RAB27A(dist=6672)	u	TCONS_00010331	chr10:55126726-55127372	+	183.232	30.4594	-2.58871	6.76467e-05	0.000298832
intergenic	NONBTAG001672.2(dist=7479),NONBTAG018399.1(dist=503772)	u	TCONS_00010337	chr10:55199047-55200671	+	177.175	42.4464	-2.06146	3.60129e-08	5.99503e-07
intergenic	GNB5(dist=2180),NONBTAG001695.2(dist=3692)	u	TCONS_00010417	chr10:58326184-58326948	+	370.818	135.246	-1.45513	1.7492e-05	9.66078e-05
intergenic	SLC24A5(dist=91749),NONBTAG001733.2(dist=109761)	u	TCONS_00010544	chr10:62581403-62582389	+	81.505	4.9917	-4.02929	8.39767e-05	0.000363611
intergenic	SLC24A5(dist=116529),NONBTAG001733.2(dist=85021)	u	TCONS_00010545	chr10:62606183-62607129	+	98.3604	0	#NAME?	1.27527e-06	1.15441e-05
intergenic	NONBTAG018434.1(dist=9163),ARG2(dist=64863)	u	TCONS_00011086	chr10:80011923-80013512	+	226.344	111.55	-1.02083	0.000240581	0.000868714
intergenic	NONBTAG018434.1(dist=30464),ARG2(dist=41968)	u	TCONS_00011096	chr10:80033224-80036407	+	139.625	63.442	-1.13805	8.07597e-06	5.14486e-05
intergenic	LOC783680(dist=8808),TRIM69(dist=27584)	u	TCONS_00011733	chr10:104154121-104154668	+	154.524	0	#NAME?	4.40896e-06	3.10048e-05
intergenic	NONBTAG001189.2(dist=32582),DCP2(dist=7764)	u	TCONS_00011753	chr10:971087-971948	-	437.15	200.045	-1.1278	4.60303e-05	0.000221073
intergenic	OTP(dist=35269),NONBTAG001256.2(dist=1143)	u	TCONS_00011909	chr10:8733488-8734483	-	204.047	74.199	-1.45943	0.00028471	0.000998095
intergenic	NONBTAG001267.2(dist=17787),NONBTAG001269.2(dist=2865)	u	TCONS_00011942	chr10:10342213-10343267	-	160.53	28.0198	-2.51832	2.25334e-06	1.84686e-05
intergenic	DAD1(dist=76805),NONBTAG001388.2(dist=24926)	u	TCONS_00012306	chr10:22171937-22173942	-	318.709	36.8406	-3.11287	2.11147e-25	3.77058e-23
intergenic	DAD1(dist=85366),NONBTAG001388.2(dist=16886)	u	TCONS_00012307	chr10:22180498-22181982	-	119.749	26.5417	-2.17368	8.70819e-06	5.41322e-05
intergenic	ZNF770(dist=74785),NONBTAG001435.2(dist=23271)	u	TCONS_00012525	chr10:30603024-30603331	-	206.2	0	#NAME?	9.79869e-05	0.00040866
intergenic	NONBTAG001448.2(dist=206011),NONBTAG001449.2(dist=248222)	u	TCONS_00012548	chr10:34751745-34752755	-	92.1338	9.74641	-3.24079	9.00187e-05	0.000381949
intergenic	NONBTAG001450.2(dist=97839),THBS1(dist=196555)	u	TCONS_00012561	chr10:35117182-35117470	-	293.008	34.0956	-3.10328	0.000264761	0.000934275
intergenic	NONBTAG018278.1(dist=17373),NONBTAG001521.2(dist=2808)	u	TCONS_00012739	chr10:43066292-43067718	-	118.682	17.2628	-2.78136	6.03311e-07	6.40597e-06
upstream	NONBTAG018378.1	u	TCONS_00012745	chr10:43075860-43077823	-	239.293	75.2568	-1.66888	8.81069e-10	2.34938e-08
intergenic	NONBTAG018404.1(dist=1141),NONBTAG018405.1(dist=5454)	u	TCONS_00013149	chr10:59562566-59563846	-	95.851	11.5382	-3.05438	1.0023e-05	6.06382e-05
intergenic	STON2(dist=32149),SEL1L(dist=2186)	u	TCONS_00013940	chr10:93897780-93898435	-	122.63	0	#NAME?	8.1979e-06	5.14486e-05
intergenic	RPS6KA5(dist=76553),NONBTAG018289.1(dist=10094)	u	TCONS_00014066	chr10:103780461-103781713	-	145.3	23.5921	-2.62266	5.12472e-07	5.53113e-06
intergenic	LRRC49(dist=359610),NONBTAG001348.2(dist=21098)	u	TCONS_00014264	chr10:18235193-18235812	+	68.2898	341.698	2.32298	2.12586e-07	2.72934e-06
intergenic	LRRC49(dist=369890),NONBTAG001348.2(dist=10802)	u	TCONS_00014267	chr10:18245473-18246108	+	13.3144	247.89	4.21864	3.14514e-09	7.21179e-08
intergenic	NONBTAG001348.2(dist=22788),THSD4(dist=95380)	u	TCONS_00014274	chr10:18280048-18281202	+	76.9813	221.813	1.52676	1.6986e-05	9.46425e-05
intergenic	NONBTAG001348.2(dist=51438),THSD4(dist=67513)	u	TCONS_00014275	chr10:18308698-18309069	+	45.5265	278.126	2.61096	0.000123332	0.000498032
intergenic	NONBTAG001348.2(dist=72256),THSD4(dist=46357)	u	TCONS_00014277	chr10:18329516-18330225	+	29.8167	208.175	2.8036	1.58584e-06	1.39275e-05
intergenic	NONBTAG001348.2(dist=113808),THSD4(dist=4805)	u	TCONS_00014279	chr10:18371068-18371777	+	35.78	242.871	2.76296	2.51863e-07	3.1247e-06
upstream	THSD4	u	TCONS_00014280	chr10:18375507-18376010	+	25.2022	185.733	2.88161	0.000123473	0.000498032
intergenic	DAD1(dist=18088),NONBTAG001388.2(dist=84775)	u	TCONS_00014321	chr10:22113220-22114093	+	605.545	225.483	-1.42522	6.5301e-09	1.36201e-07
intergenic	GREM1(dist=29810),SCG5(dist=4682)	u	TCONS_00014356	chr10:30069778-30072473	+	64.2159	446.684	2.79825	0	0
intergenic	GREM1(dist=32568),SCG5(dist=4144)	u	TCONS_00014357	chr10:30072536-30073011	+	0	258.761	Inf	3.85674e-09	8.57651e-08
intergenic	NONBTAG001450.2(dist=95562),THBS1(dist=196739)	u	TCONS_00014402	chr10:35114905-35117286	+	62.212	155.126	1.31818	3.6661e-06	2.71798e-05
upstream	NID2	u	TCONS_00014449	chr10:44986865-44988098	+	102.933	267.501	1.37784	6.02974e-06	3.9702e-05
intergenic	LOC100336855(dist=28582),OAZ2(dist=26686)	u	TCONS_00014457	chr10:45391982-45393017	+	98.0842	499.339	2.34793	0	0
intergenic	APC(dist=186369),EPB41L4A(dist=30963)	u	TCONS_00015196	chr10:1435429-1436054	-	6.76353	362.034	5.7422	9.54792e-15	7.81471e-13
upstream	AQPEP	u	TCONS_00015219	chr10:4787201-4788296	-	30.9049	193.296	2.6449	2.21098e-08	4.02139e-07
intergenic	COL4A3BP(dist=7698),POLK(dist=34744)	u	TCONS_00015234	chr10:6861080-6861762	-	30.9954	194.764	2.6516	1.0264e-05	6.14693e-05
intergenic	SMAD6(dist=185540),SMAD3(dist=2093)	u	TCONS_00015302	chr10:13855230-13855824	-	78.2751	306.373	1.96866	1.51842e-05	8.57125e-05
intergenic	DAD1(dist=32764),NONBTAG001388.2(dist=69468)	u	TCONS_00015357	chr10:22127896-22129400	-	945.258	314.268	-1.58871	4.71436e-25	8.1711e-23
intergenic	DAD1(dist=46720),NONBTAG001388.2(dist=56526)	u	TCONS_00015361	chr10:22141852-22142342	-	750.214	210.719	-1.83198	7.53007e-09	1.54616e-07
intergenic	DAD1(dist=53536),NONBTAG001388.2(dist=49636)	u	TCONS_00015362	chr10:22148668-22149232	-	809.325	348.801	-1.21431	1.87968e-06	1.60248e-05
intergenic	DAD1(dist=54256),NONBTAG001388.2(dist=48897)	u	TCONS_00015363	chr10:22149388-22149971	-	790.244	261.526	-1.59534	4.06643e-09	8.94158e-08
intergenic	DAD1(dist=56435),NONBTAG001388.2(dist=46595)	u	TCONS_00015365	chr10:22151567-22152273	-	952.194	341.462	-1.47953	1.62083e-11	7.40431e-10
intergenic	DAD1(dist=60776),NONBTAG001388.2(dist=42640)	u	TCONS_00015366	chr10:22155908-22156228	-	883.726	276.27	-1.67752	1.93292e-06	1.62492e-05
intergenic	DAD1(dist=61294),NONBTAG001388.2(dist=41809)	u	TCONS_00015367	chr10:22156426-22157059	-	721.244	248.672	-1.53624	1.22475e-08	2.39782e-07
intergenic	NONBTAG001448.2(dist=204829),NONBTAG001449.2(dist=249673)	u	TCONS_00015411	chr10:34750563-34751304	-	28.5308	146.078	2.35615	0.000208376	0.000774249
intergenic	NONBTAG001448.2(dist=263682),NONBTAG001449.2(dist=190079)	u	TCONS_00015413	chr10:34809416-34810898	-	48.535	196.009	2.01382	2.61395e-08	4.62583e-07
intergenic	NONBTAG001448.2(dist=276533),NONBTAG001449.2(dist=177663)	u	TCONS_00015416	chr10:34822267-34823314	-	28.2803	155.138	2.45568	2.81874e-06	2.20596e-05
intergenic	NONBTAG001448.2(dist=278832),NONBTAG001449.2(dist=176095)	u	TCONS_00015417	chr10:34824566-34824882	-	66.7818	341.924	2.35615	0.000208376	0.000774249
intergenic	NONBTAG001448.2(dist=285109),NONBTAG001449.2(dist=169157)	u	TCONS_00015419	chr10:34830843-34831820	-	8.65842	105.79	3.61096	7.26968e-06	4.69225e-05
intergenic	NONBTAG001448.2(dist=299032),NONBTAG001449.2(dist=155468)	u	TCONS_00015420	chr10:34844766-34845509	-	45.5265	192.04	2.07663	7.65591e-05	0.000335188
intergenic	NONBTAG001448.2(dist=304807),NONBTAG001449.2(dist=149464)	u	TCONS_00015422	chr10:34850541-34851513	-	26.1088	156.969	2.58787	2.95872e-06	2.29116e-05
intergenic	NONBTAG001448.2(dist=319968),NONBTAG001449.2(dist=133500)	u	TCONS_00015426	chr10:34865702-34867477	-	42.9118	152.576	1.83008	4.75255e-07	5.1673e-06
intergenic	NONBTAG001448.2(dist=338385),NONBTAG001449.2(dist=115749)	u	TCONS_00015430	chr10:34884119-34885228	-	7.62877	110.964	3.8625	4.49343e-07	4.91276e-06
intergenic	NONBTAG001448.2(dist=404397),NONBTAG001449.2(dist=50343)	u	TCONS_00015436	chr10:34950131-34950634	-	33.6029	293.263	3.12554	3.97732e-07	4.47582e-06
intergenic	NONBTAG001450.2(dist=6255),THBS1(dist=287677)	u	TCONS_00015437	chr10:35025598-35026348	-	16.9133	131.207	2.95561	6.48477e-05	0.000290828
intergenic	NONBTAG001450.2(dist=185169),THBS1(dist=108732)	u	TCONS_00015442	chr10:35204512-35205293	-	10.8286	201.609	4.21864	3.14514e-09	7.21179e-08
intergenic	NONBTAG001450.2(dist=226732),THBS1(dist=66005)	u	TCONS_00015445	chr10:35246075-35248020	-	23.933	111.398	2.21865	3.34595e-07	4.02402e-06
intergenic	NONBTAG001450.2(dist=246724),THBS1(dist=47282)	u	TCONS_00015449	chr10:35266067-35266743	-	25.0161	196.49	2.97353	2.79907e-06	2.19932e-05
intergenic	NONBTAG001450.2(dist=258926),THBS1(dist=35300)	u	TCONS_00015451	chr10:35278269-35278725	-	46.3235	237.177	2.35615	0.000208376	0.000774249
intergenic	PIF1(dist=2751),LOC100336855(dist=16079)	u	TCONS_00015514	chr10:45327636-45329705	-	36.8171	130.906	1.83008	4.75255e-07	5.1673e-06
intergenic	PIF1(dist=5861),LOC100336855(dist=13616)	u	TCONS_00015516	chr10:45330746-45332168	-	14.8769	155.802	3.38857	8.85756e-11	3.30365e-09
intergenic	LOC100137953(dist=244235),DTWD1(dist=4724)	u	TCONS_00015690	chr10:60885232-60887782	-	86.3059	177.682	1.04177	2.12977e-05	0.000114828
intergenic	LOC100137953(dist=248520),DTWD1(dist=2192)	u	TCONS_00015692	chr10:60889517-60890314	-	31.8344	209.914	2.72114	4.69061e-07	5.11884e-06
intergenic	NONBTAG018422.1(dist=62228),PPM1A(dist=35218)	u	TCONS_00015756	chr10:72721883-72722366	-	34.9915	223.946	2.67807	6.64772e-05	0.000295215
upstream	NONBTAG018475.1,PTPN21	u	TCONS_00015876	chr10:101309576-101310801	-	120.872	257.191	1.08936	0.000239024	0.000863624
intergenic	KCNIP3(dist=4959),NONBTAG002098.2(dist=127937)	u	TCONS_00015968	chr11:1024617-1025041	+	179.321	0	#NAME?	1.52429e-05	8.57125e-05
intergenic	KCNIP3(dist=7874),NONBTAG002098.2(dist=124515)	u	TCONS_00015969	chr11:1027532-1028463	+	213.516	52.8628	-2.01402	7.08509e-06	4.60335e-05
intergenic	KCNIP3(dist=24447),NONBTAG002098.2(dist=107876)	u	TCONS_00015972	chr11:1044105-1045102	+	93.334	0	#NAME?	1.27527e-06	1.15441e-05
intergenic	LOC100336674(dist=11507),NPAS2(dist=62339)	u	TCONS_00016132	chr11:5814282-5815100	+	155.09	30.0782	-2.36632	8.58944e-05	0.000369741
intergenic	NONBTAG002149.2(dist=10049),IL1R1(dist=42849)	u	TCONS_00016216	chr11:6801402-6802437	+	122.605	313.87	1.35615	9.12581e-06	5.61361e-05
intergenic	NONBTAG002303.2(dist=867244),PKDCC(dist=1647)	u	TCONS_00016567	chr11:24527261-24528534	+	166.168	0	#NAME?	3.65885e-14	2.76431e-12
intergenic	PKDCC(dist=74918),EML4(dist=38083)	u	TCONS_00016570	chr11:24614951-24615710	+	81.2736	4.50348	-4.17367	2.64818e-05	0.000138965
intergenic	NONBTAG018535.1(dist=68072),NONBTAG018536.1(dist=63906)	u	TCONS_00016612	chr11:25292394-25292910	+	180.169	0	#NAME?	1.27527e-06	1.15441e-05
intergenic	NONBTAG018535.1(dist=89848),NONBTAG018536.1(dist=40665)	u	TCONS_00016619	chr11:25314170-25316151	+	181.578	87.0022	-1.06147	0.000150069	0.000587223
intergenic	NONBTAG018536.1(dist=153150),ZFP36L2(dist=72153)	u	TCONS_00016627	chr11:25510808-25511378	+	244.695	43.142	-2.50382	2.00628e-05	0.000108568
intergenic	NONBTAG002324.2(dist=9445),SLC3A1(dist=86820)	u	TCONS_00016664	chr11:26444218-26445843	+	135.404	48.4803	-1.4818	0.000131418	0.000528271
intergenic	NRXN1(dist=903509),NONBTAG002378.2(dist=12252)	u	TCONS_00016911	chr11:34256735-34256832	+	271.033	42.6195	-2.66888	2.75493e-06	2.17625e-05
intergenic	NONBTAG002378.2(dist=127654),NONBTAG002379.2(dist=691238)	u	TCONS_00016927	chr11:34397269-34398061	+	101.444	0	#NAME?	8.1979e-06	5.14486e-05
upstream	RMND5A	u	TCONS_00017176	chr11:48067479-48068160	+	130.371	14.4481	-3.17367	0.000154632	0.000599111
intergenic	ST3GAL5(dist=6929),NONBTAG018567.1(dist=5711)	u	TCONS_00017219	chr11:48913147-48914052	+	168.237	32.6279	-2.36632	1.55913e-05	8.73379e-05
upstream	TMSB10	u	TCONS_00017252	chr11:49934484-49935727	+	142.948	15.8418	-3.17368	4.74126e-08	7.49068e-07
intergenic	TMSB10(dist=32762),SUCLG1(dist=432629)	u	TCONS_00017255	chr11:49966976-49967816	+	130.896	23.4331	-2.4818	0.000181966	0.00069093
upstream	PPP3R1	u	TCONS_00017417	chr11:66643036-66643474	+	250.759	33.6684	-2.89683	4.85435e-05	0.000229588
upstream	NONBTAG018599.1	u	TCONS_00017418	chr11:66644388-66645368	+	302.118	85.378	-1.82318	2.51672e-07	3.1247e-06
intergenic	NONBTAG018601.1(dist=7339),CNRIP1(dist=17414)	u	TCONS_00017420	chr11:66658757-66660186	+	139.158	34.4532	-2.01401	7.08509e-06	4.60335e-05
intergenic	NONBTAG002790.2(dist=104727),MVB12B(dist=6663)	u	TCONS_00018232	chr11:97110879-97111662	+	140.412	18.8526	-2.89683	4.85435e-05	0.000229588
intergenic	NONBTAG002790.2(dist=105661),MVB12B(dist=5404)	u	TCONS_00018233	chr11:97111813-97112921	+	122.17	26.6554	-2.19639	0.000102173	0.000423421
intergenic	IER5L(dist=287890),NONBTAG018655.1(dist=5742)	u	TCONS_00018519	chr11:99934375-99935649	+	179.321	1290.63	2.84746	0	0
downstream	PPP1R26	u	TCONS_00018833	chr11:106457979-106460138	+	150.933	57.0233	-1.40428	7.15268e-06	4.64215e-05
intergenic	NONBTAG018494.1(dist=51927),NONBTAG018495.1(dist=18275)	u	TCONS_00019175	chr11:5399219-5399980	-	127.797	0	#NAME?	6.85863e-07	6.9843e-06
intergenic	LOC101904937(dist=24474),TET3(dist=45815)	u	TCONS_00019294	chr11:10595760-10596178	-	232.414	0	#NAME?	6.85863e-07	6.9843e-06
intergenic	TET3(dist=12724),NONBTAG018507.1(dist=2803)	u	TCONS_00019307	chr11:10659402-10659938	-	157.69	18.3494	-3.10329	0.000264761	0.000934275
intergenic	TTC27(dist=179357),NONBTAG002238.2(dist=3551)	u	TCONS_00019438	chr11:15560995-15561922	-	141.436	31.8544	-2.15058	0.00016188	0.000621068
intergenic	NONBTAG018528.1(dist=4000),LOC540503(dist=5604)	u	TCONS_00019465	chr11:19456094-19456375	-	360.338	0	#NAME?	3.68868e-07	4.22906e-06
intergenic	EML4(dist=12655),COX7A2L(dist=2203)	u	TCONS_00019716	chr11:24821146-24822035	-	218.834	49.8217	-2.13499	4.04116e-06	2.96939e-05
intergenic	NRXN1(dist=724014),NONBTAG002378.2(dist=191208)	u	TCONS_00019892	chr11:34077240-34077876	-	126.288	0	#NAME?	8.1979e-06	5.14486e-05
intergenic	NRXN1(dist=898100),NONBTAG002378.2(dist=17538)	u	TCONS_00019894	chr11:34251326-34251546	-	298.43	21.704	-3.78136	3.5137e-07	4.16625e-06
intergenic	NRXN1(dist=776949),NONBTAG002378.2(dist=137481)	u	TCONS_00019900	chr11:34130175-34131603	-	142.219	13.7909	-3.36633	1.85884e-09	4.60258e-08
intergenic	NRXN1(dist=783306),NONBTAG002378.2(dist=131762)	u	TCONS_00019902	chr11:34136532-34137322	-	96.3482	0	#NAME?	1.52429e-05	8.57125e-05
intergenic	NRXN1(dist=787856),NONBTAG002378.2(dist=125745)	u	TCONS_00019904	chr11:34141082-34143339	-	133.132	24.0013	-2.47167	3.23133e-10	1.01359e-08
intergenic	NRXN1(dist=843445),NONBTAG002378.2(dist=71363)	u	TCONS_00019910	chr11:34196671-34197721	-	120.855	9.37548	-3.68824	1.08259e-06	1.03904e-05
intergenic	NRXN1(dist=856974),NONBTAG002378.2(dist=57969)	u	TCONS_00019914	chr11:34210200-34211115	-	106.311	16.1358	-2.71995	0.000228305	0.000828942
intergenic	NRXN1(dist=858028),NONBTAG002378.2(dist=55236)	u	TCONS_00019915	chr11:34211254-34213848	-	163.159	56.9574	-1.51832	5.58131e-08	8.67827e-07
intergenic	NRXN1(dist=863324),NONBTAG002378.2(dist=50566)	u	TCONS_00019917	chr11:34216550-34218518	-	176.326	32.5285	-2.43847	1.89098e-11	8.37859e-10
intergenic	NONBTAG018546.1(dist=207115),NONBTAG002429.2(dist=48405)	u	TCONS_00020023	chr11:40953526-40954503	-	199.144	30.2258	-2.71996	1.13958e-07	1.60276e-06
intergenic	PAPOLG(dist=44732),NONBTAG018549.1(dist=5379)	u	TCONS_00020055	chr11:43457363-43458015	-	136.161	0	#NAME?	2.37121e-06	1.90895e-05
intergenic	NONBTAG018565.1(dist=45133),NONBTAG018566.1(dist=37292)	u	TCONS_00020178	chr11:48808921-48810063	-	277.819	120.692	-1.20282	8.43923e-05	0.000365142
intergenic	SPRED2(dist=770205),MEIS1(dist=235154)	u	TCONS_00020496	chr11:64534162-64534882	-	129.192	0	#NAME?	1.27527e-06	1.15441e-05
intergenic	NONBTAG018601.1(dist=21857),CNRIP1(dist=3253)	u	TCONS_00020524	chr11:66673275-66674347	-	205.188	41.3246	-2.31187	2.54586e-07	3.15183e-06
intergenic	NONBTAG002600.2(dist=16725),NONBTAG002601.2(dist=18016)	u	TCONS_00020590	chr11:68349693-68351625	-	133.612	43.3294	-1.62463	9.1726e-06	5.63651e-05
intergenic	CACNA1B(dist=29755),EHMT1(dist=4436)	u	TCONS_00021757	chr11:105424203-105424706	-	168.015	19.5508	-3.10329	0.000264761	0.000934275
intergenic	NONBTAG018683.1(dist=2569),NONE(dist=NONE)	u	TCONS_00021888	chr11:107304337-107305170	-	725.968	236.298	-1.6193	9.16457e-12	4.57685e-10
intergenic	RFX8(dist=164029),MAP4K4(dist=84291)	u	TCONS_00021938	chr11:6525360-6526266	+	116.703	287.895	1.3027	0.000117684	0.00047994
intergenic	RFX8(dist=174967),MAP4K4(dist=72422)	u	TCONS_00021942	chr11:6536298-6538135	+	69.1072	171.554	1.31175	2.06355e-05	0.000111564
intergenic	RFX8(dist=237315),MAP4K4(dist=11305)	u	TCONS_00021960	chr11:6598646-6599252	+	76.7276	324.666	2.08114	3.04416e-06	2.34807e-05
intergenic	IL1R2(dist=5215),NONBTAG018501.1(dist=5597)	u	TCONS_00021973	chr11:6763631-6764345	+	5.92164	220.501	5.21864	3.25746e-10	1.01567e-08
intergenic	NONBTAG018501.1(dist=7535),NONBTAG002149.2(dist=11584)	u	TCONS_00021976	chr11:6778144-6779308	+	94.492	270.657	1.5182	1.96573e-06	1.65015e-05
intergenic	NONBTAG002149.2(dist=14013),IL1R1(dist=39318)	u	TCONS_00021983	chr11:6805366-6805968	+	56.1721	228.774	2.026	0.0001319	0.000528406
intergenic	NONBTAG002149.2(dist=29498),IL1R1(dist=24010)	u	TCONS_00021989	chr11:6820851-6821276	+	298.167	774.874	1.37784	6.02974e-06	3.9702e-05
intergenic	ANKRD57(dist=8687),NONBTAG018554.1(dist=4729)	u	TCONS_00022292	chr11:44143408-44143997	+	28.7049	183.712	2.67808	6.64772e-05	0.000295215
intergenic	NONBTAG018631.1(dist=3821),NONBTAG018632.1(dist=47224)	u	TCONS_00022510	chr11:92496563-92496997	+	48.6663	283.15	2.54057	3.48083e-05	0.000171941
intergenic	NONBTAG018631.1(dist=48745),NONBTAG018632.1(dist=2198)	u	TCONS_00022518	chr11:92541487-92542023	+	15.769	220.193	3.80361	9.04974e-07	8.80035e-06
intergenic	IER5L(dist=292456),NONBTAG018655.1(dist=1273)	u	TCONS_00022656	chr11:99938941-99940118	+	82.6666	250.941	1.60197	1.67236e-06	1.45572e-05
intergenic	RAPGEF1(dist=129398),MED27(dist=8200)	u	TCONS_00022698	chr11:101967817-101969034	+	10.4285	113.26	3.44103	3.20483e-07	3.89403e-06
intergenic	TET3(dist=6794),NONBTAG018507.1(dist=8528)	u	TCONS_00022889	chr11:10653472-10654213	-	68.4739	232.397	1.76297	9.56608e-05	0.000401516
upstream	XDH	u	TCONS_00022916	chr11:14237220-14237568	-	133.449	621.145	2.21864	3.34595e-07	4.02402e-06
intergenic	XDH(dist=13426),SRD5A2(dist=96831)	u	TCONS_00022921	chr11:14249802-14250538	-	103.408	307.508	1.57228	3.61781e-05	0.000177961
intergenic	XDH(dist=21249),SRD5A2(dist=89278)	u	TCONS_00022923	chr11:14257625-14258091	-	108.796	664.645	2.61096	1.52072e-11	7.16927e-10
intergenic	NONBTAG002333.2(dist=125354),SRBD1(dist=6613)	u	TCONS_00023100	chr11:27638163-27640147	-	70.3884	163.813	1.21864	4.4621e-05	0.000214654
intergenic	IL1F10(dist=41408),IL1RN(dist=2909)	u	TCONS_00023184	chr11:46681169-46681732	-	0	157.239	Inf	8.56082e-07	8.43627e-06
intergenic	HS1BP3(dist=61305),RHOB(dist=78809)	u	TCONS_00023488	chr11:78384565-78385396	-	0	142.12	Inf	8.34459e-09	1.70155e-07
intergenic	RBM18(dist=61814),PTGS1(dist=34392)	u	TCONS_00023526	chr11:93183716-93184895	-	7.17622	108.557	3.91908	2.22559e-07	2.82843e-06
intergenic	NR6A1(dist=27416),NONBTAG002769.2(dist=61477)	u	TCONS_00023592	chr11:95614241-95615473	-	61.8098	195.794	1.66343	8.9064e-06	5.52478e-05
intergenic	NR6A1(dist=82180),NONBTAG002769.2(dist=7316)	u	TCONS_00023608	chr11:95669005-95669634	-	60.4853	242.43	2.00291	6.40191e-05	0.000289535
intergenic	FNBP1(dist=24916),NONBTAG002815.2(dist=11675)	u	TCONS_00023677	chr11:100399688-100400604	-	115.43	284.756	1.30271	0.000117684	0.00047994
upstream	PAEP	u	TCONS_00023731	chr11:103300022-103300521	-	0	206.926	Inf	8.45201e-08	1.22378e-06
intergenic	AGPAT2(dist=17758),FAM69B(dist=8425)	u	TCONS_00023760	chr11:104164223-104164647	-	936.454	185.48	-2.33594	2.24744e-12	1.27348e-10
intergenic	NONBTAG002970.2(dist=67404),CYSLTR2(dist=16808)	u	TCONS_00024119	chr12:18507764-18508672	+	242.207	75.8805	-1.67444	2.96622e-05	0.000151211
intergenic	DCLK1(dist=7109),NONBTAG003054.2(dist=5622)	u	TCONS_00024370	chr12:25648567-25648945	+	290.457	38.9985	-2.89683	4.85435e-05	0.000229588
intergenic	DCLK1(dist=7825),NONBTAG003054.2(dist=4671)	u	TCONS_00024371	chr12:25649283-25649896	+	199.976	16.0482	-3.63934	1.89535e-06	1.60248e-05
intergenic	RBM26(dist=8763),NONBTAG018772.1(dist=3907)	u	TCONS_00024873	chr12:54860537-54861316	+	162.845	6.31643	-4.68825	1.3682e-07	1.86208e-06
intergenic	NONBTAG003274.2(dist=13058),NONBTAG003275.2(dist=1376)	u	TCONS_00024890	chr12:55739159-55739684	+	193.185	9.36656	-4.36632	4.63099e-06	3.21821e-05
intergenic	NONBTAG003275.2(dist=31738),NONBTAG003276.2(dist=12558)	u	TCONS_00024897	chr12:55773159-55773740	+	218.246	8.46531	-4.68825	1.3682e-07	1.86208e-06
intergenic	NONBTAG003275.2(dist=33204),NONBTAG003276.2(dist=11340)	u	TCONS_00024898	chr12:55774625-55774958	+	278.884	0	#NAME?	1.27527e-06	1.15441e-05
intergenic	NONBTAG018777.1(dist=7444),NONBTAG018778.1(dist=7294)	u	TCONS_00024905	chr12:55868207-55868600	+	322.383	12.5046	-4.68824	1.3682e-07	1.86208e-06
intergenic	NONBTAG018779.1(dist=13055),NONBTAG003277.2(dist=6531)	u	TCONS_00024910	chr12:55898660-55899754	+	123.732	8.99874	-3.78135	3.5137e-07	4.16625e-06
intergenic	NONBTAG003277.2(dist=30649),NONBTAG003278.2(dist=168219)	u	TCONS_00024914	chr12:55937685-55938558	+	101.732	5.63708	-4.17368	2.64818e-05	0.000138965
intergenic	NONBTAG003277.2(dist=55267),NONBTAG003278.2(dist=143511)	u	TCONS_00024917	chr12:55962303-55963266	+	122.978	10.2216	-3.58871	3.31214e-06	2.50236e-05
intergenic	NONBTAG003277.2(dist=73599),NONBTAG003278.2(dist=125568)	u	TCONS_00024918	chr12:55980635-55981209	+	132.542	0	#NAME?	1.52429e-05	8.57125e-05
intergenic	LOC100337108(dist=232412),LOC789637(dist=31469)	u	TCONS_00025018	chr12:72973726-72974049	+	235.221	0	#NAME?	1.52429e-05	8.57125e-05
intergenic	LOC528412(dist=12304),LOC101902555(dist=4419)	u	TCONS_00025033	chr12:73203294-73204183	+	209.32	16.6072	-3.65583	2.78774e-09	6.51911e-08
intergenic	LOC100335848(dist=336986),ABCC4(dist=43715)	u	TCONS_00025107	chr12:76538392-76539289	+	169.736	32.9186	-2.36632	1.55913e-05	8.73379e-05
intergenic	LOC100335848(dist=340474),ABCC4(dist=40185)	u	TCONS_00025109	chr12:76541880-76542819	+	117.11	5.24129	-4.4818	1.43812e-06	1.28019e-05
intergenic	ABCC4(dist=60040),LOC100851360(dist=32274)	u	TCONS_00025118	chr12:76647430-76648030	+	274.75	73.7792	-1.89683	8.80098e-05	0.000378571
intergenic	ABCC4(dist=60789),LOC100851360(dist=31536)	u	TCONS_00025119	chr12:76648179-76648768	+	294.225	83.5053	-1.81698	9.24037e-05	0.000390068
intergenic	NONBTAG003378.2(dist=9358),NONBTAG003379.2(dist=7477)	u	TCONS_00025198	chr12:80619537-80620390	+	342.089	69.2292	-2.30492	2.71773e-09	6.38072e-08
intergenic	TMTC4(dist=6818),NALCN(dist=229804)	u	TCONS_00025224	chr12:81318089-81318685	+	120.565	0	#NAME?	2.83423e-05	0.000146767
intergenic	TUBGCP3(dist=92896),ATP11A(dist=3901)	u	TCONS_00025317	chr12:90330155-90330448	+	288.025	33.5157	-3.10329	0.000264761	0.000934275
upstream	NONBTAG018714.1	u	TCONS_00025598	chr12:16250201-16250578	-	224.02	13.0339	-4.10329	4.72017e-05	0.000224504
intergenic	LOC100847322(dist=22936),NONBTAG018753.1(dist=95601)	u	TCONS_00025953	chr12:30735926-30736407	-	131.763	0	#NAME?	9.79869e-05	0.00040866
intergenic	KLF12(dist=43799),NONBTAG003235.2(dist=50608)	u	TCONS_00026296	chr12:49228153-49228543	-	270.714	12.6005	-4.42522	2.58231e-06	2.05365e-05
intergenic	KLF12(dist=78438),NONBTAG003235.2(dist=15259)	u	TCONS_00026313	chr12:49262792-49263892	-	303.8	120.821	-1.33025	1.27124e-05	7.47648e-05
intergenic	NONBTAG003235.2(dist=27374),NONBTAG003236.2(dist=83173)	u	TCONS_00026333	chr12:49307148-49308002	-	227.792	74.9106	-1.60448	0.000142339	0.000561075
intergenic	POU4F1(dist=5050),RNF219(dist=4813)	u	TCONS_00026407	chr12:54097622-54098121	-	169.359	0	#NAME?	4.40896e-06	3.10048e-05
intergenic	NONBTAG018690.1(dist=81190),NONBTAG003297.2(dist=566167)	u	TCONS_00026471	chr12:65369882-65371174	-	134.256	19.0519	-2.81698	3.61844e-07	4.22906e-06
intergenic	LOC521568(dist=15810),LOC521568(dist=54149)	u	TCONS_00026507	chr12:71848951-71849298	-	218.998	0	#NAME?	1.52429e-05	8.57125e-05
intergenic	LOC100337108(dist=182805),LOC789637(dist=80635)	u	TCONS_00026519	chr12:72924119-72924883	-	691.825	51.5222	-3.74714	1.07381e-24	1.80798e-22
upstream	EFNB2	u	TCONS_00026715	chr12:86288433-86288750	-	306.23	790.149	1.36751	8.82782e-05	0.000379448
intergenic	NONBTAG002963.2(dist=11690),NONBTAG018717.1(dist=6441)	u	TCONS_00026920	chr12:18151681-18152097	+	71.0738	307.187	2.11173	0.000157147	0.000604484
intergenic	DCLK1(dist=3582),NONBTAG003054.2(dist=8689)	u	TCONS_00026998	chr12:25645040-25645878	+	383.53	176.167	-1.1224	0.00017939	0.000686902
intergenic	LOC100847127(dist=623060),NONBTAG003072.2(dist=18656)	u	TCONS_00027003	chr12:27103724-27104077	+	11.696	129.295	3.46658	2.86851e-05	0.000147634
intergenic	RFC3(dist=124319),NONBTAG003074.2(dist=6483)	u	TCONS_00027005	chr12:27541499-27542984	+	116.819	338.18	1.53352	1.35871e-09	3.52727e-08
intergenic	RFC3(dist=126232),NONBTAG003074.2(dist=4465)	u	TCONS_00027006	chr12:27543412-27545002	+	61.2076	334.441	2.44997	2.22045e-16	2.46888e-14
intergenic	NONBTAG003074.2(dist=11582),STARD13(dist=33116)	u	TCONS_00027009	chr12:27561368-27561676	+	27.4043	286.999	3.38857	5.66514e-05	0.000262136
intergenic	POLR1D(dist=2640),LNX2(dist=44462)	u	TCONS_00027100	chr12:32559121-32560354	+	78.9151	227.576	1.52798	6.54152e-06	4.27849e-05
intergenic	NONBTAG003294.2(dist=2769),NONBTAG003295.2(dist=336212)	u	TCONS_00027177	chr12:62675156-62676134	+	0	135.877	Inf	8.23854e-10	2.22705e-08
intergenic	NONBTAG003324.2(dist=76008),NONBTAG003325.2(dist=4613)	u	TCONS_00027214	chr12:69081420-69081874	+	37.2217	270.704	2.8625	1.00785e-05	6.06664e-05
intergenic	NONBTAG003325.2(dist=137670),NONBTAG018782.1(dist=271913)	u	TCONS_00027215	chr12:69224425-69225028	+	21.0296	179.453	3.09311	1.76175e-05	9.68469e-05
intergenic	LOC100847548(dist=32034),LOC101907065(dist=58879)	u	TCONS_00027237	chr12:75988608-75989443	+	10.1291	135.546	3.7422	1.81777e-06	1.56839e-05
intergenic	LOC100847548(dist=41277),LOC101907065(dist=49501)	u	TCONS_00027239	chr12:75997851-75998821	+	0	339.955	Inf	0	0
intergenic	LOC100847548(dist=49254),LOC101907065(dist=41199)	u	TCONS_00027243	chr12:76005828-76007123	+	68.606	273.712	1.99625	9.38385e-10	2.47978e-08
intergenic	LOC100847548(dist=55022),LOC101907065(dist=35742)	u	TCONS_00027247	chr12:76011596-76012580	+	4.29845	150.055	5.12553	1.43744e-09	3.68296e-08
intergenic	NBEA(dist=71445),LOC100847127(dist=19869)	u	TCONS_00027435	chr12:26447378-26447940	-	157.928	446.301	1.49875	2.65508e-05	0.000139123
intergenic	PDS5B(dist=6621),N4BP2L2(dist=90875)	u	TCONS_00027449	chr12:28452369-28453396	-	32.9492	162.949	2.30611	4.62137e-06	3.21821e-05
intergenic	FRY(dist=14533),NONBTAG003101.2(dist=40426)	u	TCONS_00027477	chr12:29116384-29116883	-	16.9359	216.78	3.67808	3.64082e-06	2.70833e-05
intergenic	FRY(dist=18622),NONBTAG003101.2(dist=36299)	u	TCONS_00027478	chr12:29120473-29121010	-	39.3492	201.468	2.35614	0.000208376	0.000774249
intergenic	FRY(dist=48069),NONBTAG003101.2(dist=4756)	u	TCONS_00027485	chr12:29149920-29152553	-	75.5492	205.751	1.44541	1.71659e-09	4.32303e-08
upstream	NONBTAG018743.1	u	TCONS_00027487	chr12:29159926-29161178	-	33.7907	228.057	2.7547	2.68401e-11	1.17162e-09
intergenic	NONBTAG018744.1(dist=1066),NONBTAG018689.1(dist=14022)	u	TCONS_00027491	chr12:29170528-29171243	-	70.9604	240.836	1.76297	9.56608e-05	0.000401516
intergenic	FGF9(dist=1666),EFHA1(dist=60555)	u	TCONS_00027537	chr12:35649277-35649988	-	53.5193	207.59	1.95561	0.000109048	0.000449071
intergenic	KLF12(dist=70908),NONBTAG003235.2(dist=22853)	u	TCONS_00027649	chr12:49255262-49256298	-	81.658	218.547	1.42028	0.000128069	0.00051516
upstream	LOC521568	u	TCONS_00027722	chr12:71833378-71834396	-	20.7751	261.087	3.6516	1.95177e-13	1.30702e-11
intergenic	DNAJC3(dist=2725),UGGT2(dist=4905)	u	TCONS_00027746	chr12:77026835-77027558	-	4017.59	9050.64	1.17169	2.22045e-16	2.46888e-14
intergenic	DOCK9(dist=29392),NONBTAG018792.1(dist=57001)	u	TCONS_00027762	chr12:79899500-79900368	-	19.4889	124.729	2.67807	6.64772e-05	0.000295215
intergenic	TMTC4(dist=1502),NALCN(dist=234085)	u	TCONS_00027798	chr12:81312773-81314404	-	46.6982	135.85	1.54058	5.71224e-05	0.000263811
upstream	RAB20	u	TCONS_00027814	chr12:89212668-89213016	-	36.3952	479.976	3.72114	5.2361e-09	1.12614e-07
intergenic	TUBGCP3(dist=3519),ATP11A(dist=93111)	u	TCONS_00027818	chr12:90240778-90241238	-	55.1059	277.868	2.33412	5.80397e-05	0.00026555
intergenic	CUL4A(dist=1926),NONBTAG018799.1(dist=10637)	u	TCONS_00027822	chr12:90592176-90593101	-	41.1509	276.668	2.74916	3.05357e-10	9.71922e-09
intergenic	NONBTAG003496.2(dist=1598),LOC100297905(dist=8495)	u	TCONS_00028103	chr13:10886112-10886876	+	121.761	6.44028	-4.24078	1.48317e-05	8.50228e-05
intergenic	NONBTAG003657.2(dist=37630),KIAA1217(dist=176834)	u	TCONS_00028541	chr13:25153988-25154905	+	189.099	37.5683	-2.33155	4.60313e-06	3.21821e-05
intergenic	ZNF133(dist=3654),LOC101906934(dist=16521)	u	TCONS_00028876	chr13:38726466-38727083	+	150.724	7.97219	-4.24079	1.48317e-05	8.50228e-05
intergenic	NONBTAG003923.2(dist=2324),NONBTAG003924.2(dist=5437)	u	TCONS_00029411	chr13:58063935-58064900	+	105.192	0	#NAME?	3.68868e-07	4.22906e-06
upstream	MYLK2	u	TCONS_00029566	chr13:61891731-61893582	+	112.022	26.6027	-2.07414	2.92833e-06	2.27661e-05
upstream	NONBTAG004001.2	u	TCONS_00029956	chr13:68396552-68397723	+	111.991	0	#NAME?	4.80072e-09	1.04393e-07
intergenic	PTPRT(dist=100492),NONBTAG004012.2(dist=177171)	u	TCONS_00029990	chr13:72343801-72344310	+	166.038	9.66042	-4.10328	4.72017e-05	0.000224504
intergenic	ARFGEF2(dist=3100),CSE1L(dist=9189)	u	TCONS_00030196	chr13:77909808-77910169	+	233.921	0	#NAME?	4.40896e-06	3.10048e-05
intergenic	NONBTAG018971.1(dist=57636),PTPN1(dist=214783)	u	TCONS_00030245	chr13:79047067-79048691	+	130.276	27.287	-2.25529	6.4695e-07	6.81775e-06
intergenic	LOC100297905(dist=78424),LOC101906403(dist=8858)	u	TCONS_00030544	chr13:11071924-11073276	-	162.725	7.2828	-4.4818	3.50488e-12	1.91243e-10
intergenic	LOC100297905(dist=80571),LOC101906403(dist=7068)	u	TCONS_00030545	chr13:11074071-11075066	-	85.0195	9.8932	-3.10328	0.000264761	0.000934275
intergenic	NONBTAG018833.1(dist=2010),NONBTAG003499.2(dist=31809)	u	TCONS_00030559	chr13:11501523-11502035	-	165.067	0	#NAME?	4.40896e-06	3.10048e-05
intergenic	LOC101907587(dist=17333),NONBTAG003528.2(dist=5722)	u	TCONS_00030637	chr13:12965415-12965676	-	872.65	169.242	-2.36632	9.91753e-08	1.42895e-06
intergenic	CSRP2BP(dist=13140),NONBTAG018804.1(dist=9615)	u	TCONS_00031349	chr13:38683410-38683993	-	144.999	8.43632	-4.10329	4.72017e-05	0.000224504
intergenic	ADRA1D(dist=6846),SMOX(dist=9428)	u	TCONS_00031611	chr13:51398959-51400554	-	148.56	55.5656	-1.41878	0.000120291	0.000489553
upstream	GID8	u	TCONS_00031813	chr13:54943149-54944264	-	250.396	101.538	-1.30219	8.90711e-05	0.000381933
downstream	NONBTAG018935.1	u	TCONS_00031978	chr13:60793902-60794941	-	118.063	9.47464	-3.63934	1.89535e-06	1.60248e-05
intergenic	NONBTAG018954.1(dist=2941),NONBTAG003977.2(dist=2479)	u	TCONS_00032181	chr13:65228802-65229673	-	145.664	28.2501	-2.36632	8.58944e-05	0.000369741
upstream	LPIN3	u	TCONS_00032289	chr13:70665516-70665800	-	311.977	17.2871	-4.17367	2.64818e-05	0.000138965
intergenic	PTPRT(dist=35469),NONBTAG004012.2(dist=241946)	u	TCONS_00032362	chr13:72278778-72279535	-	122.886	12.9995	-3.24079	9.00187e-05	0.000381949
intergenic	PTPRT(dist=59452),NONBTAG004012.2(dist=218016)	u	TCONS_00032364	chr13:72302761-72303465	-	120.113	0	#NAME?	4.40896e-06	3.10048e-05
intergenic	PTPRT(dist=65789),NONBTAG004012.2(dist=211353)	u	TCONS_00032367	chr13:72309098-72310128	-	160.16	4.77867	-5.06676	6.5483e-10	1.89182e-08
intergenic	PTPRT(dist=84241),NONBTAG004012.2(dist=193302)	u	TCONS_00032371	chr13:72327550-72328179	-	141.132	15.6407	-3.17367	0.000154632	0.000599111
intergenic	PTPRT(dist=110891),NONBTAG004012.2(dist=165652)	u	TCONS_00032375	chr13:72354200-72355829	-	179.229	6.04517	-4.88988	1.57328e-16	2.10712e-14
intergenic	PTPRT(dist=117371),NONBTAG004012.2(dist=159593)	u	TCONS_00032378	chr13:72360680-72361888	-	161.094	8.15023	-4.30492	1.15315e-10	4.19477e-09
intergenic	PTPRT(dist=138566),NONBTAG004012.2(dist=139002)	u	TCONS_00032387	chr13:72381875-72382479	-	202.951	0	#NAME?	1.65974e-08	3.10502e-07
intergenic	PTPRT(dist=157528),NONBTAG004012.2(dist=119572)	u	TCONS_00032394	chr13:72400837-72401909	-	228.863	45.9162	-2.31741	4.77566e-08	7.52486e-07
intergenic	PTPRT(dist=158804),NONBTAG004012.2(dist=116503)	u	TCONS_00032395	chr13:72402113-72404978	-	172.845	34.3811	-2.32979	4.87929e-15	4.22848e-13
intergenic	PTPRT(dist=178362),NONBTAG004012.2(dist=95570)	u	TCONS_00032404	chr13:72421671-72425911	-	321.466	32.5279	-3.30492	1.82127e-55	4.29309e-53
intergenic	PTPRT(dist=195804),NONBTAG004012.2(dist=80819)	u	TCONS_00032411	chr13:72439113-72440662	-	150.238	31.7859	-2.24079	1.92762e-07	2.52995e-06
intergenic	PTPRT(dist=202430),NONBTAG004012.2(dist=75199)	u	TCONS_00032414	chr13:72445739-72446282	-	186.793	18.1133	-3.36632	3.02395e-05	0.000151661
intergenic	PTPRT(dist=203719),NONBTAG004012.2(dist=73996)	u	TCONS_00032415	chr13:72447028-72447485	-	184.889	21.5145	-3.10328	0.000264761	0.000934275
intergenic	PTPRT(dist=214044),NONBTAG004012.2(dist=63552)	u	TCONS_00032420	chr13:72457353-72457929	-	234.813	17.0773	-3.78136	3.5137e-07	4.16625e-06
intergenic	PTPRT(dist=228798),NONBTAG004012.2(dist=48452)	u	TCONS_00032430	chr13:72472107-72473029	-	174.313	42.7026	-2.02928	5.26836e-05	0.000246472
intergenic	PTPRT(dist=239840),NONBTAG004012.2(dist=36720)	u	TCONS_00032434	chr13:72483149-72484761	-	131.245	45.8166	-1.51832	0.00013606	0.000543452
intergenic	PTPRT(dist=242774),NONBTAG004012.2(dist=33215)	u	TCONS_00032436	chr13:72486083-72488266	-	168.661	20.3028	-3.05438	6.14711e-15	5.17499e-13
intergenic	PTPRT(dist=245182),NONBTAG004012.2(dist=32328)	u	TCONS_00032437	chr13:72488491-72489153	-	121.335	0	#NAME?	8.1979e-06	5.14486e-05
intergenic	PTPRT(dist=264924),NONBTAG004012.2(dist=12065)	u	TCONS_00032444	chr13:72508233-72509416	-	139.464	24.967	-2.4818	3.67133e-06	2.71798e-05
intergenic	PTPRT(dist=267587),NONBTAG004012.2(dist=9714)	u	TCONS_00032446	chr13:72510896-72511767	-	140.809	11.3	-3.63934	1.89535e-06	1.60248e-05
intergenic	PTPRT(dist=273930),NONBTAG004012.2(dist=2551)	u	TCONS_00032449	chr13:72517239-72518930	-	275.258	52.4129	-2.39279	1.26097e-14	9.94467e-13
intergenic	NONBTAG004012.2(dist=2275),NONBTAG004013.2(dist=42105)	u	TCONS_00032454	chr13:72524241-72525430	-	188.572	66.2429	-1.50928	9.08454e-05	0.000385145
intergenic	NONBTAG018980.1(dist=43803),TSHZ2(dist=38055)	u	TCONS_00032754	chr13:81274403-81274969	-	141.879	8.68926	-4.02928	8.39767e-05	0.000363611
intergenic	KIN(dist=4882),ITIH2(dist=16147)	u	TCONS_00033038	chr13:16201289-16201569	+	180.81	613.66	1.76297	9.56608e-05	0.000401516
intergenic	KIN(dist=13504),ITIH2(dist=7161)	u	TCONS_00033041	chr13:16209911-16210555	+	203.493	488.862	1.26445	3.50669e-05	0.000173073
intergenic	FAM188A(dist=246053),NONBTAG003721.2(dist=245666)	u	TCONS_00033173	chr13:30930298-30932293	+	16.9698	103.67	2.61096	4.06347e-08	6.54263e-07
intergenic	FAM188A(dist=249980),NONBTAG003721.2(dist=242736)	u	TCONS_00033175	chr13:30934225-30935223	+	29.6675	172.611	2.54057	8.54174e-07	8.43627e-06
intergenic	SLC24A3(dist=33481),NONBTAG003824.2(dist=36629)	u	TCONS_00033343	chr13:39667984-39668306	+	235.949	747.411	1.66343	8.9064e-06	5.52478e-05
upstream	LBP	u	TCONS_00033589	chr13:67874560-67874833	+	30.9049	539.432	4.12553	1.31067e-08	2.53239e-07
intergenic	LOC101908130(dist=88090),NONBTAG004072.2(dist=103813)	u	TCONS_00033678	chr13:79789484-79790212	+	5.80791	128.408	4.46657	4.65159e-06	3.22113e-05
intergenic	LOC101908130(dist=132675),NONBTAG004072.2(dist=59344)	u	TCONS_00033679	chr13:79834069-79834681	+	0	160.744	Inf	1.82871e-07	2.42716e-06
intergenic	CELF2(dist=34404),NONBTAG003537.2(dist=29550)	u	TCONS_00033935	chr13:13282407-13282928	-	56.7774	264.273	2.21864	5.12492e-05	0.000241803
intergenic	CELF2(dist=41484),NONBTAG003537.2(dist=21388)	u	TCONS_00033937	chr13:13289487-13291090	-	63.3512	279.514	2.14148	5.61329e-13	3.51905e-11
intergenic	CELF2(dist=47614),NONBTAG003537.2(dist=16348)	u	TCONS_00033939	chr13:13295617-13296130	-	41.1865	220.46	2.42027	0.00011547	0.000473203
intergenic	CELF2(dist=52889),NONBTAG003537.2(dist=11268)	u	TCONS_00033941	chr13:13300892-13301210	-	66.3632	386.114	2.54057	3.48083e-05	0.000171941
intergenic	NONBTAG003541.2(dist=139733),NONBTAG003542.2(dist=2792)	u	TCONS_00033977	chr13:13811892-13813014	-	37.7023	149.164	1.98417	3.11455e-05	0.000155675
intergenic	NEBL(dist=6122),LOC101902731(dist=39890)	u	TCONS_00034082	chr13:22502602-22503024	-	110.103	419.303	1.92914	2.56749e-05	0.000136186
intergenic	NONBTAG003628.2(dist=7414),NONBTAG018862.1(dist=54115)	u	TCONS_00034094	chr13:22628500-22629337	-	20.2099	117.585	2.54057	0.000227421	0.000828942
intergenic	NONBTAG003628.2(dist=17351),NONBTAG018862.1(dist=43013)	u	TCONS_00034095	chr13:22638437-22640439	-	40.1625	127.905	1.67115	4.36957e-06	3.10048e-05
intergenic	NONBTAG003628.2(dist=30836),NONBTAG018862.1(dist=28630)	u	TCONS_00034099	chr13:22651922-22654822	-	109.461	224.178	1.03423	4.09189e-07	4.57562e-06
intergenic	NONBTAG003628.2(dist=36873),NONBTAG018862.1(dist=24698)	u	TCONS_00034102	chr13:22657959-22658754	-	47.8715	185.684	1.95561	0.000109048	0.000449071
intergenic	NONBTAG003628.2(dist=42669),NONBTAG018862.1(dist=19120)	u	TCONS_00034105	chr13:22663755-22664332	-	36.626	196.05	2.42028	0.00011547	0.000473203
intergenic	NONBTAG003628.2(dist=48069),NONBTAG018862.1(dist=12421)	u	TCONS_00034108	chr13:22669155-22671031	-	90.2284	293.981	1.70407	7.01439e-12	3.59442e-10
intergenic	NONBTAG018882.1(dist=6730),NONBTAG003737.2(dist=2685)	u	TCONS_00034208	chr13:32338451-32338903	-	9.34651	217.519	4.54057	2.24824e-06	1.84686e-05
intergenic	ZNF438(dist=77930),SVIL(dist=34264)	u	TCONS_00034233	chr13:34884961-34887935	-	489.575	1040.01	1.087	0	0
intergenic	SVIL(dist=70196),NONBTAG003779.2(dist=11651)	u	TCONS_00034237	chr13:35053284-35053695	-	483.001	1076.25	1.15592	4.7721e-06	3.27762e-05
intergenic	NONBTAG003779.2(dist=59923),NONBTAG018887.1(dist=135564)	u	TCONS_00034238	chr13:35125565-35125932	-	391.182	856.837	1.13118	0.000152221	0.000594853
intergenic	NET1(dist=15902),UCN3(dist=50967)	u	TCONS_00034284	chr13:43554135-43554612	-	26.573	195.836	2.88161	0.000123473	0.000498032
intergenic	NONBTAG003850.2(dist=109861),NONBTAG003851.2(dist=12913)	u	TCONS_00034289	chr13:44874889-44875618	-	40.5997	175.476	2.11173	0.000157147	0.000604484
intergenic	NONBTAG003850.2(dist=110767),NONBTAG003851.2(dist=12244)	u	TCONS_00034290	chr13:44875795-44876287	-	68.7054	269.825	1.97353	0.000225748	0.000826808
intergenic	NONBTAG003850.2(dist=113689),NONBTAG003851.2(dist=7986)	u	TCONS_00034291	chr13:44878717-44880545	-	53.2429	140.073	1.39552	5.79332e-05	0.00026555
intergenic	NONBTAG003850.2(dist=115861),NONBTAG003851.2(dist=6528)	u	TCONS_00034292	chr13:44880889-44882003	-	22.7837	110.467	2.27754	0.000103526	0.000427823
intergenic	ADA(dist=46727),WISP2(dist=10969)	u	TCONS_00034501	chr13:73820775-73821639	-	14.6843	136.698	3.21865	4.7019e-06	3.24074e-05
intergenic	CSE1L(dist=2028),STAU1(dist=3544)	u	TCONS_00034545	chr13:77956921-77957395	-	98.0498	352.656	1.84667	7.21675e-05	0.00031785
intergenic	B4GALT5(dist=2435),NONBTAG004051.2(dist=34169)	u	TCONS_00034577	chr13:78504372-78504977	-	111.788	325.202	1.54057	0.000149931	0.000587073
intergenic	B4GALT5(dist=3766),NONBTAG004051.2(dist=30628)	u	TCONS_00034579	chr13:78505703-78508518	-	133.815	321.922	1.26647	1.89293e-12	1.1155e-10
intergenic	LOC101903924(dist=161756),LOC101905852(dist=86512)	u	TCONS_00034679	chr14:854950-855164	+	315.086	0	#NAME?	5.26989e-05	0.000246472
intergenic	ATAD2(dist=26817),NONBTAG004167.2(dist=9340)	u	TCONS_00035168	chr14:18098493-18099022	+	742.942	213.805	-1.79695	3.64428e-09	8.24638e-08
intergenic	PDE7A(dist=2249),DNAJC5B(dist=139828)	u	TCONS_00035447	chr14:31909939-31910626	+	135.389	14.3221	-3.2408	9.00187e-05	0.000381949
intergenic	NONBTAG019057.1(dist=13235),NONBTAG004318.2(dist=107737)	u	TCONS_00035529	chr14:37583338-37583953	+	219.946	31.9923	-2.78135	8.95963e-06	5.5287e-05
intergenic	NONBTAG004406.2(dist=6043),NONBTAG004407.2(dist=87927)	u	TCONS_00035773	chr14:49841797-49842685	+	128.591	22.1679	-2.53625	0.000111164	0.000457147
intergenic	NONBTAG004491.2(dist=1408),NONBTAG019097.1(dist=24157)	u	TCONS_00036049	chr14:68347951-68348802	+	149.083	34.6959	-2.10328	0.000255369	0.000915384
intergenic	TRIQK(dist=79345),NONBTAG019105.1(dist=87449)	u	TCONS_00036175	chr14:73824547-73825494	+	116.122	20.7882	-2.4818	0.000181966	0.00069093
intergenic	NONBTAG019115.1(dist=2889),NONBTAG019116.1(dist=7084)	u	TCONS_00036308	chr14:83185769-83186112	+	270.777	0	#NAME?	1.27527e-06	1.15441e-05
upstream	NONBTAG019116.1	u	TCONS_00036309	chr14:83191367-83192395	+	123.439	28.7278	-2.10328	0.000255369	0.000915384
intergenic	LOC784083(dist=63713),LOC101904653(dist=18326)	u	TCONS_00036394	chr14:439000-439431	-	548.848	125.451	-2.12928	3.55262e-07	4.20393e-06
intergenic	LOC784083(dist=66637),LOC101904653(dist=15336)	u	TCONS_00036397	chr14:441924-442421	-	1275.29	474.873	-1.42521	1.99093e-10	6.74284e-09
intergenic	LOC784083(dist=67955),LOC101904653(dist=13807)	u	TCONS_00036398	chr14:443242-443950	-	734.525	250.163	-1.55394	8.54228e-10	2.29861e-08
intergenic	NONBTAG019018.1(dist=101848),NONBTAG019019.1(dist=201925)	u	TCONS_00036681	chr14:13481067-13481637	-	170.545	17.2568	-3.30492	5.22467e-05	0.00024494
intergenic	NONBTAG019018.1(dist=113650),NONBTAG019019.1(dist=189525)	u	TCONS_00036683	chr14:13492869-13494037	-	170.228	21.0728	-3.01401	1.60937e-08	3.05936e-07
intergenic	NONBTAG019018.1(dist=134141),NONBTAG019019.1(dist=169778)	u	TCONS_00036689	chr14:13513360-13513784	-	418.416	115.925	-1.85175	6.07944e-05	0.000276436
intergenic	NONBTAG019018.1(dist=176725),NONBTAG019019.1(dist=127168)	u	TCONS_00036706	chr14:13555944-13556394	-	262.863	699.149	1.41129	6.68329e-06	4.36153e-05
upstream	MYBL1	u	TCONS_00037227	chr14:32870803-32872306	-	92.8996	9.82742	-3.24079	1.17855e-06	1.122e-05
intergenic	RDH10(dist=93905),NONBTAG004332.2(dist=6646)	u	TCONS_00037400	chr14:38868905-38869623	-	188.438	41.1139	-2.19639	0.000102173	0.000423421
intergenic	ZNF704(dist=9700),NONBTAG004380.2(dist=133824)	u	TCONS_00037578	chr14:46192681-46193324	-	164.362	22.951	-2.84025	8.16211e-05	0.000355764
intergenic	NONBTAG019064.1(dist=5520),NONBTAG004383.2(dist=50506)	u	TCONS_00037592	chr14:46368414-46369129	-	165.574	20.6431	-3.00374	1.70077e-05	9.46425e-05
intergenic	NONBTAG019064.1(dist=14516),NONBTAG004383.2(dist=40956)	u	TCONS_00037599	chr14:46377410-46378679	-	183.361	50.4319	-1.86228	3.76212e-06	2.77822e-05
intergenic	NONBTAG019064.1(dist=36744),NONBTAG004383.2(dist=19307)	u	TCONS_00037607	chr14:46399638-46400328	-	171.565	35.6499	-2.26679	0.000222117	0.000815535
intergenic	NONBTAG019064.1(dist=51957),NONBTAG004383.2(dist=4160)	u	TCONS_00037612	chr14:46414851-46415475	-	182.907	0	#NAME?	5.73815e-08	8.82896e-07
intergenic	NONBTAG004383.2(dist=51456),NONBTAG019065.1(dist=160391)	u	TCONS_00037627	chr14:46471412-46471754	-	283.91	43.0917	-2.71995	0.000228305	0.000828942
intergenic	NONBTAG019078.1(dist=29916),NONBTAG019079.1(dist=33439)	u	TCONS_00037728	chr14:60147675-60148424	-	124.196	13.1382	-3.24078	9.00187e-05	0.000381949
intergenic	PTK2(dist=35245),NONBTAG004111.2(dist=9248)	u	TCONS_00038187	chr14:4100255-4100684	+	167.389	481.224	1.5235	0.000116015	0.000474446
intergenic	NONBTAG019093.1(dist=130763),PABPC1(dist=53971)	u	TCONS_00038601	chr14:65761619-65762037	+	0	258.687	Inf	3.90639e-08	6.32427e-07
intergenic	C14H8orf46(dist=41315),MYBL1(dist=11281)	u	TCONS_00038928	chr14:32828297-32828907	-	20.7887	193.525	3.21865	4.7019e-06	3.24074e-05
intergenic	LOC101906227(dist=1822),SULF1(dist=5538)	u	TCONS_00038935	chr14:35489002-35490078	-	0	173.834	Inf	1.69198e-13	1.14607e-11
upstream	SULF1	u	TCONS_00038937	chr14:35494506-35495040	-	31.6558	221.016	2.80361	1.89962e-05	0.000102985
intergenic	RDH10(dist=92875),NONBTAG004332.2(dist=7535)	u	TCONS_00038992	chr14:38867875-38868734	-	59.0786	200.51	1.76297	9.56608e-05	0.000401516
intergenic	NOV(dist=32041),NONBTAG004388.2(dist=91559)	u	TCONS_00039062	chr14:47045976-47046631	-	0	165.228	Inf	3.90639e-08	6.32427e-07
intergenic	NONBTAG004457.2(dist=13379),NONBTAG004458.2(dist=39990)	u	TCONS_00039080	chr14:60210458-60211153	-	18.2499	198.205	3.44103	3.20483e-07	3.89403e-06
intergenic	NONBTAG004458.2(dist=19927),OXR1(dist=11002)	u	TCONS_00039096	chr14:60271304-60271670	-	23.0734	268.491	3.54057	1.44669e-05	8.38285e-05
intergenic	NONBTAG004458.2(dist=28156),OXR1(dist=2296)	u	TCONS_00039099	chr14:60279533-60280376	-	40.1324	163.449	2.026	0.0001319	0.000528406
intergenic	NONBTAG004588.2(dist=539605),SNX16(dist=169471)	u	TCONS_00039206	chr14:82969768-82970175	-	0	241.51	Inf	1.82871e-07	2.42716e-06
intergenic	NONBTAG004588.2(dist=608221),SNX16(dist=100501)	u	TCONS_00039208	chr14:83038384-83039145	-	11.1128	161.641	3.8625	4.49343e-07	4.91276e-06
intergenic	NONBTAG004588.2(dist=629946),SNX16(dist=79014)	u	TCONS_00039209	chr14:83060109-83060632	-	16.1602	178.644	3.46657	2.86851e-05	0.000147634
intergenic	PGR(dist=10231),NONBTAG004654.2(dist=4270)	u	TCONS_00039341	chr15:8103478-8103811	+	304.237	44.2528	-2.78135	0.000136762	0.000543452
intergenic	PGR(dist=13448),NONBTAG004654.2(dist=1005)	u	TCONS_00039344	chr15:8106695-8107076	+	465.515	90.2819	-2.36632	2.8647e-06	2.23007e-05
intergenic	ZBTB16(dist=3681),NONBTAG019164.1(dist=3355)	u	TCONS_00039752	chr15:25125299-25127228	+	182.083	58.7133	-1.63284	1.90722e-07	2.50876e-06
intergenic	SORL1(dist=36832),NONBTAG004824.2(dist=302616)	u	TCONS_00039968	chr15:32792171-32792791	+	177.268	15.8674	-3.48179	1.00532e-05	6.06382e-05
intergenic	NONBTAG004856.2(dist=107374),PLEKHA7(dist=11935)	u	TCONS_00040082	chr15:36056605-36057375	+	230.644	44.7311	-2.36632	2.8647e-06	2.23007e-05
intergenic	CYP2R1(dist=5603),NONBTAG004868.2(dist=11928)	u	TCONS_00040156	chr15:38451460-38452051	+	164.495	8.32232	-4.30491	8.29374e-06	5.17854e-05
intergenic	NONBTAG004876.2(dist=3644),RRAS2(dist=92400)	u	TCONS_00040171	chr15:38807236-38807851	+	206.2	15.9961	-3.68825	1.08259e-06	1.03904e-05
upstream	WEE1	u	TCONS_00040268	chr15:43682699-43683139	+	182.416	0	#NAME?	8.1979e-06	5.14486e-05
intergenic	NONBTAG019212.1(dist=25713),LOC506989(dist=90457)	u	TCONS_00040420	chr15:46811887-46812186	+	310.491	32.8454	-3.24079	9.00187e-05	0.000381949
intergenic	LOC616948(dist=12544),LOC516599(dist=3214)	u	TCONS_00040506	chr15:48501928-48502506	+	131.626	8.50917	-3.95128	0.000149099	0.000584591
intergenic	LOC518561(dist=3376),LOC516904(dist=3543)	u	TCONS_00040577	chr15:50888708-50889517	+	104.542	12.165	-3.10327	0.000264761	0.000934275
intergenic	NONBTAG004986.2(dist=3821),LOC507022(dist=39859)	u	TCONS_00040739	chr15:55047863-55049002	+	185.7	64.8265	-1.51832	0.00013606	0.000543452
intergenic	ACER3(dist=22574),NONBTAG019244.1(dist=15505)	u	TCONS_00040855	chr15:57208798-57209785	+	137.133	34.9066	-1.974	0.00028108	0.000986543
intergenic	QSER1(dist=4693),DEPDC7(dist=17238)	u	TCONS_00040993	chr15:64435821-64436629	+	99.4381	0	#NAME?	8.1979e-06	5.14486e-05
intergenic	LOC517402(dist=14291),NONBTAG005090.2(dist=14630)	u	TCONS_00041078	chr15:66321742-66322345	+	217.306	32.6279	-2.73555	1.49236e-05	8.53831e-05
intergenic	NONBTAG005152.2(dist=39807),PTPRJ(dist=36282)	u	TCONS_00041394	chr15:78975869-78976935	+	71.4259	337.073	2.23854	3.28135e-11	1.41146e-09
intergenic	LOC785854(dist=34197),LOC615051(dist=4928)	u	TCONS_00041452	chr15:80015229-80015702	+	178.648	0	#NAME?	4.40896e-06	3.10048e-05
intergenic	TRPC6(dist=78247),PGR(dist=288703)	u	TCONS_00041725	chr15:7792326-7793005	-	149.434	0	#NAME?	3.68868e-07	4.22906e-06
intergenic	TRPC6(dist=251339),PGR(dist=114776)	u	TCONS_00041732	chr15:7965418-7966932	-	148.119	32.5202	-2.18735	4.82646e-07	5.238e-06
intergenic	TRPC6(dist=254749),PGR(dist=112055)	u	TCONS_00041733	chr15:7968828-7969653	-	158.902	29.8233	-2.41363	5.30928e-05	0.000247528
intergenic	TRPC6(dist=272415),PGR(dist=94249)	u	TCONS_00041736	chr15:7986494-7987459	-	105.192	15.3007	-2.78136	0.000136762	0.000543452
intergenic	TRPC6(dist=274524),PGR(dist=92024)	u	TCONS_00041737	chr15:7988603-7989684	-	176.089	31.874	-2.46585	6.78643e-07	6.9843e-06
intergenic	TRPC6(dist=351217),PGR(dist=13891)	u	TCONS_00041763	chr15:8065296-8067817	-	189.706	72.2808	-1.39208	6.04926e-08	9.18771e-07
intergenic	NONBTAG019144.1(dist=14347),ARHGAP42(dist=4319)	u	TCONS_00041773	chr15:8253771-8255393	-	130.437	0	#NAME?	3.65885e-14	2.76431e-12
intergenic	NONBTAG019176.1(dist=43362),HSPA8(dist=2177)	u	TCONS_00042189	chr15:34211287-34214103	-	136.774	54.2177	-1.33496	2.56847e-06	2.05095e-05
upstream	SERGEF	u	TCONS_00042210	chr15:35018522-35019366	-	130.276	17.4916	-2.89684	4.85435e-05	0.000229588
intergenic	PGM2L1(dist=41924),NONBTAG004981.2(dist=4900)	u	TCONS_00042782	chr15:54579254-54580098	-	110.234	0	#NAME?	1.27527e-06	1.15441e-05
intergenic	PGM2L1(dist=44618),NONBTAG004981.2(dist=2416)	u	TCONS_00042783	chr15:54581948-54582582	-	193.362	38.7938	-2.31741	0.000138414	0.000548536
intergenic	NONBTAG005110.2(dist=6754),LRRC4C(dist=3061)	u	TCONS_00043081	chr15:71239431-71240078	-	182.949	7.60311	-4.58871	4.44497e-07	4.91276e-06
intergenic	NONBTAG019265.1(dist=5313),LOC101902636(dist=92497)	u	TCONS_00043234	chr15:77710017-77710816	-	227.576	73.9022	-1.62266	0.000212351	0.00078654
intergenic	NONBTAG019265.1(dist=8651),LOC101902636(dist=88965)	u	TCONS_00043237	chr15:77713355-77714348	-	212.976	59.4786	-1.84025	1.25281e-05	7.39022e-05
upstream	SLC39A13	u	TCONS_00043261	chr15:78440735-78441561	-	107.513	5.95745	-4.17367	2.64818e-05	0.000138965
intergenic	LOC615051(dist=49049),LOC100139830(dist=129479)	u	TCONS_00043331	chr15:80113802-80114865	-	115.4	0	#NAME?	1.65974e-08	3.10502e-07
intergenic	FAM76B(dist=96793),NONBTAG019146.1(dist=555749)	u	TCONS_00043597	chr15:14881921-14882489	+	0	155.857	Inf	8.56082e-07	8.43627e-06
intergenic	LOC531779(dist=5203),NONBTAG004927.2(dist=1030)	u	TCONS_00043905	chr15:45689774-45690687	+	18.5294	150.931	3.026	1.46605e-06	1.29721e-05
downstream	LOC516599	u	TCONS_00043947	chr15:48504983-48505260	+	30.4602	319.002	3.38857	5.66514e-05	0.000262136
intergenic	DGAT2(dist=2060),NONBTAG019238.1(dist=5947)	u	TCONS_00043989	chr15:55975289-55975767	+	0	215.998	Inf	8.45201e-08	1.22378e-06
intergenic	NONBTAG005053.2(dist=11567),QSER1(dist=18726)	u	TCONS_00044047	chr15:64367224-64367758	+	63.3117	276.27	2.12553	4.41607e-05	0.000212962
upstream	NAT10	u	TCONS_00044054	chr15:65499993-65501768	+	550.702	269.088	-1.03319	8.08916e-10	2.22705e-08
intergenic	LOC100335281(dist=86413),TSPAN18(dist=55951)	u	TCONS_00044103	chr15:75653718-75654881	+	36.3743	245.494	2.7547	2.68401e-11	1.17162e-09
intergenic	LOC100335281(dist=99138),TSPAN18(dist=43703)	u	TCONS_00044106	chr15:75666443-75667129	+	36.9779	172.116	2.21865	0.000183488	0.000694026
intergenic	LOC100335281(dist=113788),TSPAN18(dist=28270)	u	TCONS_00044112	chr15:75681093-75682562	+	17.2815	97.1956	2.49166	9.88099e-06	6.02782e-05
intergenic	LOC100335281(dist=127222),TSPAN18(dist=15984)	u	TCONS_00044113	chr15:75694527-75694848	+	0	489.621	Inf	1.7375e-11	7.75688e-10
intergenic	LOC100335281(dist=141451),TSPAN18(dist=1683)	u	TCONS_00044116	chr15:75708756-75709149	+	42.9845	400.147	3.21864	1.06463e-07	1.51505e-06
intergenic	NONBTAG005152.2(dist=38657),PTPRJ(dist=36698)	u	TCONS_00044159	chr15:78974719-78976519	+	131.65	344.685	1.38857	3.99377e-10	1.21316e-08
intergenic	LOC527077(dist=20048),STX3(dist=12492)	u	TCONS_00044192	chr15:84299434-84300322	+	57.1514	210.595	1.88161	2.09723e-05	0.000113281
intergenic	NONBTAG004827.2(dist=10833),NONBTAG004828.2(dist=4993)	u	TCONS_00044356	chr15:33308854-33309660	-	68.2052	213.678	1.64748	0.000199893	0.0007503
intergenic	NONBTAG004827.2(dist=11789),NONBTAG004828.2(dist=4000)	u	TCONS_00044357	chr15:33309810-33310653	-	10.0331	198.473	4.3061	7.49913e-10	2.07476e-08
intergenic	NONBTAG004828.2(dist=1157),NONBTAG004829.2(dist=87800)	u	TCONS_00044358	chr15:33316320-33316862	-	31.1895	199.613	2.67807	6.64772e-05	0.000295215
intergenic	NONBTAG004828.2(dist=2474),NONBTAG004829.2(dist=86400)	u	TCONS_00044359	chr15:33317637-33318262	-	47.3447	204.628	2.11173	0.000157147	0.000604484
intergenic	UCP3(dist=60185),C2CD3(dist=55548)	u	TCONS_00044500	chr15:54284231-54284992	-	50.0075	252.16	2.33412	7.4123e-07	7.50527e-06
intergenic	NONBTAG019303.1(dist=144079),NONBTAG019304.1(dist=15829)	u	TCONS_00044796	chr16:1621499-1622132	+	140.242	15.542	-3.17367	0.000154632	0.000599111
intergenic	LOC100848389(dist=85453),GPR52(dist=44870)	u	TCONS_00046109	chr16:57164841-57165090	+	728.243	216.78	-1.74819	9.5162e-05	0.000400564
intergenic	NONBTAG005525.2(dist=42442),PAPPA2(dist=26711)	u	TCONS_00046153	chr16:59102467-59103431	+	162.339	10.211	-3.99081	2.05455e-08	3.77179e-07
intergenic	NONBTAG005525.2(dist=45344),PAPPA2(dist=23507)	u	TCONS_00046154	chr16:59105369-59106635	+	76.8597	7.77713	-3.30492	5.22467e-05	0.00024494
intergenic	NONBTAG005658.2(dist=106373),PLXNA2(dist=20246)	u	TCONS_00046616	chr16:77024521-77025799	+	148.967	50.0771	-1.57277	0.000209137	0.000776099
intergenic	DENND1B(dist=44982),LOC781739(dist=85257)	u	TCONS_00046662	chr16:78668889-78669771	+	163.029	0	#NAME?	7.46805e-10	2.07476e-08
intergenic	NONBTAG005693.2(dist=50572),CAMSAP2(dist=33395)	u	TCONS_00046706	chr16:81269899-81270508	+	187.405	8.07674	-4.53624	7.99964e-07	8.00371e-06
intergenic	ESRRG(dist=1270),NONBTAG005254.2(dist=67314)	u	TCONS_00046993	chr16:20838579-20838975	-	287.953	24.8202	-3.53625	5.77651e-06	3.85515e-05
intergenic	ESRRG(dist=15273),NONBTAG005254.2(dist=53128)	u	TCONS_00046996	chr16:20852582-20853161	-	182.499	16.989	-3.42522	1.74568e-05	9.65036e-05
intergenic	NONBTAG005254.2(dist=41527),NONBTAG005255.2(dist=159849)	u	TCONS_00047008	chr16:20948154-20948638	-	209.516	0	#NAME?	3.68868e-07	4.22906e-06
intergenic	NONBTAG005254.2(dist=48704),NONBTAG005255.2(dist=152679)	u	TCONS_00047011	chr16:20955331-20955808	-	230.3	10.3071	-4.4818	1.43812e-06	1.28019e-05
intergenic	NONBTAG005254.2(dist=75074),NONBTAG005255.2(dist=126364)	u	TCONS_00047016	chr16:20981701-20982123	-	290.272	0	#NAME?	1.65974e-08	3.10502e-07
intergenic	NONBTAG005254.2(dist=93086),NONBTAG005255.2(dist=107785)	u	TCONS_00047025	chr16:20999713-21000702	-	325.032	64.6955	-2.32884	3.23357e-10	1.01359e-08
intergenic	NONBTAG005254.2(dist=94244),NONBTAG005255.2(dist=106579)	u	TCONS_00047026	chr16:21000871-21001908	-	310.002	18.9858	-4.02928	2.92717e-16	3.13633e-14
intergenic	NONBTAG005254.2(dist=105689),NONBTAG005255.2(dist=95132)	u	TCONS_00047034	chr16:21012316-21013355	-	293.121	18.9493	-3.95128	2.85532e-15	2.62913e-13
intergenic	NONBTAG005254.2(dist=106852),NONBTAG005255.2(dist=94697)	u	TCONS_00047035	chr16:21013479-21013790	-	284.979	31.5821	-3.17368	0.000154632	0.000599111
intergenic	NONBTAG005254.2(dist=107456),NONBTAG005255.2(dist=93771)	u	TCONS_00047036	chr16:21014083-21014716	-	287.162	31.084	-3.20762	2.77491e-08	4.79547e-07
intergenic	NONBTAG005254.2(dist=108213),NONBTAG005255.2(dist=92746)	u	TCONS_00047037	chr16:21014840-21015741	-	286.333	65.5452	-2.12713	1.05937e-07	1.51505e-06
intergenic	NONBTAG005254.2(dist=110106),NONBTAG005255.2(dist=90459)	u	TCONS_00047038	chr16:21016733-21018028	-	326.695	83.6342	-1.96578	8.00368e-11	3.02344e-09
intergenic	NONBTAG005254.2(dist=112080),NONBTAG005255.2(dist=88865)	u	TCONS_00047039	chr16:21018707-21019622	-	249.601	75.3006	-1.72889	1.33674e-05	7.83819e-05
intergenic	NONBTAG005254.2(dist=114952),NONBTAG005255.2(dist=85153)	u	TCONS_00047041	chr16:21021579-21023334	-	313.449	56.114	-2.4818	1.03574e-17	1.48869e-15
intergenic	NONBTAG005254.2(dist=118326),NONBTAG005255.2(dist=83158)	u	TCONS_00047042	chr16:21024953-21025329	-	336.921	65.3423	-2.36632	8.58944e-05	0.000369741
intergenic	NONBTAG005254.2(dist=139704),NONBTAG005255.2(dist=61500)	u	TCONS_00047050	chr16:21046331-21046987	-	251.332	14.9979	-4.06676	6.54081e-09	1.36201e-07
intergenic	NONBTAG005254.2(dist=142682),NONBTAG005255.2(dist=58129)	u	TCONS_00047051	chr16:21049309-21050358	-	250.006	23.461	-3.41363	5.17103e-12	2.74531e-10
intergenic	NONBTAG005254.2(dist=144540),NONBTAG005255.2(dist=56673)	u	TCONS_00047052	chr16:21051167-21051814	-	196.017	22.8093	-3.10328	5.89089e-06	3.90056e-05
intergenic	NONBTAG005254.2(dist=149485),NONBTAG005255.2(dist=51886)	u	TCONS_00047053	chr16:21056112-21056601	-	216.019	20.1094	-3.42522	1.74568e-05	9.65036e-05
intergenic	NONBTAG005254.2(dist=150916),NONBTAG005255.2(dist=50427)	u	TCONS_00047054	chr16:21057543-21058060	-	326.947	66.5785	-2.29593	7.37376e-06	4.75422e-05
intergenic	NONBTAG005254.2(dist=158805),NONBTAG005255.2(dist=42201)	u	TCONS_00047057	chr16:21065432-21066286	-	257.505	80.6729	-1.67444	2.96622e-05	0.000151211
intergenic	NONBTAG005254.2(dist=161044),NONBTAG005255.2(dist=40143)	u	TCONS_00047058	chr16:21067671-21068344	-	257.556	43.8589	-2.55394	1.37912e-06	1.23701e-05
intergenic	NONBTAG005254.2(dist=166060),NONBTAG005255.2(dist=35163)	u	TCONS_00047059	chr16:21072687-21073324	-	245.544	0	#NAME?	1.16174e-10	4.20007e-09
intergenic	NONBTAG005254.2(dist=166844),NONBTAG005255.2(dist=34223)	u	TCONS_00047060	chr16:21073471-21074264	-	213.298	62.0505	-1.78136	0.000139875	0.000552467
intergenic	NONBTAG005255.2(dist=8982),GPATCH2(dist=495415)	u	TCONS_00047073	chr16:21117758-21118580	-	164.626	23.9456	-2.78136	8.95963e-06	5.5287e-05
intergenic	NONBTAG005255.2(dist=10431),GPATCH2(dist=494104)	u	TCONS_00047074	chr16:21119207-21119891	-	135.981	0	#NAME?	1.27527e-06	1.15441e-05
intergenic	NONBTAG005255.2(dist=11712),GPATCH2(dist=492766)	u	TCONS_00047075	chr16:21120488-21121229	-	182.597	26.5596	-2.78136	8.95963e-06	5.5287e-05
intergenic	NONBTAG005255.2(dist=27284),GPATCH2(dist=477207)	u	TCONS_00047079	chr16:21136060-21136788	-	226.509	0	#NAME?	3.36028e-11	1.41444e-09
intergenic	NONBTAG005255.2(dist=34474),GPATCH2(dist=468863)	u	TCONS_00047081	chr16:21143250-21145132	-	227.101	78.4941	-1.53268	3.86628e-08	6.32427e-07
intergenic	NONBTAG005255.2(dist=40352),GPATCH2(dist=464146)	u	TCONS_00047083	chr16:21149128-21149849	-	152.47	0	#NAME?	1.06694e-07	1.51505e-06
intergenic	NONBTAG005255.2(dist=53009),GPATCH2(dist=451744)	u	TCONS_00047089	chr16:21161785-21162251	-	362.653	84.3994	-2.10329	2.15732e-05	0.000116101
intergenic	NONBTAG005255.2(dist=54017),GPATCH2(dist=450652)	u	TCONS_00047090	chr16:21162793-21163343	-	245.893	53.6495	-2.19639	0.000102173	0.000423421
intergenic	NONBTAG005255.2(dist=57857),GPATCH2(dist=446571)	u	TCONS_00047093	chr16:21166633-21167424	-	213.837	37.3243	-2.51832	2.25334e-06	1.84686e-05
intergenic	NONBTAG005255.2(dist=59672),GPATCH2(dist=444269)	u	TCONS_00047094	chr16:21168448-21169726	-	254.899	61.6333	-2.04814	5.04765e-09	1.0936e-07
intergenic	NONBTAG005255.2(dist=63848),GPATCH2(dist=440559)	u	TCONS_00047097	chr16:21172624-21173436	-	244.768	36.3602	-2.75098	6.87268e-08	1.03318e-06
intergenic	NONBTAG005255.2(dist=64844),GPATCH2(dist=439256)	u	TCONS_00047098	chr16:21173620-21174739	-	215.479	83.5798	-1.36632	0.00016201	0.00062116
intergenic	NONBTAG005255.2(dist=70835),GPATCH2(dist=433843)	u	TCONS_00047100	chr16:21179611-21180152	-	289.035	36.3602	-2.99081	6.70711e-07	6.9843e-06
intergenic	NONBTAG005255.2(dist=77135),GPATCH2(dist=427416)	u	TCONS_00047101	chr16:21185911-21186579	-	253.152	44.1867	-2.51832	2.25334e-06	1.84686e-05
intergenic	NONBTAG005255.2(dist=78818),GPATCH2(dist=425109)	u	TCONS_00047102	chr16:21187594-21188886	-	193.197	68.5867	-1.49407	4.0591e-05	0.000197525
intergenic	NONBTAG005255.2(dist=84053),GPATCH2(dist=420199)	u	TCONS_00047105	chr16:21192829-21193796	-	214.323	40.7175	-2.39607	3.29992e-07	3.98492e-06
intergenic	NONBTAG005255.2(dist=92495),GPATCH2(dist=411763)	u	TCONS_00047110	chr16:21201271-21202232	-	356.498	46.0928	-2.95128	1.40615e-13	9.74874e-12
intergenic	NONBTAG005255.2(dist=93879),GPATCH2(dist=410603)	u	TCONS_00047111	chr16:21202655-21203392	-	212.272	33.3795	-2.66888	2.75493e-06	2.17625e-05
intergenic	NONBTAG005255.2(dist=100434),GPATCH2(dist=403805)	u	TCONS_00047114	chr16:21209210-21210190	-	353.91	45.2001	-2.96898	8.36869e-14	5.87103e-12
intergenic	NONBTAG005255.2(dist=105575),GPATCH2(dist=398007)	u	TCONS_00047118	chr16:21214351-21215988	-	284.332	81.2112	-1.80783	1.1175e-10	4.09033e-09
intergenic	NONBTAG005255.2(dist=112301),GPATCH2(dist=390211)	u	TCONS_00047124	chr16:21221077-21223784	-	401.821	87.329	-2.20202	2.23968e-29	4.55118e-27
intergenic	NONBTAG005255.2(dist=116186),GPATCH2(dist=388058)	u	TCONS_00047125	chr16:21224962-21225937	-	242.933	60.5756	-2.00375	9.67865e-07	9.39642e-06
intergenic	NONBTAG005255.2(dist=119430),GPATCH2(dist=380884)	u	TCONS_00047127	chr16:21228206-21233111	-	244.234	63.2673	-1.94873	8.9145e-28	1.75111e-25
intergenic	NONBTAG005255.2(dist=124411),GPATCH2(dist=379219)	u	TCONS_00047128	chr16:21233187-21234776	-	151.784	43.3807	-1.80689	3.94418e-06	2.90902e-05
intergenic	NONBTAG005255.2(dist=131533),GPATCH2(dist=373044)	u	TCONS_00047133	chr16:21240309-21240951	-	237.05	0	#NAME?	2.1601e-10	7.1514e-09
intergenic	NONBTAG005255.2(dist=132226),GPATCH2(dist=371961)	u	TCONS_00047134	chr16:21241002-21242034	-	184.442	9.53884	-4.27321	2.05874e-10	6.93267e-09
intergenic	NONBTAG005255.2(dist=135436),GPATCH2(dist=369136)	u	TCONS_00047135	chr16:21244212-21244859	-	150.28	0	#NAME?	6.85863e-07	6.9843e-06
intergenic	NONBTAG005255.2(dist=140035),GPATCH2(dist=364100)	u	TCONS_00047137	chr16:21248811-21249895	-	222.43	4.54084	-5.61425	1.32413e-14	1.02672e-12
intergenic	NONBTAG005255.2(dist=146425),GPATCH2(dist=358077)	u	TCONS_00047139	chr16:21255201-21255918	-	153.319	20.5856	-2.89683	4.85435e-05	0.000229588
intergenic	NONBTAG005255.2(dist=147831),GPATCH2(dist=355842)	u	TCONS_00047140	chr16:21256607-21258153	-	166.95	22.2933	-2.90473	2.21673e-10	7.25732e-09
intergenic	NONBTAG005255.2(dist=156430),GPATCH2(dist=347171)	u	TCONS_00047146	chr16:21265206-21266824	-	292.9	69.9918	-2.06515	1.17462e-12	7.06331e-11
intergenic	NONBTAG005255.2(dist=178287),GPATCH2(dist=326247)	u	TCONS_00047156	chr16:21287063-21287748	-	240.707	0	#NAME?	3.36028e-11	1.41444e-09
intergenic	NONBTAG005255.2(dist=178973),GPATCH2(dist=325378)	u	TCONS_00047157	chr16:21287749-21288617	-	243.612	68.0342	-1.84025	1.25281e-05	7.39022e-05
intergenic	TLR5(dist=10233),SUSD4(dist=71823)	u	TCONS_00047306	chr16:27316556-27316858	-	265.496	0	#NAME?	8.1979e-06	5.14486e-05
intergenic	TLR5(dist=12683),SUSD4(dist=68107)	u	TCONS_00047307	chr16:27319006-27320574	-	116.036	3.1401	-5.20762	5.99825e-11	2.35651e-09
intergenic	TLR5(dist=16403),SUSD4(dist=64304)	u	TCONS_00047308	chr16:27322726-27324377	-	176.843	50.6996	-1.80242	3.79434e-07	4.34175e-06
upstream;downstream	SLC35E2;NADK	u	TCONS_00047946	chr16:52218507-52219359	-	143.945	17.3276	-3.05437	1.0023e-05	6.06382e-05
downstream	NONBTAG019395.1	u	TCONS_00048016	chr16:53178875-53179706	-	208.645	59.2165	-1.81698	9.24037e-05	0.000390068
intergenic	VASH2(dist=31127),NONBTAG005623.2(dist=3972)	u	TCONS_00048458	chr16:72563907-72564390	-	157.462	0	#NAME?	1.52429e-05	8.57125e-05
intergenic	ATP2B4(dist=5077),NONBTAG019301.1(dist=4090)	u	TCONS_00048722	chr16:1318334-1319058	+	58.3996	258.233	2.14464	3.55902e-06	2.67517e-05
intergenic	NONBTAG019303.1(dist=158131),NONBTAG019304.1(dist=1682)	u	TCONS_00048728	chr16:1635551-1636279	+	40.6554	168.958	2.05515	0.000272473	0.000960336
intergenic	SLC26A9(dist=23575),RAB7B(dist=45546)	u	TCONS_00048749	chr16:3528322-3528906	+	14.4751	168.438	3.54057	1.44669e-05	8.38285e-05
upstream	MARK1	u	TCONS_00048844	chr16:24795575-24796637	+	63.7286	185.393	1.54057	0.000149931	0.000587073
intergenic	CD34(dist=24727),LOC101902565(dist=57645)	u	TCONS_00049452	chr16:77415202-77415520	+	92.9084	401.558	2.11173	0.000157147	0.000604484
intergenic	CD34(dist=33548),LOC101902565(dist=48860)	u	TCONS_00049455	chr16:77424023-77424305	+	29.922	400.412	3.74221	1.81777e-06	1.56839e-05
intergenic	CD34(dist=33948),LOC101902565(dist=48347)	u	TCONS_00049456	chr16:77424423-77424818	+	10.6918	435.451	5.34793	3.49285e-11	1.44953e-09
intergenic	CD34(dist=54306),LOC101902565(dist=27715)	u	TCONS_00049463	chr16:77444781-77445450	+	50.5549	242.664	2.26304	8.18946e-06	5.14486e-05
intergenic	NONBTAG005255.2(dist=91303),GPATCH2(dist=412875)	u	TCONS_00049581	chr16:21200079-21201120	-	402.268	104.021	-1.95128	1.22588e-10	4.40493e-09
intergenic	NONBTAG005286.2(dist=221855),MARK1(dist=41662)	u	TCONS_00049615	chr16:24754524-24755405	-	43.2038	217.852	2.33412	7.4123e-07	7.50527e-06
intergenic	LOC786597(dist=34442),NONBTAG005444.2(dist=10387)	u	TCONS_00049786	chr16:46012201-46012923	-	11.7122	163.546	3.80361	9.04974e-07	8.80035e-06
intergenic	LOC786597(dist=35500),NONBTAG005444.2(dist=9788)	u	TCONS_00049787	chr16:46013259-46013522	-	16.0378	354.581	4.46657	4.65159e-06	3.22113e-05
intergenic	NONBTAG005483.2(dist=7432),MCFD2(dist=2529)	u	TCONS_00049856	chr16:52994204-52995223	-	37.3586	144.906	1.95561	0.000109048	0.000449071
intergenic	LOC789035(dist=6037),FBLIM1(dist=14865)	u	TCONS_00049862	chr16:53012113-53012613	-	0	216.347	Inf	3.90639e-08	6.32427e-07
intergenic	NONBTAG019437.1(dist=71479),NONBTAG019438.1(dist=543976)	u	TCONS_00050043	chr16:79736047-79737116	-	158.279	391.382	1.30611	9.8147e-07	9.51283e-06
intergenic	NONBTAG005847.2(dist=259743),NONBTAG005848.2(dist=157981)	u	TCONS_00050577	chr17:26779328-26780847	+	122.562	29.1719	-2.07086	9.9172e-06	6.0374e-05
intergenic	NONBTAG005847.2(dist=262593),NONBTAG005848.2(dist=155438)	u	TCONS_00050578	chr17:26782178-26783390	+	97.7338	0	#NAME?	3.08607e-08	5.21094e-07
intergenic	NONBTAG005847.2(dist=273334),NONBTAG005848.2(dist=144598)	u	TCONS_00050582	chr17:26792919-26794230	+	119.403	33.7967	-1.82088	0.000205028	0.000767131
intergenic	NONBTAG005847.2(dist=332296),NONBTAG005848.2(dist=85573)	u	TCONS_00050588	chr17:26851881-26853255	+	129.329	35.8314	-1.85175	6.07944e-05	0.000276436
intergenic	NONBTAG005847.2(dist=385455),NONBTAG005848.2(dist=31814)	u	TCONS_00050597	chr17:26905040-26907014	+	160.784	34.9242	-2.20282	1.56129e-09	3.96582e-08
intergenic	NONBTAG005847.2(dist=389829),NONBTAG005848.2(dist=28435)	u	TCONS_00050599	chr17:26909414-26910393	+	129.611	25.1368	-2.36632	8.58944e-05	0.000369741
intergenic	NONBTAG005848.2(dist=20746),NONBTAG005849.2(dist=320425)	u	TCONS_00050604	chr17:26960014-26960786	+	104.069	0	#NAME?	8.1979e-06	5.14486e-05
intergenic	NONBTAG005848.2(dist=87240),NONBTAG005849.2(dist=254225)	u	TCONS_00050607	chr17:27026508-27026986	+	176.784	10.2856	-4.10329	4.72017e-05	0.000224504
upstream	ACADS	u	TCONS_00051458	chr17:65218627-65220034	+	123.29	3.49916	-5.1389	1.98391e-10	6.74284e-09
intergenic	TMEM211(dist=3569),KIAA1671(dist=7735)	u	TCONS_00051546	chr17:67359336-67360173	+	111.154	11.7585	-3.24078	9.00187e-05	0.000381949
intergenic	PITPNB(dist=2616),TTC28(dist=60848)	u	TCONS_00051614	chr17:69591091-69591439	+	218.371	0	#NAME?	1.52429e-05	8.57125e-05
intergenic	NONBTAG006097.2(dist=2420),HORMAD2(dist=23052)	u	TCONS_00051725	chr17:71258354-71260508	+	159.142	61.728	-1.36632	6.42754e-06	4.20861e-05
upstream	NONBTAG005705.2	u	TCONS_00052014	chr17:2667387-2667993	-	195.307	16.2333	-3.58872	3.31214e-06	2.50236e-05
intergenic	DCHS2(dist=266295),NONBTAG005707.2(dist=66512)	u	TCONS_00052027	chr17:3586201-3586999	-	116.58	0	#NAME?	1.27527e-06	1.15441e-05
intergenic	TRIM2(dist=59455),NONBTAG019449.1(dist=109865)	u	TCONS_00052104	chr17:4495629-4496079	-	599.13	1213.97	1.01879	0	0
intergenic	FHDC1(dist=6030),ARFIP1(dist=11348)	u	TCONS_00052122	chr17:4719922-4720888	-	78.8122	0	#NAME?	1.52429e-05	8.57125e-05
intergenic	NONBTAG005741.2(dist=362723),NR3C2(dist=81949)	u	TCONS_00052193	chr17:9651609-9652243	-	186.695	15.5175	-3.58872	3.31214e-06	2.50236e-05
upstream	SLC10A7	u	TCONS_00052219	chr17:11921253-11922932	-	153.733	61.5852	-1.31977	0.00014287	0.00056279
intergenic	LOC515517(dist=2632),NONBTAG019473.1(dist=29431)	u	TCONS_00052418	chr17:30066829-30067918	-	264.138	67.8002	-1.96193	9.51858e-08	1.37483e-06
intergenic	INTU(dist=6868),NONBTAG019476.1(dist=82363)	u	TCONS_00052452	chr17:30411631-30412566	-	90.4694	0	#NAME?	4.40896e-06	3.10048e-05
intergenic	TMEM132C(dist=156173),NONBTAG005948.2(dist=421376)	u	TCONS_00052847	chr17:49895948-49896148	-	379.161	0	#NAME?	1.52429e-05	8.57125e-05
intergenic	NONBTAG006012.2(dist=129294),NONBTAG006013.2(dist=4650)	u	TCONS_00053119	chr17:59085460-59086420	-	163.014	30.7605	-2.40585	9.65852e-06	5.90432e-05
intergenic	MIF(dist=11758),LOC789355(dist=2704)	u	TCONS_00053612	chr17:73285929-73286677	-	113.057	0	#NAME?	4.40896e-06	3.10048e-05
intergenic	SLC10A7(dist=136080),LOC101907788(dist=76354)	u	TCONS_00053854	chr17:12200163-12200514	+	72.1699	447.892	2.63368	1.60801e-06	1.40385e-05
intergenic	ZNF330(dist=94228),NONBTAG005808.2(dist=74925)	u	TCONS_00053897	chr17:16948884-16950354	+	112.253	264.594	1.23703	6.12978e-06	4.02258e-05
intergenic	ZNF330(dist=103989),NONBTAG005808.2(dist=65381)	u	TCONS_00053901	chr17:16958645-16959898	+	94.5384	263.235	1.47738	1.839e-06	1.58207e-05
intergenic	ZNF330(dist=105300),NONBTAG005808.2(dist=64774)	u	TCONS_00053902	chr17:16959956-16960505	+	46.1888	223.946	2.27754	0.000103526	0.000427823
intergenic	NONBTAG005809.2(dist=16188),RNF150(dist=68446)	u	TCONS_00053924	chr17:17042683-17043032	+	36.2912	267.456	2.88161	0.000123473	0.000498032
intergenic	NONBTAG005809.2(dist=27394),RNF150(dist=56013)	u	TCONS_00053925	chr17:17053889-17055465	+	61.751	187.45	1.60197	1.67236e-06	1.45572e-05
intergenic	NONBTAG005809.2(dist=34780),RNF150(dist=49504)	u	TCONS_00053926	chr17:17061275-17061974	+	96.7764	295.609	1.61096	5.95053e-05	0.000271202
intergenic	SCLT1(dist=2144),NONBTAG005851.2(dist=4901)	u	TCONS_00054062	chr17:29357089-29357816	+	17.4477	148.887	3.09311	1.76175e-05	9.68469e-05
intergenic	NONBTAG005906.2(dist=5694),NONBTAG005907.2(dist=457397)	u	TCONS_00054096	chr17:41850691-41851563	+	48.4991	180.593	1.89671	8.91154e-05	0.000381933
intergenic	IFT81(dist=33747),NONBTAG019503.1(dist=4830)	u	TCONS_00054215	chr17:56446014-56446748	+	28.8025	167.579	2.54058	3.48083e-05	0.000171941
intergenic	NONBTAG006001.2(dist=5243),NONBTAG006002.2(dist=20324)	u	TCONS_00054218	chr17:57538607-57539376	+	0	140.766	Inf	3.90639e-08	6.32427e-07
intergenic	NONBTAG019514.1(dist=187444),NONBTAG006038.2(dist=536060)	u	TCONS_00054279	chr17:61751994-61752611	+	27.4043	175.388	2.67808	6.64772e-05	0.000295215
intergenic	TRIM2(dist=14361),NONBTAG019449.1(dist=154671)	u	TCONS_00054500	chr17:4450535-4451273	-	45.8346	253.341	2.46657	4.47525e-07	4.91276e-06
intergenic	RAPGEF2(dist=4146),LOC101904531(dist=18385)	u	TCONS_00054778	chr17:40585519-40586108	-	236.815	551.135	1.21865	4.4621e-05	0.000214654
intergenic	BANP(dist=123198),ZNF469(dist=121042)	u	TCONS_00055730	chr18:13617133-13617696	+	157.648	0	#NAME?	2.37121e-06	1.90895e-05
intergenic	NONBTAG006332.2(dist=3951),NONBTAG019632.1(dist=3963)	u	TCONS_00056389	chr18:36701957-36703502	+	95.8531	12.7473	-2.91063	1.90619e-06	1.60704e-05
intergenic	ZFHX3(dist=5596),NONBTAG006345.2(dist=222763)	u	TCONS_00056475	chr18:38501535-38502266	+	86.7617	0	#NAME?	9.79869e-05	0.00040866
intergenic	URI1(dist=23782),ZNF536(dist=146195)	u	TCONS_00056573	chr18:40769344-40769729	+	219.377	0	#NAME?	4.40896e-06	3.10048e-05
intergenic	NONBTAG006363.2(dist=13209),LOC783434(dist=208002)	u	TCONS_00056586	chr18:42070886-42071499	+	151.706	0	#NAME?	1.27527e-06	1.15441e-05
intergenic	LOC617221(dist=9969),TDRD12(dist=2859)	u	TCONS_00056624	chr18:43354688-43355366	+	143.419	0	#NAME?	6.85863e-07	6.9843e-06
intergenic	ZNF134(dist=11387),VN1R1(dist=15232)	u	TCONS_00058026	chr18:65061659-65062293	+	126.686	7.75876	-4.02929	8.39767e-05	0.000363611
intergenic	ZNF134(dist=14559),VN1R1(dist=12062)	u	TCONS_00058028	chr18:65064831-65065463	+	173.907	31.1331	-2.48179	0.000181966	0.00069093
intergenic	IL34(dist=2202),SF3B3(dist=4991)	u	TCONS_00058159	chr18:1610908-1611820	-	125.21	10.7926	-3.53624	5.77651e-06	3.85515e-05
intergenic	CDYL2(dist=74289),NONBTAG019598.1(dist=28338)	u	TCONS_00058296	chr18:7548366-7549588	-	141.94	44.3131	-1.67948	0.000213094	0.000788795
intergenic	NONBTAG006255.2(dist=12048),NONBTAG006256.2(dist=19709)	u	TCONS_00058659	chr18:23276404-23277539	-	96.9042	17.3479	-2.4818	0.000181966	0.00069093
intergenic	NONBTAG006255.2(dist=17123),NONBTAG006256.2(dist=14700)	u	TCONS_00058661	chr18:23281479-23282548	-	170.15	36.836	-2.20762	5.50495e-06	3.71744e-05
downstream	CPNE2	u	TCONS_00058704	chr18:25249600-25250552	-	124.398	10.3396	-3.58871	3.31214e-06	2.50236e-05
intergenic	NONBTAG019653.1(dist=64150),GRAMD1A(dist=2465)	u	TCONS_00059106	chr18:45928015-45928505	-	172.463	0	#NAME?	4.40896e-06	3.10048e-05
intergenic	NONBTAG019670.1(dist=14566),LOC100848452(dist=124678)	u	TCONS_00059382	chr18:50913089-50914176	-	315.213	76.9814	-2.03375	2.35609e-09	5.66711e-08
intergenic	LOC100140226(dist=11863),LOC788599(dist=2046)	u	TCONS_00059999	chr18:60226352-60226821	-	414.388	41.9303	-3.30492	5.50665e-09	1.17575e-07
intergenic	NONBTAG006181.2(dist=91273),CMIP(dist=32844)	u	TCONS_00060528	chr18:8130655-8131185	+	263.128	612.372	1.21864	4.4621e-05	0.000214654
intergenic	NONBTAG006181.2(dist=102157),CMIP(dist=21667)	u	TCONS_00060539	chr18:8141539-8142362	+	282.607	568.018	1.00714	2.65592e-05	0.000139123
upstream	ATP2C2	u	TCONS_00060570	chr18:10608839-10609382	+	31.1321	407.549	3.7105	1.58362e-11	7.29085e-10
intergenic	LOC101905885(dist=81968),KIAA0182(dist=23113)	u	TCONS_00060604	chr18:11488273-11488940	+	6.33828	184.387	4.8625	5.77863e-08	8.84506e-07
intergenic	LOC101905885(dist=99171),KIAA0182(dist=5750)	u	TCONS_00060612	chr18:11505476-11506303	+	20.454	172.557	3.07662	7.64965e-07	7.66656e-06
intergenic	BBS2(dist=3449),NONBTAG006263.2(dist=1355)	u	TCONS_00060722	chr18:24234629-24235234	+	41.9205	211.381	2.33412	5.80397e-05	0.00026555
intergenic	RRAD(dist=1430),FAM96B(dist=3124)	u	TCONS_00060742	chr18:34750680-34751816	+	37.2381	138.661	1.89671	8.91154e-05	0.000381933
intergenic	NONBTAG019693.1(dist=6987),NONBTAG006453.2(dist=15931)	u	TCONS_00061004	chr18:54401418-54402148	+	28.9601	188.715	2.70407	5.53232e-06	3.71744e-05
upstream	LOC100299712	u	TCONS_00061100	chr18:59729775-59731545	+	107.583	219.773	1.03056	9.50561e-05	0.000400404
intergenic	LOC100299712(dist=114867),LOC101902926(dist=3958)	u	TCONS_00061104	chr18:59865600-59867429	+	43.9592	139.997	1.67116	4.36957e-06	3.10048e-05
intergenic	VSTM2B(dist=26228),NONBTAG019577.1(dist=2615)	u	TCONS_00061202	chr18:1394240-1394917	-	0	145.334	Inf	1.82871e-07	2.42716e-06
intergenic	TSHZ3(dist=17436),NONBTAG006363.2(dist=44398)	u	TCONS_00061420	chr18:42012019-42012585	-	7.46732	156.407	4.38857	9.60395e-06	5.88929e-05
intergenic	TSHZ3(dist=41157),NONBTAG006363.2(dist=20209)	u	TCONS_00061426	chr18:42035740-42036774	-	89.9974	223.73	1.3138	0.000264199	0.000934275
intergenic	CEACAM16(dist=26314),BCL3(dist=2476)	u	TCONS_00061517	chr18:52917272-52919770	-	96.5731	266.154	1.46257	1.64311e-11	7.44833e-10
intergenic	YPEL2(dist=2309),NONBTAG019728.1(dist=18194)	u	TCONS_00061839	chr19:10600676-10601103	+	197.849	23.0225	-3.10328	0.000264761	0.000934275
intergenic	YPEL2(dist=2793),NONBTAG019728.1(dist=17375)	u	TCONS_00061840	chr19:10601160-10601922	+	127.629	19.3715	-2.71995	0.000228305	0.000828942
intergenic	NONBTAG006575.2(dist=6679),BRIP1(dist=31132)	u	TCONS_00061897	chr19:11463796-11464185	+	260.552	25.2657	-3.36632	3.02395e-05	0.000151661
upstream	ALOXE3	u	TCONS_00062567	chr19:28372581-28372871	+	858.434	135.445	-2.664	2.49118e-09	5.96768e-08
intergenic	AURKB(dist=8675),CTC1(dist=4283)	u	TCONS_00062572	chr19:28461403-28461960	+	159.343	17.6588	-3.17368	0.000154632	0.000599111
intergenic	SPAG9(dist=5366),NONBTAG019824.1(dist=21841)	u	TCONS_00062922	chr19:36431191-36432306	+	166.931	22.0735	-2.91886	7.70178e-08	1.14324e-06
upstream	NONBTAG006843.2	u	TCONS_00063275	chr19:41678545-41678960	+	152.667	0	#NAME?	9.79869e-05	0.00040866
intergenic	NONBTAG006912.2(dist=5401),MRC2(dist=2231)	u	TCONS_00063532	chr19:47685993-47686798	+	178.604	42.7887	-2.06146	0.00011585	0.00047443
intergenic	NONBTAG019903.1(dist=2540),TMC8(dist=10990)	u	TCONS_00063906	chr19:54621652-54622157	+	142.248	9.73678	-3.86882	0.000264131	0.000934275
intergenic	NONBTAG007005.2(dist=80139),NONBTAG007006.2(dist=19536)	u	TCONS_00064128	chr19:59576746-59577249	+	604.853	195.508	-1.62936	1.31568e-06	1.18734e-05
intergenic	NONBTAG007005.2(dist=84623),NONBTAG007006.2(dist=15134)	u	TCONS_00064130	chr19:59581230-59581651	+	581.92	70.0495	-3.05437	2.32659e-10	7.50668e-09
intergenic	NONBTAG007005.2(dist=85934),NONBTAG007006.2(dist=13155)	u	TCONS_00064131	chr19:59582541-59583630	+	400.091	58.7601	-2.76742	6.13445e-16	6.02505e-14
intergenic	NONBTAG007006.2(dist=14679),NONBTAG007007.2(dist=18038)	u	TCONS_00064135	chr19:59611991-59612685	+	176.669	14.1779	-3.63933	1.89535e-06	1.60248e-05
intergenic	NONBTAG007006.2(dist=23938),NONBTAG007007.2(dist=8864)	u	TCONS_00064139	chr19:59621250-59621859	+	166.582	0	#NAME?	3.68868e-07	4.22906e-06
intergenic	GDPD1(dist=68089),YPEL2(dist=10031)	u	TCONS_00064394	chr19:10529390-10529988	-	183.778	32.9002	-2.4818	0.000181966	0.00069093
intergenic	NONBTAG006575.2(dist=5378),BRIP1(dist=31876)	u	TCONS_00064419	chr19:11462495-11463441	-	134.128	10.4051	-3.68825	1.08259e-06	1.03904e-05
intergenic	NONBTAG006746.2(dist=33246),LOC539517(dist=87970)	u	TCONS_00065327	chr19:31647956-31649153	-	180.244	366.015	1.02195	3.87032e-05	0.00018912
intergenic	NONBTAG006746.2(dist=36125),LOC539517(dist=85128)	u	TCONS_00065329	chr19:31650835-31651995	-	189.635	390.411	1.04177	2.12977e-05	0.000114828
intergenic	NONBTAG006746.2(dist=48299),LOC539517(dist=73944)	u	TCONS_00065334	chr19:31663009-31663179	-	296.378	628.893	1.08538	1.38134e-11	6.61808e-10
upstream	SPAG9	u	TCONS_00065537	chr19:36272168-36272785	-	137.022	0	#NAME?	4.40896e-06	3.10048e-05
intergenic	NONBTAG019899.1(dist=1901),CBX4(dist=60933)	u	TCONS_00066612	chr19:53256935-53257933	-	144.099	19.727	-2.86882	3.20165e-06	2.45668e-05
intergenic	ADORA2B(dist=1676),SPECC1(dist=14073)	u	TCONS_00067226	chr19:34106660-34107441	+	16.2428	138.606	3.09312	1.76175e-05	9.68469e-05
intergenic	SEC14L1(dist=45197),MGAT5B(dist=106123)	u	TCONS_00067492	chr19:55421585-55421645	+	636.138	1674.63	1.39643	4.87144e-11	1.93969e-09
intergenic	SLC39A11(dist=29752),NONBTAG007004.2(dist=38232)	u	TCONS_00067521	chr19:59102941-59103536	+	191.807	586.919	1.61351	1.5944e-07	2.15995e-06
intergenic	SLC39A11(dist=34749),NONBTAG007004.2(dist=33227)	u	TCONS_00067524	chr19:59107938-59108541	+	224.316	522.046	1.21864	5.83512e-05	0.000266768
intergenic	SLC39A11(dist=36776),NONBTAG007004.2(dist=31095)	u	TCONS_00067526	chr19:59109965-59110673	+	220.955	465.58	1.07528	0.000199377	0.000749315
intergenic	SLC39A11(dist=37618),NONBTAG007004.2(dist=30652)	u	TCONS_00067527	chr19:59110807-59111116	+	109.264	460.895	2.07662	7.65591e-05	0.000335188
intergenic	SLC39A11(dist=39437),NONBTAG007004.2(dist=28804)	u	TCONS_00067529	chr19:59112626-59112964	+	87.4271	465.068	2.41129	5.08612e-06	3.47709e-05
intergenic	NONBTAG007004.2(dist=26121),LOC101902386(dist=239649)	u	TCONS_00067541	chr19:59168316-59168647	+	51.0117	385.835	2.91908	5.32273e-06	3.61786e-05
upstream	ADORA2B	u	TCONS_00067952	chr19:34105206-34106198	-	106.595	277.846	1.38215	3.41488e-05	0.000169679
intergenic	RAI1(dist=1227),NONBTAG019732.1(dist=22526)	u	TCONS_00067981	chr19:35338070-35338419	-	72.5823	436.375	2.58788	2.95872e-06	2.29116e-05
upstream	TNRC6C	u	TCONS_00068236	chr19:54745140-54745650	-	99.4278	347.094	1.80361	5.80213e-05	0.00026555
intergenic	TNRC6C(dist=35674),SEPT9(dist=336301)	u	TCONS_00068254	chr19:54779993-54780576	-	115.999	379.635	1.7105	1.42621e-05	8.30497e-05
intergenic	CWC22(dist=2704),NONBTAG007116.2(dist=62498)	u	TCONS_00068596	chr2:16886855-16887677	+	133.758	0	#NAME?	1.06694e-07	1.51505e-06
intergenic	CWC22(dist=4108),NONBTAG007116.2(dist=61087)	u	TCONS_00068597	chr2:16888259-16889088	+	117.327	17.8078	-2.71995	0.000228305	0.000828942
intergenic	SP3(dist=6844),NONBTAG007198.2(dist=333224)	u	TCONS_00068768	chr2:22896802-22898610	+	91.2796	10.894	-3.06676	2.33855e-07	2.94467e-06
intergenic	NONBTAG007350.2(dist=341726),NONBTAG007351.2(dist=9204)	u	TCONS_00069100	chr2:39231495-39233044	+	226.722	89.0005	-1.34904	6.0652e-06	3.98908e-05
intergenic	NONBTAG007351.2(dist=3423),ACVR1(dist=41261)	u	TCONS_00069107	chr2:39245880-39246628	+	248.724	46.045	-2.43343	1.09982e-06	1.05215e-05
intergenic	NONBTAG007351.2(dist=25511),ACVR1(dist=19236)	u	TCONS_00069121	chr2:39267968-39268653	+	203.675	50.2736	-2.0184	0.000180852	0.00069093
upstream	NONBTAG007541.2	u	TCONS_00069441	chr2:65282697-65283538	+	175.996	23.4053	-2.91064	1.90619e-06	1.60704e-05
intergenic	NONBTAG019967.1(dist=683984),NONBTAG007550.2(dist=168675)	u	TCONS_00069461	chr2:66609031-66609263	+	963.092	0	#NAME?	5.69175e-15	4.86109e-13
upstream	DPP10	u	TCONS_00069464	chr2:67306940-67307605	+	387.796	59.1809	-2.71209	9.15285e-10	2.42963e-08
intergenic	INSIG2(dist=6621),NONBTAG019918.1(dist=11732)	u	TCONS_00069491	chr2:70150695-70151516	+	149.374	17.9811	-3.05438	1.0023e-05	6.06382e-05
intergenic	NONBTAG007569.2(dist=153028),GLI2(dist=63375)	u	TCONS_00069554	chr2:72913133-72913675	+	272.908	27.22	-3.32568	3.98745e-07	4.47582e-06
intergenic	NOP58(dist=3521),NONBTAG019994.1(dist=47781)	u	TCONS_00069833	chr2:91230627-91231216	+	157.877	0	#NAME?	1.27527e-06	1.15441e-05
intergenic	NONBTAG007684.2(dist=16525),ICA1L(dist=72884)	u	TCONS_00069845	chr2:91482091-91482546	+	306.406	10.8044	-4.82575	2.32092e-08	4.16988e-07
intergenic	IKZF2(dist=1767),NONBTAG007807.2(dist=1677)	u	TCONS_00070173	chr2:101707240-101707682	+	229.38	33.3644	-2.78136	0.000136762	0.000543452
intergenic	AHDC1(dist=19378),NONBTAG020040.1(dist=8441)	u	TCONS_00070818	chr2:126374378-126375104	+	110.654	0	#NAME?	8.1979e-06	5.14486e-05
intergenic	SYF2(dist=276691),RUNX3(dist=25828)	u	TCONS_00070922	chr2:128602742-128603848	+	141.515	17.8024	-2.99081	6.70711e-07	6.9843e-06
intergenic	SYF2(dist=278003),RUNX3(dist=24423)	u	TCONS_00070923	chr2:128604054-128605253	+	134.076	24.6341	-2.44432	5.96399e-06	3.9357e-05
upstream	SRRM1	u	TCONS_00070946	chr2:128877661-128878279	+	136.8	15.9186	-3.10328	0.000264761	0.000934275
intergenic	LOC101904764(dist=46768),NONBTAG007064.2(dist=1284)	u	TCONS_00071359	chr2:5561665-5562037	-	272.427	0	#NAME?	3.68868e-07	4.22906e-06
intergenic	NONBTAG007107.2(dist=191336),NONBTAG007108.2(dist=57577)	u	TCONS_00071493	chr2:15564939-15565602	-	114.776	0	#NAME?	1.52429e-05	8.57125e-05
intergenic	PDK1(dist=11109),NONBTAG007206.2(dist=3069)	u	TCONS_00071659	chr2:24125877-24127052	-	183.616	46.0841	-1.99435	3.25172e-06	2.49185e-05
intergenic	LOC101905483(dist=20866),NONBTAG007234.2(dist=4796)	u	TCONS_00071718	chr2:25798805-25799927	-	113.107	0	#NAME?	8.92632e-09	1.80147e-07
intergenic	NONBTAG007234.2(dist=2411),LOC536123(dist=18125)	u	TCONS_00071723	chr2:25807635-25808403	-	126.634	0	#NAME?	6.85863e-07	6.9843e-06
intergenic	NONBTAG007234.2(dist=7082),LOC536123(dist=13160)	u	TCONS_00071726	chr2:25812306-25813368	-	207.118	0	#NAME?	1.05831e-14	8.54331e-13
intergenic	NONBTAG007280.2(dist=56974),COBLL1(dist=1815)	u	TCONS_00071844	chr2:31527771-31529148	-	122.902	7.15067	-4.10329	3.68439e-09	8.24638e-08
intergenic	NONBTAG007337.2(dist=25284),PKP4(dist=55716)	u	TCONS_00071940	chr2:37758839-37759226	-	752.948	190.47	-1.98299	6.18917e-08	9.35199e-07
intergenic	KIF5C(dist=46927),EPC2(dist=4127)	u	TCONS_00072043	chr2:47518931-47519972	-	170.659	28.3694	-2.58871	8.41784e-07	8.39362e-06
intergenic	NONBTAG007420.2(dist=16550),NONBTAG019950.1(dist=3250)	u	TCONS_00072050	chr2:47793124-47793657	-	134.789	0	#NAME?	2.83423e-05	0.000146767
intergenic	NONBTAG007523.2(dist=46458),ZRANB3(dist=4418)	u	TCONS_00072312	chr2:62126201-62127012	-	135.57	24.27	-2.48179	0.000181966	0.00069093
intergenic	CDK15(dist=135589),NONBTAG019993.1(dist=2948)	u	TCONS_00072752	chr2:90982401-90983210	-	109.77	0	#NAME?	2.37121e-06	1.90895e-05
intergenic	ERBB4(dist=109077),NONBTAG007799.2(dist=52222)	u	TCONS_00073062	chr2:100684756-100686500	-	240.208	73.4081	-1.71027	3.9826e-09	8.82312e-08
intergenic	NONBTAG020012.1(dist=5384),IKZF2(dist=12102)	u	TCONS_00073117	chr2:101444569-101445132	-	172.662	0	#NAME?	6.85863e-07	6.9843e-06
intergenic	LOC100138326(dist=19271),NONBTAG007926.2(dist=2700)	u	TCONS_00073421	chr2:118617288-118617887	-	141.132	0	#NAME?	4.40896e-06	3.10048e-05
intergenic	ITM2C(dist=30710),GPR55(dist=2865)	u	TCONS_00073454	chr2:119521091-119521555	-	191.212	21.1906	-3.17368	0.000154632	0.000599111
intergenic	ZBTB8OS(dist=11125),NONBTAG007961.2(dist=2249)	u	TCONS_00073531	chr2:121841966-121842574	-	208.57	24.27	-3.10329	5.89089e-06	3.90056e-05
upstream	PIGV	u	TCONS_00073734	chr2:126993039-126993291	-	234.291	0	#NAME?	0.000182194	0.000691352
intergenic	NONBTAG020045.1(dist=11328),HMGN2(dist=29890)	u	TCONS_00073761	chr2:127221032-127221875	-	120.397	11.6749	-3.36632	3.02395e-05	0.000151661
intergenic	NONBTAG020045.1(dist=38297),HMGN2(dist=3141)	u	TCONS_00073762	chr2:127248001-127248624	-	135.704	15.7911	-3.10328	0.000264761	0.000934275
intergenic	CROCC(dist=5785),NECAP2(dist=6216)	u	TCONS_00074013	chr2:136245761-136246162	-	210.645	12.2558	-4.10328	4.72017e-05	0.000224504
upstream	NONBTAG020067.1,RSG1	u	TCONS_00074030	chr2:136454762-136455969	-	143.703	40.7849	-1.81698	9.24037e-05	0.000390068
intergenic	ZNF385B(dist=206233),NONBTAG007119.2(dist=20477)	i	TCONS_00074114	chr2:17656103-17656395	+	332.359	1126.61	1.76117	6.02435e-08	9.17351e-07
intergenic	ZNF385B(dist=224928),NONBTAG007119.2(dist=1761)	i	TCONS_00074115	chr2:17674798-17675111	+	283.164	1035.57	1.87072	2.06845e-08	3.78553e-07
intergenic	NONBTAG007154.2(dist=11263),NONBTAG007155.2(dist=10138)	u	TCONS_00074120	chr2:19622701-19623303	+	14.043	155.24	3.46658	2.86851e-05	0.000147634
intergenic	NONBTAG007257.2(dist=26244),NONBTAG007258.2(dist=196801)	u	TCONS_00074185	chr2:28065832-28066153	+	78.8938	443.719	2.49166	9.88099e-06	6.02782e-05
downstream	FMNL2	u	TCONS_00074291	chr2:43647605-43648609	+	438.142	166.678	-1.39433	1.98401e-07	2.56961e-06
intergenic	NONBTAG007470.2(dist=3236),GTDC1(dist=17153)	u	TCONS_00074339	chr2:52534489-52535093	+	34.9915	228.018	2.70407	5.53232e-06	3.71744e-05
intergenic	NONBTAG019967.1(dist=348313),NONBTAG007550.2(dist=504271)	u	TCONS_00074362	chr2:66273360-66273667	+	123.72	783.811	2.66343	1.93382e-09	4.76821e-08
intergenic	NPPC(dist=59401),DIS3L2(dist=28796)	u	TCONS_00074684	chr2:120456668-120457270	+	14.043	163.41	3.54057	1.44669e-05	8.38285e-05
intergenic	NONBTAG007341.2(dist=17900),CCDC148(dist=28319)	u	TCONS_00075024	chr2:37975614-37975819	-	205.532	717.497	1.80361	0.000248638	0.000893974
intergenic	MGAT5(dist=58680),NCKAP5(dist=591571)	u	TCONS_00075225	chr2:63510845-63511085	-	210.82	797.285	1.91908	1.25044e-05	7.39022e-05
intergenic	NONBTAG007541.2(dist=92361),GPR39(dist=148176)	u	TCONS_00075230	chr2:65377060-65378032	-	43.5146	151.906	1.80361	0.000248638	0.000893974
intergenic	NONBTAG007541.2(dist=211950),GPR39(dist=27449)	u	TCONS_00075251	chr2:65496649-65498759	-	108.306	322.075	1.57228	6.69909e-13	4.15555e-11
intergenic	NONBTAG019975.1(dist=9655),NONBTAG007569.2(dist=99691)	u	TCONS_00075273	chr2:72651173-72651711	-	54.9866	265.079	2.26927	2.90007e-05	0.00014861
intergenic	RAPH1(dist=17212),CD28(dist=181011)	u	TCONS_00075354	chr2:92143574-92144169	-	56.8318	281.06	2.30611	4.62137e-06	3.21821e-05
intergenic	NONBTAG007800.2(dist=27053),NONBTAG007801.2(dist=85105)	u	TCONS_00075435	chr2:100835798-100836467	-	50.5549	205.897	2.026	0.0001319	0.000528406
intergenic	DOCK10(dist=24753),NONBTAG007879.2(dist=27635)	u	TCONS_00075502	chr2:113916015-113918370	-	91.6521	259.306	1.50042	4.77189e-11	1.91298e-09
intergenic	AK2(dist=7439),NONBTAG007956.2(dist=23194)	u	TCONS_00075578	chr2:121517344-121518044	-	428.833	182.735	-1.23066	9.91327e-05	0.000413146
upstream	NONBTAG007966.2	u	TCONS_00075601	chr2:122222304-122223340	-	334.798	142.531	-1.23202	2.76308e-05	0.000144351
intergenic	SRSF4(dist=21331),TMEM200B(dist=3631)	u	TCONS_00075609	chr2:125003575-125004472	-	33.0042	142.647	2.11173	0.000157147	0.000604484
intergenic	MAN1C1(dist=2045),LDLRAP1(dist=67807)	u	TCONS_00075659	chr2:128010332-128011111	-	21.7127	164.227	2.91908	5.32273e-06	3.61786e-05
intergenic	MAN1C1(dist=10472),LDLRAP1(dist=58542)	u	TCONS_00075663	chr2:128018759-128020376	-	65.4198	225.33	1.78424	8.9892e-09	1.80796e-07
intergenic	MAN1C1(dist=13405),LDLRAP1(dist=55644)	u	TCONS_00075664	chr2:128021692-128023274	-	98.962	227.2	1.19902	2.23831e-05	0.000119803
intergenic	MAN1C1(dist=27409),LDLRAP1(dist=42016)	u	TCONS_00075667	chr2:128035696-128036902	-	56.1255	273.485	2.28473	1.25451e-10	4.45353e-09
intergenic	IGSF21(dist=308660),ACTL8(dist=47565)	u	TCONS_00075701	chr2:135369656-135370512	-	0	206.961	Inf	7.92699e-13	4.86602e-11
intergenic	ARHGEF10L(dist=4274),LOC101903720(dist=9677)	u	TCONS_00075705	chr2:135676407-135677035	-	53.8502	258.481	2.26303	8.18946e-06	5.14486e-05
intergenic	LOC101903720(dist=5658),NONBTAG019931.1(dist=68965)	u	TCONS_00075710	chr2:135698041-135698966	-	59.4402	191.539	1.68813	0.000123592	0.000498173
intergenic	LOC101903720(dist=10099),NONBTAG019931.1(dist=64214)	u	TCONS_00075712	chr2:135702482-135703717	-	34.2554	271.054	2.98418	4.9738e-14	3.61859e-12
intergenic	NONBTAG020104.1(dist=102012),LOC783202(dist=41955)	u	TCONS_00076276	chr20:24400248-24400457	+	443.559	0	#NAME?	1.27527e-06	1.15441e-05
intergenic	FGF10(dist=63807),NONBTAG008331.2(dist=19539)	u	TCONS_00076488	chr20:30597442-30598157	+	118.267	13.762	-3.10329	0.000264761	0.000934275
intergenic	FGF10(dist=66995),NONBTAG008331.2(dist=15642)	u	TCONS_00076490	chr20:30600630-30602054	+	237.697	69.1482	-1.78136	5.55555e-08	8.66107e-07
intergenic	FGF10(dist=70165),NONBTAG008331.2(dist=12651)	u	TCONS_00076492	chr20:30603800-30605045	+	135.922	35.5869	-1.93336	5.73039e-05	0.000264441
intergenic	NONBTAG008482.2(dist=13315),NONBTAG008483.2(dist=496272)	u	TCONS_00076909	chr20:57796364-57797135	+	142.595	6.38188	-4.4818	1.43812e-06	1.28019e-05
intergenic	NONBTAG020071.1(dist=65246),NONBTAG020086.1(dist=1814)	u	TCONS_00077135	chr20:7597601-7598503	-	103.153	0	#NAME?	1.27527e-06	1.15441e-05
intergenic	NONBTAG008213.2(dist=28672),NONBTAG020093.1(dist=1989)	u	TCONS_00077400	chr20:17075645-17076236	-	514.942	191.413	-1.42772	1.12074e-05	6.6915e-05
intergenic	ESM1(dist=54762),LOC530348(dist=25632)	u	TCONS_00077543	chr20:24195580-24196469	-	156.99	27.6787	-2.50382	2.00628e-05	0.000108568
intergenic	LOC614882(dist=24351),FGF10(dist=108799)	u	TCONS_00077644	chr20:30409300-30410417	-	90.8902	8.81362	-3.36632	3.02395e-05	0.000151661
intergenic	LOC614882(dist=27828),FGF10(dist=105421)	u	TCONS_00077646	chr20:30412777-30413795	-	153.736	24.1747	-2.66889	2.75493e-06	2.17625e-05
intergenic	LOC614882(dist=33265),FGF10(dist=100290)	u	TCONS_00077648	chr20:30418214-30418926	-	207.839	55.2798	-1.91064	0.000195169	0.000734909
intergenic	LOC614882(dist=35946),FGF10(dist=97584)	u	TCONS_00077649	chr20:30420895-30421632	-	126.216	6.6759	-4.24079	1.48317e-05	8.50228e-05
upstream	NONBTAG008341.2	u	TCONS_00077705	chr20:31887710-31888132	-	340.319	34.9419	-3.28386	6.86223e-07	6.9843e-06
intergenic	C20H5orf42(dist=7687),NONBTAG008387.2(dist=3182)	u	TCONS_00077764	chr20:37182526-37183925	-	175.407	63.3447	-1.46941	5.85156e-05	0.000267312
intergenic	NONBTAG020139.1(dist=39361),IRX1(dist=28780)	u	TCONS_00078208	chr20:69442859-69443480	-	197.404	39.6046	-2.31741	0.000138414	0.000548536
intergenic	NONBTAG020113.1(dist=41220),NONBTAG020068.1(dist=8207)	u	TCONS_00078555	chr20:28804242-28805476	+	37.7115	187.498	2.3138	6.11842e-08	9.26885e-07
intergenic	NONBTAG020128.1(dist=2651),PDZD2(dist=1307)	u	TCONS_00078693	chr20:41560053-41560611	+	446.877	185.086	-1.27168	0.000279627	0.000984547
intergenic	NONBTAG008327.2(dist=1296),MRPS30(dist=2533)	u	TCONS_00078998	chr20:30068882-30069679	-	424.458	179.045	-1.2453	2.98352e-05	0.000151661
intergenic	NONBTAG008343.2(dist=10705),LOC101907340(dist=51240)	u	TCONS_00079033	chr20:32148386-32148934	-	277.637	592.294	1.09311	0.000182926	0.000693681
intergenic	NONBTAG008424.2(dist=15456),NONBTAG008425.2(dist=2121)	u	TCONS_00079097	chr20:41118087-41118823	-	45.959	200.549	2.12554	4.41607e-05	0.000212962
intergenic	ARRDC4(dist=508919),LOC528412(dist=179559)	u	TCONS_00079404	chr21:9447947-9448575	+	159.022	0	#NAME?	2.5819e-09	6.08606e-08
intergenic	NR2F2(dist=9675),LOC101907985(dist=28822)	u	TCONS_00079418	chr21:10816740-10817299	+	189.016	26.3936	-2.84025	8.16211e-05	0.000355764
intergenic	NONBTAG008653.2(dist=29975),LOC101905670(dist=57937)	u	TCONS_00079746	chr21:28254736-28255281	+	217.127	18.0469	-3.58872	3.31214e-06	2.50236e-05
intergenic	IMP3(dist=2573),NONBTAG020151.1(dist=3615)	u	TCONS_00079867	chr21:33650101-33651101	+	97.284	9.84378	-3.30492	5.22467e-05	0.00024494
intergenic	NUBPL(dist=14947),NONBTAG020205.1(dist=185610)	u	TCONS_00079999	chr21:42734148-42735299	+	158.039	42.7675	-1.88569	3.98409e-05	0.000194035
intergenic	NUBPL(dist=56584),NONBTAG020205.1(dist=144655)	u	TCONS_00080003	chr21:42775785-42776254	+	180.169	0	#NAME?	4.40896e-06	3.10048e-05
intergenic	NUBPL(dist=112302),NONBTAG020205.1(dist=88841)	u	TCONS_00080005	chr21:42831503-42832068	+	216.935	17.4092	-3.63934	1.89535e-06	1.60248e-05
intergenic	NONBTAG008723.2(dist=34995),NPAS3(dist=24105)	u	TCONS_00080061	chr21:43847439-43848226	+	236.415	75.0276	-1.65583	0.000143416	0.000564564
intergenic	NONBTAG020214.1(dist=5106),NONBTAG020215.1(dist=9296)	u	TCONS_00080266	chr21:46505232-46505851	+	177.554	15.8929	-3.4818	1.00532e-05	6.06382e-05
intergenic	NONBTAG020221.1(dist=44616),NONBTAG008853.2(dist=63039)	u	TCONS_00080514	chr21:61783857-61784324	+	226.174	0	#NAME?	1.98383e-07	2.56961e-06
intergenic	NONBTAG020221.1(dist=60588),NONBTAG008853.2(dist=47009)	u	TCONS_00080517	chr21:61799829-61800354	+	160.987	0	#NAME?	4.40896e-06	3.10048e-05
intergenic	NONBTAG020221.1(dist=61373),NONBTAG008853.2(dist=44851)	u	TCONS_00080518	chr21:61800614-61802512	+	245.254	59.6718	-2.03916	2.81411e-12	1.57939e-10
intergenic	NONBTAG020221.1(dist=63339),NONBTAG008853.2(dist=41903)	u	TCONS_00080519	chr21:61802580-61805460	+	196.929	27.3617	-2.84745	6.641e-21	1.05771e-18
intergenic	YY1(dist=4358),SLC25A29(dist=4901)	u	TCONS_00080651	chr21:66846912-66847534	+	169.902	7.90821	-4.42521	2.58231e-06	2.05365e-05
intergenic	NONBTAG008885.2(dist=46127),RTL1(dist=1195)	u	TCONS_00080674	chr21:67425868-67426319	+	243.547	10.9	-4.4818	1.43812e-06	1.28019e-05
intergenic	NONBTAG008904.2(dist=36305),NONBTAG020154.1(dist=26056)	u	TCONS_00080701	chr21:67578300-67579418	+	192.969	44.0287	-2.13185	1.19564e-06	1.1346e-05
intergenic	NONBTAG008904.2(dist=37557),NONBTAG020154.1(dist=24961)	u	TCONS_00080702	chr21:67579552-67580513	+	176.049	51.2143	-1.78136	0.000139875	0.000552467
intergenic	ASPG(dist=4468),NONBTAG020256.1(dist=2287)	u	TCONS_00080913	chr21:70297281-70297727	+	189.439	22.0439	-3.10328	0.000264761	0.000934275
intergenic	ATP10A(dist=285810),LOC101907679(dist=351613)	u	TCONS_00081063	chr21:3276714-3276928	-	630.172	0	#NAME?	2.5819e-09	6.08606e-08
intergenic	NONBTAG008573.2(dist=2615),NONBTAG008574.2(dist=11964)	u	TCONS_00081169	chr21:10778984-10779717	-	121.135	13.4246	-3.17366	0.000154632	0.000599111
intergenic	NONBTAG008696.2(dist=9301),NOVA1(dist=130074)	u	TCONS_00081765	chr21:37140499-37141119	-	143.178	7.93368	-4.17368	2.64818e-05	0.000138965
intergenic	NONBTAG008772.2(dist=10519),FOXA1(dist=3651)	u	TCONS_00082020	chr21:48209517-48210528	-	129.697	14.6052	-3.15059	3.45351e-06	2.59917e-05
intergenic	FOXA1(dist=2508),TTC6(dist=18722)	u	TCONS_00082025	chr21:48220470-48220958	-	259.753	30.2258	-3.10329	5.89089e-06	3.90056e-05
intergenic	NONBTAG020221.1(dist=34105),NONBTAG008853.2(dist=73123)	u	TCONS_00082294	chr21:61773346-61774240	-	146.651	5.50482	-4.73555	7.58028e-08	1.12805e-06
intergenic	TEX22(dist=3081),MTA1(dist=13303)	u	TCONS_00082494	chr21:71338100-71339303	-	123.08	28.6443	-2.10328	7.38991e-05	0.000324991
intergenic	LOC100848954(dist=35909),NONBTAG008533.2(dist=11225)	u	TCONS_00082508	chr21:2138843-2139096	+	116.684	640.098	2.45569	2.81874e-06	2.20596e-05
intergenic	LOC100848954(dist=36225),NONBTAG008533.2(dist=10411)	u	TCONS_00082509	chr21:2139159-2139910	+	112.606	327.581	1.54057	2.18769e-05	0.0001172
intergenic	NONBTAG020193.1(dist=10675),NONBTAG008652.2(dist=34831)	u	TCONS_00082686	chr21:27370935-27371583	+	6.52384	151.828	4.54057	2.24824e-06	1.84686e-05
intergenic	NONBTAG008658.2(dist=54224),NONBTAG008659.2(dist=30258)	u	TCONS_00082705	chr21:29818903-29819530	+	0	227.512	Inf	1.75987e-10	6.10053e-09
intergenic	SEMA7A(dist=71378),NONBTAG008685.2(dist=8021)	u	TCONS_00082734	chr21:34722969-34723794	+	338.307	131.223	-1.36631	4.79984e-05	0.000227925
intergenic	NONBTAG008723.2(dist=8645),NPAS3(dist=50676)	u	TCONS_00082771	chr21:43821089-43821655	+	44.8039	225.921	2.33412	5.80397e-05	0.00026555
intergenic	NONBTAG008723.2(dist=22578),NPAS3(dist=35390)	u	TCONS_00082778	chr21:43835022-43836941	+	86.0025	233.51	1.44103	4.69682e-08	7.44041e-07
upstream	C21H14orf49	u	TCONS_00082895	chr21:61964089-61964552	+	72.9995	307.926	2.07663	7.65591e-05	0.000335188
intergenic	HHIPL1(dist=2271),CYP46A1(dist=2748)	u	TCONS_00082913	chr21:66317451-66318674	+	72.6416	189.183	1.38091	0.000150446	0.000588305
upstream	RCOR1	u	TCONS_00082995	chr21:68988529-68989343	+	67.5357	253.897	1.91052	6.10251e-06	4.00915e-05
intergenic	ARRDC4(dist=675467),LOC528412(dist=12815)	u	TCONS_00083130	chr21:9614495-9615319	-	66.7171	244.848	1.87576	1.02126e-05	6.12238e-05
intergenic	NONBTAG008696.2(dist=20989),NOVA1(dist=118380)	u	TCONS_00083335	chr21:37152187-37152813	-	13.5055	172.871	3.67808	3.64082e-06	2.70833e-05
intergenic	NONBTAG008696.2(dist=48665),NOVA1(dist=90590)	u	TCONS_00083344	chr21:37179863-37180603	-	5.71386	146.275	4.67807	5.22275e-07	5.58578e-06
intergenic	NONBTAG008696.2(dist=50215),NOVA1(dist=88024)	u	TCONS_00083345	chr21:37181413-37183169	-	31.327	126.185	2.01006	1.26496e-06	1.15441e-05
intergenic	NONBTAG008696.2(dist=62693),NOVA1(dist=76559)	u	TCONS_00083352	chr21:37193891-37194634	-	79.6715	304.615	1.93485	1.77799e-06	1.53857e-05
intergenic	NONBTAG008696.2(dist=112812),NOVA1(dist=26220)	u	TCONS_00083362	chr21:37244010-37244973	-	35.1367	178.878	2.34793	2.59531e-06	2.06121e-05
upstream	NONBTAG020208.1	u	TCONS_00083448	chr21:44800075-44800690	-	27.4933	223.946	3.026	1.46605e-06	1.29721e-05
intergenic	NONBTAG008823.2(dist=21120),NONBTAG008824.2(dist=45769)	u	TCONS_00083506	chr21:56667898-56668282	-	43.9893	294.329	2.74221	3.56297e-05	0.00017541
intergenic	NONBTAG008823.2(dist=51968),NONBTAG008824.2(dist=15014)	u	TCONS_00083508	chr21:56698746-56699037	-	72.4995	388.071	2.42028	0.00011547	0.000473203
intergenic	LOC101902499(dist=8372),TECPR2(dist=9068)	u	TCONS_00083588	chr21:68827277-68828018	-	34.2369	165.998	2.27754	0.000103526	0.000427823
intergenic	NONBTAG008917.2(dist=3098),C21H14orf2(dist=64146)	u	TCONS_00083599	chr21:70047803-70048898	-	65.6729	184.306	1.48873	0.000181772	0.00069093
intergenic	CMTM7(dist=20972),CMTM6(dist=37318)	u	TCONS_00083750	chr22:6963304-6964652	+	125.544	36.522	-1.78136	0.000139875	0.000552467
intergenic	NONBTAG008976.2(dist=5384),NONBTAG008977.2(dist=157477)	u	TCONS_00083799	chr22:8167792-8168687	+	151.213	10.9973	-3.78136	3.5137e-07	4.16625e-06
intergenic	RPSA(dist=3463),MOBP(dist=20421)	u	TCONS_00084004	chr22:12745121-12747232	+	150.354	51.321	-1.55074	1.87569e-06	1.60248e-05
intergenic	NONBTAG009407.2(dist=4346),COPG1(dist=50253)	u	TCONS_00085604	chr22:59747740-59748878	+	278.795	129.767	-1.10328	0.00024229	0.000873817
intergenic	NONBTAG020321.1(dist=114225),NONBTAG009072.2(dist=432462)	u	TCONS_00086057	chr22:20833585-20834364	-	97.707	0	#NAME?	1.52429e-05	8.57125e-05
intergenic	NONBTAG020321.1(dist=151725),NONBTAG009072.2(dist=395272)	u	TCONS_00086058	chr22:20871085-20871554	-	207.194	0	#NAME?	6.85863e-07	6.9843e-06
intergenic	NONBTAG020321.1(dist=341520),NONBTAG009072.2(dist=205457)	u	TCONS_00086059	chr22:21060880-21061369	-	116.088	0	#NAME?	2.1601e-10	7.1514e-09
intergenic	NONBTAG020321.1(dist=362467),NONBTAG009072.2(dist=183487)	u	TCONS_00086062	chr22:21081827-21083339	-	142.718	22.7942	-2.64643	3.55614e-08	5.93665e-07
intergenic	NONBTAG020321.1(dist=384204),NONBTAG009072.2(dist=162177)	u	TCONS_00086064	chr22:21103564-21104649	-	81.8723	0	#NAME?	2.37121e-06	1.90895e-05
intergenic	NONBTAG020321.1(dist=388264),NONBTAG009072.2(dist=158288)	u	TCONS_00086065	chr22:21107624-21108538	-	152.701	32.307	-2.24079	6.4223e-05	0.000289568
intergenic	NONBTAG020321.1(dist=397821),NONBTAG009072.2(dist=148860)	u	TCONS_00086069	chr22:21117181-21117966	-	183.149	12.5364	-3.86882	1.1333e-07	1.59774e-06
intergenic	NONBTAG020321.1(dist=398677),NONBTAG009072.2(dist=147617)	u	TCONS_00086070	chr22:21118037-21119209	-	86.6285	12.6005	-2.78136	0.000136762	0.000543452
intergenic	NONBTAG009148.2(dist=13545),NONBTAG009149.2(dist=27886)	u	TCONS_00086161	chr22:31634867-31635679	-	104.157	12.1201	-3.10329	0.000264761	0.000934275
intergenic	NONBTAG009148.2(dist=24131),NONBTAG009149.2(dist=17187)	u	TCONS_00086162	chr22:31645453-31646378	-	141.742	5.32053	-4.73555	7.58028e-08	1.12805e-06
intergenic	NONBTAG009148.2(dist=30026),NONBTAG009149.2(dist=11923)	u	TCONS_00086163	chr22:31651348-31651642	-	315.754	0	#NAME?	1.27527e-06	1.15441e-05
intergenic	NONBTAG009203.2(dist=21941),NONBTAG020330.1(dist=42660)	u	TCONS_00086271	chr22:36645152-36645961	-	193.404	54.7424	-1.82089	0.000205028	0.000767131
intergenic	NONBTAG009203.2(dist=42084),NONBTAG020330.1(dist=22123)	u	TCONS_00086277	chr22:36665295-36666498	-	123.08	20.4602	-2.5887	7.47993e-06	4.8069e-05
intergenic	PTPRG(dist=17484),NONBTAG009232.2(dist=179878)	u	TCONS_00086425	chr22:39520045-39520838	-	154.641	31.0253	-2.31741	0.000138414	0.000548536
intergenic	NONBTAG009249.2(dist=57751),C22H3orf67(dist=455034)	u	TCONS_00086515	chr22:42433472-42433697	-	693.172	196.2	-1.82089	0.000205028	0.000767131
intergenic	BSN(dist=2090),DAG1(dist=5820)	u	TCONS_00086813	chr22:51177383-51178868	-	165.256	29.8394	-2.46941	1.46368e-08	2.80048e-07
intergenic	BSN(dist=5269),DAG1(dist=3705)	u	TCONS_00086816	chr22:51180562-51180983	-	180.596	0	#NAME?	1.52429e-05	8.57125e-05
intergenic	EPM2AIP1(dist=41238),TRANK1(dist=11975)	u	TCONS_00087303	chr22:10635266-10635826	+	75.4718	263.466	1.80361	0.000248638	0.000893974
intergenic	TRAK1(dist=2525),NONBTAG009021.2(dist=2329)	u	TCONS_00087393	chr22:15164157-15164958	+	385.386	866.185	1.16837	7.45117e-09	1.54069e-07
intergenic	NONBTAG009023.2(dist=1651),NONBTAG009024.2(dist=4161)	u	TCONS_00087395	chr22:15173603-15173981	+	89.3714	506.981	2.50405	2.4704e-07	3.09747e-06
downstream	BHLHE40	u	TCONS_00087429	chr22:21491152-21491927	+	16.3684	158.725	3.27754	2.41481e-06	1.93612e-05
intergenic	CCR1(dist=43040),NONBTAG009361.2(dist=22393)	u	TCONS_00087961	chr22:53901063-53901487	+	9.96228	220.257	4.46657	4.65159e-06	3.22113e-05
intergenic	LZTFL1(dist=8676),SLC6A20(dist=10605)	u	TCONS_00087966	chr22:54124414-54125642	+	48.2307	184.405	1.93485	1.77799e-06	1.53857e-05
intergenic	SLC6A6(dist=154727),LSM3(dist=6200)	u	TCONS_00087997	chr22:58686896-58687472	+	117.406	333.008	1.50405	0.000235834	0.000852619
intergenic	NUP210(dist=265684),IQSEC1(dist=11526)	u	TCONS_00088004	chr22:59511051-59511593	+	38.9868	226.833	2.54057	3.48083e-05	0.000171941
intergenic	VOPP1(dist=14010),LANCL2(dist=7614)	u	TCONS_00088027	chr22:692255-693490	-	82.213	255.11	1.63368	5.19968e-07	5.58578e-06
upstream	GXYLT2	u	TCONS_00088168	chr22:28904794-28905831	-	69.3425	251.562	1.8591	5.85078e-07	6.24613e-06
intergenic	MAGI1(dist=102196),NONBTAG009200.2(dist=293062)	u	TCONS_00088220	chr22:36239961-36242556	-	1.63096	269.494	7.36839	2.22045e-16	2.46888e-14
intergenic	NONBTAG020268.1(dist=45536),NONBTAG009203.2(dist=12342)	u	TCONS_00088223	chr22:36609272-36610107	-	20.2582	129.653	2.67808	6.64772e-05	0.000295215
intergenic	NONBTAG020272.1(dist=18698),ADAMTS9(dist=73131)	u	TCONS_00088244	chr22:36801562-36803760	-	125.151	257.655	1.04177	1.98845e-06	1.66685e-05
intergenic	NONBTAG020272.1(dist=42488),ADAMTS9(dist=51313)	u	TCONS_00088248	chr22:36825352-36825578	-	93.2592	520.896	2.48168	6.3585e-05	0.000288457
intergenic	PTPRG(dist=91716),NONBTAG009232.2(dist=105061)	u	TCONS_00088339	chr22:39594277-39595655	-	162.727	418.011	1.36109	2.95306e-09	6.8784e-08
intergenic	CHCHD4(dist=43039),WNT7A(dist=11369)	u	TCONS_00088560	chr22:58797608-58798003	-	42.7674	248.829	2.54057	0.000227421	0.000828942
upstream	SRPK1	u	TCONS_00088831	chr23:9825234-9826140	+	135.375	21.7279	-2.63934	4.10139e-05	0.000199254
intergenic	TBCC(dist=24622),NONBTAG020419.1(dist=16404)	u	TCONS_00089148	chr23:16432211-16433443	+	137.355	31.9663	-2.10329	2.15732e-05	0.000116101
intergenic	RUNX2(dist=13463),NONBTAG009535.2(dist=211817)	u	TCONS_00089300	chr23:18822515-18823114	+	218.755	49.2681	-2.15059	0.00016188	0.000621068
intergenic	RUNX2(dist=71118),NONBTAG009535.2(dist=153670)	u	TCONS_00089303	chr23:18880170-18881261	+	89.177	9.02347	-3.30492	5.22467e-05	0.00024494
intergenic	CD2AP(dist=2333),GPR111(dist=14391)	u	TCONS_00089340	chr23:20685452-20685975	+	193.922	0	#NAME?	3.68868e-07	4.22906e-06
intergenic	NONBTAG020368.1(dist=16727),NONBTAG020369.1(dist=21507)	u	TCONS_00089393	chr23:24478967-24480220	+	219.464	55.0043	-1.99637	1.3371e-07	1.84966e-06
intergenic	NONBTAG009582.2(dist=89598),BOLA-DQA2(dist=19905)	u	TCONS_00089424	chr23:25330085-25330751	+	145.999	0	#NAME?	6.85863e-07	6.9843e-06
intergenic	LOC504295(dist=48151),NONBTAG020434.1(dist=140530)	u	TCONS_00089443	chr23:25704714-25705231	+	416.858	152.18	-1.45378	0.000189364	0.000715334
intergenic	NONBTAG009609.2(dist=2341),TRIM26(dist=35996)	u	TCONS_00089645	chr23:28526430-28527001	+	207.257	8.61331	-4.58871	4.44497e-07	4.91276e-06
intergenic	LOC523214(dist=1017),HIST1H2AC(dist=1871)	u	TCONS_00089785	chr23:31500140-31500642	+	134.679	0	#NAME?	5.26989e-05	0.000246472
intergenic	NONBTAG009706.2(dist=206949),NONBTAG009707.2(dist=402221)	u	TCONS_00089945	chr23:38342321-38343705	+	149.794	28.4581	-2.39607	3.29992e-07	3.98492e-06
intergenic	NONBTAG009706.2(dist=244367),NONBTAG009707.2(dist=365586)	u	TCONS_00089949	chr23:38379739-38380340	+	140.663	0	#NAME?	4.40896e-06	3.10048e-05
intergenic	NONBTAG009706.2(dist=249205),NONBTAG009707.2(dist=359762)	u	TCONS_00089950	chr23:38384577-38386164	+	146.643	40.3328	-1.86228	3.76212e-06	2.77822e-05
intergenic	NONBTAG009706.2(dist=259744),NONBTAG009707.2(dist=349965)	u	TCONS_00089954	chr23:38395116-38395961	+	180.169	0	#NAME?	2.1601e-10	7.1514e-09
intergenic	MUTED(dist=10254),TXNDC5(dist=24587)	u	TCONS_00090216	chr23:47279800-47280943	+	103.629	21.5333	-2.26679	0.000222117	0.000815535
intergenic	C23H6orf132(dist=24986),MGC137036(dist=16236)	u	TCONS_00090783	chr23:15870119-15870914	-	170.21	30.9473	-2.45943	3.26951e-05	0.000163006
intergenic	LOC782475(dist=1253),NONBTAG020452.1(dist=3927)	u	TCONS_00091273	chr23:29766771-29767716	-	111.891	10.4161	-3.42521	1.74568e-05	9.65036e-05
intergenic	NONBTAG020452.1(dist=6903),LOC782554(dist=3572)	u	TCONS_00091277	chr23:29779516-29780972	-	145.999	47.8564	-1.60917	1.93144e-06	1.62492e-05
intergenic	NONBTAG020452.1(dist=6881),LOC782554(dist=3572)	u	TCONS_00091278	chr23:29779494-29780972	-	186.077	53.2988	-1.80372	8.26648e-07	8.25667e-06
intergenic	LOC782554(dist=26695),NONBTAG009611.2(dist=18412)	u	TCONS_00091279	chr23:29812282-29814363	-	203.361	87.5562	-1.21576	4.47305e-06	3.1418e-05
intergenic	NONBTAG020453.1(dist=2305),LOC101904225(dist=7088)	u	TCONS_00091285	chr23:29888910-29889213	-	654.594	162.066	-2.01402	7.08509e-06	4.60335e-05
upstream	TRIM27	u	TCONS_00091287	chr23:29905223-29906290	-	130.825	32.2918	-2.0184	0.000180852	0.00069093
intergenic	NONBTAG009688.2(dist=6465),NONBTAG009689.2(dist=25971)	u	TCONS_00091474	chr23:35936139-35936837	-	187.773	42.2902	-2.15059	0.00016188	0.000621068
intergenic	NONBTAG009689.2(dist=30700),SOX4(dist=297885)	u	TCONS_00091478	chr23:35993794-35994397	-	203.287	32.6279	-2.63934	4.10139e-05	0.000199254
intergenic	NONBTAG009689.2(dist=97931),SOX4(dist=230665)	u	TCONS_00091483	chr23:36061025-36061617	-	214.197	33.2331	-2.68825	2.47806e-05	0.000132036
intergenic	NONBTAG009689.2(dist=119027),SOX4(dist=209508)	u	TCONS_00091484	chr23:36082121-36082774	-	155.375	22.6001	-2.78135	0.000136762	0.000543452
intergenic	NONBTAG009689.2(dist=161930),SOX4(dist=166732)	u	TCONS_00091492	chr23:36125024-36125550	-	216.921	18.6976	-3.53624	5.77651e-06	3.85515e-05
intergenic	NONBTAG009706.2(dist=350067),NONBTAG009707.2(dist=259694)	u	TCONS_00091556	chr23:38485439-38486232	-	186.636	43.4354	-2.10328	7.38991e-05	0.000324991
upstream	NONBTAG020460.1	u	TCONS_00091565	chr23:39302702-39303107	-	229.427	12.135	-4.24079	1.48317e-05	8.50228e-05
intergenic	NONBTAG020491.1(dist=1830),NONBTAG020492.1(dist=4253)	u	TCONS_00091846	chr23:48019956-48020412	-	444.706	107.808	-2.04439	4.56213e-06	3.19675e-05
intergenic	GMDS(dist=35655),NONBTAG020500.1(dist=2892)	u	TCONS_00091935	chr23:51489226-51489505	-	317.548	0	#NAME?	2.37121e-06	1.90895e-05
intergenic	RUNX2(dist=27154),NONBTAG009535.2(dist=197741)	u	TCONS_00092260	chr23:18836206-18837190	+	21.4922	130.048	2.59716	1.89505e-05	0.000102985
intergenic	NONBTAG009601.2(dist=19419),BOLA-A(dist=10840)	u	TCONS_00092293	chr23:27634613-27636143	+	5.53099	96.5411	4.12553	1.31067e-08	2.53239e-07
intergenic	NONBTAG009690.2(dist=40281),NONBTAG009691.2(dist=5889)	u	TCONS_00092337	chr23:36339262-36340199	+	58.6797	215.351	1.87576	1.02126e-05	6.12238e-05
intergenic	NONBTAG009691.2(dist=34553),NONBTAG009692.2(dist=99533)	u	TCONS_00092348	chr23:36381635-36382165	+	23.9207	185.567	2.95561	6.48477e-05	0.000290828
intergenic	NONBTAG009691.2(dist=37771),NONBTAG009692.2(dist=96307)	u	TCONS_00092350	chr23:36384853-36385391	+	47.1314	237.657	2.33412	5.80397e-05	0.00026555
intergenic	NONBTAG009691.2(dist=64639),NONBTAG009692.2(dist=68723)	u	TCONS_00092356	chr23:36411721-36412975	+	47.2315	157.03	1.73322	3.6891e-05	0.000181015
intergenic	LYRM4(dist=4148),PPP1R3G(dist=6260)	u	TCONS_00092509	chr23:49378490-49378914	+	29.8868	220.257	2.88161	0.000123473	0.000498032
intergenic	NONBTAG009820.2(dist=220587),NONBTAG020499.1(dist=38175)	u	TCONS_00092529	chr23:51049709-51050642	+	13.5995	142.424	3.38857	6.30306e-07	6.65662e-06
intergenic	NONBTAG009820.2(dist=234530),NONBTAG020499.1(dist=24426)	u	TCONS_00092534	chr23:51063652-51064391	+	40.0511	213.051	2.41129	5.08612e-06	3.47709e-05
intergenic	NONBTAG009820.2(dist=248076),NONBTAG020499.1(dist=10722)	u	TCONS_00092536	chr23:51077198-51078095	+	9.42978	87.7828	3.21864	0.000218004	0.000804444
intergenic	NONBTAG020426.1(dist=7299),ENPP4(dist=11383)	u	TCONS_00092789	chr23:19356910-19357616	-	23.9546	390.243	4.026	7.54952e-15	6.2661e-13
intergenic	NONBTAG020466.1(dist=38601),NONBTAG020467.1(dist=13679)	u	TCONS_00092967	chr23:42254863-42256298	-	44.2267	130.375	1.55968	0.000193555	0.000729763
intergenic	NONBTAG009763.2(dist=10008),NEDD9(dist=41203)	u	TCONS_00093001	chr23:44757536-44757937	-	31.5968	1887.39	5.90047	2.22045e-16	2.46888e-14
intergenic	NONBTAG020493.1(dist=14476),NONBTAG009797.2(dist=133028)	u	TCONS_00093040	chr23:48042863-48044226	-	62.0817	195.05	1.6516	3.44655e-06	2.59725e-05
intergenic	LYRM4(dist=6652),PPP1R3G(dist=2058)	u	TCONS_00093049	chr23:49380994-49383116	-	103.705	208.862	1.01006	4.15978e-05	0.000201924
intergenic	GMDS(dist=5582),NONBTAG020500.1(dist=30952)	u	TCONS_00093062	chr23:51459153-51461445	-	107.096	242.795	1.18083	1.82011e-07	2.42716e-06
intergenic	SS18(dist=8996),NONBTAG009971.2(dist=164012)	u	TCONS_00093378	chr24:31105439-31106213	+	152.969	0	#NAME?	3.08607e-08	5.21094e-07
intergenic	ARHGAP28(dist=3340),LAMA1(dist=9851)	u	TCONS_00093591	chr24:40373402-40375041	+	180.718	63.0872	-1.51832	5.8569e-06	3.89557e-05
intergenic	ATP8B1(dist=167826),NONBTAG010173.2(dist=189150)	u	TCONS_00094172	chr24:57655599-57657111	+	170.702	61.8701	-1.46417	3.90963e-05	0.000190882
intergenic	ATP8B1(dist=205019),NONBTAG010173.2(dist=152481)	u	TCONS_00094188	chr24:57692792-57693780	+	141.275	29.8897	-2.24079	6.4223e-05	0.000289568
intergenic	ATP8B1(dist=256995),NONBTAG010173.2(dist=101024)	u	TCONS_00094191	chr24:57744768-57745237	+	270.253	20.9652	-3.68824	1.08259e-06	1.03904e-05
intergenic	ATP8B1(dist=274450),NONBTAG010173.2(dist=83477)	u	TCONS_00094194	chr24:57762223-57762784	+	233.546	17.5331	-3.73555	6.17267e-07	6.53062e-06
intergenic	ATP8B1(dist=315133),NONBTAG010173.2(dist=42925)	u	TCONS_00094196	chr24:57802906-57803336	+	294.708	45.7245	-2.68825	2.47806e-05	0.000132036
intergenic	NONBTAG010173.2(dist=9646),NONBTAG010174.2(dist=38866)	u	TCONS_00094209	chr24:57856322-57856769	+	529.246	208.95	-1.34078	0.000229003	0.000828942
intergenic	NONBTAG010000.2(dist=19120),COLEC12(dist=3023)	u	TCONS_00094887	chr24:35626864-35627905	-	125.963	23.6411	-2.41363	5.30928e-05	0.000247528
intergenic	NONBTAG020579.1(dist=6540),NONBTAG020580.1(dist=13298)	u	TCONS_00095330	chr24:60846787-60847285	-	203.638	9.87337	-4.36632	4.63099e-06	3.21821e-05
intergenic	MOCOS(dist=9997),ELP2(dist=1324)	u	TCONS_00095444	chr24:21266989-21267519	+	350.837	881.445	1.32907	1.5434e-07	2.09567e-06
intergenic	NONBTAG020594.1(dist=17130),NONBTAG020595.1(dist=53711)	u	TCONS_00095836	chr24:62658823-62659736	+	55.5882	194.054	1.80361	5.80213e-05	0.00026555
upstream	TGIF1	u	TCONS_00096012	chr24:37938386-37938918	-	95.3239	314.281	1.72115	0.00015674	0.000604484
intergenic	NONBTAG020579.1(dist=3417),NONBTAG020580.1(dist=16313)	u	TCONS_00096219	chr24:60843664-60844270	-	34.8762	178.567	2.35615	0.000208376	0.000774249
intergenic	NONBTAG010321.2(dist=4583),DNAH3(dist=289658)	u	TCONS_00096952	chr25:18853314-18856061	+	192.593	32.2717	-2.57721	9.2813e-18	1.36737e-15
intergenic	NONBTAG020622.1(dist=8354),SOCS1(dist=2070)	u	TCONS_00098250	chr25:9971736-9972808	-	185.458	59.6911	-1.6355	9.6478e-05	0.000404371
intergenic	SDR42E2(dist=5341),EEF2K(dist=14195)	u	TCONS_00098466	chr25:20082201-20082471	-	703.058	145.441	-2.27321	2.17933e-06	1.81139e-05
intergenic	NONBTAG010402.2(dist=23125),LOC615936(dist=20371)	u	TCONS_00098884	chr25:30508754-30509649	-	193.742	54.9867	-1.81698	9.24037e-05	0.000390068
intergenic	NONBTAG010402.2(dist=29749),LOC615936(dist=12382)	u	TCONS_00098889	chr25:30515378-30517638	-	164.79	71.9084	-1.1964	2.17417e-05	0.000116683
intergenic	RHBDD2(dist=28363),POR(dist=29068)	u	TCONS_00099235	chr25:34670910-34671812	-	173.485	49.1044	-1.82089	0.000205028	0.000767131
intergenic	SDK1(dist=104501),LOC101907535(dist=232094)	u	TCONS_00099588	chr25:40628277-40628978	-	168.876	477.241	1.49875	1.18647e-06	1.12772e-05
intergenic	FAM20C(dist=7866),LOC516442(dist=69766)	u	TCONS_00099720	chr25:42736222-42737049	-	163.632	41.6518	-1.974	0.00028108	0.000986543
intergenic	MKL2(dist=58310),NONBTAG010287.2(dist=9844)	u	TCONS_00099880	chr25:13344412-13344924	+	0	249.702	Inf	1.78252e-09	4.43224e-08
intergenic	NONBTAG020655.1(dist=58513),IL4R(dist=14068)	u	TCONS_00099989	chr25:25150730-25151408	+	249.424	812.67	1.70407	7.01439e-12	3.59442e-10
intergenic	ELN(dist=106116),WBSCR28(dist=28597)	u	TCONS_00100046	chr25:33926875-33927818	+	26.9108	187.887	2.80361	1.34747e-07	1.85964e-06
intergenic	ELN(dist=113820),WBSCR28(dist=21136)	u	TCONS_00100049	chr25:33934579-33935279	+	60.399	210.848	1.80361	0.000248638	0.000893974
intergenic	NONBTAG010349.2(dist=6743),NONBTAG010350.2(dist=3832)	u	TCONS_00100299	chr25:22916415-22917406	-	115.239	268.193	1.21864	0.000224642	0.000823782
intergenic	NONBTAG010374.2(dist=2317),ARMC5(dist=5260)	u	TCONS_00100338	chr25:27744681-27744957	-	45.8553	337.94	2.88161	0.000123473	0.000498032
intergenic	CUX1(dist=31727),MYL10(dist=138751)	u	TCONS_00100496	chr25:35592276-35594404	-	131.255	263.812	1.00714	4.15223e-06	3.04721e-05
intergenic	SDK1(dist=17520),LOC101907535(dist=319303)	u	TCONS_00100567	chr25:40541296-40541769	-	80.3918	332.612	2.04872	3.73542e-05	0.000182831
intergenic	SDK1(dist=43568),LOC101907535(dist=293266)	u	TCONS_00100569	chr25:40567344-40567806	-	182.893	500.13	1.4513	8.30079e-05	0.000361541
intergenic	SDK1(dist=72776),LOC101907535(dist=263913)	u	TCONS_00100572	chr25:40596552-40597159	-	132.312	502.405	1.92491	3.06078e-08	5.21094e-07
intergenic	SDK1(dist=93386),LOC101907535(dist=243369)	u	TCONS_00100574	chr25:40617162-40617703	-	226.541	509.043	1.16802	0.000279843	0.000984547
intergenic	SDK1(dist=95154),LOC101907535(dist=241657)	u	TCONS_00100576	chr25:40618930-40619415	-	200.373	587.973	1.55306	4.16985e-06	3.05634e-05
intergenic	SDK1(dist=104322),LOC101907535(dist=232402)	u	TCONS_00100580	chr25:40628098-40628670	-	147.783	610.478	2.04646	6.54899e-10	1.89182e-08
intergenic	SDK1(dist=107168),LOC101907535(dist=229690)	u	TCONS_00100581	chr25:40630944-40631382	-	154.313	583.586	1.91909	4.28583e-07	4.77436e-06
intergenic	SDK1(dist=119198),LOC101907535(dist=217754)	u	TCONS_00100587	chr25:40642974-40643318	-	61.3619	514.102	3.06664	3.41011e-08	5.70903e-07
intergenic	SDK1(dist=121471),LOC101907535(dist=215213)	u	TCONS_00100588	chr25:40645247-40645859	-	145.046	811.759	2.48454	0	0
intergenic	SDK1(dist=124904),LOC101907535(dist=211863)	u	TCONS_00100590	chr25:40648680-40649209	-	175.75	780.853	2.15153	3.78741e-12	2.04764e-10
intergenic	SDK1(dist=132599),LOC101907535(dist=204165)	u	TCONS_00100592	chr25:40656375-40656907	-	198.591	489.908	1.30271	0.000117684	0.00047994
intergenic	SDK1(dist=148837),LOC101907535(dist=187743)	u	TCONS_00100599	chr25:40672613-40673329	-	289.351	659.657	1.1889	1.34585e-06	1.2127e-05
intergenic	SDK1(dist=169508),LOC101907535(dist=167565)	u	TCONS_00100602	chr25:40693284-40693507	-	132.312	659.841	2.31817	1.63185e-05	9.13246e-05
intergenic	SDK1(dist=187334),LOC101907535(dist=148979)	u	TCONS_00100609	chr25:40711110-40712093	-	167.81	510.706	1.60566	3.65309e-10	1.13303e-08
intergenic	SDK1(dist=190255),LOC101907535(dist=146738)	u	TCONS_00100611	chr25:40714031-40714334	-	181.058	632.058	1.80361	2.81593e-05	0.000146463
intergenic	SDK1(dist=199177),LOC101907535(dist=137813)	u	TCONS_00100613	chr25:40722953-40723259	-	151.706	529.592	1.8036	0.000119902	0.000488648
intergenic	IPMK(dist=8161),NONBTAG010500.2(dist=183387)	u	TCONS_00100651	chr26:825624-826435	+	88.6422	0	#NAME?	2.83423e-05	0.000146767
intergenic	IPMK(dist=37930),NONBTAG010500.2(dist=153802)	u	TCONS_00100653	chr26:855393-856020	+	134.84	7.84524	-4.10329	4.72017e-05	0.000224504
intergenic	NONBTAG020732.1(dist=5127),FGFBP3(dist=15924)	u	TCONS_00100832	chr26:13457429-13458126	+	151.646	21.1754	-2.84025	8.16211e-05	0.000355764
intergenic	GBF1(dist=31113),NONBTAG020757.1(dist=2339)	u	TCONS_00101250	chr26:22886035-22886715	+	211.388	21.704	-3.28386	6.86223e-07	6.9843e-06
intergenic	SMC3(dist=3451),RBM20(dist=36292)	u	TCONS_00101448	chr26:31428538-31429312	+	109.264	12.7144	-3.10328	0.000264761	0.000934275
intergenic	NONBTAG020721.1(dist=3185),NONBTAG010553.2(dist=6202)	u	TCONS_00102281	chr26:9924187-9924802	-	192.453	23.9942	-3.00375	1.70077e-05	9.46425e-05
intergenic	ABLIM1(dist=1282),FAM160B1(dist=141627)	u	TCONS_00102866	chr26:35434439-35434865	-	317.3	34.6146	-3.19639	2.01975e-06	1.68828e-05
intergenic	ABLIM1(dist=84894),FAM160B1(dist=56593)	u	TCONS_00102894	chr26:35518051-35519899	-	164.871	66.6146	-1.30743	3.97588e-05	0.000193795
intergenic	INPP5A(dist=147966),NONBTAG010855.2(dist=1723)	u	TCONS_00103166	chr26:51350604-51351147	-	334.67	1095.85	1.71124	8.6553e-13	5.25832e-11
intergenic	GPR123(dist=41393),TTC40(dist=76369)	u	TCONS_00103557	chr26:50931296-50931851	+	45.6903	230.39	2.33412	5.80397e-05	0.00026555
intergenic	CASP7(dist=19337),PLEKHS1(dist=15797)	u	TCONS_00103990	chr26:34485461-34485999	-	94.2628	310.782	1.72114	0.00015674	0.000604484
intergenic	NONBTAG020775.1(dist=1935),CHST15(dist=2475)	u	TCONS_00104072	chr26:44042483-44043409	-	41.1065	223.221	2.44103	1.29143e-07	1.79248e-06
intergenic	INPP5A(dist=43519),NONBTAG010855.2(dist=106144)	u	TCONS_00104131	chr26:51246157-51246726	-	29.7121	267.949	3.17284	2.06102e-07	2.65188e-06
intergenic	LOC100336772(dist=19974),LAP(dist=56486)	u	TCONS_00104215	chr27:5066692-5067707	+	116.684	19.3969	-2.58871	6.76467e-05	0.000298832
intergenic	FGL1(dist=7434),MTUS1(dist=30412)	u	TCONS_00104509	chr27:18480067-18480828	+	111.128	0	#NAME?	4.40896e-06	3.10048e-05
intergenic	FGL1(dist=8904),MTUS1(dist=28889)	u	TCONS_00104510	chr27:18481537-18482351	+	124.681	18.1355	-2.78135	0.000136762	0.000543452
intergenic	LOC101907303(dist=14990),NONBTAG010943.2(dist=4866)	u	TCONS_00105577	chr27:14894601-14894997	-	383.937	74.4606	-2.36632	1.55913e-05	8.73379e-05
intergenic	SORBS2(dist=4881),TLR3(dist=26255)	u	TCONS_00105594	chr27:15027699-15028046	-	243.332	0	#NAME?	4.40896e-06	3.10048e-05
intergenic	LOC100848319(dist=45650),WWC2(dist=37835)	u	TCONS_00106245	chr27:13100716-13101931	+	121.866	267.409	1.13375	0.000116404	0.000475707
intergenic	LOC100848319(dist=59897),WWC2(dist=24323)	u	TCONS_00106251	chr27:13114963-13115443	+	26.4073	225.343	3.09311	1.76175e-05	9.68469e-05
intergenic	LOC100848319(dist=67594),WWC2(dist=16337)	u	TCONS_00106256	chr27:13122660-13123429	+	60.4853	255.938	2.08114	3.04416e-06	2.34807e-05
intergenic	LOC100848319(dist=68911),WWC2(dist=14692)	u	TCONS_00106257	chr27:13123977-13125074	+	69.4093	228.841	1.72114	3.41356e-06	2.57568e-05
intergenic	LOC100848319(dist=79703),WWC2(dist=2746)	u	TCONS_00106260	chr27:13134769-13137020	+	90.2445	205.648	1.18827	1.7529e-06	1.52358e-05
intergenic	C27H8orf48(dist=191609),NONBTAG011010.2(dist=33669)	u	TCONS_00106336	chr27:22692402-22695180	+	190.445	381.168	1.00105	3.06766e-10	9.71922e-09
intergenic	C27H8orf48(dist=194902),NONBTAG011010.2(dist=32766)	u	TCONS_00106337	chr27:22695695-22696083	+	130.611	430.621	1.72114	0.00015674	0.000604484
intergenic	C27H8orf48(dist=203039),NONBTAG011010.2(dist=24414)	u	TCONS_00106339	chr27:22703832-22704435	+	91.1285	407.849	2.16206	8.4239e-08	1.22378e-06
intergenic	C27H8orf48(dist=206701),NONBTAG011010.2(dist=20932)	u	TCONS_00106341	chr27:22707494-22707917	+	189.73	557.752	1.55568	2.8149e-05	0.000146463
intergenic	C27H8orf48(dist=214346),NONBTAG011010.2(dist=13339)	u	TCONS_00106344	chr27:22715139-22715510	+	102.435	410.568	2.00291	6.40191e-05	0.000289535
intergenic	C27H8orf48(dist=221141),NONBTAG011010.2(dist=6562)	u	TCONS_00106347	chr27:22721934-22722287	+	191.366	584.537	1.61096	5.95053e-05	0.000271202
intergenic	C27H8orf48(dist=223745),NONBTAG011010.2(dist=3950)	u	TCONS_00106348	chr27:22724538-22724899	+	81.8723	449.129	2.45568	2.81874e-06	2.20596e-05
intergenic	NONBTAG020810.1(dist=39354),PPP1R3B(dist=58726)	u	TCONS_00106411	chr27:24255456-24256056	+	50.3295	204.979	2.026	0.0001319	0.000528406
intergenic	NONBTAG011132.2(dist=7940),PSD3(dist=202966)	u	TCONS_00106516	chr27:38247963-38249427	+	101.153	295.945	1.54879	1.44654e-08	2.77669e-07
intergenic	NONBTAG011132.2(dist=10045),PSD3(dist=201987)	u	TCONS_00106517	chr27:38250068-38250406	+	24.9792	319.734	3.67807	3.64082e-06	2.70833e-05
intergenic	NONBTAG011132.2(dist=10682),PSD3(dist=201038)	u	TCONS_00106518	chr27:38250705-38251355	+	32.519	295.155	3.18212	4.79331e-09	1.04393e-07
intergenic	NONBTAG011132.2(dist=18558),PSD3(dist=192464)	u	TCONS_00106521	chr27:38258581-38259929	+	50.2176	186.262	1.89107	7.16569e-07	7.28059e-06
intergenic	NONBTAG011132.2(dist=41337),PSD3(dist=166151)	u	TCONS_00106534	chr27:38281360-38286242	+	75.4363	199.777	1.40506	2.66454e-15	2.5326e-13
intergenic	NONBTAG011132.2(dist=49187),PSD3(dist=161341)	u	TCONS_00106537	chr27:38289210-38291052	+	39.0545	189.801	2.28093	3.65801e-11	1.50746e-09
intergenic	NONBTAG011132.2(dist=75756),PSD3(dist=135822)	u	TCONS_00106545	chr27:38315779-38316571	+	144.158	360.347	1.32174	4.58947e-05	0.000220601
intergenic	NONBTAG011132.2(dist=77053),PSD3(dist=134772)	u	TCONS_00106546	chr27:38317076-38317621	+	108.563	378.986	1.80361	1.3701e-05	8.00199e-05
intergenic	NONBTAG011132.2(dist=196587),PSD3(dist=15510)	u	TCONS_00106554	chr27:38436610-38436883	+	61.8098	395.583	2.67807	6.64772e-05	0.000295215
intergenic	NONBTAG010915.2(dist=1643),LOC101907167(dist=1081)	u	TCONS_00106650	chr27:13495799-13497759	-	533.294	256.265	-1.05729	9.53766e-11	3.53493e-09
intergenic	ZDHHC2(dist=7672),EFHA2(dist=45774)	u	TCONS_00106687	chr27:19119343-19120477	-	22.3822	160.61	2.84314	7.18405e-08	1.07451e-06
intergenic	ZDHHC2(dist=12747),EFHA2(dist=40961)	u	TCONS_00106691	chr27:19124418-19125290	-	24.2495	169.306	2.80361	1.58584e-06	1.39275e-05
intergenic	LOC527981(dist=65294),MFHAS1(dist=5911)	u	TCONS_00106716	chr27:23973756-23974283	-	16.0378	167.96	3.38857	5.66514e-05	0.000262136
intergenic	GSR(dist=8851),UBXN8(dist=25011)	u	TCONS_00106727	chr27:25982394-25983282	-	61.9141	221.679	1.84013	1.70035e-05	9.46425e-05
intergenic	UBE2E2(dist=60241),NONBTAG011166.2(dist=64372)	u	TCONS_00106819	chr27:42349237-42350131	-	23.6535	143.125	2.59715	1.89505e-05	0.000102985
intergenic	UBE2E2(dist=111110),NONBTAG011166.2(dist=13929)	u	TCONS_00106834	chr27:42400106-42400574	-	72.2212	294.138	2.026	0.0001319	0.000528406
intergenic	NONBTAG011285.2(dist=2528),NONBTAG011286.2(dist=37472)	u	TCONS_00107342	chr28:16638522-16639415	+	99.4557	5.51098	-4.17367	2.64818e-05	0.000138965
intergenic	TMEM26(dist=76864),NONBTAG011292.2(dist=110607)	u	TCONS_00107350	chr28:17492564-17494079	+	196.871	46.3973	-2.08514	2.09182e-09	5.09384e-08
intergenic	CTNNA3(dist=36137),NONBTAG020876.1(dist=13936)	u	TCONS_00107447	chr28:24365068-24365297	+	386.58	42.8418	-3.17368	0.000154632	0.000599111
intergenic	LOC101906858(dist=210617),NONBTAG011412.2(dist=27544)	u	TCONS_00107831	chr28:31595303-31596388	+	198.833	68.0499	-1.54689	9.34893e-05	0.000394368
intergenic	TSNAX(dist=69950),TUBB(dist=11657)	u	TCONS_00108406	chr28:3146607-3147844	-	229.14	87.5524	-1.38801	3.38989e-05	0.000168579
intergenic	RHOBTB1(dist=180734),NONBTAG011289.2(dist=115491)	u	TCONS_00108734	chr28:17049976-17051502	-	113.682	19.3588	-2.55394	1.37912e-06	1.23701e-05
intergenic	RHOBTB1(dist=188062),NONBTAG011289.2(dist=108519)	u	TCONS_00108737	chr28:17057304-17058474	-	155.475	29.4515	-2.40027	1.77754e-06	1.53857e-05
intergenic	RHOBTB1(dist=194699),NONBTAG011289.2(dist=102494)	u	TCONS_00108740	chr28:17063941-17064499	-	227.226	17.6272	-3.68825	1.08259e-06	1.03904e-05
intergenic	RHOBTB1(dist=202258),NONBTAG011289.2(dist=94856)	u	TCONS_00108743	chr28:17071500-17072137	-	126.09	7.72228	-4.02928	8.39767e-05	0.000363611
intergenic	RHOBTB1(dist=204393),NONBTAG011289.2(dist=91874)	u	TCONS_00108745	chr28:17073635-17075119	-	219.539	76.3075	-1.52458	1.83197e-06	1.57833e-05
intergenic	ANAPC16(dist=9341),NONBTAG011374.2(dist=13970)	u	TCONS_00108943	chr28:28466503-28467312	-	146.359	18.2475	-3.00374	1.70077e-05	9.46425e-05
upstream	NONBTAG011414.2	u	TCONS_00109066	chr28:32815221-32815599	-	223.428	25.999	-3.10328	0.000264761	0.000934275
intergenic	NONBTAG011243.2(dist=519508),NONBTAG011244.2(dist=194515)	u	TCONS_00109351	chr28:12293520-12294433	+	60.2206	221.006	1.87576	1.02126e-05	6.12238e-05
intergenic	NONBTAG011243.2(dist=538249),NONBTAG011244.2(dist=176136)	u	TCONS_00109355	chr28:12312261-12312812	+	30.6809	232.06	2.91909	5.32273e-06	3.61786e-05
intergenic	NONBTAG011243.2(dist=570347),NONBTAG011244.2(dist=144105)	u	TCONS_00109366	chr28:12344359-12344843	+	17.4597	182.851	3.38857	5.66514e-05	0.000262136
intergenic	NONBTAG011243.2(dist=578541),NONBTAG011244.2(dist=135379)	u	TCONS_00109368	chr28:12352553-12353569	+	45.7951	193.778	2.08114	3.04416e-06	2.34807e-05
intergenic	NONBTAG011243.2(dist=641127),NONBTAG011244.2(dist=72624)	u	TCONS_00109374	chr28:12415139-12416324	+	57.1193	178.628	1.64491	3.71642e-05	0.000182052
intergenic	NONBTAG011243.2(dist=644428),NONBTAG011244.2(dist=69824)	u	TCONS_00109375	chr28:12418440-12419124	+	24.7239	215.773	3.12554	3.97732e-07	4.47582e-06
intergenic	NONBTAG011243.2(dist=688885),NONBTAG011244.2(dist=25244)	u	TCONS_00109384	chr28:12462897-12463704	+	73.3609	243.902	1.73322	3.6891e-05	0.000181015
intergenic	NONBTAG011243.2(dist=705724),NONBTAG011244.2(dist=8653)	u	TCONS_00109387	chr28:12479736-12480295	+	30.2426	184.755	2.61096	0.000123332	0.000498032
intergenic	LOC101906858(dist=181120),NONBTAG011412.2(dist=57789)	u	TCONS_00109664	chr28:31565806-31566143	+	37.5796	291.527	2.95561	6.48477e-05	0.000290828
intergenic	LOC101906858(dist=196993),NONBTAG011412.2(dist=41784)	u	TCONS_00109669	chr28:31581679-31582148	+	45.0422	230.617	2.35615	0.000208376	0.000774249
intergenic	NONBTAG011412.2(dist=63398),C28H10orf11(dist=315471)	u	TCONS_00109703	chr28:31687735-31689210	+	37.2911	146.87	1.97764	2.14734e-06	1.78986e-05
intergenic	NONBTAG011412.2(dist=127291),C28H10orf11(dist=252050)	u	TCONS_00109717	chr28:31751628-31752631	+	84.342	304.245	1.85091	6.95171e-08	1.0424e-06
intergenic	NONBTAG011412.2(dist=305548),C28H10orf11(dist=73320)	u	TCONS_00109757	chr28:31929885-31931361	+	103.198	216.82	1.07108	0.000260333	0.00093091
intergenic	NONBTAG020897.1(dist=13875),NONBTAG020898.1(dist=6137)	u	TCONS_00109798	chr28:34910239-34910583	+	503.167	1056.77	1.07055	9.76481e-05	0.00040866
intergenic	FAM190B(dist=3826),NONBTAG011438.2(dist=983848)	u	TCONS_00109841	chr28:39746046-39746887	+	60.3416	198.945	1.72114	0.00015674	0.000604484
intergenic	LOC101905431(dist=134678),ADO(dist=11479)	u	TCONS_00109963	chr28:18992395-18993189	-	10.6515	111.55	3.38856	5.66514e-05	0.000262136
intergenic	TSPAN14(dist=8954),SH2D4B(dist=8550)	u	TCONS_00110066	chr28:36117970-36118481	-	74.4252	288.68	1.95561	0.000109048	0.000449071
intergenic	NONBTAG020909.1(dist=32843),NONBTAG011556.2(dist=6505)	u	TCONS_00110302	chr29:12643471-12644821	+	150.43	43.7615	-1.78136	2.86585e-05	0.000147634
intergenic	LOC101903586(dist=571253),NONBTAG011565.2(dist=960723)	u	TCONS_00110326	chr29:14153466-14154376	+	190.552	5.40814	-5.13891	1.98391e-10	6.74284e-09
intergenic	LOC101903586(dist=572220),NONBTAG011565.2(dist=960333)	u	TCONS_00110327	chr29:14154433-14154766	+	228.178	0	#NAME?	1.52429e-05	8.57125e-05
intergenic	LOC101903586(dist=572646),NONBTAG011565.2(dist=959525)	u	TCONS_00110328	chr29:14154859-14155574	+	130.094	6.88102	-4.24079	1.48317e-05	8.50228e-05
intergenic	LOC101903586(dist=574877),NONBTAG011565.2(dist=957173)	u	TCONS_00110329	chr29:14157090-14157926	+	111.287	0	#NAME?	1.27527e-06	1.15441e-05
intergenic	LOC101903586(dist=611674),NONBTAG011565.2(dist=920429)	u	TCONS_00110331	chr29:14193887-14194670	+	151.213	12.5684	-3.58871	3.31214e-06	2.50236e-05
intergenic	LOC101903586(dist=720210),NONBTAG011565.2(dist=812380)	u	TCONS_00110341	chr29:14302423-14302719	+	342.139	16.5886	-4.36632	4.63099e-06	3.21821e-05
intergenic	NONBTAG011584.2(dist=63267),PAK1(dist=13998)	u	TCONS_00110459	chr29:18668994-18670330	+	101.337	25.7948	-1.97401	0.00028108	0.000986543
intergenic	TSG101(dist=4652),NONBTAG011612.2(dist=7414)	u	TCONS_00110547	chr29:26496702-26497851	+	206.176	81.3995	-1.34078	0.000229003	0.000828942
intergenic	NONBTAG020914.1(dist=3667),LOC512612(dist=68371)	u	TCONS_00111602	chr29:7347789-7348401	-	186.488	0	#NAME?	5.73815e-08	8.82896e-07
intergenic	TMEM135(dist=28510),NONBTAG011526.2(dist=17883)	u	TCONS_00111615	chr29:8567687-8568256	-	282.265	34.5741	-3.02929	3.96472e-07	4.47582e-06
intergenic	LOC510604(dist=2500),NONBTAG011555.2(dist=2843)	u	TCONS_00111669	chr29:12582776-12584240	-	106.933	23.5411	-2.18345	2.97146e-05	0.000151346
intergenic	NONBTAG020909.1(dist=32819),NONBTAG011556.2(dist=6446)	u	TCONS_00111672	chr29:12643447-12644880	-	147.628	44.6643	-1.72477	2.9348e-05	0.000149998
intergenic	LOC540991(dist=2122),NELL1(dist=53249)	u	TCONS_00111746	chr29:23769793-23770627	-	294.096	112.107	-1.39141	0.000114176	0.000469206
intergenic	NAV2(dist=245027),E2F8(dist=227674)	u	TCONS_00111919	chr29:25720366-25720892	-	160.682	9.34879	-4.10328	4.72017e-05	0.000224504
intergenic	CD6(dist=59950),CD5(dist=6150)	u	TCONS_00112212	chr29:37998123-37999049	-	91.3478	0	#NAME?	4.40896e-06	3.10048e-05
upstream	CDKN1C	u	TCONS_00112725	chr29:49365345-49368052	-	165.731	58.2193	-1.50927	2.54782e-08	4.52238e-07
intergenic	NOX4(dist=3642),NONBTAG020913.1(dist=3092)	u	TCONS_00112863	chr29:6332116-6334266	+	80.7033	267.986	1.73146	1.34781e-12	8.02288e-11
intergenic	ARHGAP32(dist=7001),NONBTAG020946.1(dist=6979)	u	TCONS_00113294	chr29:33016047-33017487	-	108.714	253.008	1.21865	1.53138e-05	8.6029e-05
intergenic	NONBTAG020947.1(dist=15634),NONBTAG020948.1(dist=14557)	u	TCONS_00113300	chr29:33041957-33042882	-	77.7295	271.347	1.8036	1.59747e-06	1.40088e-05
intergenic	SHANK2(dist=19151),LOC528168(dist=73959)	u	TCONS_00113434	chr29:48802595-48802845	-	741.828	164.423	-2.17367	3.63165e-17	4.97705e-15
intergenic	LOC101903751(dist=1353),SLC25A22(dist=36707)	u	TCONS_00113473	chr29:50796373-50797948	-	10.7461	150.055	3.80361	1.97931e-12	1.14353e-10
intergenic	LOC101903751(dist=19961),SLC25A22(dist=18821)	u	TCONS_00113481	chr29:50814981-50815834	-	0	219.226	Inf	1.69198e-13	1.14607e-11
intergenic	LOC101903751(dist=21651),SLC25A22(dist=17100)	u	TCONS_00113482	chr29:50816671-50817555	-	4.78415	205.98	5.4281	7.85549e-12	3.99073e-10
intergenic	ALDH9A1(dist=2910),MGST3(dist=11563)	u	TCONS_00113593	chr3:3284131-3284973	+	165.743	5.84438	-4.82575	2.32092e-08	4.16988e-07
intergenic	FCGR2C(dist=13893),C3H1orf192(dist=105701)	u	TCONS_00113641	chr3:8054422-8055170	+	118.709	13.1557	-3.17367	0.000154632	0.000599111
intergenic	THEM4(dist=5599),THEM5(dist=24150)	u	TCONS_00114276	chr3:18936186-18936564	+	223.428	25.999	-3.10328	0.000264761	0.000934275
intergenic	LOC614775(dist=67217),NOTCH2(dist=27534)	u	TCONS_00114561	chr3:23278909-23279405	+	195.938	0	#NAME?	6.85863e-07	6.9843e-06
intergenic	LRRC8D(dist=2175),NONBTAG012215.2(dist=88125)	u	TCONS_00115199	chr3:53608989-53609875	+	243.441	88.8715	-1.45378	0.000189364	0.000715334
intergenic	LOC511531(dist=5505),CCBL2(dist=10157)	u	TCONS_00115260	chr3:55082327-55083338	+	221.739	9.73678	-4.50927	1.95327e-12	1.13966e-10
intergenic	NONBTAG012491.2(dist=102332),NONBTAG012492.2(dist=31709)	u	TCONS_00115839	chr3:90376883-90377408	+	160.987	0	#NAME?	4.40896e-06	3.10048e-05
intergenic	NFYC(dist=2258),RIMS3(dist=16689)	u	TCONS_00116417	chr3:106115021-106115809	+	112.691	6.24438	-4.17367	2.64818e-05	0.000138965
intergenic	TRIT1(dist=3505),BMP8B(dist=41869)	u	TCONS_00116443	chr3:106853820-106856278	+	113.64	40.0717	-1.50382	1.26107e-05	7.43147e-05
intergenic	NONBTAG021003.1(dist=21159),TMCO1(dist=9947)	u	TCONS_00117109	chr3:3155977-3156742	-	154.766	32.1593	-2.26678	0.000222117	0.000815535
intergenic	NONBTAG021009.1(dist=4770),NONBTAG011792.2(dist=5793)	u	TCONS_00117201	chr3:6961908-6963114	-	136.806	24.4912	-2.4818	3.67133e-06	2.71798e-05
intergenic	NONBTAG011838.2(dist=13100),LOC531264(dist=90858)	u	TCONS_00117409	chr3:12382335-12382738	-	314.404	73.1705	-2.10329	0.000255369	0.000915384
intergenic	LOC101906176(dist=14045),LOC100850659(dist=48810)	u	TCONS_00117432	chr3:13447963-13448445	-	184.086	20.4009	-3.17368	0.000154632	0.000599111
intergenic	NONBTAG021078.1(dist=11038),POGZ(dist=11342)	u	TCONS_00117723	chr3:19349235-19349671	-	147.013	28.5116	-2.36632	8.58944e-05	0.000369741
intergenic	PRKAB2(dist=1354),NONBTAG021105.1(dist=3741)	u	TCONS_00117902	chr3:22652231-22652716	-	243.932	0	#NAME?	3.08607e-08	5.21094e-07
upstream	NONBTAG012095.2	u	TCONS_00118313	chr3:37149479-37150006	-	745.756	0	#NAME?	9.56294e-26	1.81788e-23
upstream	NONBTAG012233.2	u	TCONS_00118706	chr3:55212894-55213560	-	177.738	14.7731	-3.58871	3.31214e-06	2.50236e-05
intergenic	LMO4(dist=1216),NONBTAG021167.1(dist=85439)	u	TCONS_00118729	chr3:56848305-56848854	-	977.662	322.482	-1.60012	1.91775e-10	6.60893e-09
intergenic	NONBTAG012366.2(dist=2226),NONBTAG012367.2(dist=2700)	u	TCONS_00119069	chr3:75339949-75340570	-	197.404	0	#NAME?	1.65974e-08	3.10502e-07
upstream	RXFP4	u	TCONS_00120416	chr3:14873536-14874298	+	66.5893	258.286	1.95561	7.41651e-06	4.77656e-05
intergenic	NONBTAG011862.2(dist=5891),NONBTAG021039.1(dist=12603)	u	TCONS_00120448	chr3:15536988-15537641	+	25.8958	195.867	2.91908	5.32273e-06	3.61786e-05
intergenic	LOC534742(dist=169828),VAV3(dist=47197)	u	TCONS_00120599	chr3:35380277-35380819	+	101.366	362.933	1.84013	1.70035e-05	9.46425e-05
intergenic	LOC534742(dist=202214),VAV3(dist=14836)	u	TCONS_00120600	chr3:35412663-35413180	+	49.0421	313.87	2.67807	8.70226e-07	8.56134e-06
intergenic	NONBTAG021174.1(dist=53135),DDAH1(dist=37716)	u	TCONS_00120695	chr3:58770302-58771254	+	17.7711	134.415	2.91909	5.32273e-06	3.61786e-05
intergenic	OMA1(dist=26172),NONBTAG012474.2(dist=52900)	u	TCONS_00120797	chr3:88145749-88146566	+	25.88	156.598	2.59716	1.89505e-05	0.000102985
intergenic	LOC782545(dist=2492),LOC614376(dist=166057)	u	TCONS_00120917	chr3:103726634-103727676	+	4.05941	165.329	5.34793	3.49285e-11	1.44953e-09
intergenic	SAG(dist=29557),DGKD(dist=8912)	u	TCONS_00121093	chr3:113693860-113694470	+	13.8591	209.652	3.91909	2.22559e-07	2.82843e-06
intergenic	NONBTAG011838.2(dist=10379),LOC531264(dist=93701)	u	TCONS_00121402	chr3:12379614-12379895	-	135.127	611.484	2.178	7.17332e-06	4.64532e-05
intergenic	NONBTAG011838.2(dist=38871),LOC531264(dist=65145)	u	TCONS_00121405	chr3:12408106-12408451	-	61.1845	370.223	2.59716	1.89505e-05	0.000102985
intergenic	UBL4B(dist=30448),ALX3(dist=11989)	u	TCONS_00121576	chr3:33456681-33457033	-	47.977	307.053	2.67807	6.64772e-05	0.000295215
intergenic	NONBTAG012668.2(dist=3237),NONBTAG012669.2(dist=117943)	u	TCONS_00122234	chr3:117205848-117206230	-	0	411.64	Inf	1.7375e-11	7.75688e-10
intergenic	NONBTAG012669.2(dist=1588),COL6A3(dist=82289)	u	TCONS_00122235	chr3:117326309-117326539	-	0	789.143	Inf	3.66374e-13	2.34678e-11
intergenic	ASB1(dist=252652),TWIST2(dist=4295)	u	TCONS_00122254	chr3:118625077-118626322	-	78.1551	233.292	1.57772	2.64639e-06	2.09895e-05
intergenic	COBL(dist=26176),GRB10(dist=206602)	u	TCONS_00122341	chr4:4816118-4816713	+	156.287	8.26646	-4.24078	1.48317e-05	8.50228e-05
intergenic	LOC613345(dist=143560),SP4(dist=51988)	u	TCONS_00122889	chr4:30269045-30269664	+	150.238	0	#NAME?	1.27527e-06	1.15441e-05
intergenic	SEMA3D(dist=467230),SEMA3A(dist=299050)	u	TCONS_00123016	chr4:36260992-36261615	+	128.919	0	#NAME?	8.1979e-06	5.14486e-05
intergenic	SEMA3D(dist=480847),SEMA3A(dist=285263)	u	TCONS_00123017	chr4:36274609-36275402	+	101.317	6.20505	-4.02929	8.39767e-05	0.000363611
intergenic	GNAT3(dist=2210),GNAI1(dist=326756)	u	TCONS_00123082	chr4:40832829-40833397	+	171.145	8.65872	-4.30492	8.29374e-06	5.17854e-05
intergenic	RSBN1L(dist=4410),NONBTAG012969.2(dist=7982)	u	TCONS_00123144	chr4:43786988-43788276	+	147.811	45.8664	-1.68824	9.64558e-05	0.000404371
intergenic	VPS41(dist=11472),NONBTAG021357.1(dist=19393)	u	TCONS_00124191	chr4:82909436-82910598	+	109.217	25.4178	-2.10329	0.000255369	0.000915384
intergenic	NONBTAG021267.1(dist=109009),NONBTAG021377.1(dist=152769)	u	TCONS_00124575	chr4:101048389-101049191	+	142.363	12.271	-3.53625	5.77651e-06	3.85515e-05
intergenic	NONBTAG021267.1(dist=162557),NONBTAG021377.1(dist=99390)	u	TCONS_00124585	chr4:101101937-101102570	+	126.886	7.771	-4.02929	8.39767e-05	0.000363611
intergenic	NONBTAG021267.1(dist=222772),NONBTAG021377.1(dist=38156)	u	TCONS_00124593	chr4:101162152-101163804	+	107.578	14.9026	-2.85175	2.16519e-07	2.77379e-06
intergenic	NONBTAG013517.2(dist=10714),C4H7orf55(dist=6227)	u	TCONS_00124653	chr4:103708837-103709205	+	195.061	0	#NAME?	2.83423e-05	0.000146767
intergenic	LOC509513(dist=5312),LOC100300510(dist=7596)	u	TCONS_00124760	chr4:106910114-106910510	+	309.282	24.8202	-3.63934	1.89535e-06	1.60248e-05
intergenic	LOC509513(dist=5799),LOC100300510(dist=7061)	u	TCONS_00124761	chr4:106910601-106911045	+	380.581	22.143	-4.10328	3.68439e-09	8.24638e-08
intergenic	LOC512867(dist=43999),LOC768255(dist=28064)	u	TCONS_00124938	chr4:114003998-114004573	+	235.221	8.55349	-4.78136	4.19613e-08	6.70129e-07
intergenic	GIMAP7(dist=2196),GIMAP2(dist=16559)	u	TCONS_00124950	chr4:114088468-114089357	+	114.174	11.0715	-3.36631	3.02395e-05	0.000151661
intergenic	GIMAP7(dist=9070),GIMAP2(dist=9726)	u	TCONS_00124951	chr4:114095342-114096190	+	159.584	11.6062	-3.78135	3.5137e-07	4.16625e-06
intergenic	NONBTAG012706.2(dist=36642),IKZF1(dist=4387)	u	TCONS_00125117	chr4:5415833-5416548	-	118.267	0	#NAME?	4.40896e-06	3.10048e-05
intergenic	NONBTAG021273.1(dist=128412),NONBTAG021274.1(dist=5079)	u	TCONS_00125175	chr4:8884834-8885530	-	170.088	35.343	-2.26678	0.000222117	0.000815535
upstream	GATAD1	u	TCONS_00125201	chr4:9612189-9612784	-	234.431	0	#NAME?	1.38859e-09	3.58901e-08
intergenic	RAPGEF5(dist=287701),IL6(dist=2981)	u	TCONS_00125506	chr4:31574085-31575330	-	108.738	15.8164	-2.78136	8.95963e-06	5.5287e-05
intergenic	NONBTAG012963.2(dist=8889),PHTF2(dist=13071)	u	TCONS_00125695	chr4:43533772-43534308	-	260.188	18.3494	-3.82575	1.99699e-07	2.58076e-06
intergenic	NONBTAG012963.2(dist=13654),PHTF2(dist=8226)	u	TCONS_00125697	chr4:43538537-43539153	-	308.798	55.8958	-2.46585	6.78643e-07	6.9843e-06
intergenic	RELN(dist=103889),ORC5(dist=13205)	u	TCONS_00125772	chr4:45579621-45581000	-	98.179	21.4209	-2.1964	0.000102173	0.000423421
intergenic	RELN(dist=113402),ORC5(dist=2841)	u	TCONS_00125773	chr4:45589134-45591364	-	163.21	68.4586	-1.25343	1.3435e-05	7.87003e-05
upstream	NONBTAG013075.2	u	TCONS_00126030	chr4:53746028-53746933	-	158.891	0	#NAME?	7.46805e-10	2.07476e-08
intergenic	NONBTAG013085.2(dist=298407),NONBTAG013086.2(dist=152328)	u	TCONS_00126044	chr4:55463589-55463864	-	536.916	89.2538	-2.58871	7.47993e-06	4.8069e-05
intergenic	LOC538837(dist=47710),NONBTAG013126.2(dist=113735)	u	TCONS_00126088	chr4:60084481-60085524	-	89.2216	0	#NAME?	1.27527e-06	1.15441e-05
intergenic	AMPH(dist=22690),LOC100335205(dist=7862)	u	TCONS_00126558	chr4:83271578-83272224	-	209.408	45.6891	-2.19639	0.000102173	0.000423421
intergenic	AMPH(dist=23447),LOC100335205(dist=6702)	u	TCONS_00126559	chr4:83272335-83273384	-	197.585	14.0766	-3.8111	1.68608e-10	5.87935e-09
intergenic	LMOD2(dist=16300),NONBTAG013368.2(dist=3364)	u	TCONS_00126612	chr4:88771570-88772076	-	267.233	9.71758	-4.78136	4.19613e-08	6.70129e-07
intergenic	NONBTAG013425.2(dist=37827),NONBTAG013426.2(dist=11027)	u	TCONS_00126770	chr4:95499245-95499551	-	744.737	1540.63	1.04872	1.26296e-05	7.43516e-05
intergenic	NONBTAG021376.1(dist=2761),CNOT4(dist=3070)	u	TCONS_00126925	chr4:99978362-99979585	-	79.5599	8.05035	-3.30492	5.22467e-05	0.00024494
intergenic	FAM180A(dist=27263),LUZP6(dist=174160)	u	TCONS_00126963	chr4:100372693-100373735	-	89.3071	4.72369	-4.24079	1.48317e-05	8.50228e-05
intergenic	NONBTAG013511.2(dist=17933),NONBTAG013512.2(dist=21005)	u	TCONS_00126998	chr4:103343450-103344101	-	149.358	0	#NAME?	6.85863e-07	6.9843e-06
intergenic	NONBTAG013523.2(dist=28114),NONBTAG013524.2(dist=9404)	u	TCONS_00127022	chr4:103905314-103906201	-	205.023	33.2893	-2.62266	5.12472e-07	5.53113e-06
intergenic	CNTNAP2(dist=172415),NONBTAG021397.1(dist=1872)	u	TCONS_00127193	chr4:112712565-112713789	-	82.9512	0	#NAME?	3.68868e-07	4.22906e-06
intergenic	GIMAP7(dist=14630),GIMAP2(dist=4447)	u	TCONS_00127265	chr4:114100902-114101469	-	149.083	0	#NAME?	4.40896e-06	3.10048e-05
upstream	NONBTAG021293.1	u	TCONS_00127671	chr4:28827828-28828285	+	120.178	376.503	1.64749	0.000199893	0.0007503
intergenic	GNAI1(dist=266141),NONBTAG012947.2(dist=47121)	u	TCONS_00127760	chr4:41533010-41533798	+	0	162.354	Inf	1.78252e-09	4.43224e-08
intergenic	NONBTAG012948.2(dist=56503),NONBTAG012949.2(dist=110531)	u	TCONS_00127767	chr4:41655864-41656465	+	14.0663	155.497	3.46657	2.86851e-05	0.000147634
intergenic	NONBTAG012948.2(dist=73023),NONBTAG012949.2(dist=93590)	u	TCONS_00127768	chr4:41672384-41673406	+	4.13878	110.769	4.7422	2.51097e-07	3.1247e-06
intergenic	NONBTAG012949.2(dist=54951),NONBTAG012950.2(dist=36854)	u	TCONS_00127769	chr4:41822270-41822712	+	38.23	255.794	2.74221	3.56297e-05	0.00017541
intergenic	LOC100848846(dist=21600),MKLN1(dist=147085)	u	TCONS_00128360	chr4:95659020-95660676	+	53.6592	136.773	1.34989	0.000228919	0.000828942
intergenic	LOC100848846(dist=33812),MKLN1(dist=135764)	u	TCONS_00128363	chr4:95671232-95671997	+	55.2737	218.684	1.98418	3.11455e-05	0.000155675
intergenic	LOC100848846(dist=46513),MKLN1(dist=123213)	u	TCONS_00128367	chr4:95683933-95684548	+	20.62	223.946	3.44103	3.20483e-07	3.89403e-06
intergenic	GSTK1(dist=3781),TMEM139(dist=12322)	u	TCONS_00128429	chr4:107477061-107477591	+	0	185.567	Inf	1.82871e-07	2.42716e-06
intergenic	NONBTAG021274.1(dist=35808),MTERF(dist=162218)	u	TCONS_00128532	chr4:8927012-8927862	-	9.95057	162.104	4.026	5.42291e-08	8.49925e-07
intergenic	NONBTAG021274.1(dist=188360),MTERF(dist=10008)	u	TCONS_00128537	chr4:9079564-9080072	-	33.2728	280.702	3.07662	7.64965e-07	7.66656e-06
intergenic	NONBTAG021281.1(dist=17781),NONBTAG012839.2(dist=8785)	u	TCONS_00128569	chr4:24459007-24459531	-	161.294	478.605	1.56914	1.38823e-05	8.09985e-05
intergenic	NONBTAG012839.2(dist=13248),NONBTAG012840.2(dist=7294)	u	TCONS_00128576	chr4:24481924-24482586	-	57.4747	230.364	2.00292	6.40191e-05	0.000289535
intergenic	NONBTAG012839.2(dist=16651),NONBTAG012840.2(dist=3992)	u	TCONS_00128578	chr4:24485327-24485888	-	45.2025	306.83	2.76297	2.51863e-07	3.1247e-06
downstream	LOC788465	u	TCONS_00128905	chr4:61196496-61196858	-	2601.03	7817.75	1.58767	0	0
intergenic	NONBTAG021265.1(dist=73041),NONBTAG021324.1(dist=5048)	u	TCONS_00128910	chr4:61600981-61601422	-	19.1582	267.519	3.80361	9.04974e-07	8.80035e-06
intergenic	NONBTAG013425.2(dist=9275),NONBTAG013426.2(dist=39468)	u	TCONS_00129269	chr4:95470693-95471110	-	526.714	1072.58	1.02599	2.98188e-05	0.000151661
intergenic	NONBTAG013425.2(dist=26768),NONBTAG013426.2(dist=21758)	u	TCONS_00129278	chr4:95488186-95488820	-	486.74	1318.99	1.43821	8.26006e-14	5.86464e-12
intergenic	NONBTAG013425.2(dist=44744),NONBTAG013426.2(dist=3799)	u	TCONS_00129285	chr4:95506162-95506779	-	287.745	765.33	1.41129	3.3245e-08	5.58156e-07
intergenic	LOC514257(dist=24692),LOC100298868(dist=22583)	u	TCONS_00129344	chr4:99859316-99859533	-	291.328	858.802	1.55968	0.000193555	0.000729763
intergenic	LOC514257(dist=33168),LOC100298868(dist=14100)	u	TCONS_00129347	chr4:99867792-99868016	-	169.359	744.496	2.13618	1.25005e-05	7.39022e-05
intergenic	NONBTAG013524.2(dist=18695),NONBTAG013525.2(dist=27504)	u	TCONS_00129386	chr4:103934539-103934907	-	91.7934	440.609	2.26304	8.18946e-06	5.14486e-05
intergenic	HIPK2(dist=11291),NONBTAG021380.1(dist=27899)	u	TCONS_00129391	chr4:104028998-104030216	-	24.3132	117.209	2.26927	2.90007e-05	0.00014861
downstream	NONBTAG021385.1	u	TCONS_00129417	chr4:104434618-104435489	-	101.965	378.551	1.89241	1.2451e-08	2.4296e-07
intergenic	RNF32(dist=2527),NONBTAG021413.1(dist=2740)	u	TCONS_00129552	chr4:118934793-118935346	-	38.2127	195.65	2.35615	0.000208376	0.000774249
intergenic	NONBTAG021413.1(dist=5496),LMBR1(dist=2428)	u	TCONS_00129553	chr4:118944352-118945672	-	86.5384	201.399	1.21864	0.000224642	0.000823782
intergenic	NONE(dist=NONE),LOC101902206(dist=14842)	u	TCONS_00129576	chr5:229344-230923	+	171.503	53.01	-1.6939	2.83898e-06	2.21884e-05
intergenic	LOC101902376(dist=11867),NONBTAG013632.2(dist=101622)	u	TCONS_00129586	chr5:297365-298439	+	149.666	41.2477	-1.85936	0.000134617	0.000538925
intergenic	TBC1D15(dist=2283),LOC101906261(dist=41180)	u	TCONS_00129636	chr5:1509447-1510320	+	130.798	16.9113	-2.95128	2.87773e-05	0.000147851
intergenic	TBC1D15(dist=3633),LOC101906261(dist=39892)	u	TCONS_00129637	chr5:1510797-1511608	+	145.999	24.27	-2.58871	6.76467e-05	0.000298832
intergenic	ATXN7L3B(dist=2726),LOC523590(dist=83140)	u	TCONS_00129649	chr5:4055352-4056573	+	110.873	0	#NAME?	2.5819e-09	6.08606e-08
intergenic	SOCS2(dist=5633),CRADD(dist=94044)	u	TCONS_00129887	chr5:23534494-23535661	+	170.374	33.7453	-2.33595	8.52675e-07	8.43627e-06
intergenic	SOCS2(dist=41216),CRADD(dist=59101)	u	TCONS_00129888	chr5:23570077-23570604	+	224.529	46.6554	-2.26679	0.000222117	0.000815535
upstream	TENC1	u	TCONS_00130066	chr5:27085477-27086604	+	112.606	26.2064	-2.10329	0.000255369	0.000915384
intergenic	CACNB3(dist=2463),ADCY6(dist=22935)	u	TCONS_00130300	chr5:31132959-31133506	+	146.798	8.99053	-4.02928	8.39767e-05	0.000363611
intergenic	RPAP3(dist=5337),PCED1B(dist=386182)	u	TCONS_00130398	chr5:32802640-32803521	+	153.613	33.5157	-2.19639	0.000102173	0.000423421
intergenic	NONBTAG013870.2(dist=3077),NONBTAG013871.2(dist=106321)	u	TCONS_00130420	chr5:34717171-34717546	+	236.472	26.2064	-3.17368	0.000154632	0.000599111
intergenic	NONBTAG013964.2(dist=491325),NONBTAG013965.2(dist=130901)	u	TCONS_00130747	chr5:47264423-47265244	+	231.787	77.918	-1.57277	0.000209137	0.000776099
intergenic	NONBTAG013966.2(dist=8785),LOC100337478(dist=22080)	u	TCONS_00130791	chr5:47407932-47409061	+	172.356	56.6801	-1.60448	0.000142339	0.000561075
intergenic	LOC784406(dist=6073),NONBTAG013998.2(dist=25172)	u	TCONS_00130850	chr5:51179145-51180934	+	205.785	57.8006	-1.83198	7.53007e-09	1.54616e-07
upstream	MYO1A	u	TCONS_00130974	chr5:56709823-56710804	+	185.398	25.0856	-2.88569	1.29272e-07	1.79248e-06
intergenic	MYL6B(dist=2812),NONBTAG021536.1(dist=1008)	u	TCONS_00131057	chr5:57496395-57497060	+	158.933	14.7952	-3.42522	1.74568e-05	9.65036e-05
intergenic	PYROXD1(dist=34158),IAPP(dist=4609)	u	TCONS_00131829	chr5:89211315-89212610	+	107.809	22.8093	-2.24078	6.4223e-05	0.000289568
intergenic	SOX10(dist=42659),PICK1(dist=21747)	u	TCONS_00132540	chr5:110323281-110324407	+	187.842	52.4594	-1.84025	1.25281e-05	7.39022e-05
intergenic	LOC101902376(dist=81179),NONBTAG013632.2(dist=32561)	u	TCONS_00133006	chr5:366677-367500	-	143.873	11.9583	-3.58871	3.31214e-06	2.50236e-05
intergenic	EEA1(dist=285854),NONBTAG013765.2(dist=111319)	u	TCONS_00133293	chr5:23218319-23219377	-	99.9521	9.30465	-3.42521	1.74568e-05	9.65036e-05
intergenic	EEA1(dist=384250),NONBTAG013765.2(dist=12884)	u	TCONS_00133295	chr5:23316715-23317812	-	123.394	17.9483	-2.78135	8.95963e-06	5.5287e-05
intergenic	NONBTAG021474.1(dist=3483),NONBTAG013803.2(dist=3865)	u	TCONS_00133490	chr5:26144787-26145182	-	192.453	12.4414	-3.95129	0.000149099	0.000584591
intergenic	NONBTAG013817.2(dist=2561),SP7(dist=38968)	u	TCONS_00133561	chr5:26808481-26809209	-	174.237	33.7916	-2.36631	8.58944e-05	0.000369741
intergenic	KCNMB4(dist=9551),CNOT2(dist=3910)	u	TCONS_00133891	chr5:43356583-43357250	-	158.457	14.7509	-3.42522	1.74568e-05	9.65036e-05
intergenic	FRS2(dist=53658),NONBTAG013940.2(dist=5387)	u	TCONS_00133924	chr5:44231161-44231573	-	717.622	250.516	-1.51832	5.8569e-06	3.89557e-05
intergenic	NONBTAG021519.1(dist=19249),CPM(dist=1579)	u	TCONS_00133952	chr5:45079068-45079881	-	98.8273	0	#NAME?	8.1979e-06	5.14486e-05
intergenic	MSRB3(dist=13278),LEMD3(dist=14146)	u	TCONS_00134046	chr5:48756632-48757315	-	117.61	0	#NAME?	8.1979e-06	5.14486e-05
intergenic	WIF1(dist=146374),TBC1D30(dist=22218)	u	TCONS_00134081	chr5:49155840-49156657	-	144.928	6.023	-4.58871	4.44497e-07	4.91276e-06
intergenic	NONBTAG013987.2(dist=50004),NONBTAG013988.2(dist=4846)	u	TCONS_00134096	chr5:49496271-49496831	-	173.585	17.5644	-3.30492	5.22467e-05	0.00024494
intergenic	MON2(dist=39333),NONBTAG014003.2(dist=3669)	u	TCONS_00134157	chr5:51370920-51371600	-	149.215	14.4693	-3.36633	3.02395e-05	0.000151661
intergenic	HMGXB4(dist=2204),TOM1(dist=1020)	u	TCONS_00134592	chr5:73903373-73904240	-	102.435	5.67605	-4.17368	2.64818e-05	0.000138965
intergenic	NONBTAG021582.1(dist=4495),CCDC91(dist=7210)	u	TCONS_00134818	chr5:81573970-81575107	-	126.498	8.65872	-3.86882	1.1333e-07	1.59774e-06
upstream	BHLHE41	u	TCONS_00134878	chr5:84231664-84233327	-	211.19	71.0598	-1.57144	4.04361e-07	4.53022e-06
intergenic	NONBTAG021604.1(dist=12824),MGST1(dist=3420)	u	TCONS_00135072	chr5:93921272-93921735	-	200.749	0	#NAME?	1.27527e-06	1.15441e-05
intergenic	GPR19(dist=7648),CREBL2(dist=2030)	u	TCONS_00135167	chr5:97642790-97643540	-	152.22	19.681	-2.95128	2.87773e-05	0.000147851
intergenic	LOC100294723(dist=42822),LOC100297676(dist=29960)	u	TCONS_00135343	chr5:100892719-100893392	-	207.301	29.2392	-2.82575	5.36334e-06	3.64126e-05
intergenic	LOC100297676(dist=1943),KLRB1(dist=8058)	u	TCONS_00135357	chr5:100940517-100940894	-	380.833	39.1017	-3.28386	6.86223e-07	6.9843e-06
intergenic	NONBTAG014376.2(dist=71062),WC-7(dist=106547)	u	TCONS_00135403	chr5:102360227-102360777	-	153.683	0	#NAME?	4.40896e-06	3.10048e-05
upstream	PTMS	u	TCONS_00135454	chr5:104041099-104041635	-	189.228	18.3494	-3.36632	3.02395e-05	0.000151661
intergenic	NONBTAG013770.2(dist=170093),PLXNC1(dist=189212)	u	TCONS_00136120	chr5:23882821-23883034	+	59.3547	460.45	2.95561	6.48477e-05	0.000290828
intergenic	USP44(dist=37938),NONBTAG021472.1(dist=214626)	u	TCONS_00136132	chr5:25352138-25353240	+	15.3544	151.869	3.3061	2.81571e-08	4.85176e-07
intergenic	NONBTAG013964.2(dist=338665),NONBTAG013965.2(dist=283659)	u	TCONS_00136381	chr5:47111763-47112486	+	87.7204	374.274	2.09311	3.63035e-08	6.01688e-07
intergenic	NONBTAG013964.2(dist=401552),NONBTAG013965.2(dist=220055)	u	TCONS_00136394	chr5:47174650-47176090	+	76.3936	211.979	1.4724	4.7441e-06	3.266e-05
intergenic	NONBTAG013964.2(dist=475821),NONBTAG013965.2(dist=144204)	u	TCONS_00136413	chr5:47248919-47251941	+	96.6404	231.428	1.25987	7.33557e-10	2.07476e-08
intergenic	NONBTAG013964.2(dist=497919),NONBTAG013965.2(dist=124378)	u	TCONS_00136419	chr5:47271017-47271767	+	56.3778	229.612	2.026	1.82529e-05	9.99668e-05
intergenic	NONBTAG013964.2(dist=580045),NONBTAG013965.2(dist=40159)	u	TCONS_00136440	chr5:47353143-47355986	+	87.8355	181.897	1.05025	4.81296e-06	3.30184e-05
intergenic	LTA4H(dist=45950),ELK3(dist=97604)	u	TCONS_00136510	chr5:60724468-60725467	+	12.7019	128.097	3.33412	1.23578e-06	1.15441e-05
intergenic	LTA4H(dist=67611),ELK3(dist=76507)	u	TCONS_00136513	chr5:60746129-60746564	+	0	237.301	Inf	8.45201e-08	1.22378e-06
intergenic	LTA4H(dist=88596),ELK3(dist=54735)	u	TCONS_00136517	chr5:60767114-60768336	+	20.7717	96.6832	2.21865	0.000183488	0.000694026
intergenic	NEDD1(dist=90020),NONBTAG014058.2(dist=428856)	u	TCONS_00136525	chr5:61588573-61589280	+	0	194.846	Inf	3.80772e-10	1.16264e-08
intergenic	NEDD1(dist=93897),NONBTAG014058.2(dist=424517)	u	TCONS_00136527	chr5:61592450-61593619	+	7.23755	105.274	3.8625	4.49343e-07	4.91276e-06
intergenic	NEDD1(dist=105996),NONBTAG014058.2(dist=412926)	u	TCONS_00136529	chr5:61604549-61605210	+	12.7914	208.385	4.02601	5.42291e-08	8.49925e-07
intergenic	NEDD1(dist=112798),NONBTAG014058.2(dist=405482)	u	TCONS_00136533	chr5:61611351-61612654	+	45.4567	158.686	1.80361	1.3701e-05	8.00199e-05
intergenic	NEDD1(dist=126885),NONBTAG014058.2(dist=390499)	u	TCONS_00136536	chr5:61625438-61627637	+	44.2642	154.523	1.80361	2.25566e-08	4.09004e-07
intergenic	NEDD1(dist=135037),NONBTAG014058.2(dist=383529)	u	TCONS_00136537	chr5:61633590-61634607	+	8.31821	150.031	4.17284	6.42589e-09	1.35727e-07
intergenic	NEDD1(dist=140501),NONBTAG014058.2(dist=378425)	u	TCONS_00136539	chr5:61639054-61639711	+	0	194.676	Inf	1.78252e-09	4.43224e-08
intergenic	NEDD1(dist=141232),NONBTAG014058.2(dist=377361)	u	TCONS_00136540	chr5:61639785-61640775	+	0	139.204	Inf	3.80772e-10	1.16264e-08
intergenic	NEDD1(dist=155038),NONBTAG014058.2(dist=362834)	u	TCONS_00136544	chr5:61653591-61655302	+	9.89245	178.424	4.17284	4.44089e-16	4.43562e-14
intergenic	NEDD1(dist=157394),NONBTAG014058.2(dist=361776)	u	TCONS_00136545	chr5:61655947-61656360	+	20.454	309.413	3.91908	2.22559e-07	2.82843e-06
intergenic	NEDD1(dist=160503),NONBTAG014058.2(dist=356533)	u	TCONS_00136547	chr5:61659056-61661603	+	24.9253	168.223	2.75469	4.44089e-16	4.43562e-14
intergenic	NEDD1(dist=167795),NONBTAG014058.2(dist=349749)	u	TCONS_00136549	chr5:61666348-61668387	+	14.5283	246.341	4.08372	0	0
intergenic	NEDD1(dist=176664),NONBTAG014058.2(dist=342100)	u	TCONS_00136553	chr5:61675217-61676036	+	51.6338	180.249	1.8036	0.000248638	0.000893974
intergenic	NEDD1(dist=184657),NONBTAG014058.2(dist=333784)	u	TCONS_00136558	chr5:61683210-61684352	+	22.2256	133.623	2.58787	2.95872e-06	2.29116e-05
intergenic	NEDD1(dist=188883),NONBTAG014058.2(dist=329897)	u	TCONS_00136560	chr5:61687436-61688239	+	0	165.453	Inf	8.23854e-10	2.22705e-08
intergenic	NEDD1(dist=195054),NONBTAG014058.2(dist=323331)	u	TCONS_00136562	chr5:61693607-61694805	+	17.6563	152.037	3.10617	1.77801e-08	3.3053e-07
intergenic	NEDD1(dist=199253),NONBTAG014058.2(dist=319445)	u	TCONS_00136565	chr5:61697806-61698691	+	52.5662	200.187	1.92914	2.56749e-05	0.000136186
intergenic	NEDD1(dist=200211),NONBTAG014058.2(dist=317824)	u	TCONS_00136566	chr5:61698764-61700312	+	27.3336	187.658	2.77936	1.44349e-11	6.86007e-10
intergenic	NEDD1(dist=215479),NONBTAG014058.2(dist=302892)	u	TCONS_00136572	chr5:61714032-61715244	+	41.8859	308.687	2.88161	4.66294e-15	4.1013e-13
intergenic	NEDD1(dist=217852),NONBTAG014058.2(dist=299561)	u	TCONS_00136574	chr5:61716405-61718575	+	35.1043	174.742	2.31551	3.44458e-12	1.89709e-10
intergenic	NEDD1(dist=220341),NONBTAG014058.2(dist=298841)	u	TCONS_00136575	chr5:61718894-61719295	+	0	245.115	Inf	1.82871e-07	2.42716e-06
intergenic	NEDD1(dist=226471),NONBTAG014058.2(dist=292036)	u	TCONS_00136579	chr5:61725024-61726100	+	23.5876	128.088	2.44103	1.79248e-05	9.82613e-05
intergenic	NEDD1(dist=227945),NONBTAG014058.2(dist=291067)	u	TCONS_00136580	chr5:61726498-61727069	+	22.2061	258.399	3.54057	8.21419e-08	1.20714e-06
intergenic	NEDD1(dist=234321),NONBTAG014058.2(dist=284113)	u	TCONS_00136585	chr5:61732874-61734023	+	40.4988	231.346	2.5141	1.02885e-09	2.7067e-08
intergenic	NEDD1(dist=242468),NONBTAG014058.2(dist=276297)	u	TCONS_00136587	chr5:61741021-61741839	+	5.16968	108.282	4.38857	9.60395e-06	5.88929e-05
intergenic	NEDD1(dist=250166),NONBTAG014058.2(dist=268625)	u	TCONS_00136588	chr5:61748719-61749511	+	10.6784	149.109	3.8036	9.04974e-07	8.80035e-06
intergenic	NEDD1(dist=254395),NONBTAG014058.2(dist=264141)	u	TCONS_00136589	chr5:61752948-61753995	+	28.2803	188.046	2.73322	4.02918e-08	6.5052e-07
intergenic	NEDD1(dist=265162),NONBTAG014058.2(dist=253984)	u	TCONS_00136591	chr5:61763715-61764152	+	19.3332	303.708	3.97353	1.09978e-07	1.55794e-06
intergenic	NEDD1(dist=276604),NONBTAG014058.2(dist=242625)	u	TCONS_00136594	chr5:61775157-61775511	+	11.9267	305.324	4.67807	5.22275e-07	5.58578e-06
intergenic	NEDD1(dist=277999),NONBTAG014058.2(dist=239714)	u	TCONS_00136595	chr5:61776552-61778422	+	18.1036	218.56	3.59368	0	0
intergenic	NEDD1(dist=283464),NONBTAG014058.2(dist=234622)	u	TCONS_00136596	chr5:61782017-61783514	+	16.9585	141.424	3.05995	1.54674e-09	3.94586e-08
intergenic	NEDD1(dist=290841),NONBTAG014058.2(dist=227531)	u	TCONS_00136597	chr5:61789394-61790605	+	20.9602	203.251	3.27754	1.5653e-11	7.26325e-10
intergenic	NEDD1(dist=292238),NONBTAG014058.2(dist=226315)	u	TCONS_00136598	chr5:61790791-61791821	+	12.32	114.688	3.21864	4.7019e-06	3.24074e-05
intergenic	NEDD1(dist=347705),NONBTAG014058.2(dist=169102)	u	TCONS_00136608	chr5:61846258-61849034	+	21.3452	211.124	3.30611	0	0
intergenic	NEDD1(dist=350986),NONBTAG014058.2(dist=167798)	u	TCONS_00136609	chr5:61849539-61850338	+	5.29246	172.438	5.026	6.31955e-09	1.33961e-07
intergenic	NEDD1(dist=376923),NONBTAG014058.2(dist=141360)	u	TCONS_00136611	chr5:61875476-61876776	+	6.50879	140.117	4.4281	8.63947e-11	3.24283e-09
intergenic	NEDD1(dist=392387),NONBTAG014058.2(dist=126522)	u	TCONS_00136612	chr5:61890940-61891614	+	6.27255	248.165	5.3061	7.35763e-11	2.79732e-09
intergenic	NEDD1(dist=396217),NONBTAG014058.2(dist=121552)	u	TCONS_00136613	chr5:61894770-61896584	+	13.9966	105.865	2.91908	2.02219e-08	3.72399e-07
intergenic	NEDD1(dist=404165),NONBTAG014058.2(dist=113886)	u	TCONS_00136614	chr5:61902718-61904250	+	22.0951	128.553	2.54056	1.35848e-07	1.86208e-06
intergenic	NEDD1(dist=429775),NONBTAG014058.2(dist=88642)	u	TCONS_00136617	chr5:61928328-61929494	+	7.25616	135.097	4.21865	3.14514e-09	7.21179e-08
intergenic	NEDD1(dist=441679),NONBTAG014058.2(dist=77481)	u	TCONS_00136618	chr5:61940232-61940655	+	19.9716	255.636	3.67807	3.64082e-06	2.70833e-05
intergenic	NEDD1(dist=514140),NONBTAG014058.2(dist=4338)	u	TCONS_00136620	chr5:62012693-62013798	+	7.65636	129.184	4.07662	2.66856e-08	4.69427e-07
intergenic	NONBTAG014058.2(dist=14502),NONBTAG014060.2(dist=31351)	u	TCONS_00136624	chr5:62041692-62042274	+	21.7871	287.327	3.72115	5.2361e-09	1.12614e-07
intergenic	NONBTAG014097.2(dist=42080),PAH(dist=65750)	u	TCONS_00136648	chr5:66884655-66884751	+	0	358.138	Inf	3.66374e-13	2.34678e-11
intergenic	NONBTAG021586.1(dist=59795),NONBTAG021587.1(dist=57804)	u	TCONS_00136788	chr5:85941825-85942423	+	70.684	263.202	1.89671	8.91154e-05	0.000381933
intergenic	NONBTAG021586.1(dist=65686),NONBTAG021587.1(dist=52059)	u	TCONS_00136789	chr5:85947716-85948168	+	56.0791	304.527	2.44104	1.79248e-05	9.82613e-05
intergenic	NONBTAG014232.2(dist=1774),NONBTAG014233.2(dist=151290)	u	TCONS_00136800	chr5:86298536-86299169	+	66.7818	256.443	1.94111	5.28416e-05	0.000246943
intergenic	NONBTAG014232.2(dist=4109),NONBTAG014233.2(dist=149011)	u	TCONS_00136802	chr5:86300871-86301448	+	65.9269	281.289	2.09311	2.16689e-05	0.000116404
intergenic	NONBTAG014232.2(dist=25127),NONBTAG014233.2(dist=128189)	u	TCONS_00136808	chr5:86321889-86322270	+	44.3348	451.409	3.34792	1.4421e-08	2.77669e-07
intergenic	NONBTAG014232.2(dist=42834),NONBTAG014233.2(dist=110298)	u	TCONS_00136811	chr5:86339596-86340161	+	29.922	235.025	2.97354	2.79907e-06	2.19932e-05
intergenic	NONBTAG014232.2(dist=56271),NONBTAG014233.2(dist=96855)	u	TCONS_00136812	chr5:86353033-86353604	+	0	180.879	Inf	8.45201e-08	1.22378e-06
upstream	NONBTAG014233.2	u	TCONS_00136815	chr5:86449172-86449810	+	46.3815	215.885	2.21864	5.12492e-05	0.000241803
intergenic	NONBTAG014233.2(dist=18576),NONBTAG021591.1(dist=71458)	u	TCONS_00136821	chr5:86469676-86470364	+	30.7255	178.767	2.54057	3.48083e-05	0.000171941
intergenic	NONBTAG014233.2(dist=73965),NONBTAG021591.1(dist=16128)	u	TCONS_00136830	chr5:86525065-86525694	+	40.3235	211.149	2.38857	3.23452e-05	0.000161397
intergenic	NONBTAG014233.2(dist=76986),NONBTAG021591.1(dist=13138)	u	TCONS_00136831	chr5:86528086-86528684	+	28.2736	230.302	3.026	1.46605e-06	1.29721e-05
intergenic	C1S(dist=50252),LPCAT3(dist=11334)	u	TCONS_00136916	chr5:103829502-103829956	+	0	205.735	Inf	3.95667e-07	4.47582e-06
intergenic	LOC788054(dist=59482),IL17RA(dist=29805)	u	TCONS_00137086	chr5:109349568-109351143	+	67.1632	162.56	1.27523	0.000175913	0.00067403
intergenic	NONBTAG021645.1(dist=25541),L3MBTL2(dist=65984)	u	TCONS_00137177	chr5:112815896-112816211	+	214.378	748.377	1.80361	3.26411e-06	2.4981e-05
intergenic	SYT1(dist=4370),NONBTAG021448.1(dist=60435)	u	TCONS_00137272	chr5:9069176-9070713	-	46.7994	128.136	1.45311	0.000283053	0.000992874
intergenic	SYT1(dist=14484),NONBTAG021448.1(dist=48887)	u	TCONS_00137277	chr5:9079290-9082261	-	34.1909	188.983	2.46657	0	0
intergenic	SYT1(dist=31424),NONBTAG021448.1(dist=33996)	u	TCONS_00137284	chr5:9096230-9097152	-	27.5231	170.81	2.63368	1.60801e-06	1.40385e-05
intergenic	SYT1(dist=42777),NONBTAG021448.1(dist=21918)	u	TCONS_00137289	chr5:9107583-9109230	-	113.043	272.051	1.26701	7.52229e-07	7.60358e-06
intergenic	SYT1(dist=44478),NONBTAG021448.1(dist=20566)	u	TCONS_00137290	chr5:9109284-9110582	-	45.6317	204.81	2.16618	2.434e-08	4.34654e-07
intergenic	EEA1(dist=244286),NONBTAG013765.2(dist=153043)	u	TCONS_00137325	chr5:23176751-23177653	-	23.4439	125.489	2.42028	0.00011547	0.000473203
intergenic	LOC787600(dist=1597),LOC507184(dist=2382)	u	TCONS_00137366	chr5:27811475-27812243	-	110.116	288.305	1.38857	0.000196461	0.0007393
intergenic	BEST3(dist=31279),NONBTAG013937.2(dist=6928)	u	TCONS_00137429	chr5:44080623-44081295	-	6.29119	183.017	4.8625	5.77863e-08	8.84506e-07
intergenic	WIF1(dist=56254),TBC1D30(dist=112569)	u	TCONS_00137476	chr5:49065720-49066306	-	28.8516	184.651	2.67808	6.64772e-05	0.000295215
intergenic	WIF1(dist=87489),TBC1D30(dist=81565)	u	TCONS_00137479	chr5:49096955-49097310	-	11.8932	318.305	4.7422	2.51097e-07	3.1247e-06
intergenic	NONBTAG021585.1(dist=40185),RASSF8(dist=3490)	u	TCONS_00137654	chr5:84281756-84283041	-	6.58471	111.102	4.07662	2.66856e-08	4.69427e-07
intergenic	NONBTAG014217.2(dist=11458),NONBTAG014219.2(dist=10423)	u	TCONS_00137662	chr5:84388674-84390989	-	144.423	372.276	1.36607	3.25739e-13	2.15683e-11
intergenic	NONBTAG014219.2(dist=5115),NONBTAG014220.2(dist=11325)	u	TCONS_00137670	chr5:84406864-84409737	-	176.784	407.996	1.20657	1.26565e-14	9.94467e-13
intergenic	IFLTD1(dist=213305),KRAS(dist=42572)	u	TCONS_00137676	chr5:85123454-85124866	-	0	108.09	Inf	3.75933e-11	1.53845e-09
intergenic	ETV6(dist=13497),NONBTAG014331.2(dist=36410)	u	TCONS_00137896	chr5:98590087-98591052	-	192.852	418.218	1.11676	2.17604e-05	0.000116683
upstream	LOC101904616	u	TCONS_00138091	chr5:117895643-117896091	-	37.7191	219.457	2.54057	0.000227421	0.000828942
intergenic	CRELD2(dist=1723),LOC101903647(dist=6828)	u	TCONS_00138114	chr5:120942060-120942664	-	27.9932	236.161	3.07662	7.64965e-07	7.66656e-06
intergenic	C5H12orf71(dist=16689),C5H12orf70(dist=105134)	u	TCONS_00138125	chr5:82673141-82673393	+	100.41	584.207	2.54058	5.41973e-06	3.67109e-05
intergenic	NONBTAG021668.1(dist=1731),NONBTAG014488.2(dist=174460)	u	TCONS_00138211	chr6:4749250-4750162	+	180.86	10.7926	-4.06676	6.54081e-09	1.36201e-07
intergenic	C6H4orf19(dist=2427),RELL1(dist=13274)	u	TCONS_00139026	chr6:58567538-58568350	+	161.443	30.3002	-2.41363	5.30928e-05	0.000247528
intergenic	CHRNA9(dist=18470),NONBTAG014874.2(dist=28506)	u	TCONS_00139184	chr6:61002891-61003652	+	238.925	51.7251	-2.20762	5.50495e-06	3.71744e-05
intergenic	NONBTAG015096.2(dist=2939),NONBTAG015097.2(dist=185699)	u	TCONS_00139711	chr6:91729276-91729908	+	160.53	15.5665	-3.36633	3.02395e-05	0.000151661
intergenic	EVC(dist=3733),EVC2(dist=11838)	u	TCONS_00140094	chr6:105278983-105279718	+	207.096	46.8583	-2.14392	4.69502e-05	0.000224504
intergenic	NONBTAG014481.2(dist=154826),NDNF(dist=17973)	u	TCONS_00140431	chr6:4354170-4354973	-	126.387	18.3836	-2.78136	0.000136762	0.000543452
intergenic	NONBTAG014481.2(dist=160829),NDNF(dist=11177)	u	TCONS_00140434	chr6:4360173-4361769	-	137.862	52.4457	-1.39433	0.000257908	0.000923002
intergenic	NONBTAG014481.2(dist=165961),NDNF(dist=6170)	u	TCONS_00140436	chr6:4365305-4366776	-	80.5375	13.3881	-2.58871	6.76467e-05	0.000298832
intergenic	LOC100337377(dist=211458),PDE5A(dist=99185)	u	TCONS_00140451	chr6:6773820-6774870	-	72.5133	0	#NAME?	1.52429e-05	8.57125e-05
intergenic	NONBTAG014520.2(dist=45964),LOC526064(dist=152287)	u	TCONS_00140514	chr6:8896963-8897584	-	884.913	198.023	-2.15987	3.13131e-15	2.79588e-13
intergenic	NONBTAG014544.2(dist=57287),LARP7(dist=249345)	u	TCONS_00140545	chr6:13886106-13886648	-	155.947	0	#NAME?	4.40896e-06	3.10048e-05
intergenic	NFKB1(dist=7951),SLC39A8(dist=136877)	u	TCONS_00140805	chr6:23678106-23678511	-	802.994	254.835	-1.65583	4.12265e-07	4.60128e-06
upstream	TSPAN5	u	TCONS_00140849	chr6:27332231-27332819	-	186.898	33.4588	-2.48179	0.000181966	0.00069093
intergenic	NONBTAG014836.2(dist=7058),NONBTAG014837.2(dist=100197)	u	TCONS_00141194	chr6:57402996-57403818	-	154.337	29.932	-2.36632	8.58944e-05	0.000369741
intergenic	NONBTAG014836.2(dist=27237),NONBTAG014837.2(dist=78655)	u	TCONS_00141201	chr6:57423175-57425360	-	120.085	18.0304	-2.73555	5.53344e-10	1.65526e-08
intergenic	NONBTAG014836.2(dist=40615),NONBTAG014837.2(dist=66047)	u	TCONS_00141205	chr6:57436553-57437968	-	128.574	6.95877	-4.20762	6.54514e-10	1.89182e-08
intergenic	NONBTAG014836.2(dist=44386),NONBTAG014837.2(dist=63038)	u	TCONS_00141206	chr6:57440324-57440977	-	142.427	0	#NAME?	1.27527e-06	1.15441e-05
intergenic	NONBTAG014836.2(dist=48365),NONBTAG014837.2(dist=58310)	u	TCONS_00141209	chr6:57444303-57445705	-	123.73	7.02325	-4.13891	2.07321e-09	5.06948e-08
intergenic	NONBTAG014836.2(dist=63162),NONBTAG014837.2(dist=44084)	u	TCONS_00141212	chr6:57459100-57459931	-	111.956	5.92165	-4.24079	1.48317e-05	8.50228e-05
intergenic	NONBTAG014836.2(dist=82644),NONBTAG014837.2(dist=24738)	u	TCONS_00141218	chr6:57478582-57479277	-	182.499	0	#NAME?	8.92632e-09	1.80147e-07
intergenic	NONBTAG014836.2(dist=84859),NONBTAG014837.2(dist=22625)	u	TCONS_00141220	chr6:57480797-57481390	-	185.325	16.5886	-3.48179	1.00532e-05	6.06382e-05
intergenic	NONBTAG014837.2(dist=3036),LOC525433(dist=609295)	u	TCONS_00141228	chr6:57507325-57507776	-	224.813	0	#NAME?	3.68868e-07	4.22906e-06
intergenic	NONBTAG014837.2(dist=52938),LOC525433(dist=559321)	u	TCONS_00141237	chr6:57557227-57557750	-	137.362	0	#NAME?	2.83423e-05	0.000146767
intergenic	NONBTAG014837.2(dist=54667),LOC525433(dist=557711)	u	TCONS_00141238	chr6:57558956-57559360	-	229.993	24.3299	-3.24079	9.00187e-05	0.000381949
intergenic	NONBTAG014837.2(dist=76949),LOC525433(dist=534697)	u	TCONS_00141243	chr6:57581238-57582374	-	163.848	25.999	-2.65583	3.11212e-07	3.81283e-06
intergenic	NONBTAG014837.2(dist=78260),LOC525433(dist=533427)	u	TCONS_00141244	chr6:57582549-57583644	-	162.251	4.49527	-5.17368	1.09114e-10	4.0188e-09
intergenic	NONBTAG014837.2(dist=80207),LOC525433(dist=531943)	u	TCONS_00141245	chr6:57584496-57585128	-	147.152	15.5665	-3.24079	9.00187e-05	0.000381949
intergenic	NONBTAG014837.2(dist=84839),LOC525433(dist=526874)	u	TCONS_00141248	chr6:57589128-57590197	-	229.505	27.627	-3.05437	2.32659e-10	7.50668e-09
intergenic	NONBTAG014837.2(dist=152487),LOC525433(dist=459996)	u	TCONS_00141249	chr6:57656776-57657075	-	294.415	73.4128	-2.00375	2.40125e-05	0.000128176
intergenic	NONBTAG014837.2(dist=137138),LOC525433(dist=474725)	u	TCONS_00141259	chr6:57641427-57642346	-	225.505	32.1314	-2.8111	2.48392e-08	4.42228e-07
intergenic	NONBTAG014837.2(dist=152487),LOC525433(dist=459996)	u	TCONS_00141261	chr6:57656776-57657075	-	221.211	66.9264	-1.72478	2.9348e-05	0.000149998
intergenic	NONBTAG014847.2(dist=145135),KLF3(dist=64557)	u	TCONS_00141283	chr6:59523020-59523860	-	130.896	23.4331	-2.4818	0.000181966	0.00069093
intergenic	NONBTAG021716.1(dist=15235),SLC30A9(dist=1595)	u	TCONS_00141430	chr6:62507094-62507650	-	190.035	0	#NAME?	1.98383e-07	2.56961e-06
intergenic	REST(dist=7258),NONBTAG021736.1(dist=1401)	u	TCONS_00141635	chr6:74008248-74009043	-	297.867	86.6525	-1.78136	5.9435e-06	3.93098e-05
intergenic	NONBTAG015124.2(dist=4946),NONBTAG015125.2(dist=4145)	u	TCONS_00141938	chr6:97645113-97646379	-	113.619	15.5543	-2.86882	3.20165e-06	2.45668e-05
intergenic	TKTL2(dist=34828),NONBTAG014470.2(dist=48908)	u	TCONS_00142414	chr6:2183909-2186226	+	115.073	811.925	2.8188	0	0
intergenic	TKTL2(dist=41106),NONBTAG014470.2(dist=42921)	u	TCONS_00142417	chr6:2190187-2192213	+	31.3318	381.603	3.60637	2.22045e-16	2.46888e-14
intergenic	TKTL2(dist=54394),NONBTAG014470.2(dist=31182)	u	TCONS_00142421	chr6:2203475-2203952	+	26.573	237.064	3.15724	9.12015e-06	5.61361e-05
intergenic	TET2(dist=2621),NONBTAG014594.2(dist=22210)	u	TCONS_00142536	chr6:21320412-21321026	+	0	160.222	Inf	1.82871e-07	2.42716e-06
intergenic	HSTN(dist=20521),STATH(dist=3628)	u	TCONS_00142901	chr6:87224961-87226028	+	11.8932	129.167	3.44103	3.20483e-07	3.89403e-06
intergenic	PRKG2(dist=29154),RASGEF1B(dist=222743)	u	TCONS_00142985	chr6:97764781-97765677	+	33.041	186.747	2.49876	1.55505e-06	1.36979e-05
intergenic	PRKG2(dist=51724),RASGEF1B(dist=198163)	u	TCONS_00142995	chr6:97787351-97790257	+	145.647	381.332	1.38857	0	0
intergenic	PRKG2(dist=66483),RASGEF1B(dist=184715)	u	TCONS_00143002	chr6:97802110-97803705	+	135.296	317.958	1.23272	2.56823e-07	3.17287e-06
intergenic	PRKG2(dist=76356),RASGEF1B(dist=175857)	u	TCONS_00143007	chr6:97811983-97812563	+	58.2991	279.836	2.26304	8.18946e-06	5.14486e-05
intergenic	PRKG2(dist=87346),RASGEF1B(dist=164227)	u	TCONS_00143013	chr6:97822973-97824193	+	27.741	157.367	2.50404	2.4704e-07	3.09747e-06
intergenic	PRKG2(dist=128083),RASGEF1B(dist=124283)	u	TCONS_00143023	chr6:97863710-97864137	+	9.89245	230.225	4.54057	2.24824e-06	1.84686e-05
intergenic	PRKG2(dist=178087),RASGEF1B(dist=74384)	u	TCONS_00143026	chr6:97913714-97914036	+	39.3248	305.066	2.95561	6.48477e-05	0.000290828
intergenic	NONBTAG015166.2(dist=103723),NONBTAG015167.2(dist=27125)	u	TCONS_00143031	chr6:101817631-101818214	+	28.9998	185.599	2.67807	6.64772e-05	0.000295215
intergenic	NONBTAG015167.2(dist=3060),NONBTAG015168.2(dist=34202)	u	TCONS_00143033	chr6:101848703-101849616	+	9.2647	107.808	3.54058	1.44669e-05	8.38285e-05
intergenic	NONBTAG015167.2(dist=12940),NONBTAG015168.2(dist=24237)	u	TCONS_00143034	chr6:101858583-101859581	+	8.47641	118.362	3.80361	9.04974e-07	8.80035e-06
intergenic	NONBTAG015177.2(dist=8410),SLC10A6(dist=102755)	i	TCONS_00143059	chr6:103423631-103423909	+	30.351	600.4	4.30611	7.49913e-10	2.07476e-08
intergenic	NONBTAG015177.2(dist=68781),SLC10A6(dist=42374)	i	TCONS_00143060	chr6:103484002-103484290	+	29.3008	579.625	4.30611	7.49913e-10	2.07476e-08
intergenic	NONBTAG015177.2(dist=97200),SLC10A6(dist=13184)	i	TCONS_00143062	chr6:103512421-103513480	+	75.8919	223.101	1.55568	2.8149e-05	0.000146463
intergenic	LOC100336989(dist=54117),NONBTAG014544.2(dist=28766)	u	TCONS_00143272	chr6:13798967-13799286	-	13.2312	338.718	4.67807	5.22275e-07	5.58578e-06
intergenic	NONBTAG014544.2(dist=38236),LARP7(dist=268207)	u	TCONS_00143273	chr6:13867055-13867786	-	40.4888	188.457	2.21864	5.12492e-05	0.000241803
intergenic	NONBTAG014544.2(dist=54623),LARP7(dist=251729)	u	TCONS_00143274	chr6:13883442-13884264	-	10.2891	107.755	3.38857	5.66514e-05	0.000262136
upstream	TIFA	u	TCONS_00143301	chr6:14410251-14411151	-	9.39838	114.831	3.61096	7.26968e-06	4.69225e-05
intergenic	PGM2(dist=5135),TBC1D1(dist=15989)	u	TCONS_00143489	chr6:58821804-58822071	-	63.1936	386.056	2.61096	0.000123332	0.000498032
intergenic	SMIM14(dist=67919),NONBTAG021669.1(dist=3004)	u	TCONS_00143513	chr6:60404588-60405071	-	87.4787	396.995	2.18212	2.04357e-06	1.70577e-05
intergenic	ODAM(dist=29172),CSN3(dist=24719)	u	TCONS_00143641	chr6:87365052-87365478	-	0	219.226	Inf	3.95667e-07	4.47582e-06
intergenic	PRKG2(dist=3683),RASGEF1B(dist=248361)	u	TCONS_00143724	chr6:97739310-97740059	-	33.8718	170.796	2.33412	5.80397e-05	0.00026555
intergenic	PRKG2(dist=11217),RASGEF1B(dist=240729)	u	TCONS_00143729	chr6:97746844-97747691	-	74.8933	261.446	1.8036	6.68097e-06	4.36153e-05
intergenic	TMEM150C(dist=2830),NONBTAG015142.2(dist=138805)	u	TCONS_00143737	chr6:99071581-99072720	-	63.1381	207.445	1.71615	6.97169e-06	4.54471e-05
intergenic	SLC10A6(dist=5426),C6H4orf36(dist=27397)	i	TCONS_00143811	chr6:103533497-103533759	-	48.2962	543.261	3.49166	1.62474e-07	2.19601e-06
intergenic	NONBTAG021868.1(dist=12876),MLLT1(dist=1757)	u	TCONS_00144795	chr7:19372523-19373561	+	130.401	14.2256	-3.19639	2.01975e-06	1.68828e-05
upstream	PALM	u	TCONS_00145489	chr7:44922651-44923961	+	268.054	124.016	-1.112	0.000100732	0.000419513
intergenic	C7H5orf24(dist=6742),NONBTAG021935.1(dist=8304)	u	TCONS_00145658	chr7:47924558-47925387	+	112.226	11.8718	-3.2408	9.00187e-05	0.000381949
intergenic	CD14(dist=1893),NONBTAG021947.1(dist=3497)	u	TCONS_00145862	chr7:53451026-53451497	+	188.376	10.4382	-4.17367	2.64818e-05	0.000138965
intergenic	REBK1(dist=54897),NONBTAG015644.2(dist=48142)	u	TCONS_00146339	chr7:64780847-64781611	+	121.761	6.44028	-4.24078	1.48317e-05	8.50228e-05
intergenic	MFAP3(dist=7087),C7H5orf43(dist=59211)	u	TCONS_00146372	chr7:67345693-67347085	+	118.539	14.1473	-3.06676	2.33855e-07	2.94467e-06
intergenic	LSM11(dist=23589),CLINT1(dist=14353)	u	TCONS_00146472	chr7:71406940-71407346	+	208.057	0	#NAME?	4.40896e-06	3.10048e-05
intergenic	NONBTAG015688.2(dist=39186),EBF1(dist=594265)	u	TCONS_00146487	chr7:71798365-71799845	+	160.096	63.2069	-1.34078	0.000229003	0.000828942
intergenic	NONBTAG015688.2(dist=48483),EBF1(dist=584896)	u	TCONS_00146492	chr7:71807662-71809214	+	155.4	53.9316	-1.52678	4.18856e-05	0.000202987
intergenic	LOC100848911(dist=46741),ATP10B(dist=156276)	u	TCONS_00146555	chr7:74174033-74175327	+	117.701	300.555	1.3525	1.25124e-06	1.15441e-05
intergenic	LOC100848911(dist=59141),ATP10B(dist=143581)	u	TCONS_00146557	chr7:74186433-74188022	+	114.504	359.44	1.65035	9.02833e-12	4.54735e-10
intergenic	MEF2C(dist=14870),NONBTAG021812.1(dist=104607)	u	TCONS_00146705	chr7:90776907-90777578	+	126.011	14.6631	-3.10329	0.000264761	0.000934275
intergenic	LOC507513(dist=8269),NONBTAG015803.2(dist=65584)	u	TCONS_00146731	chr7:93061377-93062233	+	172.916	45.9912	-1.91064	0.000195169	0.000734909
intergenic	LOC507513(dist=9362),NONBTAG015803.2(dist=64297)	u	TCONS_00146732	chr7:93062470-93063520	+	201.426	9.37548	-4.42521	1.12628e-11	5.48527e-10
intergenic	LOC507513(dist=29134),NONBTAG015803.2(dist=43134)	u	TCONS_00146734	chr7:93082242-93084683	+	159.511	10.0877	-3.98299	2.7123e-19	4.20621e-17
intergenic	LOC507513(dist=48757),NONBTAG015803.2(dist=24974)	u	TCONS_00146737	chr7:93101865-93102843	+	99.4702	0	#NAME?	6.85863e-07	6.9843e-06
intergenic	LOC507513(dist=55141),NONBTAG015803.2(dist=18108)	u	TCONS_00146738	chr7:93108249-93109709	+	89.8378	0	#NAME?	4.80072e-09	1.04393e-07
intergenic	NONBTAG015803.2(dist=18547),NONBTAG015804.2(dist=46012)	u	TCONS_00146743	chr7:93146796-93148294	+	96.034	13.1469	-2.86882	3.20165e-06	2.45668e-05
intergenic	ARRDC3(dist=130546),NONBTAG015806.2(dist=7016)	u	TCONS_00146752	chr7:93383640-93384337	+	121.317	0	#NAME?	4.40896e-06	3.10048e-05
intergenic	NONBTAG015806.2(dist=31104),NONBTAG015807.2(dist=774922)	u	TCONS_00146754	chr7:93424125-93425080	+	106.292	10.3071	-3.36632	3.02395e-05	0.000151661
intergenic	NONBTAG015806.2(dist=329171),NONBTAG015807.2(dist=477491)	u	TCONS_00146755	chr7:93722192-93722511	+	216.958	543.173	1.324	6.21787e-06	4.07585e-05
intergenic	FAM174A(dist=3134),NONBTAG022029.1(dist=7742)	u	TCONS_00146891	chr7:102252548-102254713	+	256.071	95.5338	-1.42246	2.97324e-09	6.89816e-08
upstream	NONBTAG022044.1	u	TCONS_00146994	chr7:111641563-111642085	+	161.911	18.8406	-3.10328	0.000264761	0.000934275
intergenic	SAFB(dist=9572),NONBTAG015305.2(dist=9263)	u	TCONS_00147799	chr7:19886258-19886500	-	679.526	162.2	-2.06675	3.37759e-05	0.000168109
intergenic	NONBTAG015306.2(dist=7360),SAFB2(dist=3986)	u	TCONS_00147806	chr7:19903977-19904312	-	630.055	219.947	-1.51832	0.00013606	0.000543452
intergenic	NONBTAG021885.1(dist=13139),NONBTAG021886.1(dist=1812)	u	TCONS_00148056	chr7:26168249-26168810	-	256.148	43.8328	-2.54689	1.22699e-05	7.28894e-05
intergenic	CTXN3(dist=76593),NONBTAG015362.2(dist=84440)	u	TCONS_00148080	chr7:27580008-27580921	-	106.544	0	#NAME?	6.85863e-07	6.9843e-06
intergenic	TNFAIP8(dist=23900),NONBTAG015416.2(dist=62915)	u	TCONS_00148303	chr7:35882517-35883361	-	255.541	69.9666	-1.86882	8.24072e-06	5.16623e-05
intergenic	TNFAIP8(dist=35466),NONBTAG015416.2(dist=51461)	u	TCONS_00148309	chr7:35894083-35894815	-	265.706	26.8857	-3.30492	5.50665e-09	1.17575e-07
intergenic	TNFAIP8(dist=67906),NONBTAG015416.2(dist=18702)	u	TCONS_00148328	chr7:35926523-35927574	-	217.333	74.9325	-1.53624	6.25596e-05	0.000284243
intergenic	NONBTAG015417.2(dist=5655),NONBTAG015418.2(dist=23100)	u	TCONS_00148346	chr7:35958226-35958776	-	169.051	0	#NAME?	1.27527e-06	1.15441e-05
intergenic	MXD3(dist=32107),NONBTAG021915.1(dist=1791)	u	TCONS_00148426	chr7:40174286-40175132	-	109.973	11.6336	-3.24078	9.00187e-05	0.000381949
intergenic	REEP2(dist=7645),EGR1(dist=3790)	u	TCONS_00148851	chr7:51434804-51435182	-	102.492	12.3376	-3.05438	1.0023e-05	6.06382e-05
intergenic	REEP2(dist=3624),EGR1(dist=7299)	u	TCONS_00148852	chr7:51430783-51431673	-	175.821	33.1772	-2.40584	9.65852e-06	5.90432e-05
intergenic	NONBTAG015589.2(dist=735976),NONBTAG015591.2(dist=95718)	u	TCONS_00149038	chr7:58311512-58312272	-	116.838	0	#NAME?	2.37121e-06	1.90895e-05
intergenic	NONBTAG015589.2(dist=759893),NONBTAG015591.2(dist=71460)	u	TCONS_00149039	chr7:58335429-58336530	-	80.6836	8.94158	-3.17367	0.000154632	0.000599111
intergenic	NONBTAG015592.2(dist=168564),NONBTAG015593.2(dist=55896)	u	TCONS_00149053	chr7:58841385-58842454	-	126.623	32.2315	-1.974	0.00028108	0.000986543
intergenic	LOC524741(dist=41382),GRXCR2(dist=48267)	u	TCONS_00149077	chr7:59004831-59005540	-	250.46	48.5742	-2.36632	2.8647e-06	2.23007e-05
intergenic	LOC524741(dist=43912),GRXCR2(dist=46051)	u	TCONS_00149079	chr7:59007361-59007756	-	235.221	24.8829	-3.24079	9.00187e-05	0.000381949
intergenic	LOC524741(dist=45651),GRXCR2(dist=44113)	u	TCONS_00149080	chr7:59009100-59009694	-	334.448	115.925	-1.52859	0.000203947	0.000765028
intergenic	HAVCR1(dist=28612),TIMD4(dist=42822)	u	TCONS_00149257	chr7:70254299-70255114	-	134.906	12.0755	-3.4818	1.00532e-05	6.06382e-05
intergenic	NONBTAG022033.1(dist=130395),EFNA5(dist=2747)	u	TCONS_00149874	chr7:109042484-109043288	-	147.268	0	#NAME?	3.08607e-08	5.21094e-07
intergenic	SQSTM1(dist=7405),NONBTAG021820.1(dist=4190)	u	TCONS_00149994	chr7:1353456-1353933	+	53.1461	288.6	2.44104	1.79248e-05	9.82613e-05
intergenic	ACSBG2(dist=30580),RFX2(dist=48055)	u	TCONS_00150114	chr7:19530313-19531173	+	59.01	246.055	2.05995	1.50255e-06	1.32752e-05
intergenic	ACSBG2(dist=34941),RFX2(dist=42406)	u	TCONS_00150116	chr7:19534674-19536822	+	120.182	291.161	1.2766	4.01227e-09	8.85556e-08
intergenic	ALDH7A1(dist=16817),NONBTAG021902.1(dist=11942)	u	TCONS_00150212	chr7:28634100-28634804	+	30.0281	174.71	2.54058	3.48083e-05	0.000171941
intergenic	PPP1R39(dist=10141),NONBTAG015596.2(dist=6277)	u	TCONS_00150429	chr7:59277780-59278548	+	99.1046	269.085	1.44104	0.000217321	0.000802931
intergenic	LSM11(dist=35825),CLINT1(dist=1388)	u	TCONS_00150510	chr7:71419176-71420311	+	2072.26	932.451	-1.15211	1.93222e-25	3.5583e-23
intergenic	NONBTAG015688.2(dist=37835),EBF1(dist=596242)	u	TCONS_00150513	chr7:71797014-71797868	+	79.2322	242.019	1.61096	5.95053e-05	0.000271202
intergenic	NONBTAG015688.2(dist=96309),EBF1(dist=537980)	u	TCONS_00150519	chr7:71855488-71856130	+	39.5083	199.218	2.33412	5.80397e-05	0.00026555
intergenic	LOC100848911(dist=43881),ATP10B(dist=159886)	u	TCONS_00150533	chr7:74171173-74171717	+	69.9188	298.321	2.09311	2.16689e-05	0.000116404
intergenic	LOC100848911(dist=47249),ATP10B(dist=155833)	u	TCONS_00150534	chr7:74174541-74175770	+	79.1718	344.476	2.12134	3.29403e-12	1.8313e-10
intergenic	LOC100848911(dist=53469),ATP10B(dist=150113)	u	TCONS_00150536	chr7:74180761-74181490	+	46.3997	303.708	2.7105	6.48309e-09	1.36201e-07
intergenic	LOC100848911(dist=54314),ATP10B(dist=149333)	u	TCONS_00150537	chr7:74181606-74182270	+	108.237	348.211	1.68577	1.1286e-05	6.7316e-05
intergenic	LOC100848911(dist=112555),ATP10B(dist=91270)	u	TCONS_00150558	chr7:74239847-74240333	+	0	273.15	Inf	8.23854e-10	2.22705e-08
intergenic	LOC100848911(dist=114168),ATP10B(dist=89575)	u	TCONS_00150559	chr7:74241460-74242028	+	29.7643	199.151	2.74221	3.56297e-05	0.00017541
intergenic	MSH3(dist=90446),RASGRF2(dist=44683)	u	TCONS_00150576	chr7:83317692-83318108	+	91.3806	413.521	2.178	7.17332e-06	4.64532e-05
intergenic	NONBTAG015806.2(dist=324478),NONBTAG015807.2(dist=481593)	u	TCONS_00150611	chr7:93717499-93718409	+	0	118.979	Inf	3.90639e-08	6.32427e-07
intergenic	NONBTAG015806.2(dist=332331),NONBTAG015807.2(dist=472629)	u	TCONS_00150612	chr7:93725352-93727373	+	27.2214	211.985	2.96115	0	0
intergenic	NONBTAG015806.2(dist=348972),NONBTAG015807.2(dist=450802)	u	TCONS_00150614	chr7:93741993-93749200	+	62.8517	460.692	2.87378	0	0
intergenic	NONBTAG015806.2(dist=358099),NONBTAG015807.2(dist=447830)	u	TCONS_00150616	chr7:93751120-93752172	+	12.0626	173.117	3.84313	6.49589e-10	1.89182e-08
intergenic	NONBTAG015806.2(dist=359225),NONBTAG015807.2(dist=446510)	u	TCONS_00150617	chr7:93752246-93753492	+	27.1626	181.743	2.74221	3.49461e-09	7.98206e-08
intergenic	NONBTAG015806.2(dist=369667),NONBTAG015807.2(dist=434405)	u	TCONS_00150621	chr7:93762688-93765597	+	65.4737	468.978	2.84053	0	0
intergenic	NONBTAG015806.2(dist=375073),NONBTAG015807.2(dist=430293)	u	TCONS_00150623	chr7:93768094-93769709	+	47.1605	304.877	2.69258	8.88178e-16	8.58039e-14
intergenic	NONBTAG015806.2(dist=391182),NONBTAG015807.2(dist=414554)	u	TCONS_00150629	chr7:93784203-93785448	+	40.7766	177.935	2.12554	5.06669e-07	5.4886e-06
intergenic	NONBTAG015806.2(dist=398573),NONBTAG015807.2(dist=407289)	u	TCONS_00150633	chr7:93791594-93792713	+	41.5836	158.362	1.92914	2.56749e-05	0.000136186
intergenic	NONBTAG015806.2(dist=402829),NONBTAG015807.2(dist=402610)	u	TCONS_00150635	chr7:93795850-93797392	+	32.9278	162.843	2.3061	1.7662e-08	3.29374e-07
intergenic	NONBTAG015806.2(dist=436140),NONBTAG015807.2(dist=369821)	u	TCONS_00150640	chr7:93829161-93830181	+	12.4407	120.637	3.27753	2.41481e-06	1.93612e-05
intergenic	NONBTAG015806.2(dist=466597),NONBTAG015807.2(dist=338816)	u	TCONS_00150645	chr7:93859618-93861186	+	67.4629	342.271	2.34297	0	0
intergenic	NONBTAG022025.1(dist=174185),NONBTAG015854.2(dist=70239)	u	TCONS_00150674	chr7:98083822-98084272	+	51.4768	202.164	1.97353	0.000225748	0.000826808
intergenic	NONBTAG022025.1(dist=227549),NONBTAG015854.2(dist=16599)	u	TCONS_00150676	chr7:98137186-98137912	+	11.6478	149.092	3.67807	3.64082e-06	2.70833e-05
intergenic	MAN2A1(dist=7693),NONBTAG015942.2(dist=21799)	u	TCONS_00150737	chr7:111612751-111613147	+	53.3245	297.843	2.48168	6.3585e-05	0.000288457
upstream	RAB8A	u	TCONS_00150806	chr7:7919612-7919968	-	35.5796	276.012	2.95561	6.48477e-05	0.000290828
upstream	NONBTAG021861.1	u	TCONS_00150845	chr7:16435117-16436242	-	48.8824	170.644	1.8036	2.81593e-05	0.000146463
intergenic	NRTN(dist=1698),NONBTAG021869.1(dist=11975)	u	TCONS_00150873	chr7:19749015-19749380	-	185.092	848.058	2.19592	1.17754e-09	3.07047e-08
intergenic	SAFB(dist=13891),NONBTAG015305.2(dist=4339)	u	TCONS_00150886	chr7:19890577-19891424	-	229.673	482.223	1.07012	3.68502e-05	0.000181015
intergenic	NONBTAG015430.2(dist=418514),SEMA6A(dist=449172)	u	TCONS_00151144	chr7:38217136-38217829	-	0	170.38	Inf	8.34459e-09	1.70155e-07
intergenic	NONBTAG015430.2(dist=484129),SEMA6A(dist=383577)	u	TCONS_00151147	chr7:38282751-38283424	-	0	160.816	Inf	3.90639e-08	6.32427e-07
intergenic	NONBTAG015430.2(dist=487457),SEMA6A(dist=379916)	u	TCONS_00151148	chr7:38286079-38287085	-	16.8181	151.669	3.17284	2.06102e-07	2.65188e-06
intergenic	NONBTAG015430.2(dist=579400),SEMA6A(dist=288452)	u	TCONS_00151151	chr7:38378022-38378549	-	8.01888	186.622	4.54057	2.24824e-06	1.84686e-05
intergenic	NONBTAG015430.2(dist=616716),SEMA6A(dist=250924)	u	TCONS_00151154	chr7:38415338-38416077	-	11.4432	106.526	3.21864	0.000218004	0.000804444
intergenic	NONBTAG015430.2(dist=624472),SEMA6A(dist=242849)	u	TCONS_00151155	chr7:38423094-38424152	-	19.9904	130.265	2.70407	5.53232e-06	3.71744e-05
intergenic	NONBTAG015430.2(dist=641609),SEMA6A(dist=226051)	u	TCONS_00151157	chr7:38440231-38440950	-	23.5221	184.755	2.97352	2.79907e-06	2.19932e-05
intergenic	NONBTAG015430.2(dist=645109),SEMA6A(dist=222527)	u	TCONS_00151159	chr7:38443731-38444474	-	0	185.418	Inf	3.80772e-10	1.16264e-08
intergenic	NONBTAG015430.2(dist=647941),SEMA6A(dist=219754)	u	TCONS_00151160	chr7:38446563-38447247	-	0	136.656	Inf	3.95667e-07	4.47582e-06
intergenic	NONBTAG015430.2(dist=704154),SEMA6A(dist=164194)	u	TCONS_00151161	chr7:38502776-38502807	-	0	257.499	Inf	8.67102e-06	5.40151e-05
intergenic	NONBTAG015430.2(dist=717799),SEMA6A(dist=149656)	u	TCONS_00151162	chr7:38516421-38517345	-	9.15453	111.852	3.61096	7.26968e-06	4.69225e-05
intergenic	NONBTAG015430.2(dist=761689),SEMA6A(dist=106285)	u	TCONS_00151163	chr7:38560311-38560716	-	0	218.43	Inf	8.56082e-07	8.43627e-06
intergenic	NONBTAG015430.2(dist=805431),SEMA6A(dist=61572)	u	TCONS_00151165	chr7:38604053-38605429	-	36.8973	186.052	2.33412	9.96928e-09	1.99149e-07
intergenic	NONBTAG015430.2(dist=808042),SEMA6A(dist=59096)	u	TCONS_00151166	chr7:38606664-38607905	-	20.454	119.005	2.54057	5.41973e-06	3.67109e-05
intergenic	NONBTAG015430.2(dist=817619),SEMA6A(dist=49208)	u	TCONS_00151167	chr7:38616241-38617793	-	5.45263	95.1734	4.12553	1.31067e-08	2.53239e-07
intergenic	NONBTAG015430.2(dist=832083),SEMA6A(dist=35483)	u	TCONS_00151168	chr7:38630705-38631518	-	0	139.21	Inf	1.80547e-08	3.3458e-07
intergenic	NONBTAG021952.1(dist=123889),PCDH1(dist=13305)	u	TCONS_00151319	chr7:54610377-54611359	-	25.8431	200.481	2.95561	1.06795e-08	2.12616e-07
intergenic	ADRB2(dist=64656),NONBTAG021965.1(dist=62020)	u	TCONS_00151353	chr7:62295648-62296363	-	5.91336	178.907	4.91909	2.76666e-08	4.79547e-07
intergenic	NONBTAG015804.2(dist=41283),NONBTAG015805.2(dist=2040)	u	TCONS_00151529	chr7:93235957-93237094	-	394.377	151.528	-1.37999	1.8843e-07	2.48973e-06
intergenic	NONBTAG022028.1(dist=147690),NONBTAG015876.2(dist=668876)	u	TCONS_00151594	chr7:100718241-100718409	-	33.2459	136.54	2.03808	1.53746e-08	2.93213e-07
intergenic	EFNA5(dist=9855),NONBTAG015913.2(dist=109240)	u	TCONS_00151627	chr7:109107398-109109268	-	90.5178	234.359	1.37245	1.93915e-07	2.53943e-06
intergenic	EFNA5(dist=19887),NONBTAG015913.2(dist=98740)	u	TCONS_00151629	chr7:109117430-109119768	-	85.0776	189.574	1.15591	4.7721e-06	3.27762e-05
intergenic	TOPORS(dist=3398),DDX58(dist=22318)	u	TCONS_00151900	chr8:11404534-11405400	+	293.008	79.5564	-1.88089	1.13196e-06	1.08114e-05
intergenic	NONBTAG022097.1(dist=11424),IFNE(dist=54337)	u	TCONS_00151999	chr8:22507422-22509000	+	142.115	40.5627	-1.80883	8.64195e-06	5.3891e-05
intergenic	NONBTAG022097.1(dist=29037),IFNE(dist=37185)	u	TCONS_00152009	chr8:22525035-22526152	+	166.632	39.6613	-2.07086	9.9172e-06	6.0374e-05
intergenic	NONBTAG022097.1(dist=33560),IFNE(dist=32371)	u	TCONS_00152010	chr8:22529558-22530966	+	126.208	27.9734	-2.17368	8.70819e-06	5.41322e-05
intergenic	NONBTAG016164.2(dist=44854),NONBTAG022110.1(dist=21165)	u	TCONS_00152316	chr8:30240047-30240436	+	260.552	0	#NAME?	3.68868e-07	4.22906e-06
intergenic	NONBTAG016223.2(dist=149218),GLIS3(dist=124997)	u	TCONS_00152506	chr8:40486201-40489844	+	144.076	333.952	1.21281	3.10862e-15	2.79588e-13
intergenic	GLIS3(dist=297054),LOC538070(dist=39660)	u	TCONS_00152579	chr8:41252718-41253716	+	428.059	212.065	-1.0133	6.79292e-05	0.000299855
intergenic	GLIS3(dist=322001),LOC538070(dist=15095)	u	TCONS_00152597	chr8:41277665-41278281	+	370.558	111.792	-1.72888	1.33674e-05	7.83819e-05
intergenic	C8H9orf135(dist=5376),LOC788176(dist=178777)	u	TCONS_00152748	chr8:46345361-46346585	+	65.6697	0	#NAME?	8.1979e-06	5.14486e-05
intergenic	C8H9orf135(dist=8514),LOC788176(dist=176354)	u	TCONS_00152749	chr8:46348499-46349008	+	199.246	0	#NAME?	3.68868e-07	4.22906e-06
intergenic	C8H9orf135(dist=26678),LOC788176(dist=157938)	u	TCONS_00152750	chr8:46366663-46367424	+	122.241	0	#NAME?	1.27527e-06	1.15441e-05
intergenic	C8H9orf135(dist=29854),LOC788176(dist=154999)	u	TCONS_00152751	chr8:46369839-46370363	+	177.423	0	#NAME?	1.27527e-06	1.15441e-05
intergenic	CD72(dist=14957),SIT1(dist=2416)	u	TCONS_00153012	chr8:60234834-60236072	+	123.021	31.8115	-1.95128	0.000126665	0.000510209
intergenic	LOC783933(dist=78399),LOC100297540(dist=10831)	u	TCONS_00153254	chr8:66054487-66055294	+	125.761	18.2926	-2.78135	0.000136762	0.000543452
intergenic	SPTLC1(dist=4073),ROR2(dist=53949)	u	TCONS_00153827	chr8:87285181-87286439	+	188.326	31.3062	-2.58871	1.10315e-08	2.18885e-07
intergenic	C8H9orf152(dist=3937),NONBTAG022216.1(dist=30090)	u	TCONS_00154090	chr8:101442188-101443715	+	144.088	32.2435	-2.15987	7.60699e-07	7.66656e-06
intergenic	HSDL2(dist=28121),KIAA1958(dist=35978)	u	TCONS_00154152	chr8:103540844-103541501	+	180.169	29.9502	-2.58871	6.76467e-05	0.000298832
intergenic	SH3RF1(dist=87336),LOC101903041(dist=11546)	u	TCONS_00154413	chr8:1160585-1161463	-	173.405	425.981	1.29664	4.20035e-06	3.07487e-05
intergenic	NONBTAG016077.2(dist=207046),DMRTA1(dist=11199)	u	TCONS_00154683	chr8:21748937-21752307	-	237.384	13.1538	-4.17367	1.51107e-39	3.29805e-37
intergenic	LOC100298573(dist=1824),LOC617135(dist=37003)	u	TCONS_00154735	chr8:22977944-22979013	-	110.795	0	#NAME?	3.08607e-08	5.21094e-07
intergenic	IFNA16(dist=9201),NONBTAG016089.2(dist=1413)	u	TCONS_00154739	chr8:23063774-23064312	-	469.601	114.314	-2.03843	2.77234e-44	6.28361e-42
intergenic	NONBTAG022105.1(dist=31310),NONBTAG022106.1(dist=51349)	u	TCONS_00154828	chr8:29786327-29788061	-	119.576	31.2363	-1.93663	7.72115e-06	4.95651e-05
intergenic	NONBTAG022105.1(dist=44945),NONBTAG022106.1(dist=38734)	u	TCONS_00154829	chr8:29799962-29800676	-	142.119	13.7813	-3.36632	3.02395e-05	0.000151661
intergenic	NONBTAG022105.1(dist=48200),NONBTAG022106.1(dist=34789)	u	TCONS_00154830	chr8:29803217-29804621	-	84.378	7.01326	-3.58871	3.31214e-06	2.50236e-05
intergenic	NONBTAG022105.1(dist=61107),NONBTAG022106.1(dist=22479)	u	TCONS_00154833	chr8:29816124-29816931	-	204.362	48.7803	-2.06676	3.37759e-05	0.000168109
intergenic	NONBTAG022105.1(dist=66565),NONBTAG022106.1(dist=16723)	u	TCONS_00154836	chr8:29821582-29822687	-	153.127	8.90924	-4.10328	3.68439e-09	8.24638e-08
intergenic	NONBTAG022105.1(dist=70094),NONBTAG022106.1(dist=13125)	u	TCONS_00154837	chr8:29825111-29826285	-	172.962	41.9303	-2.04439	4.56213e-06	3.19675e-05
intergenic	NONBTAG022105.1(dist=75688),NONBTAG022106.1(dist=8433)	u	TCONS_00154840	chr8:29830705-29830977	-	279.163	0	#NAME?	1.52429e-05	8.57125e-05
intergenic	NONBTAG022105.1(dist=76065),NONBTAG022106.1(dist=6647)	u	TCONS_00154841	chr8:29831082-29832763	-	218.998	73.2285	-1.58044	1.87873e-07	2.48795e-06
intergenic	NONBTAG022105.1(dist=78559),NONBTAG022106.1(dist=4571)	u	TCONS_00154843	chr8:29833576-29834839	-	187.581	70.1603	-1.41879	0.000120291	0.000489553
intergenic	NONBTAG016148.2(dist=4091),NONBTAG016149.2(dist=110771)	u	TCONS_00154847	chr8:29850819-29851277	-	230.608	0	#NAME?	1.98383e-07	2.56961e-06
intergenic	NONBTAG016148.2(dist=6555),NONBTAG016149.2(dist=107677)	u	TCONS_00154849	chr8:29853283-29854371	-	388.794	90.4832	-2.10328	1.12045e-11	5.48527e-10
intergenic	LZTS1(dist=19394),NONBTAG016415.2(dist=225626)	u	TCONS_00155558	chr8:67887176-67887740	-	172.356	8.72002	-4.30492	8.29374e-06	5.17854e-05
intergenic	LOC784409(dist=28221),TNFRSF10D(dist=137187)	u	TCONS_00155604	chr8:71035746-71036545	-	190.529	18.4755	-3.36633	2.31251e-07	2.92438e-06
upstream	NONBTAG016449.2	u	TCONS_00155712	chr8:76062271-76062881	-	159.38	24.1906	-2.71995	0.000228305	0.000828942
upstream	DNAJA1	u	TCONS_00155721	chr8:76106755-76107671	-	143.133	10.7455	-3.73555	6.17267e-07	6.53062e-06
intergenic	NONBTAG016498.2(dist=180401),NONBTAG016499.2(dist=392688)	u	TCONS_00155909	chr8:81116021-81116989	-	109.236	0	#NAME?	1.98383e-07	2.56961e-06
intergenic	NONBTAG016498.2(dist=182128),NONBTAG016499.2(dist=390681)	u	TCONS_00155910	chr8:81117748-81118996	-	149.155	27.6122	-2.43343	1.09982e-06	1.05215e-05
intergenic	NXNL2(dist=50255),SPIN1(dist=2079)	u	TCONS_00156107	chr8:91182536-91183437	-	150.207	10.9242	-3.78135	3.5137e-07	4.16625e-06
intergenic	LOC101903041(dist=2644),NEK1(dist=86898)	u	TCONS_00156462	chr8:1178863-1179271	+	72.464	301.15	2.05515	0.000272473	0.000960336
intergenic	PLGRKT(dist=13439),NONBTAG022112.1(dist=19960)	u	TCONS_00156679	chr8:39581471-39581934	+	36.4997	233.599	2.67808	6.64772e-05	0.000295215
intergenic	SLC1A1(dist=42863),NONBTAG016223.2(dist=39251)	u	TCONS_00156687	chr8:40295975-40296616	+	19.7849	237.899	3.58788	4.14206e-08	6.651e-07
intergenic	NONBTAG016223.2(dist=132547),GLIS3(dist=144993)	u	TCONS_00156699	chr8:40469530-40469848	+	53.0905	370.669	2.80361	1.89962e-05	0.000102985
intergenic	NONBTAG016223.2(dist=142311),GLIS3(dist=134821)	u	TCONS_00156703	chr8:40479294-40480020	+	87.3584	257.523	1.55968	0.000193555	0.000729763
intergenic	NONBTAG016223.2(dist=152895),GLIS3(dist=124566)	u	TCONS_00156707	chr8:40489878-40490275	+	85.1049	371.368	2.12554	4.41607e-05	0.000212962
intergenic	NONBTAG016223.2(dist=155823),GLIS3(dist=118719)	u	TCONS_00156709	chr8:40492806-40496122	+	164.661	393.61	1.25727	0	0
intergenic	NONBTAG016223.2(dist=182084),GLIS3(dist=93405)	u	TCONS_00156717	chr8:40519067-40521436	+	142.919	326.375	1.19133	5.78232e-10	1.72097e-08
intergenic	NONBTAG016223.2(dist=198918),GLIS3(dist=78198)	u	TCONS_00156719	chr8:40535901-40536643	+	68.3817	324.918	2.24839	5.4872e-08	8.57721e-07
intergenic	NONBTAG016223.2(dist=200447),GLIS3(dist=74346)	u	TCONS_00156721	chr8:40537430-40540495	+	103.571	332.632	1.68331	0	0
intergenic	NONBTAG016223.2(dist=225458),GLIS3(dist=52058)	u	TCONS_00156725	chr8:40562441-40562783	+	24.6879	272.914	3.46657	2.86851e-05	0.000147634
intergenic	NONBTAG016223.2(dist=228688),GLIS3(dist=48742)	u	TCONS_00156727	chr8:40565671-40566099	+	88.8245	390.47	2.13618	1.25005e-05	7.39022e-05
intergenic	NONBTAG016223.2(dist=235116),GLIS3(dist=42352)	u	TCONS_00156730	chr8:40572099-40572489	+	43.3143	315.014	2.8625	1.00785e-05	6.06664e-05
intergenic	NONBTAG016223.2(dist=243306),GLIS3(dist=33911)	u	TCONS_00156732	chr8:40580289-40580930	+	65.9497	276.27	2.06664	1.06389e-05	6.35853e-05
intergenic	NONBTAG016223.2(dist=251649),GLIS3(dist=25858)	u	TCONS_00156733	chr8:40588632-40588983	+	60.1416	307.926	2.35615	0.000208376	0.000774249
intergenic	KIAA0020(dist=3414),NONBTAG022115.1(dist=25671)	u	TCONS_00156864	chr8:41982966-41983710	+	51.1486	244.687	2.25817	2.32722e-06	1.90212e-05
intergenic	NONBTAG016234.2(dist=16763),NONBTAG022051.1(dist=107477)	u	TCONS_00156871	chr8:42159455-42160298	+	20.0662	169.286	3.07662	7.64965e-07	7.66656e-06
intergenic	NONBTAG016234.2(dist=32955),NONBTAG022051.1(dist=91590)	u	TCONS_00156877	chr8:42175647-42176185	+	15.7105	201.094	3.67807	3.64082e-06	2.70833e-05
intergenic	NONBTAG016234.2(dist=43044),NONBTAG022051.1(dist=80707)	u	TCONS_00156878	chr8:42185736-42187068	+	12.7051	133.057	3.38856	7.36698e-09	1.52865e-07
intergenic	NONBTAG016234.2(dist=44893),NONBTAG022051.1(dist=79483)	u	TCONS_00156879	chr8:42187585-42188292	+	23.9207	167.011	2.80361	1.89962e-05	0.000102985
intergenic	NONBTAG016234.2(dist=105262),NONBTAG022051.1(dist=19213)	u	TCONS_00156886	chr8:42247954-42248562	+	27.8093	169.89	2.61096	0.000123332	0.000498032
intergenic	KLF9(dist=1647),NONBTAG016272.2(dist=96309)	u	TCONS_00156935	chr8:46909407-46910391	+	55.8798	260.096	2.21865	2.77465e-08	4.79547e-07
intergenic	NONBTAG016317.2(dist=2341),PRUNE2(dist=56457)	u	TCONS_00156969	chr8:52900511-52901337	+	15.359	142.979	3.21865	4.7019e-06	3.24074e-05
intergenic	LOC100297540(dist=28419),NONBTAG016408.2(dist=7445)	u	TCONS_00157116	chr8:66124894-66125730	+	55.6436	188.361	1.75921	0.000197937	0.000744379
intergenic	SLC44A1(dist=2269),NONBTAG016580.2(dist=1451)	u	TCONS_00157293	chr8:96889733-96890389	+	560.663	209.971	-1.41694	1.51917e-06	1.34019e-05
upstream	KLF4	u	TCONS_00157341	chr8:98848937-98849693	+	16.7793	130.167	2.95561	6.48477e-05	0.000290828
intergenic	NONBTAG022221.1(dist=12055),NONBTAG016630.2(dist=1049)	u	TCONS_00157356	chr8:102248943-102249582	+	13.2312	169.359	3.67807	3.64082e-06	2.70833e-05
intergenic	HSDL2(dist=9570),KIAA1958(dist=54723)	u	TCONS_00157360	chr8:103522293-103522756	+	45.6247	233.599	2.35615	0.000208376	0.000774249
intergenic	NONBTAG016671.2(dist=10418),NONBTAG016672.2(dist=30889)	u	TCONS_00157413	chr8:108851098-108852548	+	37.9336	152.796	2.01006	1.26496e-06	1.15441e-05
intergenic	SH3RF1(dist=1809),LOC101903041(dist=96688)	u	TCONS_00157455	chr8:1075058-1076321	-	36.8463	136.423	1.8885	4.31714e-05	0.000208703
intergenic	SH3RF1(dist=6052),LOC101903041(dist=93135)	u	TCONS_00157456	chr8:1079301-1079874	-	0	188.833	Inf	3.90639e-08	6.32427e-07
intergenic	SH3RF1(dist=6748),LOC101903041(dist=92407)	u	TCONS_00157457	chr8:1079997-1080602	-	27.947	219.511	2.97353	2.79907e-06	2.19932e-05
intergenic	SH3RF1(dist=26673),LOC101903041(dist=72616)	u	TCONS_00157465	chr8:1099922-1100393	-	17.9405	250.516	3.80361	9.04974e-07	8.80035e-06
intergenic	NONBTAG022073.1(dist=15507),FBXO8(dist=3121)	u	TCONS_00157522	chr8:6406645-6406943	-	56.6417	329.553	2.54057	0.000227421	0.000828942
intergenic	KANK1(dist=22557),DOCK8(dist=89131)	u	TCONS_00157704	chr8:44220648-44221482	-	81.1299	265.517	1.7105	1.42621e-05	8.30497e-05
intergenic	KANK1(dist=40367),DOCK8(dist=71493)	u	TCONS_00157713	chr8:44238458-44239120	-	185.196	416.141	1.16802	0.000279843	0.000984547
downstream	PGM5	u	TCONS_00157729	chr8:44892411-44893245	-	649.04	3434.02	2.40352	0	0
intergenic	PGM5(dist=1316),LOC614257(dist=2573)	u	TCONS_00157730	chr8:44893445-44894313	-	657.751	2953.82	2.16697	0	0
intergenic	SMC5(dist=9079),NONBTAG016271.2(dist=46800)	u	TCONS_00157743	chr8:46833374-46834155	-	5.41428	126.005	4.54057	2.24824e-06	1.84686e-05
intergenic	KLF9(dist=1553),NONBTAG016272.2(dist=96132)	u	TCONS_00157751	chr8:46909313-46910568	-	43.8229	223.589	2.35109	1.62875e-09	4.11941e-08
intergenic	NONBTAG022165.1(dist=16012),NONBTAG022061.1(dist=4355)	u	TCONS_00157869	chr8:71491916-71492885	-	21.8246	111.742	2.35614	0.000208376	0.000774249
intergenic	NONBTAG016435.2(dist=226209),NONBTAG016436.2(dist=49900)	u	TCONS_00157880	chr8:73092127-73092805	-	692.151	275.727	-1.32785	2.22703e-07	2.82843e-06
intergenic	PHF19(dist=1020),TRAF1(dist=32284)	u	TCONS_00158105	chr8:112161700-112162278	-	58.5004	263.784	2.17284	2.53225e-05	0.00013468
intergenic	NKAIN2(dist=191654),NONBTAG016821.2(dist=163530)	u	TCONS_00158494	chr9:27540552-27541179	+	498.907	101.988	-2.29037	8.2168e-10	2.22705e-08
intergenic	NONBTAG022293.1(dist=82609),NONBTAG016900.2(dist=81196)	u	TCONS_00158660	chr9:37510581-37511915	+	142.718	29.524	-2.27321	2.17933e-06	1.81139e-05
intergenic	FYN(dist=2437),NONBTAG016912.2(dist=2266)	u	TCONS_00158691	chr9:39263293-39264661	+	114.432	3.59884	-4.99081	2.15653e-09	5.22981e-08
intergenic	NONBTAG016983.2(dist=221776),NONBTAG016984.2(dist=27511)	u	TCONS_00158927	chr9:44686453-44687162	+	429.36	138.783	-1.62936	1.31568e-06	1.18734e-05
intergenic	MAP3K7(dist=3417),NONBTAG017072.2(dist=1479)	u	TCONS_00159090	chr9:60624053-60625536	+	148.36	46.4794	-1.67444	2.96622e-05	0.000151211
intergenic	HECA(dist=6851),NONBTAG022337.1(dist=4225)	u	TCONS_00159450	chr9:77917264-77918345	+	219.133	68.3015	-1.68182	1.35409e-05	7.92421e-05
intergenic	GPR126(dist=2367),NONBTAG017235.2(dist=251872)	u	TCONS_00159480	chr9:80961254-80962745	+	116.349	13.2086	-3.13891	8.08627e-08	1.19131e-06
intergenic	NONBTAG022340.1(dist=30406),LOC100139680(dist=100248)	u	TCONS_00159500	chr9:82058418-82059586	+	206.447	37.931	-2.44432	2.3693e-08	4.24386e-07
intergenic	NONBTAG022340.1(dist=44299),LOC100139680(dist=84571)	u	TCONS_00159505	chr9:82072311-82075263	+	150.547	41.7102	-1.85174	1.51913e-10	5.36062e-09
intergenic	NONBTAG022340.1(dist=47643),LOC100139680(dist=83665)	u	TCONS_00159506	chr9:82075655-82076169	+	213.754	38.2665	-2.4818	0.000181966	0.00069093
intergenic	NONBTAG022340.1(dist=54100),LOC100139680(dist=76397)	u	TCONS_00159509	chr9:82082112-82083437	+	191.582	48.3021	-1.9878	4.46378e-07	4.91276e-06
intergenic	NONBTAG022340.1(dist=62047),LOC100139680(dist=67617)	u	TCONS_00159515	chr9:82090059-82092217	+	176.497	45.6398	-1.95128	8.66892e-10	2.32209e-08
intergenic	NONBTAG017283.2(dist=2455),NONBTAG017284.2(dist=42562)	u	TCONS_00159668	chr9:86029057-86030668	+	160.218	21.3943	-2.90474	2.21673e-10	7.25732e-09
intergenic	NONBTAG017283.2(dist=5169),NONBTAG017284.2(dist=40192)	u	TCONS_00159670	chr9:86031771-86033038	+	126.886	27.1985	-2.22193	1.87374e-05	0.000102525
intergenic	NONBTAG017283.2(dist=9594),NONBTAG017284.2(dist=36176)	u	TCONS_00159672	chr9:86036196-86037054	+	241.519	45.8842	-2.39607	3.29992e-07	3.98492e-06
intergenic	NONBTAG017283.2(dist=11922),NONBTAG017284.2(dist=34137)	u	TCONS_00159674	chr9:86038524-86039093	+	148.56	17.2871	-3.10328	0.000264761	0.000934275
intergenic	NONBTAG017283.2(dist=12639),NONBTAG017284.2(dist=33351)	u	TCONS_00159675	chr9:86039241-86039879	+	139.145	0	#NAME?	2.37121e-06	1.90895e-05
intergenic	NONBTAG017283.2(dist=16229),NONBTAG017284.2(dist=29464)	u	TCONS_00159676	chr9:86042831-86043766	+	167.368	31.5821	-2.40584	9.65852e-06	5.90432e-05
intergenic	NONBTAG017283.2(dist=21886),NONBTAG017284.2(dist=24163)	u	TCONS_00159679	chr9:86048488-86049067	+	160.599	0	#NAME?	1.27527e-06	1.15441e-05
intergenic	NONBTAG017283.2(dist=26140),NONBTAG017284.2(dist=18021)	u	TCONS_00159681	chr9:86052742-86055209	+	200.719	19.9628	-3.32979	3.66299e-21	5.99612e-19
intergenic	NONBTAG017284.2(dist=1108),NONBTAG017285.2(dist=50124)	u	TCONS_00159690	chr9:86074593-86075801	+	126.074	12.2253	-3.36633	2.31251e-07	2.92438e-06
intergenic	NONBTAG017284.2(dist=29738),NONBTAG017285.2(dist=21224)	u	TCONS_00159700	chr9:86103223-86104701	+	214.704	63.2924	-1.76224	1.80729e-07	2.42716e-06
intergenic	NONBTAG017284.2(dist=33748),NONBTAG017285.2(dist=17964)	u	TCONS_00159702	chr9:86107233-86107961	+	139.39	6.75832	-4.36632	4.63099e-06	3.21821e-05
intergenic	NONBTAG017285.2(dist=3162),LOC784274(dist=233688)	u	TCONS_00159711	chr9:86130119-86130537	+	242.519	23.517	-3.36632	3.02395e-05	0.000151661
intergenic	NONBTAG017285.2(dist=6790),LOC784274(dist=229836)	u	TCONS_00159713	chr9:86133747-86134389	+	144.864	7.66223	-4.24079	1.48317e-05	8.50228e-05
intergenic	NONBTAG017285.2(dist=7495),LOC784274(dist=229342)	u	TCONS_00159714	chr9:86134452-86134883	+	196.017	11.4047	-4.10328	4.72017e-05	0.000224504
intergenic	NONBTAG017285.2(dist=28286),LOC784274(dist=208321)	u	TCONS_00159722	chr9:86155243-86155904	+	115.123	7.44231	-3.95128	0.000149099	0.000584591
intergenic	NONBTAG017285.2(dist=29045),LOC784274(dist=206795)	u	TCONS_00159723	chr9:86156002-86157430	+	198.514	17.2387	-3.52552	3.32953e-13	2.1801e-11
intergenic	NONBTAG017285.2(dist=43087),LOC784274(dist=193154)	u	TCONS_00159727	chr9:86170044-86171071	+	168.865	47.9262	-1.81698	9.24037e-05	0.000390068
intergenic	NONBTAG017285.2(dist=48527),LOC784274(dist=187186)	u	TCONS_00159730	chr9:86175484-86177039	+	163.264	60.1603	-1.44032	5.60831e-05	0.000261056
intergenic	NONBTAG017285.2(dist=51849),LOC784274(dist=184379)	u	TCONS_00159732	chr9:86178806-86179846	+	89.4787	9.46554	-3.24079	9.00187e-05	0.000381949
intergenic	NONBTAG017285.2(dist=71459),LOC784274(dist=164998)	u	TCONS_00159739	chr9:86198416-86199227	+	218.998	0	#NAME?	5.22728e-12	2.75039e-10
intergenic	NONBTAG017285.2(dist=74340),LOC784274(dist=161575)	u	TCONS_00159742	chr9:86201297-86202650	+	121.953	25.471	-2.2594	1.17741e-05	7.00857e-05
intergenic	NONBTAG017285.2(dist=78401),LOC784274(dist=157832)	u	TCONS_00159743	chr9:86205358-86206393	+	187.995	23.7781	-2.98299	2.71727e-08	4.76574e-07
intergenic	NONBTAG017285.2(dist=94157),LOC784274(dist=142311)	u	TCONS_00159746	chr9:86221114-86221914	+	105.717	0	#NAME?	4.40896e-06	3.10048e-05
intergenic	NONBTAG017285.2(dist=99957),LOC784274(dist=135382)	u	TCONS_00159747	chr9:86226914-86228843	+	120.657	10.211	-3.56272	3.98113e-11	1.6069e-09
intergenic	NONBTAG017285.2(dist=104983),LOC784274(dist=131512)	u	TCONS_00159749	chr9:86231940-86232713	+	175.048	0	#NAME?	2.5819e-09	6.08606e-08
intergenic	NONBTAG017285.2(dist=126647),LOC784274(dist=109747)	u	TCONS_00159754	chr9:86253604-86254478	+	241.941	39.4145	-2.61786	5.84681e-08	8.92623e-07
intergenic	NONBTAG017285.2(dist=127605),LOC784274(dist=108689)	u	TCONS_00159755	chr9:86254562-86255536	+	121.591	20.2126	-2.58871	6.76467e-05	0.000298832
intergenic	NONBTAG017285.2(dist=141440),LOC784274(dist=95355)	u	TCONS_00159759	chr9:86268397-86268870	+	169.716	0	#NAME?	8.1979e-06	5.14486e-05
intergenic	NONBTAG017285.2(dist=142776),LOC784274(dist=93786)	u	TCONS_00159760	chr9:86269733-86270439	+	125.761	6.96862	-4.17367	2.64818e-05	0.000138965
intergenic	NONBTAG017285.2(dist=147460),LOC784274(dist=89156)	u	TCONS_00159762	chr9:86274417-86275069	+	129.677	15.0898	-3.10328	0.000264761	0.000934275
intergenic	NONBTAG017285.2(dist=171259),LOC784274(dist=64619)	u	TCONS_00159766	chr9:86298216-86299606	+	109.578	7.08384	-3.95128	3.63484e-08	6.01688e-07
intergenic	NONBTAG017285.2(dist=177754),LOC784274(dist=58280)	u	TCONS_00159769	chr9:86304711-86305945	+	95.9928	15.9573	-2.58871	6.76467e-05	0.000298832
intergenic	NONBTAG017285.2(dist=180897),LOC784274(dist=55328)	u	TCONS_00159771	chr9:86307854-86308897	+	97.3326	9.43834	-3.36632	3.02395e-05	0.000151661
intergenic	NONBTAG017285.2(dist=187397),LOC784274(dist=48729)	u	TCONS_00159773	chr9:86314354-86315496	+	74.0852	0	#NAME?	4.40896e-06	3.10048e-05
intergenic	NONBTAG017285.2(dist=196802),LOC784274(dist=39130)	u	TCONS_00159775	chr9:86323759-86325095	+	85.5027	0	#NAME?	5.73815e-08	8.82896e-07
intergenic	NONBTAG017286.2(dist=2312),NONBTAG017287.2(dist=1646)	u	TCONS_00159787	chr9:86432179-86433656	+	131.774	36.6677	-1.84548	2.75554e-05	0.000144085
intergenic	NONBTAG017287.2(dist=35971),NONBTAG017288.2(dist=83110)	u	TCONS_00159803	chr9:86471837-86472900	+	131.317	4.63046	-4.82575	2.32092e-08	4.16988e-07
intergenic	NONBTAG017287.2(dist=44355),NONBTAG017288.2(dist=71383)	u	TCONS_00159808	chr9:86480221-86484627	+	194.069	55.8976	-1.79571	2.64449e-18	3.99589e-16
intergenic	NONBTAG017287.2(dist=68822),NONBTAG017288.2(dist=49996)	u	TCONS_00159817	chr9:86504688-86506014	+	229.726	14.851	-3.95128	2.85532e-15	2.62913e-13
intergenic	NONBTAG017287.2(dist=70203),NONBTAG017288.2(dist=48927)	u	TCONS_00159818	chr9:86506069-86507083	+	208.57	48.54	-2.10329	1.87391e-06	1.60248e-05
intergenic	NONBTAG017287.2(dist=79240),NONBTAG017288.2(dist=39247)	u	TCONS_00159822	chr9:86515106-86516763	+	227.276	50.5162	-2.16963	6.75834e-11	2.60307e-09
intergenic	NONBTAG017287.2(dist=92205),NONBTAG017288.2(dist=26683)	u	TCONS_00159830	chr9:86528071-86529327	+	101.049	3.9195	-4.68824	1.3682e-07	1.86208e-06
intergenic	NONBTAG017287.2(dist=108575),NONBTAG017288.2(dist=10469)	u	TCONS_00159838	chr9:86544441-86545541	+	149.977	31.324	-2.2594	1.17741e-05	7.00857e-05
intergenic	NONBTAG017287.2(dist=109727),NONBTAG017288.2(dist=8199)	u	TCONS_00159839	chr9:86545593-86547811	+	177.449	46.626	-1.9282	6.15808e-10	1.8236e-08
intergenic	NONBTAG017288.2(dist=11825),NONBTAG017289.2(dist=89405)	u	TCONS_00159850	chr9:86568531-86569017	+	173.88	0	#NAME?	4.40896e-06	3.10048e-05
intergenic	NONBTAG017288.2(dist=21369),NONBTAG017289.2(dist=79675)	u	TCONS_00159857	chr9:86578075-86578747	+	169.862	0	#NAME?	5.73815e-08	8.82896e-07
intergenic	NONBTAG017288.2(dist=27411),NONBTAG017289.2(dist=73518)	u	TCONS_00159861	chr9:86584117-86584904	+	134.326	18.7569	-2.84025	8.16211e-05	0.000355764
intergenic	NONBTAG017288.2(dist=38903),NONBTAG017289.2(dist=60907)	u	TCONS_00159866	chr9:86595609-86597515	+	117.672	12.9177	-3.18735	6.70153e-10	1.92645e-08
intergenic	NONBTAG017288.2(dist=77030),NONBTAG017289.2(dist=24060)	u	TCONS_00159879	chr9:86633736-86634362	+	202.582	7.85775	-4.68825	1.3682e-07	1.86208e-06
intergenic	NONBTAG017288.2(dist=78647),NONBTAG017289.2(dist=21961)	u	TCONS_00159881	chr9:86635353-86636461	+	156.531	44.4257	-1.81698	9.24037e-05	0.000390068
intergenic	NONBTAG017288.2(dist=89767),NONBTAG017289.2(dist=11364)	u	TCONS_00159886	chr9:86646473-86647058	+	216.756	0	#NAME?	8.92632e-09	1.80147e-07
intergenic	NONBTAG017288.2(dist=92695),NONBTAG017289.2(dist=6182)	u	TCONS_00159888	chr9:86649401-86652240	+	213.189	45.1046	-2.24079	2.56229e-17	3.59513e-15
intergenic	NONBTAG017289.2(dist=13304),NONBTAG017290.2(dist=88994)	u	TCONS_00159893	chr9:86672235-86673553	+	195.809	37.3526	-2.39017	1.15907e-08	2.29208e-07
intergenic	NONBTAG017289.2(dist=17148),NONBTAG017290.2(dist=85593)	u	TCONS_00159894	chr9:86676079-86676954	+	96.666	5.62421	-4.10329	4.72017e-05	0.000224504
intergenic	NONBTAG017289.2(dist=31103),NONBTAG017290.2(dist=71289)	u	TCONS_00159897	chr9:86690034-86691258	+	190.097	24.1313	-2.97776	1.12047e-09	2.93465e-08
intergenic	NONBTAG017289.2(dist=44441),NONBTAG017290.2(dist=58241)	u	TCONS_00159902	chr9:86703372-86704306	+	95.0945	0	#NAME?	2.37121e-06	1.90895e-05
intergenic	NONBTAG017289.2(dist=53746),NONBTAG017290.2(dist=48909)	u	TCONS_00159908	chr9:86712677-86713638	+	171.647	0	#NAME?	3.36028e-11	1.41444e-09
intergenic	NONBTAG017289.2(dist=57593),NONBTAG017290.2(dist=45192)	u	TCONS_00159909	chr9:86716524-86717355	+	106.867	11.8433	-3.17367	0.000154632	0.000599111
intergenic	NONBTAG017289.2(dist=85082),NONBTAG017290.2(dist=17057)	u	TCONS_00159912	chr9:86744013-86745490	+	183.338	43.3346	-2.08091	7.7275e-08	1.14417e-06
intergenic	NONBTAG017312.2(dist=83880),AKAP12(dist=87855)	u	TCONS_00160027	chr9:89463877-89464630	+	134.768	13.0685	-3.36631	3.02395e-05	0.000151661
intergenic	NONBTAG017364.2(dist=25978),ZDHHC14(dist=217423)	u	TCONS_00160239	chr9:95442324-95442662	+	362.198	72.6668	-2.31741	0.000138414	0.000548536
intergenic	PNLDC1(dist=2489),MAS1(dist=13680)	u	TCONS_00160369	chr9:97527430-97529090	+	183.531	74.1543	-1.30742	3.97588e-05	0.000193795
downstream	AGPAT4	u	TCONS_00160387	chr9:98238737-98239355	+	280.441	31.8372	-3.13891	8.08627e-08	1.19131e-06
downstream	NONBTAG022251.1	u	TCONS_00160527	chr9:505762-506364	-	161.495	16.341	-3.30492	5.22467e-05	0.00024494
intergenic	NONBTAG022259.1(dist=70347),NONBTAG016722.2(dist=2715)	u	TCONS_00160549	chr9:10725075-10726008	-	181.326	10.5499	-4.10328	3.68439e-09	8.24638e-08
intergenic	NKAIN2(dist=191676),NONBTAG016821.2(dist=163493)	u	TCONS_00160765	chr9:27540574-27541216	-	493.853	91.9467	-2.42521	1.60136e-10	5.61716e-09
intergenic	NONBTAG016823.2(dist=81019),TRDN(dist=182098)	u	TCONS_00160769	chr9:27887847-27889723	-	103.763	0	#NAME?	4.37331e-13	2.77118e-11
intergenic	NONBTAG016823.2(dist=98103),TRDN(dist=165944)	u	TCONS_00160770	chr9:27904931-27905877	-	129.657	0	#NAME?	1.65974e-08	3.10502e-07
intergenic	NONBTAG016823.2(dist=107240),TRDN(dist=157283)	u	TCONS_00160773	chr9:27914068-27914538	-	188.776	0	#NAME?	2.37121e-06	1.90895e-05
intergenic	NONBTAG016872.2(dist=74750),NONBTAG016873.2(dist=1508)	u	TCONS_00160821	chr9:33406656-33406905	-	406.461	0	#NAME?	3.68868e-07	4.22906e-06
intergenic	NONBTAG022308.1(dist=14357),NONBTAG022309.1(dist=65695)	u	TCONS_00161142	chr9:44395127-44395691	-	149.875	0	#NAME?	4.40896e-06	3.10048e-05
intergenic	NONBTAG017070.2(dist=11566),MAP3K7(dist=9202)	u	TCONS_00161234	chr9:60545491-60546368	-	144.669	16.8342	-3.10329	5.89089e-06	3.90056e-05
intergenic	MOXD1(dist=33982),NONBTAG022327.1(dist=1926)	u	TCONS_00161435	chr9:71375994-71376719	-	139.966	13.5725	-3.36632	3.02395e-05	0.000151661
upstream	NONBTAG022327.1	u	TCONS_00161436	chr9:71376854-71378139	-	194.249	38.3111	-2.34207	2.98547e-08	5.12926e-07
intergenic	EZR(dist=70797),RSPH3(dist=26813)	u	TCONS_00161943	chr9:96714072-96715034	-	180.262	30.6966	-2.55394	1.37912e-06	1.23701e-05
intergenic	T(dist=140319),SFT2D1(dist=9806)	u	TCONS_00162037	chr9:102816352-102817573	-	173.239	48.3811	-1.84025	1.25281e-05	7.39022e-05
intergenic	NONBTAG022254.1(dist=61635),NONBTAG016695.2(dist=661760)	u	TCONS_00162156	chr9:790438-790964	+	24.1023	177.627	2.88161	0.000123473	0.000498032
intergenic	NONBTAG022254.1(dist=87984),NONBTAG016695.2(dist=635377)	u	TCONS_00162158	chr9:816787-817347	+	30.1887	210.773	2.80361	1.89962e-05	0.000102985
intergenic	MGC127538(dist=240067),NONBTAG016971.2(dist=56359)	u	TCONS_00162342	chr9:43735853-43736897	+	24.3099	278.165	3.51633	3.70814e-14	2.76609e-12
intergenic	MGC127538(dist=294336),NONBTAG016971.2(dist=1646)	u	TCONS_00162346	chr9:43790122-43791610	+	56.87	201.837	1.82745	1.14794e-07	1.61066e-06
intergenic	NONBTAG022246.1(dist=104871),NONBTAG017228.2(dist=159589)	u	TCONS_00162588	chr9:78182094-78182455	+	46.7842	299.42	2.67808	6.64772e-05	0.000295215
intergenic	NONBTAG022246.1(dist=142345),NONBTAG017228.2(dist=121432)	u	TCONS_00162590	chr9:78219568-78220612	+	28.3615	165.013	2.54057	8.54174e-07	8.43627e-06
intergenic	NONBTAG022246.1(dist=160481),NONBTAG017228.2(dist=103279)	u	TCONS_00162593	chr9:78237704-78238765	+	23.9207	120.619	2.33413	5.80397e-05	0.00026555
intergenic	NONBTAG017285.2(dist=112746),LOC784274(dist=124155)	u	TCONS_00162630	chr9:86239703-86240070	+	34.5161	254.373	2.8816	0.000123473	0.000498032
intergenic	NONBTAG017307.2(dist=19716),NONBTAG017308.2(dist=32358)	u	TCONS_00162669	chr9:88900951-88901280	+	256.604	716.627	1.48168	5.35039e-05	0.000249248
intergenic	NONBTAG022352.1(dist=22160),TIAM2(dist=45877)	u	TCONS_00162715	chr9:93030565-93031029	+	27.3159	233.096	3.09311	1.76175e-05	9.68469e-05
intergenic	NONBTAG022352.1(dist=54922),TIAM2(dist=13116)	u	TCONS_00162716	chr9:93063327-93063790	+	18.2499	254.835	3.8036	9.04974e-07	8.80035e-06
intergenic	NONBTAG017419.2(dist=186867),T(dist=90860)	u	TCONS_00162864	chr9:102574249-102575300	+	32.1975	135.815	2.07662	7.65591e-05	0.000335188
intergenic	NONBTAG017426.2(dist=25790),MLLT4(dist=8720)	u	TCONS_00162879	chr9:103836706-103837778	+	63.1347	312.23	2.3061	7.11853e-11	2.72399e-09
intergenic	NONBTAG017426.2(dist=27176),MLLT4(dist=7835)	u	TCONS_00162880	chr9:103838092-103838663	+	29.6082	172.266	2.54057	0.000227421	0.000828942
intergenic	LOC101902416(dist=276361),LOC101902480(dist=23145)	u	TCONS_00162893	chr9:104770687-104772470	+	14.2398	143.607	3.33413	4.13558e-12	2.21554e-10
intergenic	FOXO3(dist=30264),LACE1(dist=2346)	u	TCONS_00163066	chr9:42150895-42151342	-	37.8033	219.947	2.54057	0.000227421	0.000828942
intergenic	AIM1(dist=87831),ATG5(dist=50050)	u	TCONS_00163094	chr9:44116600-44116839	-	723.303	2381.29	1.71907	2.17137e-12	1.24232e-10
intergenic	AIM1(dist=95985),ATG5(dist=41671)	u	TCONS_00163095	chr9:44124754-44125218	-	828.583	3517.64	2.08589	0	0
intergenic	NONBTAG017419.2(dist=80937),T(dist=197187)	u	TCONS_00163390	chr9:102468319-102468973	-	6.46408	180.524	4.8036	1.20541e-07	1.68329e-06
intergenic	NONBTAG017419.2(dist=97158),T(dist=181222)	u	TCONS_00163391	chr9:102484540-102484938	-	10.6115	246.958	4.54057	2.24824e-06	1.84686e-05
intergenic	UNC93A(dist=43327),NONBTAG017425.2(dist=196603)	u	TCONS_00163413	chr9:103609340-103609824	-	17.4597	193.009	3.46657	2.86851e-05	0.000147634
intergenic	UNC93A(dist=48003),NONBTAG017425.2(dist=191844)	u	TCONS_00163415	chr9:103614016-103614583	-	14.9083	294.915	4.30611	7.49913e-10	2.07476e-08
upstream	DACT2	u	TCONS_00163418	chr9:104131224-104131808	-	0	176.86	Inf	8.45201e-08	1.22378e-06
intergenic	NONE(dist=NONE),NONE(dist=NONE)	u	TCONS_00163478	chrUn_GJ057852:69-783	+	793.499	261.845	-1.59952	6.11134e-11	2.38504e-09
intergenic	NONE(dist=NONE),TMEM18(dist=2573)	u	TCONS_00163536	chrUn_GJ058430:34847-35549	-	162.613	14.0165	-3.53624	5.77651e-06	3.85515e-05
intergenic	NONE(dist=NONE),NONE(dist=NONE)	u	TCONS_00163605	chrUn_GJ058978:903-1421	-	587.371	123.408	-2.25084	2.07251e-09	5.06948e-08
intergenic	NONE(dist=NONE),NONE(dist=NONE)	u	TCONS_00163611	chrUn_GJ059003:145-450	-	608.806	1336.36	1.13425	1.51924e-05	8.57125e-05
intergenic	NONE(dist=NONE),NONE(dist=NONE)	u	TCONS_00163625	chrUn_GJ059320:2174-2748	+	161.995	0	#NAME?	1.27527e-06	1.15441e-05
intergenic	NONE(dist=NONE),LOC101902940(dist=4715)	u	TCONS_00163762	chrUn_GJ059918:3553-4469	-	110.813	0	#NAME?	3.68868e-07	4.22906e-06
intergenic	NONE(dist=NONE),NONE(dist=NONE)	u	TCONS_00163836	chrUn_GJ059981:30618-31758	-	89.0581	250.443	1.49166	7.91503e-06	5.07544e-05
intergenic	NONE(dist=NONE),NONE(dist=NONE)	u	TCONS_00163901	chrUn_GJ060137:29-1183	-	106.307	302.86	1.51041	5.93138e-07	6.32073e-06
intergenic	LOC787709(dist=23891),LOC100297941(dist=68124)	u	TCONS_00164066	chrX:10562295-10563067	+	241.002	38.2418	-2.65582	3.11212e-07	3.81283e-06
intergenic	NONBTAG017532.2(dist=7460),NONBTAG022401.1(dist=2490)	u	TCONS_00164155	chrX:18104202-18105790	+	117.24	31.0057	-1.91886	2.60106e-05	0.000137842
intergenic	NONBTAG018020.2(dist=127706),NONBTAG018021.2(dist=46775)	u	TCONS_00166120	chrX:142320983-142321470	+	190.876	20.1919	-3.24079	9.00187e-05	0.000381949
intergenic	NONBTAG022390.1(dist=54039),AGTR2(dist=152501)	u	TCONS_00166227	chrX:872343-873649	-	77.7469	7.53912	-3.36632	3.02395e-05	0.000151661
intergenic	NONBTAG022390.1(dist=110252),AGTR2(dist=96788)	u	TCONS_00166228	chrX:928556-929362	-	110.178	0	#NAME?	2.37121e-06	1.90895e-05
intergenic	NONBTAG022390.1(dist=123737),AGTR2(dist=83086)	u	TCONS_00166230	chrX:942041-943064	-	95.0989	14.434	-2.71996	0.000228305	0.000828942
intergenic	NONBTAG022399.1(dist=23393),MST4(dist=167144)	u	TCONS_00166437	chrX:15643994-15644786	-	298.994	118.045	-1.34078	0.000229003	0.000828942
intergenic	LOC101902688(dist=2903),LOC100847146(dist=98138)	u	TCONS_00166511	chrX:18996241-18996609	-	286.854	13.3518	-4.42521	2.58231e-06	2.05365e-05
intergenic	CDKL5(dist=50401),NONBTAG017976.2(dist=8122)	u	TCONS_00168144	chrX:132179522-132181287	-	83.9122	278.981	1.73321	5.53781e-11	2.19022e-09
intergenic	BDA20(dist=57389),LOC100300091(dist=8743)	u	TCONS_00168441	chrX:148394410-148395366	-	141.575	10.2964	-3.78135	3.5137e-07	4.16625e-06
intergenic	SLC9A6(dist=104607),FHL1(dist=13225)	u	TCONS_00168511	chrX:19763891-19764574	+	30.9501	180.074	2.54057	3.48083e-05	0.000171941
intergenic	CDKL5(dist=6719),NONBTAG017976.2(dist=53009)	u	TCONS_00168934	chrX:132135840-132136400	+	22.6415	219.555	3.27754	2.41481e-06	1.93612e-05
intergenic	ARHGAP6(dist=27755),NONBTAG018020.2(dist=13479)	u	TCONS_00168981	chrX:142178721-142179285	+	7.49375	174.4	4.54057	2.24824e-06	1.84686e-05
intergenic	ARHGAP6(dist=35353),NONBTAG018020.2(dist=5497)	u	TCONS_00168982	chrX:142186319-142187267	+	35.692	186.897	2.38857	1.45081e-06	1.28953e-05
intergenic	NONBTAG018020.2(dist=57377),NONBTAG018021.2(dist=115357)	u	TCONS_00168988	chrX:142250654-142252888	+	34.0991	149.899	2.13619	5.18826e-10	1.55992e-08
intergenic	NONBTAG018020.2(dist=70915),NONBTAG018021.2(dist=103434)	u	TCONS_00168990	chrX:142264192-142264811	+	6.82898	222.501	5.026	6.31955e-09	1.33961e-07
intergenic	NONBTAG018021.2(dist=52843),NONBTAG018022.2(dist=76176)	u	TCONS_00169000	chrX:142421393-142421783	+	97.4571	378.016	1.95561	0.000109048	0.000449071
intergenic	NONBTAG018021.2(dist=53678),NONBTAG018022.2(dist=74495)	u	TCONS_00169001	chrX:142422228-142423464	+	112.951	266.852	1.24034	3.03469e-05	0.00015207
intergenic	NONBTAG018021.2(dist=91819),NONBTAG018022.2(dist=36278)	u	TCONS_00169014	chrX:142460369-142461681	+	96.7396	217.635	1.16973	0.000213542	0.000789957
intergenic	NONBTAG018021.2(dist=93548),NONBTAG018022.2(dist=33972)	u	TCONS_00169015	chrX:142462098-142463987	+	76.1666	198.115	1.37911	1.39764e-06	1.25172e-05
intergenic	NONBTAG018021.2(dist=101436),NONBTAG018022.2(dist=26784)	u	TCONS_00169019	chrX:142469986-142471175	+	53.3694	165.607	1.63368	7.61091e-05	0.000334211
intergenic	AGTR2(dist=87670),NONBTAG017460.2(dist=38008)	u	TCONS_00169046	chrX:1115620-1117062	-	35.2097	139.986	1.99124	4.37674e-06	3.10048e-05
upstream	CDKL5	u	TCONS_00169518	chrX:132129916-132131384	-	17.2933	167.693	3.27754	1.5653e-11	7.26325e-10
intergenic	CDKL5(dist=14407),NONBTAG017976.2(dist=45183)	u	TCONS_00169519	chrX:132143528-132144226	-	36.3431	169.161	2.21864	0.000183488	0.000694026
intergenic	CDKL5(dist=23907),NONBTAG017976.2(dist=34903)	u	TCONS_00169523	chrX:132153028-132154506	-	103.058	233.182	1.178	4.25682e-05	0.000206125
intergenic	ARHGAP6(dist=11988),NONBTAG018020.2(dist=29046)	u	TCONS_00169654	chrX:142162954-142163718	-	11.0692	128.806	3.54058	1.44669e-05	8.38285e-05
intergenic	NONBTAG018032.2(dist=123315),NONBTAG022567.1(dist=87248)	u	TCONS_00169678	chrX:145695956-145696701	-	22.7022	158.503	2.80361	1.89962e-05	0.000102985
intergenic	NONBTAG022567.1(dist=39734),NONBTAG018033.2(dist=12351)	u	TCONS_00169688	chrX:145824459-145825279	-	5.15709	132.022	4.67808	5.22275e-07	5.58578e-06
intergenic	NONBTAG018035.2(dist=69821),NONBTAG022569.1(dist=12447)	u	TCONS_00169702	chrX:145965409-145966726	-	57.8236	157	1.44103	0.000217321	0.000802931
intergenic	NONBTAG022569.1(dist=2497),LOC100847588(dist=21411)	u	TCONS_00169708	chrX:145982672-145983477	-	21.0123	128.366	2.61096	0.000123332	0.000498032
intergenic	NONBTAG022569.1(dist=9808),LOC100847588(dist=14187)	u	TCONS_00169710	chrX:145989983-145990701	-	0	116.489	Inf	1.85225e-06	1.58884e-05
intergenic	NONBTAG022569.1(dist=15611),LOC100847588(dist=8120)	u	TCONS_00169711	chrX:145995786-145996768	-	43.0719	200.481	2.21865	1.16805e-06	1.1138e-05
