# Supplementary material for: Transcriptome sequencing to detect the potential role of long non-coding RNAs in bovine mammary gland during the dry and lactation period
Source: BMC Genomics. 2018 Aug 13;19:605. doi: 10.1186/s12864-018-4974-5 (PMC6090732; doi:10.1186/s12864-018-4974-5)
Supplement: Supplementary file 7 — The expression file of annotated DELs in the dry and lactation periods. (XLSX 224 kb) [file 12864_2018_4974_MOESM7_ESM.xlsx]

## Sheet: CD--CL.different.lncRNA
Additional file 7: The expression profile of annotated DELs in the dry and lactation periods.
transcript	Gene	CD	CL	log2FoldChange	p-value	q-value	Website	Type
NONBTAT000048.2	NONBTAG000032.2	1.79575	0.636282	-1.49685	7.81376e-21	5.82712e-20	http://www.noncode.org/show_rna.php?id=NONBTAT000048.2	Linc
NONBTAT000067.2	NONBTAG000044.2	1.79915	3.78935	1.07463	1.76396e-06	5.14101e-06	http://www.noncode.org/show_rna.php?id=NONBTAT000067.2	Sense_No_Exonic
NONBTAT000068.2	NONBTAG000045.2	3.23978	6.84956	1.08012	1.11022e-15	5.63966e-15	http://www.noncode.org/show_rna.php?id=NONBTAT000068.2	Linc
NONBTAT000070.2	NONBTAG000047.2	2.65211	5.94473	1.16447	5.65703e-12	2.40332e-11	http://www.noncode.org/show_rna.php?id=NONBTAT000070.2	Linc
NONBTAT000077.2	NONBTAG000051.2	0.197993	0.564359	1.51116	0.000105238	0.000255036	http://www.noncode.org/show_rna.php?id=NONBTAT000077.2	Sense_No_Exonic
NONBTAT000110.2	NONBTAG000071.2	0.537002	0.0310994	-4.10997	3.43677e-16	1.95991e-15	http://www.noncode.org/show_rna.php?id=NONBTAT000110.2	Linc
NONBTAT000111.2	NONBTAG000071.2	0.564279	0.0701857	-3.00716	3.37133e-05	8.63427e-05	http://www.noncode.org/show_rna.php?id=NONBTAT000111.2	Linc
NONBTAT000215.2	NONBTAG000150.2	1.80363	0.376033	-2.26197	1.65254e-33	1.78753e-32	http://www.noncode.org/show_rna.php?id=NONBTAT000215.2	Linc
NONBTAT000276.2	NONBTAG000198.2	1.88093	3.87019	1.04096	0	0	http://www.noncode.org/show_rna.php?id=NONBTAT000276.2	Linc
NONBTAT000353.2	NONBTAG000256.2	0.931153	0.135893	-2.77655	2.06483e-05	5.41231e-05	http://www.noncode.org/show_rna.php?id=NONBTAT000353.2	Linc
NONBTAT000378.2	NONBTAG000273.2	0.0477191	0.457023	3.25963	8.85447e-05	0.0002164	http://www.noncode.org/show_rna.php?id=NONBTAT000378.2	Linc
NONBTAT000392.2	NONBTAG000285.2	0.554574	1.66928	1.58977	3.54698e-06	1.00407e-05	http://www.noncode.org/show_rna.php?id=NONBTAT000392.2	Antisense
NONBTAT000435.2	NONBTAG000311.2	0.841161	0.242962	-1.79165	3.5067e-07	1.08799e-06	http://www.noncode.org/show_rna.php?id=NONBTAT000435.2	Antisense
NONBTAT000466.2	NONBTAG000335.2	0.878429	0.298768	-1.5559	4.93186e-06	1.37749e-05	http://www.noncode.org/show_rna.php?id=NONBTAT000466.2	Antisense
NONBTAT000483.2	NONBTAG000350.2	0.213313	0.0608028	-1.81076	0.000194632	0.00045652	http://www.noncode.org/show_rna.php?id=NONBTAT000483.2	Antisense
NONBTAT000499.2	NONBTAG000364.2	1.41765	0.354962	-1.99776	4.44869e-07	1.36709e-06	http://www.noncode.org/show_rna.php?id=NONBTAT000499.2	Sense_No_Exonic
NONBTAT000504.2	NONBTAG000367.2	12.6091	4.71464	-1.41925	1.02345e-49	1.59779e-48	http://www.noncode.org/show_rna.php?id=NONBTAT000504.2	Sense_No_Exonic
NONBTAT000508.2	NONBTAG000370.2	7.02582	3.02762	-1.21448	3.31714e-15	1.64774e-14	http://www.noncode.org/show_rna.php?id=NONBTAT000508.2	Antisense
NONBTAT000509.2	NONBTAG000371.2	9.34397	4.2799	-1.12646	1.38057e-23	1.12902e-22	http://www.noncode.org/show_rna.php?id=NONBTAT000509.2	Antisense
NONBTAT000520.2	NONBTAG000378.2	1.4985	0.597986	-1.32534	2.45796e-05	6.39106e-05	http://www.noncode.org/show_rna.php?id=NONBTAT000520.2	Antisense
NONBTAT000524.2	NONBTAG000381.2	1.64708	0.593523	-1.47253	2.65057e-07	8.29278e-07	http://www.noncode.org/show_rna.php?id=NONBTAT000524.2	Antisense
NONBTAT000536.2	NONBTAG000390.2	0.0279346	0.509599	4.18924	6.41709e-14	3.00692e-13	http://www.noncode.org/show_rna.php?id=NONBTAT000536.2	Antisense;Exonic
NONBTAT000537.2	NONBTAG000391.2	0.163244	0.362322	1.15024	0.000136486	0.000325704	http://www.noncode.org/show_rna.php?id=NONBTAT000537.2	Antisense;Exonic
NONBTAT000540.2	NONBTAG000393.2	0.318544	1.28674	2.01416	1.27506e-07	4.0942e-07	http://www.noncode.org/show_rna.php?id=NONBTAT000540.2	Antisense;Exonic
NONBTAT000577.2	NONBTAG000423.2	0.427214	0	#NAME?	0.000132391	0.000316626	http://www.noncode.org/show_rna.php?id=NONBTAT000577.2	Sense_No_Exonic
NONBTAT000596.2	NONBTAG000435.2	0.354892	0.0215805	-4.03958	0.000134609	0.000321572	http://www.noncode.org/show_rna.php?id=NONBTAT000596.2	Antisense;Sense_No_Exonic
NONBTAT000605.2	NONBTAG000441.2	0.542041	0.0253545	-4.41809	6.81298e-11	2.72301e-10	http://www.noncode.org/show_rna.php?id=NONBTAT000605.2	Sense_No_Exonic
NONBTAT000612.2	NONBTAG000445.2	0.408898	0.0745935	-2.45462	0.000398679	0.000898384	http://www.noncode.org/show_rna.php?id=NONBTAT000612.2	Antisense
NONBTAT000645.2	NONBTAG000472.2	0.364486	0.0985063	-1.88758	0.000444494	0.000996081	http://www.noncode.org/show_rna.php?id=NONBTAT000645.2	Sense_No_Exonic
NONBTAT000656.2	NONBTAG000482.2	1.83641	0.730928	-1.32909	9.0007e-05	0.000219762	http://www.noncode.org/show_rna.php?id=NONBTAT000656.2	Sense_No_Exonic
NONBTAT000659.2	NONBTAG000484.2	0.85133	0.23893	-1.83313	3.22176e-05	8.27261e-05	http://www.noncode.org/show_rna.php?id=NONBTAT000659.2	Antisense;Sense_No_Exonic
NONBTAT000719.2	NONBTAG000522.2	4.0213	1.97201	-1.028	3.20729e-05	8.23865e-05	http://www.noncode.org/show_rna.php?id=NONBTAT000719.2	Antisense
NONBTAT000760.2	NONBTAG000546.2	5.59887	14.039	1.32623	0	0	http://www.noncode.org/show_rna.php?id=NONBTAT000760.2	Sense_No_Exonic
NONBTAT000763.2	NONBTAG000548.2	1.14859	0.0487286	-4.55895	4.4857e-23	3.60009e-22	http://www.noncode.org/show_rna.php?id=NONBTAT000763.2	Antisense
NONBTAT000782.2	NONBTAG000562.2	5.01169	2.47189	-1.01968	1.77143e-12	7.74359e-12	http://www.noncode.org/show_rna.php?id=NONBTAT000782.2	Antisense
NONBTAT000801.2	NONBTAG000577.2	10.4672	2.47525	-2.08023	7.22827e-87	1.84984e-85	http://www.noncode.org/show_rna.php?id=NONBTAT000801.2	Antisense
NONBTAT000805.2	NONBTAG000581.2	8.72884	3.73496	-1.2247	2.28367e-25	1.9716e-24	http://www.noncode.org/show_rna.php?id=NONBTAT000805.2	Antisense;Sense_No_Exonic
NONBTAT000806.2	NONBTAG000581.2	8.04459	3.39611	-1.24414	4.83393e-48	7.28322e-47	http://www.noncode.org/show_rna.php?id=NONBTAT000806.2	Antisense;Sense_No_Exonic
NONBTAT000815.2	NONBTAG000588.2	11.9394	25.0995	1.07193	0	0	http://www.noncode.org/show_rna.php?id=NONBTAT000815.2	Sense_No_Exonic
NONBTAT000816.2	NONBTAG000589.2	0.226719	0.942076	2.05494	1.50118e-05	3.98825e-05	http://www.noncode.org/show_rna.php?id=NONBTAT000816.2	Antisense;Sense_No_Exonic
NONBTAT000817.2	NONBTAG000590.2	0.526023	1.65749	1.6558	0.000320899	0.000732952	http://www.noncode.org/show_rna.php?id=NONBTAT000817.2	Antisense;Sense_No_Exonic
NONBTAT000826.2	NONBTAG000598.2	0.567022	1.53491	1.43668	3.50304e-07	1.08702e-06	http://www.noncode.org/show_rna.php?id=NONBTAT000826.2	Antisense;Sense_No_Exonic
NONBTAT000827.2	NONBTAG000599.2	0.448731	1.65767	1.88523	6.88592e-09	2.41948e-08	http://www.noncode.org/show_rna.php?id=NONBTAT000827.2	Antisense;Sense_No_Exonic
NONBTAT000828.2	NONBTAG000600.2	0.604584	1.79224	1.56775	5.83853e-07	1.77877e-06	http://www.noncode.org/show_rna.php?id=NONBTAT000828.2	Antisense;Sense_No_Exonic
NONBTAT000840.2	NONBTAG000607.2	1.38068	2.88375	1.06257	1.25034e-07	4.01717e-07	http://www.noncode.org/show_rna.php?id=NONBTAT000840.2	Sense_No_Exonic
NONBTAT000841.2	NONBTAG000608.2	1.47524	4.37323	1.56775	1.9984e-15	1.00131e-14	http://www.noncode.org/show_rna.php?id=NONBTAT000841.2	Sense_No_Exonic
NONBTAT000883.2	NONBTAG000630.2	1.49568	0.59531	-1.32909	9.0007e-05	0.000219762	http://www.noncode.org/show_rna.php?id=NONBTAT000883.2	Sense_No_Exonic
NONBTAT000884.2	NONBTAG000631.2	0.849071	0.24202	-1.81076	4.60348e-06	1.2889e-05	http://www.noncode.org/show_rna.php?id=NONBTAT000884.2	Antisense
NONBTAT000905.2	NONBTAG000643.2	0.820769	0.311937	-1.39572	2.15511e-05	5.63907e-05	http://www.noncode.org/show_rna.php?id=NONBTAT000905.2	Antisense;Sense_No_Exonic
NONBTAT000912.2	NONBTAG000650.2	0.427582	0.047274	-3.17708	1.44323e-07	4.61144e-07	http://www.noncode.org/show_rna.php?id=NONBTAT000912.2	Sense_No_Exonic
NONBTAT000966.2	NONBTAG000689.2	5.12981	2.49549	-1.03958	4.17179e-07	1.28542e-06	http://www.noncode.org/show_rna.php?id=NONBTAT000966.2	Antisense
NONBTAT000978.2	NONBTAG000698.2	0.73416	0.140159	-2.38903	2.25949e-07	7.11191e-07	http://www.noncode.org/show_rna.php?id=NONBTAT000978.2	Sense_No_Exonic
NONBTAT000993.2	NONBTAG000708.2	0.370019	0.0210941	-4.13269	6.77942e-05	0.000167767	http://www.noncode.org/show_rna.php?id=NONBTAT000993.2	Antisense;Sense_No_Exonic
NONBTAT001012.2	NONBTAG000722.2	5.72839	2.86303	-1.00059	4.53868e-33	4.85681e-32	http://www.noncode.org/show_rna.php?id=NONBTAT001012.2	Sense_No_Exonic
NONBTAT001028.2	NONBTAG000731.2	2.11883	0.874779	-1.27628	5.7426e-07	1.75044e-06	http://www.noncode.org/show_rna.php?id=NONBTAT001028.2	Sense_No_Exonic
NONBTAT001030.2	NONBTAG000731.2	2.76032	1.20318	-1.19798	2.09941e-07	6.62858e-07	http://www.noncode.org/show_rna.php?id=NONBTAT001030.2	Sense_No_Exonic
NONBTAT001031.2	NONBTAG000732.2	3.55906	0.804645	-2.14507	8.53559e-16	4.42475e-15	http://www.noncode.org/show_rna.php?id=NONBTAT001031.2	Antisense
NONBTAT001032.2	NONBTAG000733.2	4.7105	1.82008	-1.37188	7.19713e-11	2.87291e-10	http://www.noncode.org/show_rna.php?id=NONBTAT001032.2	Antisense
NONBTAT001033.2	NONBTAG000734.2	2.86921	1.04684	-1.45461	7.53485e-08	2.45974e-07	http://www.noncode.org/show_rna.php?id=NONBTAT001033.2	Sense_No_Exonic
NONBTAT001034.2	NONBTAG000735.2	3.84263	1.29463	-1.56955	2.55801e-10	9.87421e-10	http://www.noncode.org/show_rna.php?id=NONBTAT001034.2	Antisense
NONBTAT001042.2	NONBTAG000742.2	1.42922	0.656647	-1.12204	7.22194e-08	2.36171e-07	http://www.noncode.org/show_rna.php?id=NONBTAT001042.2	Antisense
NONBTAT001068.2	NONBTAG000764.2	0.944608	0.136043	-2.79565	1.11525e-07	3.59587e-07	http://www.noncode.org/show_rna.php?id=NONBTAT001068.2	Sense_No_Exonic
NONBTAT001072.2	NONBTAG000768.2	1.44029	0.431912	-1.73755	3.6648e-08	1.22527e-07	http://www.noncode.org/show_rna.php?id=NONBTAT001072.2	Antisense;Sense_No_Exonic
NONBTAT001113.2	NONBTAG000804.2	7.08544	3.33136	-1.08875	2.89317e-10	1.11386e-09	http://www.noncode.org/show_rna.php?id=NONBTAT001113.2	Antisense
NONBTAT001115.2	NONBTAG000806.2	1.57755	0.368957	-2.09616	1.03955e-10	4.10558e-10	http://www.noncode.org/show_rna.php?id=NONBTAT001115.2	Antisense;Sense_No_Exonic
NONBTAT001145.2	NONBTAG000826.2	0	0.767528	Inf	1.71376e-05	4.52751e-05	http://www.noncode.org/show_rna.php?id=NONBTAT001145.2	Sense_No_Exonic
NONBTAT001163.2	NONBTAG000841.2	1.70145	0.510766	-1.73603	1.02285e-08	3.55704e-08	http://www.noncode.org/show_rna.php?id=NONBTAT001163.2	Sense_No_Exonic
NONBTAT001213.2	NONBTAG000876.2	0.41734	0.0793059	-2.39572	0.000123088	0.000295902	http://www.noncode.org/show_rna.php?id=NONBTAT001213.2	Antisense
NONBTAT001244.2	NONBTAG000897.2	2.85109	0.541785	-2.39572	6.39061e-15	3.13751e-14	http://www.noncode.org/show_rna.php?id=NONBTAT001244.2	Antisense;Sense_No_Exonic
NONBTAT001245.2	NONBTAG000898.2	3.89399	0.701857	-2.472	8.8516e-26	7.75061e-25	http://www.noncode.org/show_rna.php?id=NONBTAT001245.2	Antisense;Sense_No_Exonic
NONBTAT001253.2	NONBTAG000904.2	2.61539	1.11109	-1.23505	1.98015e-05	5.19875e-05	http://www.noncode.org/show_rna.php?id=NONBTAT001253.2	Antisense
NONBTAT001264.2	NONBTAG000912.2	0.821196	0.342417	-1.26197	2.14696e-05	5.61971e-05	http://www.noncode.org/show_rna.php?id=NONBTAT001264.2	Antisense
NONBTAT001293.2	NONBTAG000933.2	0.941795	0.1456	-2.6934	7.32549e-11	2.92298e-10	http://www.noncode.org/show_rna.php?id=NONBTAT001293.2	Antisense
NONBTAT001307.2	NONBTAG000945.2	3.12327	1.17554	-1.40973	8.77149e-20	6.28936e-19	http://www.noncode.org/show_rna.php?id=NONBTAT001307.2	Antisense
NONBTAT001309.2	NONBTAG000946.2	1.82189	0.507771	-1.84319	6.18562e-05	0.000154078	http://www.noncode.org/show_rna.php?id=NONBTAT001309.2	Antisense;Sense_No_Exonic
NONBTAT001317.2	NONBTAG000953.2	0.938988	0.403999	-1.21675	0.000333607	0.000760442	http://www.noncode.org/show_rna.php?id=NONBTAT001317.2	Sense_No_Exonic
NONBTAT001321.2	NONBTAG000957.2	0.152508	0.80682	2.40336	6.92489e-05	0.00017107	http://www.noncode.org/show_rna.php?id=NONBTAT001321.2	Antisense
NONBTAT001329.2	NONBTAG000961.2	0.0651404	0.549603	3.07677	2.61203e-07	8.1769e-07	http://www.noncode.org/show_rna.php?id=NONBTAT001329.2	Antisense
NONBTAT001332.2	NONBTAG000963.2	0.496676	1.78696	1.84713	9.0754e-08	2.94677e-07	http://www.noncode.org/show_rna.php?id=NONBTAT001332.2	Exonic
NONBTAT001334.2	NONBTAG000964.2	6.5266	2.95588	-1.14274	1.32702e-15	6.71306e-15	http://www.noncode.org/show_rna.php?id=NONBTAT001334.2	Sense_No_Exonic
NONBTAT001335.2	NONBTAG000964.2	7.14034	3.21275	-1.15218	2.74883e-16	1.57479e-15	http://www.noncode.org/show_rna.php?id=NONBTAT001335.2	Sense_No_Exonic
NONBTAT001336.2	NONBTAG000964.2	8.21884	3.84157	-1.09724	6.26455e-20	4.50747e-19	http://www.noncode.org/show_rna.php?id=NONBTAT001336.2	Sense_No_Exonic
NONBTAT001352.2	NONBTAG000974.2	0.133821	0.515373	1.94531	5.90438e-05	0.00014736	http://www.noncode.org/show_rna.php?id=NONBTAT001352.2	Sense_No_Exonic
NONBTAT001364.2	NONBTAG000983.2	1.1168	0.294878	-1.92118	2.28962e-05	5.96957e-05	http://www.noncode.org/show_rna.php?id=NONBTAT001364.2	Antisense
NONBTAT001367.2	NONBTAG000986.2	0.098088	0.0149115	-2.71765	0.000394826	0.000890104	http://www.noncode.org/show_rna.php?id=NONBTAT001367.2	Sense_No_Exonic
NONBTAT001373.2	NONBTAG000991.2	0.404864	0.103862	-1.96277	8.36993e-05	0.000205017	http://www.noncode.org/show_rna.php?id=NONBTAT001373.2	Antisense
NONBTAT001403.2	NONBTAG001014.2	1.63934	0.802736	-1.03012	2.55244e-05	6.6281e-05	http://www.noncode.org/show_rna.php?id=NONBTAT001403.2	Antisense;Sense_No_Exonic
NONBTAT001448.2	NONBTAG001043.2	0.805335	0.109193	-2.88271	3.49055e-14	1.6558e-13	http://www.noncode.org/show_rna.php?id=NONBTAT001448.2	Antisense
NONBTAT001463.2	NONBTAG001050.2	1.80914	0.864374	-1.06558	5.31734e-06	1.48047e-05	http://www.noncode.org/show_rna.php?id=NONBTAT001463.2	Antisense;Sense_No_Exonic
NONBTAT001491.2	NONBTAG001070.2	0.893907	0.135893	-2.71765	3.77217e-05	9.60607e-05	http://www.noncode.org/show_rna.php?id=NONBTAT001491.2	Antisense;Sense_No_Exonic
NONBTAT001514.2	NONBTAG001087.2	0.47146	0	#NAME?	6.85421e-06	1.88507e-05	http://www.noncode.org/show_rna.php?id=NONBTAT001514.2	Linc
NONBTAT001515.2	NONBTAG001088.2	0.564279	0	#NAME?	1.55958e-06	4.56377e-06	http://www.noncode.org/show_rna.php?id=NONBTAT001515.2	Linc
NONBTAT001516.2	NONBTAG001089.2	0.557312	0	#NAME?	9.51173e-10	3.54074e-09	http://www.noncode.org/show_rna.php?id=NONBTAT001516.2	Linc
NONBTAT001545.2	NONBTAG001112.2	0.269506	0.768202	1.51117	0.000105238	0.000255036	http://www.noncode.org/show_rna.php?id=NONBTAT001545.2	Linc
NONBTAT001562.2	NONBTAG001118.2	2.05323	0.903664	-1.18404	7.12739e-09	2.5011e-08	http://www.noncode.org/show_rna.php?id=NONBTAT001562.2	Linc
NONBTAT001572.2	NONBTAG001125.2	0.716966	0.0726629	-3.30261	1.41073e-06	4.14276e-06	http://www.noncode.org/show_rna.php?id=NONBTAT001572.2	Sense_No_Exonic
NONBTAT001589.2	NONBTAG001136.2	0.079197	5.7068	6.17109	0	0	http://www.noncode.org/show_rna.php?id=NONBTAT001589.2	Linc
NONBTAT001593.2	NONBTAG001140.2	0.484822	0.0245678	-4.30261	1.70569e-05	4.5082e-05	http://www.noncode.org/show_rna.php?id=NONBTAT001593.2	Linc
NONBTAT001606.2	NONBTAG001150.2	0.18778	0.890654	2.24582	2.33681e-07	7.34793e-07	http://www.noncode.org/show_rna.php?id=NONBTAT001606.2	Linc
NONBTAT001624.2	NONBTAG001161.2	1.03451	10.313	3.31744	0	0	http://www.noncode.org/show_rna.php?id=NONBTAT001624.2	Exonic
NONBTAT001625.2	NONBTAG001162.2	1.18443	9.35624	2.98174	0	0	http://www.noncode.org/show_rna.php?id=NONBTAT001625.2	Antisense
NONBTAT001645.2	NONBTAG001175.2	0.507656	0.0712381	-2.83313	1.12513e-05	3.02796e-05	http://www.noncode.org/show_rna.php?id=NONBTAT001645.2	Sense_No_Exonic
NONBTAT001661.2	NONBTAG001186.2	5.68191	2.7831	-1.02968	1.75158e-25	1.51753e-24	http://www.noncode.org/show_rna.php?id=NONBTAT001661.2	Linc
NONBTAT001662.2	NONBTAG001187.2	2.27279	1.07228	-1.08378	1.22161e-06	3.61002e-06	http://www.noncode.org/show_rna.php?id=NONBTAT001662.2	Linc
NONBTAT001672.2	NONBTAG001192.2	0.380146	0.0433428	-3.13269	0.000354634	0.000804823	http://www.noncode.org/show_rna.php?id=NONBTAT001672.2	Linc
NONBTAT001688.2	NONBTAG001203.2	1.86171	0.240442	-2.95287	1.95777e-21	1.49175e-20	http://www.noncode.org/show_rna.php?id=NONBTAT001688.2	Sense_No_Exonic
NONBTAT001689.2	NONBTAG001204.2	1.20844	0.33628	-1.84541	2.54252e-07	7.97095e-07	http://www.noncode.org/show_rna.php?id=NONBTAT001689.2	Antisense
NONBTAT001722.2	NONBTAG001226.2	0.74152	0.230953	-1.68289	5.86749e-05	0.000146488	http://www.noncode.org/show_rna.php?id=NONBTAT001722.2	Sense_No_Exonic
NONBTAT001739.2	NONBTAG001235.2	0.607048	0.050337	-3.59212	7.14749e-06	1.96168e-05	http://www.noncode.org/show_rna.php?id=NONBTAT001739.2	Antisense;Sense_No_Exonic
NONBTAT001803.2	NONBTAG001285.2	6.00815	2.93265	-1.03472	6.43211e-17	4.12227e-16	http://www.noncode.org/show_rna.php?id=NONBTAT001803.2	Antisense
NONBTAT001807.2	NONBTAG001289.2	1.5762	0.53674	-1.55416	2.57221e-07	8.05982e-07	http://www.noncode.org/show_rna.php?id=NONBTAT001807.2	Antisense
NONBTAT001825.2	NONBTAG001301.2	0.43144	0.0414242	-3.38061	5.12564e-05	0.000128772	http://www.noncode.org/show_rna.php?id=NONBTAT001825.2	Antisense
NONBTAT001832.2	NONBTAG001305.2	0.419778	0.0147266	-4.83313	6.32097e-08	2.07659e-07	http://www.noncode.org/show_rna.php?id=NONBTAT001832.2	Antisense
NONBTAT001869.2	NONBTAG001327.2	1.68258	0.598918	-1.49024	0.000234186	0.000544481	http://www.noncode.org/show_rna.php?id=NONBTAT001869.2	Sense_No_Exonic
NONBTAT001870.2	NONBTAG001328.2	1.24565	0.522649	-1.25298	0.000364257	0.000825442	http://www.noncode.org/show_rna.php?id=NONBTAT001870.2	Sense_No_Exonic
NONBTAT001877.2	NONBTAG001333.2	0.521556	0.212559	-1.29496	0.000393295	0.00088702	http://www.noncode.org/show_rna.php?id=NONBTAT001877.2	Sense_No_Exonic
NONBTAT001894.2	NONBTAG001344.2	0.637391	0.034199	-4.22015	3.40483e-05	8.70829e-05	http://www.noncode.org/show_rna.php?id=NONBTAT001894.2	Sense_No_Exonic
NONBTAT001917.2	NONBTAG001362.2	1.19654	0.471287	-1.34419	0.000418746	0.000941975	http://www.noncode.org/show_rna.php?id=NONBTAT001917.2	Sense_No_Exonic
NONBTAT001941.2	NONBTAG001376.2	1.50188	0.528394	-1.50708	5.31899e-12	2.26339e-11	http://www.noncode.org/show_rna.php?id=NONBTAT001941.2	Antisense;Sense_No_Exonic
NONBTAT001958.2	NONBTAG001388.2	4.88654	1.34422	-1.86204	2.80922e-14	1.33874e-13	http://www.noncode.org/show_rna.php?id=NONBTAT001958.2	Antisense;Sense_No_Exonic
NONBTAT001967.2	NONBTAG001394.2	2.1843	1.04362	-1.06557	4.72951e-05	0.000119255	http://www.noncode.org/show_rna.php?id=NONBTAT001967.2	Antisense;Sense_No_Exonic
NONBTAT001993.2	NONBTAG001409.2	1.77758	0.842115	-1.07783	3.48514e-07	1.08158e-06	http://www.noncode.org/show_rna.php?id=NONBTAT001993.2	Antisense;Sense_No_Exonic
NONBTAT001994.2	NONBTAG001410.2	2.1391	0.470963	-2.18332	2.43197e-12	1.0551e-11	http://www.noncode.org/show_rna.php?id=NONBTAT001994.2	Antisense;Sense_No_Exonic
NONBTAT001996.2	NONBTAG001412.2	1.23255	0.281062	-2.13269	3.31966e-05	8.51052e-05	http://www.noncode.org/show_rna.php?id=NONBTAT001996.2	Antisense;Sense_No_Exonic
NONBTAT002010.2	NONBTAG001423.2	3.62751	12.5917	1.79542	0	0	http://www.noncode.org/show_rna.php?id=NONBTAT002010.2	Antisense;Sense_No_Exonic
NONBTAT002011.2	NONBTAG001424.2	3.03376	14.9797	2.30383	0	0	http://www.noncode.org/show_rna.php?id=NONBTAT002011.2	Antisense;Sense_No_Exonic
NONBTAT002012.2	NONBTAG001425.2	6.43407	26.3382	2.03335	0	0	http://www.noncode.org/show_rna.php?id=NONBTAT002012.2	Antisense;Sense_No_Exonic
NONBTAT002029.2	NONBTAG001438.2	0.120059	0.56945	2.24583	0.000306585	0.000701863	http://www.noncode.org/show_rna.php?id=NONBTAT002029.2	Antisense;Sense_No_Exonic
NONBTAT002037.2	NONBTAG001443.2	4.24354	2.06992	-1.03569	6.71056e-19	4.6719e-18	http://www.noncode.org/show_rna.php?id=NONBTAT002037.2	Antisense;Sense_No_Exonic
NONBTAT002041.2	NONBTAG001446.2	1.48963	0.516911	-1.52697	1.72159e-08	5.89798e-08	http://www.noncode.org/show_rna.php?id=NONBTAT002041.2	Antisense;Sense_No_Exonic
NONBTAT002049.2	NONBTAG001452.2	3.83284	8.15744	1.0897	1.68532e-13	7.75102e-13	http://www.noncode.org/show_rna.php?id=NONBTAT002049.2	Antisense;Sense_No_Exonic
NONBTAT002059.2	NONBTAG001456.2	0.460036	0.0803514	-2.51735	2.33494e-08	7.91556e-08	http://www.noncode.org/show_rna.php?id=NONBTAT002059.2	Antisense;Sense_No_Exonic
NONBTAT002073.2	NONBTAG001465.2	0.689948	0.15733	-2.13269	0.000106762	0.000258488	http://www.noncode.org/show_rna.php?id=NONBTAT002073.2	Antisense;Sense_No_Exonic
NONBTAT002087.2	NONBTAG001473.2	0.681222	0.0828483	-3.03958	9.52908e-07	2.84685e-06	http://www.noncode.org/show_rna.php?id=NONBTAT002087.2	Antisense;Sense_No_Exonic
NONBTAT002100.2	NONBTAG001483.2	2.53856	0.805391	-1.65625	2.21367e-09	8.04309e-09	http://www.noncode.org/show_rna.php?id=NONBTAT002100.2	Antisense;Sense_No_Exonic
NONBTAT002144.2	NONBTAG001514.2	3.32836	1.36716	-1.28363	2.30555e-10	8.92153e-10	http://www.noncode.org/show_rna.php?id=NONBTAT002144.2	Antisense;Sense_No_Exonic
NONBTAT002153.2	NONBTAG001520.2	1.25395	0.405853	-1.62745	1.30379e-06	3.84169e-06	http://www.noncode.org/show_rna.php?id=NONBTAT002153.2	Antisense;Sense_No_Exonic
NONBTAT002164.2	NONBTAG001526.2	0.505324	0.0877945	-2.52501	0.000223038	0.000519811	http://www.noncode.org/show_rna.php?id=NONBTAT002164.2	Antisense;Sense_No_Exonic
NONBTAT002178.2	NONBTAG001538.2	0.282683	0	#NAME?	6.31513e-05	0.000156841	http://www.noncode.org/show_rna.php?id=NONBTAT002178.2	Antisense;Sense_No_Exonic
NONBTAT002180.2	NONBTAG001540.2	0.148657	0	#NAME?	0.000132391	0.000316626	http://www.noncode.org/show_rna.php?id=NONBTAT002180.2	Antisense;Sense_No_Exonic
NONBTAT002213.2	NONBTAG001569.2	2.76587	1.3627	-1.02127	5.04931e-07	1.54595e-06	http://www.noncode.org/show_rna.php?id=NONBTAT002213.2	Antisense;Sense_No_Exonic
NONBTAT002217.2	NONBTAG001572.2	1.52143	0.702656	-1.11454	4.28857e-05	0.00010852	http://www.noncode.org/show_rna.php?id=NONBTAT002217.2	Antisense;Sense_No_Exonic
NONBTAT002225.2	NONBTAG001576.2	1.14124	0.424094	-1.42815	4.16364e-05	0.000105505	http://www.noncode.org/show_rna.php?id=NONBTAT002225.2	Antisense;Sense_No_Exonic
NONBTAT002237.2	NONBTAG001583.2	1.7685	3.54217	1.00211	4.76406e-09	1.68888e-08	http://www.noncode.org/show_rna.php?id=NONBTAT002237.2	Antisense;Sense_No_Exonic
NONBTAT002252.2	NONBTAG001593.2	5.1811	2.57348	-1.00954	1.95338e-05	5.13163e-05	http://www.noncode.org/show_rna.php?id=NONBTAT002252.2	Antisense;Sense_No_Exonic
NONBTAT002255.2	NONBTAG001596.2	1.14619	0.482527	-1.24816	0.000288713	0.000662999	http://www.noncode.org/show_rna.php?id=NONBTAT002255.2	Antisense;Sense_No_Exonic
NONBTAT002262.2	NONBTAG001601.2	0.87754	0.260605	-1.7516	2.2939e-05	5.97901e-05	http://www.noncode.org/show_rna.php?id=NONBTAT002262.2	Antisense;Sense_No_Exonic
NONBTAT002263.2	NONBTAG001602.2	1.17471	0.267871	-2.13269	0.000106762	0.000258488	http://www.noncode.org/show_rna.php?id=NONBTAT002263.2	Antisense;Sense_No_Exonic
NONBTAT002312.2	NONBTAG001639.2	0.819623	2.04153	1.31662	2.90388e-05	7.49265e-05	http://www.noncode.org/show_rna.php?id=NONBTAT002312.2	Antisense;Sense_No_Exonic
NONBTAT002343.2	NONBTAG001654.2	0.875025	0.225115	-1.95866	1.38224e-05	3.68613e-05	http://www.noncode.org/show_rna.php?id=NONBTAT002343.2	Antisense;Sense_No_Exonic
NONBTAT002344.2	NONBTAG001655.2	0.989963	0.180595	-2.45462	6.9513e-05	0.000171623	http://www.noncode.org/show_rna.php?id=NONBTAT002344.2	Antisense;Sense_No_Exonic
NONBTAT002364.2	NONBTAG001671.2	0.959658	0.21008	-2.19158	0.000201552	0.000471846	http://www.noncode.org/show_rna.php?id=NONBTAT002364.2	Antisense;Sense_No_Exonic
NONBTAT002384.2	NONBTAG001686.2	1.62915	0.513344	-1.66612	3.62837e-06	1.02624e-05	http://www.noncode.org/show_rna.php?id=NONBTAT002384.2	Antisense;Sense_No_Exonic
NONBTAT002404.2	NONBTAG001697.2	1.39578	0.685535	-1.02577	3.18494e-06	9.05348e-06	http://www.noncode.org/show_rna.php?id=NONBTAT002404.2	Antisense;Sense_No_Exonic
NONBTAT002445.2	NONBTAG001723.2	0.864494	0.358423	-1.27019	0.000156263	0.000370688	http://www.noncode.org/show_rna.php?id=NONBTAT002445.2	Antisense;Sense_No_Exonic
NONBTAT002446.2	NONBTAG001724.2	0.174391	0.70444	2.01415	0.00021809	0.000509033	http://www.noncode.org/show_rna.php?id=NONBTAT002446.2	Antisense;Sense_No_Exonic
NONBTAT002483.2	NONBTAG001751.2	1.94958	0.776426	-1.32824	8.46491e-06	2.30729e-05	http://www.noncode.org/show_rna.php?id=NONBTAT002483.2	Antisense;Sense_No_Exonic
NONBTAT002487.2	NONBTAG001754.2	0.592493	0.0772043	-2.94005	6.28401e-05	0.000156314	http://www.noncode.org/show_rna.php?id=NONBTAT002487.2	Antisense;Sense_No_Exonic
NONBTAT002501.2	NONBTAG001762.2	0.709203	0.140627	-2.33433	0.000216685	0.000505949	http://www.noncode.org/show_rna.php?id=NONBTAT002501.2	Antisense;Sense_No_Exonic
NONBTAT002510.2	NONBTAG001770.2	0.322445	1.21846	1.91793	7.65155e-07	2.30419e-06	http://www.noncode.org/show_rna.php?id=NONBTAT002510.2	Antisense;Sense_No_Exonic
NONBTAT002512.2	NONBTAG001772.2	6.79899	3.24407	-1.06752	3.40082e-25	2.91772e-24	http://www.noncode.org/show_rna.php?id=NONBTAT002512.2	Antisense;Sense_No_Exonic
NONBTAT002513.2	NONBTAG001773.2	6.48851	3.11094	-1.06054	8.59837e-22	6.62832e-21	http://www.noncode.org/show_rna.php?id=NONBTAT002513.2	Antisense;Sense_No_Exonic
NONBTAT002520.2	NONBTAG001776.2	1.52789	0.601798	-1.34419	0.000418746	0.000941975	http://www.noncode.org/show_rna.php?id=NONBTAT002520.2	Antisense;Sense_No_Exonic
NONBTAT002521.2	NONBTAG001777.2	0.911075	0.134035	-2.76496	2.03232e-06	5.88707e-06	http://www.noncode.org/show_rna.php?id=NONBTAT002521.2	Antisense;Sense_No_Exonic
NONBTAT002523.2	NONBTAG001779.2	0.234602	0.675749	1.52627	1.8049e-05	4.75698e-05	http://www.noncode.org/show_rna.php?id=NONBTAT002523.2	Antisense;Sense_No_Exonic
NONBTAT002524.2	NONBTAG001780.2	0.438662	0.0727485	-2.59212	0.000124022	0.000297873	http://www.noncode.org/show_rna.php?id=NONBTAT002524.2	Antisense;Sense_No_Exonic
NONBTAT002529.2	NONBTAG001784.2	0.269287	0	#NAME?	0.000277544	0.000638477	http://www.noncode.org/show_rna.php?id=NONBTAT002529.2	Antisense;Sense_No_Exonic
NONBTAT002539.2	NONBTAG001792.2	1.21205	0.393085	-1.62454	3.98882e-05	0.000101281	http://www.noncode.org/show_rna.php?id=NONBTAT002539.2	Antisense;Sense_No_Exonic
NONBTAT002557.2	NONBTAG001803.2	2.43414	1.07649	-1.17708	6.02425e-10	2.27074e-09	http://www.noncode.org/show_rna.php?id=NONBTAT002557.2	Antisense;Sense_No_Exonic
NONBTAT002575.2	NONBTAG001817.2	1.08807	0.230805	-2.23702	6.53617e-07	1.98285e-06	http://www.noncode.org/show_rna.php?id=NONBTAT002575.2	Antisense;Sense_No_Exonic
NONBTAT002578.2	NONBTAG001820.2	2.79672	1.08041	-1.37216	5.75236e-07	1.75324e-06	http://www.noncode.org/show_rna.php?id=NONBTAT002578.2	Antisense;Sense_No_Exonic
NONBTAT002621.2	NONBTAG001852.2	1.49966	0.649165	-1.20798	0.000165919	0.000392553	http://www.noncode.org/show_rna.php?id=NONBTAT002621.2	Sense_No_Exonic
NONBTAT002625.2	NONBTAG001856.2	1.47594	4.25219	1.52657	0	0	http://www.noncode.org/show_rna.php?id=NONBTAT002625.2	Sense_No_Exonic
NONBTAT002626.2	NONBTAG001857.2	0.960474	5.137	2.41911	2.22045e-16	1.27563e-15	http://www.noncode.org/show_rna.php?id=NONBTAT002626.2	Sense_No_Exonic
NONBTAT002631.2	NONBTAG001861.2	0.178749	0.014822	-3.59212	7.14749e-06	1.96168e-05	http://www.noncode.org/show_rna.php?id=NONBTAT002631.2	Sense_No_Exonic
NONBTAT002664.2	NONBTAG001883.2	1.26637	0.30576	-2.05023	2.98038e-05	7.6821e-05	http://www.noncode.org/show_rna.php?id=NONBTAT002664.2	Sense_No_Exonic
NONBTAT002665.2	NONBTAG001884.2	0.95629	0.470154	-1.02431	3.22053e-07	1.00304e-06	http://www.noncode.org/show_rna.php?id=NONBTAT002665.2	Sense_No_Exonic
NONBTAT002690.2	NONBTAG001901.2	0.568066	1.84807	1.70189	5.02672e-10	1.90371e-09	http://www.noncode.org/show_rna.php?id=NONBTAT002690.2	Sense_No_Exonic
NONBTAT002737.2	NONBTAG001933.2	1.15684	0.445522	-1.37662	0.000279083	0.000641894	http://www.noncode.org/show_rna.php?id=NONBTAT002737.2	Antisense
NONBTAT002741.2	NONBTAG001935.2	1.64154	0.644669	-1.34842	5.70788e-06	1.58427e-05	http://www.noncode.org/show_rna.php?id=NONBTAT002741.2	Sense_No_Exonic
NONBTAT002749.2	NONBTAG001942.2	0.567522	0.177481	-1.67701	0.000217782	0.000508334	http://www.noncode.org/show_rna.php?id=NONBTAT002749.2	Antisense
NONBTAT002756.2	NONBTAG001947.2	0.952491	0.236944	-2.00716	5.00834e-05	0.000126031	http://www.noncode.org/show_rna.php?id=NONBTAT002756.2	Sense_No_Exonic
NONBTAT002758.2	NONBTAG001949.2	1.57032	0.739776	-1.0859	1.6965e-05	4.48627e-05	http://www.noncode.org/show_rna.php?id=NONBTAT002758.2	Antisense
NONBTAT002786.2	NONBTAG001969.2	0.676769	0.216889	-1.64171	0.000179231	0.000422346	http://www.noncode.org/show_rna.php?id=NONBTAT002786.2	Antisense;Sense_No_Exonic
NONBTAT002804.2	NONBTAG001983.2	0.806113	0.0507089	-3.99067	6.52795e-08	2.14142e-07	http://www.noncode.org/show_rna.php?id=NONBTAT002804.2	Antisense;Sense_No_Exonic
NONBTAT002824.2	NONBTAG001998.2	0.190359	0	#NAME?	3.01236e-05	7.75488e-05	http://www.noncode.org/show_rna.php?id=NONBTAT002824.2	Antisense
NONBTAT002850.2	NONBTAG002018.2	3.0531	1.21836	-1.32533	2.2339e-08	7.58502e-08	http://www.noncode.org/show_rna.php?id=NONBTAT002850.2	Antisense
NONBTAT002874.2	NONBTAG002036.2	16.1193	4.26051	-1.91969	6.53826e-168	2.83353e-166	http://www.noncode.org/show_rna.php?id=NONBTAT002874.2	Antisense
NONBTAT002882.2	NONBTAG002041.2	6.02878	2.71598	-1.15039	1.3726e-09	5.0524e-09	http://www.noncode.org/show_rna.php?id=NONBTAT002882.2	Antisense;Exonic
NONBTAT002923.2	NONBTAG002068.2	0.672182	0.0968079	-2.79566	0.000215142	0.000502523	http://www.noncode.org/show_rna.php?id=NONBTAT002923.2	Linc
NONBTAT002946.2	NONBTAG002083.2	4.88435	2.40745	-1.02066	5.15966e-08	1.7063e-07	http://www.noncode.org/show_rna.php?id=NONBTAT002946.2	Linc
NONBTAT002978.2	NONBTAG002104.2	0.987488	0.160842	-2.61812	1.2132e-05	3.25197e-05	http://www.noncode.org/show_rna.php?id=NONBTAT002978.2	Antisense;Sense_No_Exonic
NONBTAT002990.2	NONBTAG002111.2	0.464018	1.11857	1.2694	3.31185e-05	8.49302e-05	http://www.noncode.org/show_rna.php?id=NONBTAT002990.2	Sense_No_Exonic
NONBTAT003014.2	NONBTAG002131.2	0.78596	0.257348	-1.61074	0.000146891	0.000349451	http://www.noncode.org/show_rna.php?id=NONBTAT003014.2	Antisense
NONBTAT003023.2	NONBTAG002136.2	1.23719	4.12857	1.73858	7.12763e-14	3.33283e-13	http://www.noncode.org/show_rna.php?id=NONBTAT003023.2	Antisense;Sense_No_Exonic
NONBTAT003024.2	NONBTAG002137.2	4.24436	11.01	1.3752	0	0	http://www.noncode.org/show_rna.php?id=NONBTAT003024.2	Antisense;Sense_No_Exonic
NONBTAT003029.2	NONBTAG002141.2	1.49231	0.425368	-1.81076	0.000194632	0.00045652	http://www.noncode.org/show_rna.php?id=NONBTAT003029.2	Antisense;Sense_No_Exonic
NONBTAT003035.2	NONBTAG002144.2	5.66059	2.7602	-1.03618	4.26919e-08	1.42084e-07	http://www.noncode.org/show_rna.php?id=NONBTAT003035.2	Antisense;Sense_No_Exonic
NONBTAT003042.2	NONBTAG002148.2	0.153831	0	#NAME?	0.000277544	0.000638477	http://www.noncode.org/show_rna.php?id=NONBTAT003042.2	Antisense;Sense_No_Exonic
NONBTAT003070.2	NONBTAG002170.2	0.793517	0.160842	-2.30262	6.701e-05	0.000166046	http://www.noncode.org/show_rna.php?id=NONBTAT003070.2	Antisense;Sense_No_Exonic
NONBTAT003071.2	NONBTAG002171.2	1.16047	0.238162	-2.28469	1.19466e-06	3.53298e-06	http://www.noncode.org/show_rna.php?id=NONBTAT003071.2	Antisense;Sense_No_Exonic
NONBTAT003088.2	NONBTAG002179.2	1.23176	0.592127	-1.05674	0.000149928	0.000356436	http://www.noncode.org/show_rna.php?id=NONBTAT003088.2	Antisense;Sense_No_Exonic
NONBTAT003120.2	NONBTAG002203.2	3.52412	1.68376	-1.06558	4.72951e-05	0.000119255	http://www.noncode.org/show_rna.php?id=NONBTAT003120.2	Antisense;Sense_No_Exonic
NONBTAT003140.2	NONBTAG002219.2	2.45544	1.16291	-1.07824	2.05989e-08	7.01646e-08	http://www.noncode.org/show_rna.php?id=NONBTAT003140.2	Antisense;Sense_No_Exonic
NONBTAT003151.2	NONBTAG002229.2	1.80455	0.757673	-1.25199	6.22762e-05	0.000155053	http://www.noncode.org/show_rna.php?id=NONBTAT003151.2	Antisense;Sense_No_Exonic
NONBTAT003159.2	NONBTAG002235.2	1.43805	0.370695	-1.95581	2.31477e-06	6.66049e-06	http://www.noncode.org/show_rna.php?id=NONBTAT003159.2	Antisense;Sense_No_Exonic
NONBTAT003165.2	NONBTAG002238.2	0.5454	0.114802	-2.24817	0.000116561	0.00028102	http://www.noncode.org/show_rna.php?id=NONBTAT003165.2	Antisense;Sense_No_Exonic
NONBTAT003166.2	NONBTAG002239.2	0.478908	0.0189924	-4.65625	5.21953e-07	1.59546e-06	http://www.noncode.org/show_rna.php?id=NONBTAT003166.2	Antisense;Sense_No_Exonic
NONBTAT003169.2	NONBTAG002241.2	0.835249	0.230328	-1.85852	1.03131e-05	2.788e-05	http://www.noncode.org/show_rna.php?id=NONBTAT003169.2	Antisense;Sense_No_Exonic
NONBTAT003206.2	NONBTAG002263.2	1.81781	0.62178	-1.54773	4.16098e-05	0.00010546	http://www.noncode.org/show_rna.php?id=NONBTAT003206.2	Antisense;Sense_No_Exonic
NONBTAT003218.2	NONBTAG002271.2	3.58905	0.236432	-3.9241	1.78758e-42	2.39795e-41	http://www.noncode.org/show_rna.php?id=NONBTAT003218.2	Antisense;Sense_No_Exonic
NONBTAT003237.2	NONBTAG002284.2	0.745274	0.145668	-2.35509	3.83092e-05	9.74658e-05	http://www.noncode.org/show_rna.php?id=NONBTAT003237.2	Antisense;Sense_No_Exonic
NONBTAT003251.2	NONBTAG002296.2	0.60844	0.14322	-2.08688	5.64372e-05	0.000141196	http://www.noncode.org/show_rna.php?id=NONBTAT003251.2	Antisense;Sense_No_Exonic
NONBTAT003265.2	NONBTAG002304.2	0.941918	0.365935	-1.36401	7.56313e-05	0.000186062	http://www.noncode.org/show_rna.php?id=NONBTAT003265.2	Antisense;Sense_No_Exonic
NONBTAT003266.2	NONBTAG002305.2	0.708756	0	#NAME?	6.31513e-05	0.000156841	http://www.noncode.org/show_rna.php?id=NONBTAT003266.2	Antisense;Sense_No_Exonic
NONBTAT003284.2	NONBTAG002318.2	1.56451	0.577228	-1.4385	1.13835e-07	3.66757e-07	http://www.noncode.org/show_rna.php?id=NONBTAT003284.2	Antisense;Sense_No_Exonic
NONBTAT003308.2	NONBTAG002335.2	0.352674	0.0214456	-4.03958	0.000134609	0.000321572	http://www.noncode.org/show_rna.php?id=NONBTAT003308.2	Antisense;Sense_No_Exonic
NONBTAT003343.2	NONBTAG002360.2	0.620707	0.120096	-2.36972	6.86081e-06	1.88654e-05	http://www.noncode.org/show_rna.php?id=NONBTAT003343.2	Antisense;Sense_No_Exonic
NONBTAT003391.2	NONBTAG002397.2	2.43002	0.831185	-1.54773	1.38732e-09	5.10468e-09	http://www.noncode.org/show_rna.php?id=NONBTAT003391.2	Antisense;Sense_No_Exonic
NONBTAT003405.2	NONBTAG002407.2	2.8604	1.28081	-1.15916	0.000435684	0.00097813	http://www.noncode.org/show_rna.php?id=NONBTAT003405.2	Antisense;Sense_No_Exonic
NONBTAT003446.2	NONBTAG002440.2	0.324585	0.0227741	-3.83313	4.95417e-07	1.51806e-06	http://www.noncode.org/show_rna.php?id=NONBTAT003446.2	Antisense;Sense_No_Exonic
NONBTAT003448.2	NONBTAG002442.2	0.889167	0.265146	-1.74567	3.2796e-06	9.30798e-06	http://www.noncode.org/show_rna.php?id=NONBTAT003448.2	Antisense;Sense_No_Exonic
NONBTAT003455.2	NONBTAG002449.2	4.23572	1.50836	-1.48963	2.8903e-12	1.24862e-11	http://www.noncode.org/show_rna.php?id=NONBTAT003455.2	Antisense;Sense_No_Exonic
NONBTAT003456.2	NONBTAG002450.2	3.17904	1.47401	-1.10884	4.95954e-07	1.51963e-06	http://www.noncode.org/show_rna.php?id=NONBTAT003456.2	Antisense;Sense_No_Exonic
NONBTAT003504.2	NONBTAG002478.2	0.431296	0.0655663	-2.71765	0.000394826	0.000890104	http://www.noncode.org/show_rna.php?id=NONBTAT003504.2	Antisense;Sense_No_Exonic
NONBTAT003510.2	NONBTAG002483.2	1.18334	0.299823	-1.98068	2.36449e-07	7.43303e-07	http://www.noncode.org/show_rna.php?id=NONBTAT003510.2	Antisense;Sense_No_Exonic
NONBTAT003627.2	NONBTAG002569.2	0.861148	0.227375	-1.92119	2.28962e-05	5.96957e-05	http://www.noncode.org/show_rna.php?id=NONBTAT003627.2	Antisense;Exonic
NONBTAT003650.2	NONBTAG002586.2	2.36053	0.717703	-1.71765	5.34468e-11	2.14791e-10	http://www.noncode.org/show_rna.php?id=NONBTAT003650.2	Antisense;Sense_No_Exonic
NONBTAT003652.2	NONBTAG002588.2	2.05192	0.701857	-1.54773	1.1158e-07	3.59724e-07	http://www.noncode.org/show_rna.php?id=NONBTAT003652.2	Antisense;Sense_No_Exonic
NONBTAT003673.2	NONBTAG002605.2	0.4754	0.0377066	-3.65625	3.68238e-06	1.04083e-05	http://www.noncode.org/show_rna.php?id=NONBTAT003673.2	Antisense;Sense_No_Exonic
NONBTAT003675.2	NONBTAG002606.2	6.99427	3.0331	-1.20538	1.67498e-41	2.19148e-40	http://www.noncode.org/show_rna.php?id=NONBTAT003675.2	Antisense;Sense_No_Exonic
NONBTAT003676.2	NONBTAG002607.2	5.67093	2.57989	-1.13628	4.79401e-21	3.60338e-20	http://www.noncode.org/show_rna.php?id=NONBTAT003676.2	Antisense;Sense_No_Exonic
NONBTAT003678.2	NONBTAG002609.2	1.96755	0.541785	-1.86061	9.15315e-07	2.73822e-06	http://www.noncode.org/show_rna.php?id=NONBTAT003678.2	Antisense;Sense_No_Exonic
NONBTAT003700.2	NONBTAG002619.2	1.80903	0.736186	-1.29707	3.06534e-09	1.10193e-08	http://www.noncode.org/show_rna.php?id=NONBTAT003700.2	Antisense;Sense_No_Exonic
NONBTAT003720.2	NONBTAG002635.2	0.297829	0.0776166	-1.94005	0.000267862	0.000618293	http://www.noncode.org/show_rna.php?id=NONBTAT003720.2	Antisense;Sense_No_Exonic
NONBTAT003729.2	NONBTAG002642.2	0.124017	0.746591	2.58978	8.98888e-06	2.44368e-05	http://www.noncode.org/show_rna.php?id=NONBTAT003729.2	Antisense;Sense_No_Exonic
NONBTAT003732.2	NONBTAG002644.2	1.08109	0.192409	-2.49024	2.26594e-07	7.13053e-07	http://www.noncode.org/show_rna.php?id=NONBTAT003732.2	Antisense;Sense_No_Exonic
NONBTAT003733.2	NONBTAG002645.2	0.931334	0.233195	-1.99776	4.44869e-07	1.36709e-06	http://www.noncode.org/show_rna.php?id=NONBTAT003733.2	Antisense;Sense_No_Exonic
NONBTAT003739.2	NONBTAG002646.2	1.69284	0.386022	-2.13269	1.03916e-05	2.80758e-05	http://www.noncode.org/show_rna.php?id=NONBTAT003739.2	Antisense;Sense_No_Exonic
NONBTAT003750.2	NONBTAG002654.2	1.47203	0.460349	-1.67701	1.11569e-10	4.39617e-10	http://www.noncode.org/show_rna.php?id=NONBTAT003750.2	Antisense;Sense_No_Exonic
NONBTAT003751.2	NONBTAG002655.2	2.00454	0.749645	-1.41899	2.60614e-08	8.81051e-08	http://www.noncode.org/show_rna.php?id=NONBTAT003751.2	Antisense;Sense_No_Exonic
NONBTAT003788.2	NONBTAG002680.2	1.37489	0.496407	-1.46972	7.99031e-05	0.000196073	http://www.noncode.org/show_rna.php?id=NONBTAT003788.2	Antisense;Sense_No_Exonic
NONBTAT003793.2	NONBTAG002683.2	0.890277	0.370199	-1.26595	2.69674e-05	6.98254e-05	http://www.noncode.org/show_rna.php?id=NONBTAT003793.2	Antisense;Sense_No_Exonic
NONBTAT003803.2	NONBTAG002689.2	0.497893	0	#NAME?	1.55958e-06	4.56377e-06	http://www.noncode.org/show_rna.php?id=NONBTAT003803.2	Antisense;Sense_No_Exonic
NONBTAT003831.2	NONBTAG002708.2	1.45065	0.650378	-1.15735	0.000272739	0.000628822	http://www.noncode.org/show_rna.php?id=NONBTAT003831.2	Antisense;Sense_No_Exonic
NONBTAT003911.2	NONBTAG002763.2	1.58875	0.712079	-1.15778	3.09003e-07	9.63449e-07	http://www.noncode.org/show_rna.php?id=NONBTAT003911.2	Antisense;Sense_No_Exonic
NONBTAT003913.2	NONBTAG002763.2	1.51582	0.511381	-1.56763	4.12607e-13	1.86417e-12	http://www.noncode.org/show_rna.php?id=NONBTAT003913.2	Antisense;Sense_No_Exonic
NONBTAT003915.2	NONBTAG002765.2	0.957017	0.411756	-1.21675	0.000333607	0.000760442	http://www.noncode.org/show_rna.php?id=NONBTAT003915.2	Antisense;Sense_No_Exonic
NONBTAT003934.2	NONBTAG002774.2	1.3034	0.434954	-1.58335	2.06538e-11	8.50271e-11	http://www.noncode.org/show_rna.php?id=NONBTAT003934.2	Antisense;Sense_No_Exonic
NONBTAT003935.2	NONBTAG002775.2	2.14701	0.702999	-1.61073	0.000146891	0.000349451	http://www.noncode.org/show_rna.php?id=NONBTAT003935.2	Antisense;Sense_No_Exonic
NONBTAT003943.2	NONBTAG002780.2	0.839701	0.18382	-2.19158	0.000201552	0.000471846	http://www.noncode.org/show_rna.php?id=NONBTAT003943.2	Antisense;Sense_No_Exonic
NONBTAT003944.2	NONBTAG002780.2	0.879395	0.200531	-2.13269	0.000346319	0.000787711	http://www.noncode.org/show_rna.php?id=NONBTAT003944.2	Antisense;Sense_No_Exonic
NONBTAT003967.2	NONBTAG002797.2	0.512611	0.192964	-1.40953	1.15e-05	3.09198e-05	http://www.noncode.org/show_rna.php?id=NONBTAT003967.2	Antisense;Sense_No_Exonic
NONBTAT003968.2	NONBTAG002798.2	0.698877	0.118049	-2.56565	2.18163e-05	5.70324e-05	http://www.noncode.org/show_rna.php?id=NONBTAT003968.2	Antisense;Sense_No_Exonic
NONBTAT003977.2	NONBTAG002803.2	0.731178	0.0869908	-3.07129	1.80073e-05	4.74663e-05	http://www.noncode.org/show_rna.php?id=NONBTAT003977.2	Antisense;Sense_No_Exonic
NONBTAT004040.2	NONBTAG002842.2	2.21197	4.85872	1.13524	1.48688e-06	4.36061e-06	http://www.noncode.org/show_rna.php?id=NONBTAT004040.2	Sense_No_Exonic
NONBTAT004083.2	NONBTAG002857.2	2.33043	1.09865	-1.08486	2.13415e-05	5.58691e-05	http://www.noncode.org/show_rna.php?id=NONBTAT004083.2	Linc
NONBTAT004149.2	NONBTAG002903.2	2.58534	0.102529	-4.65625	2.63553e-60	4.93789e-59	http://www.noncode.org/show_rna.php?id=NONBTAT004149.2	Sense_No_Exonic
NONBTAT004153.2	NONBTAG002905.2	0.360562	0.0328879	-3.45462	2.66736e-05	6.90915e-05	http://www.noncode.org/show_rna.php?id=NONBTAT004153.2	Antisense
NONBTAT004197.2	NONBTAG002940.2	1.21962	0.548811	-1.15205	4.2547e-05	0.000107713	http://www.noncode.org/show_rna.php?id=NONBTAT004197.2	Antisense
NONBTAT004200.2	NONBTAG002943.2	20.2145	9.89337	-1.03086	2.37168e-58	4.29973e-57	http://www.noncode.org/show_rna.php?id=NONBTAT004200.2	Antisense
NONBTAT004201.2	NONBTAG002944.2	21.6699	10.6676	-1.02246	1.55059e-44	2.16635e-43	http://www.noncode.org/show_rna.php?id=NONBTAT004201.2	Sense_No_Exonic
NONBTAT004226.2	NONBTAG002963.2	76.1474	37.8692	-1.00777	5.19995e-126	1.79841e-124	http://www.noncode.org/show_rna.php?id=NONBTAT004226.2	Sense_No_Exonic
NONBTAT004242.2	NONBTAG002976.2	1.6104	0.746104	-1.10997	2.51126e-07	7.87912e-07	http://www.noncode.org/show_rna.php?id=NONBTAT004242.2	Antisense
NONBTAT004243.2	NONBTAG002977.2	4.14501	1.77919	-1.22015	6.48014e-08	2.1269e-07	http://www.noncode.org/show_rna.php?id=NONBTAT004243.2	Antisense
NONBTAT004292.2	NONBTAG003016.2	2.2999	0.813105	-1.50006	4.22561e-11	1.70941e-10	http://www.noncode.org/show_rna.php?id=NONBTAT004292.2	Antisense
NONBTAT004342.2	NONBTAG003055.2	0.448259	0.0240512	-4.22015	3.40483e-05	8.70829e-05	http://www.noncode.org/show_rna.php?id=NONBTAT004342.2	Antisense;Sense_No_Exonic
NONBTAT004344.2	NONBTAG003056.2	0.265335	0	#NAME?	1.43692e-05	3.82311e-05	http://www.noncode.org/show_rna.php?id=NONBTAT004344.2	Antisense;Sense_No_Exonic
NONBTAT004346.2	NONBTAG003058.2	0.44607	0.0244124	-4.19158	3.01198e-13	1.36959e-12	http://www.noncode.org/show_rna.php?id=NONBTAT004346.2	Antisense;Sense_No_Exonic
NONBTAT004347.2	NONBTAG003059.2	0.443706	0.0527893	-3.07129	1.80073e-05	4.74663e-05	http://www.noncode.org/show_rna.php?id=NONBTAT004347.2	Antisense;Sense_No_Exonic
NONBTAT004348.2	NONBTAG003060.2	0.43846	0.0173884	-4.65625	5.21953e-07	1.59546e-06	http://www.noncode.org/show_rna.php?id=NONBTAT004348.2	Antisense;Sense_No_Exonic
NONBTAT004349.2	NONBTAG003061.2	1.69443	0.437418	-1.95372	3.91619e-07	1.21046e-06	http://www.noncode.org/show_rna.php?id=NONBTAT004349.2	Antisense;Sense_No_Exonic
NONBTAT004350.2	NONBTAG003062.2	1.15159	0.21008	-2.45462	2.213e-06	6.37776e-06	http://www.noncode.org/show_rna.php?id=NONBTAT004350.2	Antisense;Sense_No_Exonic
NONBTAT004351.2	NONBTAG003063.2	1.75354	0.225564	-2.95866	3.05089e-15	1.51762e-14	http://www.noncode.org/show_rna.php?id=NONBTAT004351.2	Antisense;Sense_No_Exonic
NONBTAT004352.2	NONBTAG003064.2	1.66055	0.308537	-2.42815	4.34573e-09	1.54478e-08	http://www.noncode.org/show_rna.php?id=NONBTAT004352.2	Antisense;Sense_No_Exonic
NONBTAT004353.2	NONBTAG003065.2	0.331464	0.0431912	-2.94004	6.28401e-05	0.000156314	http://www.noncode.org/show_rna.php?id=NONBTAT004353.2	Antisense;Sense_No_Exonic
NONBTAT004395.2	NONBTAG003098.2	0.42731	1.00225	1.22989	1.42746e-08	4.91619e-08	http://www.noncode.org/show_rna.php?id=NONBTAT004395.2	Antisense;Sense_No_Exonic
NONBTAT004396.2	NONBTAG003098.2	0.911966	2.62547	1.52552	2.36194e-08	8.00438e-08	http://www.noncode.org/show_rna.php?id=NONBTAT004396.2	Antisense;Sense_No_Exonic
NONBTAT004398.2	NONBTAG003098.2	0.830664	2.76943	1.73725	3.41811e-10	1.31015e-09	http://www.noncode.org/show_rna.php?id=NONBTAT004398.2	Antisense;Sense_No_Exonic
NONBTAT004410.2	NONBTAG003107.2	0	0.447561	Inf	2.45152e-06	7.03608e-06	http://www.noncode.org/show_rna.php?id=NONBTAT004410.2	Antisense;Sense_No_Exonic
NONBTAT004457.2	NONBTAG003136.2	3.02008	1.06322	-1.50615	5.0659e-10	1.91782e-09	http://www.noncode.org/show_rna.php?id=NONBTAT004457.2	Antisense;Sense_No_Exonic
NONBTAT004472.2	NONBTAG003145.2	1.47745	0.568276	-1.37845	7.15898e-07	2.16336e-06	http://www.noncode.org/show_rna.php?id=NONBTAT004472.2	Antisense;Sense_No_Exonic
NONBTAT004473.2	NONBTAG003144.2	1.47745	0.568276	-1.37845	7.15898e-07	2.16336e-06	http://www.noncode.org/show_rna.php?id=NONBTAT004473.2	Antisense;Sense_No_Exonic
NONBTAT004486.2	NONBTAG003155.2	1.90574	0.78766	-1.27471	4.25612e-05	0.000107735	http://www.noncode.org/show_rna.php?id=NONBTAT004486.2	Antisense;Sense_No_Exonic
NONBTAT004487.2	NONBTAG003156.2	0.906354	0.133341	-2.76495	2.03232e-06	5.88707e-06	http://www.noncode.org/show_rna.php?id=NONBTAT004487.2	Antisense;Sense_No_Exonic
NONBTAT004492.2	NONBTAG003160.2	1.61662	0.533654	-1.599	4.57831e-10	1.73807e-09	http://www.noncode.org/show_rna.php?id=NONBTAT004492.2	Antisense;Sense_No_Exonic
NONBTAT004493.2	NONBTAG003161.2	2.15567	0.848187	-1.34568	6.70762e-08	2.19904e-07	http://www.noncode.org/show_rna.php?id=NONBTAT004493.2	Antisense;Sense_No_Exonic
NONBTAT004503.2	NONBTAG003168.2	5.99431	1.75503	-1.7721	7.35693e-17	4.70391e-16	http://www.noncode.org/show_rna.php?id=NONBTAT004503.2	Antisense;Sense_No_Exonic
NONBTAT004505.2	NONBTAG003170.2	2.90278	1.31148	-1.14624	1.08842e-06	3.23334e-06	http://www.noncode.org/show_rna.php?id=NONBTAT004505.2	Antisense;Sense_No_Exonic
NONBTAT004506.2	NONBTAG003171.2	3.06792	0.766213	-2.00144	7.58519e-11	3.02258e-10	http://www.noncode.org/show_rna.php?id=NONBTAT004506.2	Antisense;Sense_No_Exonic
NONBTAT004507.2	NONBTAG003172.2	2.19634	0.680381	-1.69069	1.31105e-15	6.63509e-15	http://www.noncode.org/show_rna.php?id=NONBTAT004507.2	Antisense;Sense_No_Exonic
NONBTAT004510.2	NONBTAG003173.2	4.71266	2.23412	-1.07683	3.23163e-08	1.08498e-07	http://www.noncode.org/show_rna.php?id=NONBTAT004510.2	Antisense;Sense_No_Exonic
NONBTAT004545.2	NONBTAG003198.2	0.813761	0.400427	-1.02307	0.000182751	0.000430354	http://www.noncode.org/show_rna.php?id=NONBTAT004545.2	Antisense;Sense_No_Exonic
NONBTAT004574.2	NONBTAG003219.2	0.458476	0.0482527	-3.24816	2.68048e-06	7.66641e-06	http://www.noncode.org/show_rna.php?id=NONBTAT004574.2	Antisense;Sense_No_Exonic
NONBTAT004586.2	NONBTAG003229.2	2.32863	1.06598	-1.1273	2.72788e-14	1.30091e-13	http://www.noncode.org/show_rna.php?id=NONBTAT004586.2	Antisense;Sense_No_Exonic
NONBTAT004588.2	NONBTAG003231.2	2.20286	1.01949	-1.11153	5.42832e-11	2.18093e-10	http://www.noncode.org/show_rna.php?id=NONBTAT004588.2	Antisense;Sense_No_Exonic
NONBTAT004627.2	NONBTAG003263.2	0.249914	0.0119976	-4.38061	8.52535e-06	2.3224e-05	http://www.noncode.org/show_rna.php?id=NONBTAT004627.2	Antisense;Sense_No_Exonic
NONBTAT004630.2	NONBTAG003265.2	4.6769	1.83157	-1.35247	3.10517e-13	1.41111e-12	http://www.noncode.org/show_rna.php?id=NONBTAT004630.2	Antisense;Sense_No_Exonic
NONBTAT004631.2	NONBTAG003266.2	5.65442	2.67429	-1.08022	2.33518e-12	1.01399e-11	http://www.noncode.org/show_rna.php?id=NONBTAT004631.2	Antisense;Sense_No_Exonic
NONBTAT004638.2	NONBTAG003270.2	1.58142	0.721229	-1.13269	1.20682e-05	3.23632e-05	http://www.noncode.org/show_rna.php?id=NONBTAT004638.2	Antisense;Sense_No_Exonic
NONBTAT004672.2	NONBTAG003293.2	0.142855	0.48212	1.75484	0.000219271	0.000511669	http://www.noncode.org/show_rna.php?id=NONBTAT004672.2	Antisense;Sense_No_Exonic
NONBTAT004673.2	NONBTAG003294.2	0	0.541785	Inf	0.000437997	0.000982699	http://www.noncode.org/show_rna.php?id=NONBTAT004673.2	Antisense;Sense_No_Exonic
NONBTAT004732.2	NONBTAG003331.2	0.71781	0	#NAME?	2.54953e-12	1.10515e-11	http://www.noncode.org/show_rna.php?id=NONBTAT004732.2	Linc
NONBTAT004733.2	NONBTAG003331.2	0.877431	0	#NAME?	2.15782e-19	1.52783e-18	http://www.noncode.org/show_rna.php?id=NONBTAT004733.2	Linc
NONBTAT004735.2	NONBTAG003331.2	0.754105	0	#NAME?	4.53717e-10	1.72321e-09	http://www.noncode.org/show_rna.php?id=NONBTAT004735.2	Linc
NONBTAT004736.2	NONBTAG003332.2	0.331402	0	#NAME?	1.21615e-12	5.362e-12	http://www.noncode.org/show_rna.php?id=NONBTAT004736.2	Linc
NONBTAT004886.2	NONBTAG003433.2	0.332744	1.06227	1.67467	0.000134256	0.000320884	http://www.noncode.org/show_rna.php?id=NONBTAT004886.2	Sense_No_Exonic
NONBTAT004889.2	NONBTAG003435.2	2.84879	0.999408	-1.5112	2.74324e-05	7.09743e-05	http://www.noncode.org/show_rna.php?id=NONBTAT004889.2	Sense_No_Exonic
NONBTAT004924.2	NONBTAG003463.2	1.06265	0.319001	-1.73603	1.02285e-08	3.55704e-08	http://www.noncode.org/show_rna.php?id=NONBTAT004924.2	Sense_No_Exonic
NONBTAT004950.2	NONBTAG003485.2	0.282139	0.0245093	-3.525	1.38306e-05	3.68619e-05	http://www.noncode.org/show_rna.php?id=NONBTAT004950.2	Antisense;Sense_No_Exonic
NONBTAT004967.2	NONBTAG003500.2	1.13581	0.462895	-1.29496	0.000393295	0.00088702	http://www.noncode.org/show_rna.php?id=NONBTAT004967.2	Sense_No_Exonic
NONBTAT004980.2	NONBTAG003510.2	0.672182	0.0645386	-3.38062	5.12564e-05	0.000128772	http://www.noncode.org/show_rna.php?id=NONBTAT004980.2	Antisense
NONBTAT004983.2	NONBTAG003513.2	1.88716	0.835102	-1.17619	1.33623e-06	3.93324e-06	http://www.noncode.org/show_rna.php?id=NONBTAT004983.2	Sense_No_Exonic
NONBTAT004988.2	NONBTAG003517.2	0.548404	0.0526543	-3.38062	5.12564e-05	0.000128772	http://www.noncode.org/show_rna.php?id=NONBTAT004988.2	Antisense
NONBTAT004997.2	NONBTAG003525.2	2.76108	1.12475	-1.29563	1.37406e-07	4.39864e-07	http://www.noncode.org/show_rna.php?id=NONBTAT004997.2	Sense_No_Exonic
NONBTAT005001.2	NONBTAG003528.2	1.70195	0.609872	-1.48061	1.41399e-07	4.52163e-07	http://www.noncode.org/show_rna.php?id=NONBTAT005001.2	Sense_No_Exonic
NONBTAT005028.2	NONBTAG003549.2	2.38564	0.875223	-1.44665	1.19112e-20	8.82131e-20	http://www.noncode.org/show_rna.php?id=NONBTAT005028.2	Antisense;Sense_No_Exonic
NONBTAT005029.2	NONBTAG003550.2	1.58917	0.600195	-1.40477	4.00161e-10	1.52696e-09	http://www.noncode.org/show_rna.php?id=NONBTAT005029.2	Antisense;Sense_No_Exonic
NONBTAT005038.2	NONBTAG003557.2	1.57307	0.369581	-2.08962	4.18045e-17	2.70087e-16	http://www.noncode.org/show_rna.php?id=NONBTAT005038.2	Antisense;Sense_No_Exonic
NONBTAT005056.2	NONBTAG003571.2	0.663077	0.229829	-1.52862	3.38152e-05	8.658e-05	http://www.noncode.org/show_rna.php?id=NONBTAT005056.2	Antisense;Sense_No_Exonic
NONBTAT005115.2	NONBTAG003613.2	0.390279	1.30528	1.74178	5.82346e-05	0.000145461	http://www.noncode.org/show_rna.php?id=NONBTAT005115.2	Antisense;Sense_No_Exonic
NONBTAT005118.2	NONBTAG003616.2	0.331929	1.16447	1.81073	1.04106e-05	2.8122e-05	http://www.noncode.org/show_rna.php?id=NONBTAT005118.2	Antisense;Sense_No_Exonic
NONBTAT005139.2	NONBTAG003632.2	0.597911	0.0681716	-3.13269	0.000354634	0.000804823	http://www.noncode.org/show_rna.php?id=NONBTAT005139.2	Antisense;Sense_No_Exonic
NONBTAT005154.2	NONBTAG003644.2	8.16034	2.87702	-1.50405	1.29092e-22	1.02074e-21	http://www.noncode.org/show_rna.php?id=NONBTAT005154.2	Antisense;Sense_No_Exonic
NONBTAT005158.2	NONBTAG003648.2	1.06104	0.285942	-1.89168	6.29578e-06	1.73947e-05	http://www.noncode.org/show_rna.php?id=NONBTAT005158.2	Antisense;Sense_No_Exonic
NONBTAT005173.2	NONBTAG003659.2	1.90987	0.448709	-2.08962	3.11758e-09	1.11983e-08	http://www.noncode.org/show_rna.php?id=NONBTAT005173.2	Antisense;Sense_No_Exonic
NONBTAT005174.2	NONBTAG003658.2	1.87626	0.459777	-2.02885	4.70353e-09	1.66782e-08	http://www.noncode.org/show_rna.php?id=NONBTAT005174.2	Antisense;Sense_No_Exonic
NONBTAT005180.2	NONBTAG003663.2	0.49471	0.0282025	-4.13269	6.77942e-05	0.000167767	http://www.noncode.org/show_rna.php?id=NONBTAT005180.2	Antisense;Sense_No_Exonic
NONBTAT005192.2	NONBTAG003674.2	0.106134	0.45177	2.0897	0.000331618	0.00075631	http://www.noncode.org/show_rna.php?id=NONBTAT005192.2	Antisense;Sense_No_Exonic
NONBTAT005219.2	NONBTAG003693.2	2.69472	1.07141	-1.33062	9.77136e-09	3.40102e-08	http://www.noncode.org/show_rna.php?id=NONBTAT005219.2	Antisense;Sense_No_Exonic
NONBTAT005235.2	NONBTAG003704.2	3.17407	1.38324	-1.19828	3.65996e-06	1.03478e-05	http://www.noncode.org/show_rna.php?id=NONBTAT005235.2	Antisense;Sense_No_Exonic
NONBTAT005236.2	NONBTAG003705.2	3.05695	1.45146	-1.07459	6.35384e-08	2.08698e-07	http://www.noncode.org/show_rna.php?id=NONBTAT005236.2	Antisense;Sense_No_Exonic
NONBTAT005254.2	NONBTAG003718.2	0	0.411071	Inf	1.83408e-07	5.81903e-07	http://www.noncode.org/show_rna.php?id=NONBTAT005254.2	Antisense;Sense_No_Exonic
NONBTAT005345.2	NONBTAG003792.2	2.75099	1.24475	-1.14409	1.12452e-07	3.6246e-07	http://www.noncode.org/show_rna.php?id=NONBTAT005345.2	Antisense;Sense_No_Exonic
NONBTAT005352.2	NONBTAG003798.2	0.186119	0	#NAME?	0.000277544	0.000638477	http://www.noncode.org/show_rna.php?id=NONBTAT005352.2	Antisense;Sense_No_Exonic
NONBTAT005367.2	NONBTAG003811.2	47.7676	100.104	1.0674	2.22045e-16	1.27563e-15	http://www.noncode.org/show_rna.php?id=NONBTAT005367.2	Antisense;Sense_No_Exonic
NONBTAT005368.2	NONBTAG003811.2	50.0617	103.371	1.04605	2.22045e-16	1.27563e-15	http://www.noncode.org/show_rna.php?id=NONBTAT005368.2	Antisense;Sense_No_Exonic
NONBTAT005369.2	NONBTAG003811.2	48.611	103.772	1.09406	6.66134e-16	3.46244e-15	http://www.noncode.org/show_rna.php?id=NONBTAT005369.2	Antisense;Sense_No_Exonic
NONBTAT005370.2	NONBTAG003812.2	45.7814	100.929	1.14051	4.44089e-16	2.44259e-15	http://www.noncode.org/show_rna.php?id=NONBTAT005370.2	Antisense;Sense_No_Exonic
NONBTAT005400.2	NONBTAG003829.2	1.28721	0.600705	-1.09952	2.40619e-05	6.26134e-05	http://www.noncode.org/show_rna.php?id=NONBTAT005400.2	Antisense;Sense_No_Exonic
NONBTAT005428.2	NONBTAG003847.2	0.610031	0.115922	-2.39573	0.000123088	0.000295902	http://www.noncode.org/show_rna.php?id=NONBTAT005428.2	Antisense;Sense_No_Exonic
NONBTAT005432.2	NONBTAG003851.2	0.282446	0.907298	1.6836	8.34217e-08	2.71369e-07	http://www.noncode.org/show_rna.php?id=NONBTAT005432.2	Antisense;Sense_No_Exonic
NONBTAT005444.2	NONBTAG003858.2	3.68125	1.61761	-1.18633	1.40009e-08	4.82552e-08	http://www.noncode.org/show_rna.php?id=NONBTAT005444.2	Antisense;Sense_No_Exonic
NONBTAT005445.2	NONBTAG003858.2	3.77176	1.78789	-1.07698	4.37072e-07	1.34437e-06	http://www.noncode.org/show_rna.php?id=NONBTAT005445.2	Antisense;Sense_No_Exonic
NONBTAT005446.2	NONBTAG003858.2	2.39447	1.03278	-1.21317	2.1043e-08	7.16366e-08	http://www.noncode.org/show_rna.php?id=NONBTAT005446.2	Antisense;Sense_No_Exonic
NONBTAT005447.2	NONBTAG003858.2	4.00223	1.74306	-1.19918	2.63234e-07	8.23747e-07	http://www.noncode.org/show_rna.php?id=NONBTAT005447.2	Antisense;Sense_No_Exonic
NONBTAT005448.2	NONBTAG003858.2	4.04647	1.55763	-1.37731	1.32776e-08	4.5836e-08	http://www.noncode.org/show_rna.php?id=NONBTAT005448.2	Antisense;Sense_No_Exonic
NONBTAT005449.2	NONBTAG003858.2	4.35941	1.56081	-1.48184	2.69038e-09	9.71157e-09	http://www.noncode.org/show_rna.php?id=NONBTAT005449.2	Antisense;Sense_No_Exonic
NONBTAT005455.2	NONBTAG003860.2	1.56153	0.517932	-1.59213	6.25952e-05	0.000155782	http://www.noncode.org/show_rna.php?id=NONBTAT005455.2	Antisense;Sense_No_Exonic
NONBTAT005458.2	NONBTAG003863.2	4.58072	2.27443	-1.01007	2.01764e-11	8.3107e-11	http://www.noncode.org/show_rna.php?id=NONBTAT005458.2	Antisense;Sense_No_Exonic
NONBTAT005459.2	NONBTAG003864.2	4.58823	2.27816	-1.01007	2.01764e-11	8.3107e-11	http://www.noncode.org/show_rna.php?id=NONBTAT005459.2	Antisense;Sense_No_Exonic
NONBTAT005496.2	NONBTAG003890.2	1.26963	0.422785	-1.58641	1.67481e-06	4.88926e-06	http://www.noncode.org/show_rna.php?id=NONBTAT005496.2	Sense_No_Exonic
NONBTAT005517.2	NONBTAG003900.2	1.1202	0.442257	-1.3408	1.32414e-05	3.53686e-05	http://www.noncode.org/show_rna.php?id=NONBTAT005517.2	Sense_No_Exonic
NONBTAT005553.2	NONBTAG003922.2	0.284728	0	#NAME?	0.000277544	0.000638477	http://www.noncode.org/show_rna.php?id=NONBTAT005553.2	Sense_No_Exonic
NONBTAT005563.2	NONBTAG003930.2	1.59356	0.691026	-1.20544	0.00013155	0.000315359	http://www.noncode.org/show_rna.php?id=NONBTAT005563.2	Antisense
NONBTAT005569.2	NONBTAG003935.2	5.83088	2.83082	-1.04249	2.56179e-09	9.26187e-09	http://www.noncode.org/show_rna.php?id=NONBTAT005569.2	Antisense
NONBTAT005583.2	NONBTAG003940.2	0.485803	0	#NAME?	6.31513e-05	0.000156841	http://www.noncode.org/show_rna.php?id=NONBTAT005583.2	Antisense
NONBTAT005594.2	NONBTAG003948.2	0.775171	0.207958	-1.89822	7.23672e-05	0.000178421	http://www.noncode.org/show_rna.php?id=NONBTAT005594.2	Sense_No_Exonic
NONBTAT005602.2	NONBTAG003952.2	1.40097	0.28397	-2.30262	3.77811e-06	1.06637e-05	http://www.noncode.org/show_rna.php?id=NONBTAT005602.2	Antisense
NONBTAT005612.2	NONBTAG003958.2	0.403056	2.05265	2.34844	1.48132e-09	5.44323e-09	http://www.noncode.org/show_rna.php?id=NONBTAT005612.2	Antisense;Sense_No_Exonic
NONBTAT005655.2	NONBTAG003988.2	1.41463	4.18638	1.56528	7.27285e-12	3.07279e-11	http://www.noncode.org/show_rna.php?id=NONBTAT005655.2	Antisense
NONBTAT005658.2	NONBTAG003989.2	3.90471	0.716664	-2.44585	4.76619e-25	4.0699e-24	http://www.noncode.org/show_rna.php?id=NONBTAT005658.2	Sense_No_Exonic
NONBTAT005673.2	NONBTAG003997.2	2.07994	0.972007	-1.0975	6.75275e-09	2.37408e-08	http://www.noncode.org/show_rna.php?id=NONBTAT005673.2	Sense_No_Exonic
NONBTAT005701.2	NONBTAG004008.2	1.63739	0.812926	-1.0102	8.84923e-08	2.87504e-07	http://www.noncode.org/show_rna.php?id=NONBTAT005701.2	Sense_No_Exonic
NONBTAT005711.2	NONBTAG004012.2	0.534091	0	#NAME?	3.85153e-08	1.28583e-07	http://www.noncode.org/show_rna.php?id=NONBTAT005711.2	Sense_No_Exonic
NONBTAT005717.2	NONBTAG004016.2	1.54067	6.27188	2.02534	0	0	http://www.noncode.org/show_rna.php?id=NONBTAT005717.2	Sense_No_Exonic
NONBTAT005718.2	NONBTAG004016.2	1.29099	5.24106	2.02138	0	0	http://www.noncode.org/show_rna.php?id=NONBTAT005718.2	Sense_No_Exonic
NONBTAT005749.2	NONBTAG004027.2	1.53517	3.67099	1.25777	2.27894e-06	6.56148e-06	http://www.noncode.org/show_rna.php?id=NONBTAT005749.2	Antisense;Exonic
NONBTAT005753.2	NONBTAG004030.2	1.53261	0.540112	-1.50466	4.9454e-08	1.63825e-07	http://www.noncode.org/show_rna.php?id=NONBTAT005753.2	Sense_No_Exonic
NONBTAT005781.2	NONBTAG004046.2	3.34235	1.26086	-1.40645	1.84116e-12	8.04137e-12	http://www.noncode.org/show_rna.php?id=NONBTAT005781.2	Sense_No_Exonic
NONBTAT005807.2	NONBTAG004064.2	0.670276	0.199053	-1.7516	2.2939e-05	5.97901e-05	http://www.noncode.org/show_rna.php?id=NONBTAT005807.2	Antisense;Sense_No_Exonic
NONBTAT005818.2	NONBTAG004073.2	1.54333	0.335932	-2.19981	1.01216e-23	8.32736e-23	http://www.noncode.org/show_rna.php?id=NONBTAT005818.2	Sense_No_Exonic
NONBTAT005836.2	NONBTAG004086.2	1.38686	0.474374	-1.54773	1.1158e-07	3.59724e-07	http://www.noncode.org/show_rna.php?id=NONBTAT005836.2	Antisense
NONBTAT005844.2	NONBTAG004093.2	0.357327	1.521	2.0897	2.79776e-13	1.27412e-12	http://www.noncode.org/show_rna.php?id=NONBTAT005844.2	Linc
NONBTAT005899.2	NONBTAG004110.2	0.0786451	0.717345	3.18924	0.000155863	0.000369811	http://www.noncode.org/show_rna.php?id=NONBTAT005899.2	Antisense
NONBTAT005993.2	NONBTAG004160.2	0.598477	0.0389921	-3.94004	0.00026644	0.00061539	http://www.noncode.org/show_rna.php?id=NONBTAT005993.2	Linc
NONBTAT006021.2	NONBTAG004177.2	2.52008	0.899468	-1.48633	9.90848e-05	0.000240698	http://www.noncode.org/show_rna.php?id=NONBTAT006021.2	Antisense
NONBTAT006077.2	NONBTAG004223.2	1.14462	0.512864	-1.15822	0.000344634	0.000784742	http://www.noncode.org/show_rna.php?id=NONBTAT006077.2	Sense_No_Exonic
NONBTAT006085.2	NONBTAG004228.2	1.771	0.790982	-1.16285	9.19464e-09	3.20793e-08	http://www.noncode.org/show_rna.php?id=NONBTAT006085.2	Antisense
NONBTAT006093.2	NONBTAG004233.2	1.14226	0.125027	-3.19158	5.07619e-06	1.41602e-05	http://www.noncode.org/show_rna.php?id=NONBTAT006093.2	Antisense;Sense_No_Exonic
NONBTAT006094.2	NONBTAG004234.2	0.946379	0.194225	-2.28469	1.19466e-06	3.53298e-06	http://www.noncode.org/show_rna.php?id=NONBTAT006094.2	Antisense;Sense_No_Exonic
NONBTAT006096.2	NONBTAG004235.2	1.20595	0.180595	-2.73934	2.32919e-12	1.0115e-11	http://www.noncode.org/show_rna.php?id=NONBTAT006096.2	Antisense;Sense_No_Exonic
NONBTAT006097.2	NONBTAG004236.2	0.699881	0.0797977	-3.13269	0.000354634	0.000804823	http://www.noncode.org/show_rna.php?id=NONBTAT006097.2	Sense_No_Exonic
NONBTAT006126.2	NONBTAG004256.2	2.24879	0.607758	-1.88758	1.20922e-12	5.33537e-12	http://www.noncode.org/show_rna.php?id=NONBTAT006126.2	Sense_No_Exonic
NONBTAT006164.2	NONBTAG004282.2	1.09149	0.394475	-1.46829	3.40031e-05	8.70276e-05	http://www.noncode.org/show_rna.php?id=NONBTAT006164.2	Antisense;Sense_No_Exonic
NONBTAT006178.2	NONBTAG004292.2	0.656832	0.18155	-1.85516	0.000119034	0.000286696	http://www.noncode.org/show_rna.php?id=NONBTAT006178.2	Antisense
NONBTAT006229.2	NONBTAG004328.2	1.16302	0.314318	-1.88758	0.000444494	0.000996081	http://www.noncode.org/show_rna.php?id=NONBTAT006229.2	Antisense
NONBTAT006230.2	NONBTAG004329.2	4.46638	0.836607	-2.41648	2.45084e-17	1.60312e-16	http://www.noncode.org/show_rna.php?id=NONBTAT006230.2	Antisense
NONBTAT006268.2	NONBTAG004359.2	0.288388	0	#NAME?	1.43692e-05	3.82311e-05	http://www.noncode.org/show_rna.php?id=NONBTAT006268.2	Sense_No_Exonic
NONBTAT006275.2	NONBTAG004363.2	1.00939	0.434774	-1.21515	2.86915e-05	7.40719e-05	http://www.noncode.org/show_rna.php?id=NONBTAT006275.2	Linc
NONBTAT006286.2	NONBTAG004372.2	2.04297	0.79702	-1.35798	3.80259e-12	1.63378e-11	http://www.noncode.org/show_rna.php?id=NONBTAT006286.2	Antisense
NONBTAT006287.2	NONBTAG004373.2	2.04286	0.727163	-1.49024	1.74131e-07	5.53321e-07	http://www.noncode.org/show_rna.php?id=NONBTAT006287.2	Sense_No_Exonic
NONBTAT006300.2	NONBTAG004381.2	1.76151	0.789744	-1.15736	0.000272739	0.000628822	http://www.noncode.org/show_rna.php?id=NONBTAT006300.2	Antisense
NONBTAT006310.2	NONBTAG004388.2	3.15642	1.10111	-1.51933	3.68167e-23	2.96473e-22	http://www.noncode.org/show_rna.php?id=NONBTAT006310.2	Antisense
NONBTAT006318.2	NONBTAG004393.2	2.10508	0.960054	-1.13269	7.63253e-05	0.000187693	http://www.noncode.org/show_rna.php?id=NONBTAT006318.2	Antisense
NONBTAT006334.2	NONBTAG004406.2	0.822264	0.168753	-2.28469	1.19466e-06	3.53298e-06	http://www.noncode.org/show_rna.php?id=NONBTAT006334.2	Antisense
NONBTAT006341.2	NONBTAG004409.2	0.578747	0	#NAME?	6.85421e-06	1.88507e-05	http://www.noncode.org/show_rna.php?id=NONBTAT006341.2	Sense_No_Exonic
NONBTAT006350.2	NONBTAG004418.2	25.3184	9.10407	-1.4756	3.94971e-94	1.07604e-92	http://www.noncode.org/show_rna.php?id=NONBTAT006350.2	Antisense
NONBTAT006351.2	NONBTAG004419.2	3.36166	0.744666	-2.17451	3.81432e-10	1.4567e-09	http://www.noncode.org/show_rna.php?id=NONBTAT006351.2	Antisense
NONBTAT006372.2	NONBTAG004431.2	0.662466	0.107903	-2.61811	1.2132e-05	3.25197e-05	http://www.noncode.org/show_rna.php?id=NONBTAT006372.2	Antisense;Sense_No_Exonic
NONBTAT006392.2	NONBTAG004449.2	1.47372	0.707485	-1.05869	0.000118967	0.000286604	http://www.noncode.org/show_rna.php?id=NONBTAT006392.2	Antisense;Sense_No_Exonic
NONBTAT006398.2	NONBTAG004452.2	0.523303	0.144097	-1.86061	9.15315e-07	2.73822e-06	http://www.noncode.org/show_rna.php?id=NONBTAT006398.2	Antisense;Sense_No_Exonic
NONBTAT006424.2	NONBTAG004467.2	1.29376	0.562806	-1.20086	8.27756e-05	0.000202897	http://www.noncode.org/show_rna.php?id=NONBTAT006424.2	Antisense;Sense_No_Exonic
NONBTAT006428.2	NONBTAG004469.2	2.46007	0.869513	-1.50042	2.14244e-07	6.76087e-07	http://www.noncode.org/show_rna.php?id=NONBTAT006428.2	Antisense;Sense_No_Exonic
NONBTAT006429.2	NONBTAG004469.2	2.00932	0.934493	-1.10445	3.18637e-13	1.44702e-12	http://www.noncode.org/show_rna.php?id=NONBTAT006429.2	Antisense;Sense_No_Exonic
NONBTAT006464.2	NONBTAG004491.2	1.70329	0.724386	-1.23349	1.7158e-10	6.68476e-10	http://www.noncode.org/show_rna.php?id=NONBTAT006464.2	Antisense;Sense_No_Exonic
NONBTAT006503.2	NONBTAG004520.2	1.79412	0.818234	-1.13269	0.000244162	0.000566731	http://www.noncode.org/show_rna.php?id=NONBTAT006503.2	Antisense;Sense_No_Exonic
NONBTAT006507.2	NONBTAG004524.2	9.51346	4.53726	-1.06815	6.211e-15	3.05108e-14	http://www.noncode.org/show_rna.php?id=NONBTAT006507.2	Antisense;Sense_No_Exonic
NONBTAT006509.2	NONBTAG004525.2	6.77918	2.96665	-1.19228	1.51615e-10	5.92115e-10	http://www.noncode.org/show_rna.php?id=NONBTAT006509.2	Antisense;Sense_No_Exonic
NONBTAT006513.2	NONBTAG004528.2	1.0085	0.0438039	-4.52501	2.11688e-06	6.11486e-06	http://www.noncode.org/show_rna.php?id=NONBTAT006513.2	Antisense;Sense_No_Exonic
NONBTAT006535.2	NONBTAG004545.2	0.112016	0.587493	2.39087	0.000445906	0.000999134	http://www.noncode.org/show_rna.php?id=NONBTAT006535.2	Antisense;Sense_No_Exonic
NONBTAT006541.2	NONBTAG004548.2	2.5739	1.04745	-1.29707	2.89612e-05	7.47329e-05	http://www.noncode.org/show_rna.php?id=NONBTAT006541.2	Antisense;Sense_No_Exonic
NONBTAT006556.2	NONBTAG004560.2	0.655099	0.0543214	-3.59212	7.14749e-06	1.96168e-05	http://www.noncode.org/show_rna.php?id=NONBTAT006556.2	Antisense
NONBTAT006557.2	NONBTAG004561.2	0.555821	0.0440853	-3.65625	3.68238e-06	1.04083e-05	http://www.noncode.org/show_rna.php?id=NONBTAT006557.2	Sense_No_Exonic
NONBTAT006616.2	NONBTAG004602.2	2.33999	1.13389	-1.04522	1.84197e-05	4.85062e-05	http://www.noncode.org/show_rna.php?id=NONBTAT006616.2	Linc
NONBTAT006623.2	NONBTAG004607.2	3.04611	1.11593	-1.44872	4.14085e-10	1.57819e-09	http://www.noncode.org/show_rna.php?id=NONBTAT006623.2	Linc
NONBTAT006624.2	NONBTAG004607.2	6.4619	2.57348	-1.32824	2.75412e-10	1.06128e-09	http://www.noncode.org/show_rna.php?id=NONBTAT006624.2	Linc
NONBTAT006625.2	NONBTAG004607.2	14.6062	6.53054	-1.16131	1.31925e-67	2.75028e-66	http://www.noncode.org/show_rna.php?id=NONBTAT006625.2	Linc
NONBTAT006640.2	NONBTAG004616.2	0.787366	0.195867	-2.00716	5.00834e-05	0.000126031	http://www.noncode.org/show_rna.php?id=NONBTAT006640.2	Antisense
NONBTAT006671.2	NONBTAG004641.2	1.70824	0.664123	-1.36299	2.58707e-05	6.71424e-05	http://www.noncode.org/show_rna.php?id=NONBTAT006671.2	Linc
NONBTAT006677.2	NONBTAG004644.2	16.0912	6.13675	-1.39073	5.65434e-36	6.47123e-35	http://www.noncode.org/show_rna.php?id=NONBTAT006677.2	Linc
NONBTAT006678.2	NONBTAG004645.2	10.6572	4.55087	-1.22761	7.75443e-48	1.16309e-46	http://www.noncode.org/show_rna.php?id=NONBTAT006678.2	Linc
NONBTAT006689.2	NONBTAG004654.2	1.30605	0.152729	-3.09616	1.48358e-08	5.10329e-08	http://www.noncode.org/show_rna.php?id=NONBTAT006689.2	Sense_No_Exonic
NONBTAT006692.2	NONBTAG004657.2	0.245339	0	#NAME?	0.000277544	0.000638477	http://www.noncode.org/show_rna.php?id=NONBTAT006692.2	Antisense
NONBTAT006733.2	NONBTAG004688.2	1.54978	0.253723	-2.61074	2.19468e-07	6.91445e-07	http://www.noncode.org/show_rna.php?id=NONBTAT006733.2	Linc
NONBTAT006736.2	NONBTAG004690.2	33.4348	16.5632	-1.01337	4.14554e-304	2.47477e-302	http://www.noncode.org/show_rna.php?id=NONBTAT006736.2	Linc
NONBTAT006738.2	NONBTAG004691.2	33.3654	16.3115	-1.03246	2.36559e-99	6.76774e-98	http://www.noncode.org/show_rna.php?id=NONBTAT006738.2	Linc
NONBTAT006739.2	NONBTAG004691.2	33.1147	16.3856	-1.01504	2.76567e-87	7.09906e-86	http://www.noncode.org/show_rna.php?id=NONBTAT006739.2	Linc
NONBTAT006757.2	NONBTAG004702.2	0.840415	0.131412	-2.677	6.69809e-07	2.02951e-06	http://www.noncode.org/show_rna.php?id=NONBTAT006757.2	Linc
NONBTAT006758.2	NONBTAG004703.2	0.542576	0.0989799	-2.45462	6.9513e-05	0.000171623	http://www.noncode.org/show_rna.php?id=NONBTAT006758.2	Linc
NONBTAT006774.2	NONBTAG004712.2	3.02693	1.46569	-1.04628	8.30077e-05	0.000203441	http://www.noncode.org/show_rna.php?id=NONBTAT006774.2	Linc
NONBTAT006775.2	NONBTAG004713.2	5.80998	2.51629	-1.20723	6.84337e-09	2.40481e-08	http://www.noncode.org/show_rna.php?id=NONBTAT006775.2	Linc
NONBTAT006790.2	NONBTAG004723.2	4.41609	1.79024	-1.30262	2.14469e-07	6.76667e-07	http://www.noncode.org/show_rna.php?id=NONBTAT006790.2	Linc
NONBTAT006793.2	NONBTAG004726.2	1.5261	0.713184	-1.0975	6.75275e-09	2.37408e-08	http://www.noncode.org/show_rna.php?id=NONBTAT006793.2	Linc
NONBTAT006809.2	NONBTAG004736.2	0.938231	0.207834	-2.17451	3.81432e-10	1.4567e-09	http://www.noncode.org/show_rna.php?id=NONBTAT006809.2	Antisense
NONBTAT006820.2	NONBTAG004744.2	2.82813	1.27753	-1.14649	1.36678e-06	4.02038e-06	http://www.noncode.org/show_rna.php?id=NONBTAT006820.2	Linc
NONBTAT006846.2	NONBTAG004764.2	0.612646	1.73526	1.50203	2.65141e-05	6.87259e-05	http://www.noncode.org/show_rna.php?id=NONBTAT006846.2	Antisense;Sense_No_Exonic
NONBTAT006862.2	NONBTAG004776.2	0.344974	1.05636	1.61454	8.08675e-05	0.000198374	http://www.noncode.org/show_rna.php?id=NONBTAT006862.2	Antisense
NONBTAT006863.2	NONBTAG004777.2	0.666531	1.78243	1.4191	2.13035e-09	7.7502e-09	http://www.noncode.org/show_rna.php?id=NONBTAT006863.2	Sense_No_Exonic
NONBTAT006880.2	NONBTAG004789.2	0.12109	0.574338	2.24582	0.000306585	0.000701863	http://www.noncode.org/show_rna.php?id=NONBTAT006880.2	Sense_No_Exonic
NONBTAT006891.2	NONBTAG004799.2	2.28502	1.12963	-1.01636	9.91754e-07	2.95657e-06	http://www.noncode.org/show_rna.php?id=NONBTAT006891.2	Sense_No_Exonic
NONBTAT006900.2	NONBTAG004804.2	0.555028	0	#NAME?	1.43692e-05	3.82311e-05	http://www.noncode.org/show_rna.php?id=NONBTAT006900.2	Antisense;Sense_No_Exonic
NONBTAT006953.2	NONBTAG004833.2	1.30308	0.339593	-1.94005	2.07566e-07	6.55636e-07	http://www.noncode.org/show_rna.php?id=NONBTAT006953.2	Sense_No_Exonic
NONBTAT006954.2	NONBTAG004834.2	0.839912	0.39924	-1.07298	0.000170291	0.000402387	http://www.noncode.org/show_rna.php?id=NONBTAT006954.2	Antisense
NONBTAT007005.2	NONBTAG004863.2	0.543498	0.0291612	-4.22015	3.40483e-05	8.70829e-05	http://www.noncode.org/show_rna.php?id=NONBTAT007005.2	Antisense
NONBTAT007012.2	NONBTAG004868.2	1.78918	0.690445	-1.3737	9.46328e-05	0.000230481	http://www.noncode.org/show_rna.php?id=NONBTAT007012.2	Sense_No_Exonic
NONBTAT007013.2	NONBTAG004869.2	2.08828	0.851071	-1.29496	0.000393295	0.00088702	http://www.noncode.org/show_rna.php?id=NONBTAT007013.2	Antisense
NONBTAT007014.2	NONBTAG004870.2	2.92786	0.971123	-1.59212	7.37081e-06	2.02011e-05	http://www.noncode.org/show_rna.php?id=NONBTAT007014.2	Sense_No_Exonic
NONBTAT007015.2	NONBTAG004871.2	3.46825	1.35578	-1.35508	2.06989e-05	5.42485e-05	http://www.noncode.org/show_rna.php?id=NONBTAT007015.2	Sense_No_Exonic
NONBTAT007016.2	NONBTAG004872.2	3.49404	0.920316	-1.92469	2.36373e-21	1.79628e-20	http://www.noncode.org/show_rna.php?id=NONBTAT007016.2	Sense_No_Exonic
NONBTAT007071.2	NONBTAG004904.2	0.879967	2.58853	1.55661	1.44066e-10	5.63662e-10	http://www.noncode.org/show_rna.php?id=NONBTAT007071.2	Antisense;Sense_No_Exonic
NONBTAT007113.2	NONBTAG004927.2	0.155663	0.470325	1.59523	3.24157e-05	8.31992e-05	http://www.noncode.org/show_rna.php?id=NONBTAT007113.2	Antisense
NONBTAT007122.2	NONBTAG004932.2	4.13552	1.0363	-1.99663	6.54244e-32	6.81962e-31	http://www.noncode.org/show_rna.php?id=NONBTAT007122.2	Antisense
NONBTAT007123.2	NONBTAG004933.2	4.1657	1.01425	-2.03815	3.13039e-30	3.12341e-29	http://www.noncode.org/show_rna.php?id=NONBTAT007123.2	Sense_No_Exonic
NONBTAT007140.2	NONBTAG004940.2	0.607585	0.224037	-1.43935	0.000121888	0.000293216	http://www.noncode.org/show_rna.php?id=NONBTAT007140.2	Sense_No_Exonic
NONBTAT007157.2	NONBTAG004954.2	24.1691	10.886	-1.15069	6.55922e-73	1.46418e-71	http://www.noncode.org/show_rna.php?id=NONBTAT007157.2	Sense_No_Exonic
NONBTAT007186.2	NONBTAG004972.2	4.98378	2.34806	-1.08577	2.10078e-12	9.14262e-12	http://www.noncode.org/show_rna.php?id=NONBTAT007186.2	Sense_No_Exonic
NONBTAT007202.2	NONBTAG004981.2	2.38866	0.378917	-2.65625	2.56688e-12	1.11251e-11	http://www.noncode.org/show_rna.php?id=NONBTAT007202.2	Antisense
NONBTAT007203.2	NONBTAG004981.2	2.57245	0.416298	-2.62745	4.41851e-11	1.78516e-10	http://www.noncode.org/show_rna.php?id=NONBTAT007203.2	Antisense
NONBTAT007205.2	NONBTAG004982.2	0.0547179	0.461666	3.07676	2.61203e-07	8.1769e-07	http://www.noncode.org/show_rna.php?id=NONBTAT007205.2	Sense_No_Exonic
NONBTAT007214.2	NONBTAG004987.2	0.571422	0	#NAME?	0.000132391	0.000316626	http://www.noncode.org/show_rna.php?id=NONBTAT007214.2	Antisense
NONBTAT007215.2	NONBTAG004987.2	0.752372	0.0274504	-4.77655	1.2793e-07	4.10647e-07	http://www.noncode.org/show_rna.php?id=NONBTAT007215.2	Antisense
NONBTAT007224.2	NONBTAG004993.2	2.10508	1.00006	-1.07379	7.96117e-08	2.59482e-07	http://www.noncode.org/show_rna.php?id=NONBTAT007224.2	Antisense
NONBTAT007225.2	NONBTAG004994.2	2.4457	0.967574	-1.3378	6.65854e-12	2.8196e-11	http://www.noncode.org/show_rna.php?id=NONBTAT007225.2	Antisense
NONBTAT007227.2	NONBTAG004995.2	2.89089	1.01418	-1.5112	2.74324e-05	7.09743e-05	http://www.noncode.org/show_rna.php?id=NONBTAT007227.2	Sense_No_Exonic
NONBTAT007248.2	NONBTAG005010.2	1.58095	0.709925	-1.15505	0.000135521	0.000323584	http://www.noncode.org/show_rna.php?id=NONBTAT007248.2	Sense_No_Exonic
NONBTAT007276.2	NONBTAG005032.2	1.23405	0.508341	-1.27953	5.34774e-05	0.000134115	http://www.noncode.org/show_rna.php?id=NONBTAT007276.2	Linc
NONBTAT007279.2	NONBTAG005033.2	1.7759	0.849117	-1.06452	7.63056e-07	2.29822e-06	http://www.noncode.org/show_rna.php?id=NONBTAT007279.2	Linc
NONBTAT007311.2	NONBTAG005057.2	0.764773	0.22624	-1.75718	8.47191e-05	0.000207364	http://www.noncode.org/show_rna.php?id=NONBTAT007311.2	Antisense
NONBTAT007351.2	NONBTAG005083.2	2.443	1.13839	-1.10166	1.20821e-05	3.23949e-05	http://www.noncode.org/show_rna.php?id=NONBTAT007351.2	Sense_No_Exonic
NONBTAT007352.2	NONBTAG005084.2	2.76381	1.08541	-1.34842	5.70788e-06	1.58427e-05	http://www.noncode.org/show_rna.php?id=NONBTAT007352.2	Sense_No_Exonic
NONBTAT007357.2	NONBTAG005088.2	81.9172	37.5361	-1.12589	8.48263e-132	3.06644e-130	http://www.noncode.org/show_rna.php?id=NONBTAT007357.2	Linc
NONBTAT007358.2	NONBTAG005088.2	101.588	48.8026	-1.0577	8.02996e-245	4.34371e-243	http://www.noncode.org/show_rna.php?id=NONBTAT007358.2	Linc
NONBTAT007433.2	NONBTAG005139.2	0.559102	0.113327	-2.30262	6.701e-05	0.000166046	http://www.noncode.org/show_rna.php?id=NONBTAT007433.2	Antisense;Sense_No_Exonic
NONBTAT007438.2	NONBTAG005142.2	2.09769	0.459208	-2.19158	1.13179e-07	3.64703e-07	http://www.noncode.org/show_rna.php?id=NONBTAT007438.2	Antisense;Sense_No_Exonic
NONBTAT007454.2	NONBTAG005147.2	1.16804	0.390148	-1.582	3.83101e-07	1.18505e-06	http://www.noncode.org/show_rna.php?id=NONBTAT007454.2	Antisense
NONBTAT007505.2	NONBTAG005182.2	1.68083	0.730064	-1.20308	0.000104335	0.00025297	http://www.noncode.org/show_rna.php?id=NONBTAT007505.2	Linc
NONBTAT007543.2	NONBTAG005204.2	0.586264	0.114589	-2.35508	3.83092e-05	9.74658e-05	http://www.noncode.org/show_rna.php?id=NONBTAT007543.2	Linc
NONBTAT007559.2	NONBTAG005213.2	0.0648596	0.414123	2.67467	0.0003702	0.000838211	http://www.noncode.org/show_rna.php?id=NONBTAT007559.2	Sense_No_Exonic
NONBTAT007574.2	NONBTAG005223.2	0.323766	1.35002	2.05996	0.000137168	0.000327176	http://www.noncode.org/show_rna.php?id=NONBTAT007574.2	Linc
NONBTAT007575.2	NONBTAG005224.2	0.765542	2.99582	1.9684	1.79856e-14	8.64671e-14	http://www.noncode.org/show_rna.php?id=NONBTAT007575.2	Linc
NONBTAT007576.2	NONBTAG005224.2	0.76112	2.89666	1.92819	5.72209e-13	2.56648e-12	http://www.noncode.org/show_rna.php?id=NONBTAT007576.2	Linc
NONBTAT007606.2	NONBTAG005241.2	38.6893	15.1167	-1.35579	4.56586e-88	1.18109e-86	http://www.noncode.org/show_rna.php?id=NONBTAT007606.2	Antisense
NONBTAT007627.2	NONBTAG005251.2	1.03775	0.201145	-2.36715	1.68082e-12	7.35501e-12	http://www.noncode.org/show_rna.php?id=NONBTAT007627.2	Exonic
NONBTAT007695.2	NONBTAG005300.2	0.953277	0.112195	-3.08689	5.09517e-07	1.55912e-06	http://www.noncode.org/show_rna.php?id=NONBTAT007695.2	Antisense;Sense_No_Exonic
NONBTAT007741.2	NONBTAG005333.2	0.280238	0.0876388	-1.67701	1.46265e-07	4.67251e-07	http://www.noncode.org/show_rna.php?id=NONBTAT007741.2	Antisense;Sense_No_Exonic
NONBTAT007783.2	NONBTAG005357.2	0.442572	0.137619	-1.68523	3.0566e-05	7.8647e-05	http://www.noncode.org/show_rna.php?id=NONBTAT007783.2	Antisense;Sense_No_Exonic
NONBTAT007799.2	NONBTAG005369.2	0	0.29672	Inf	0.000229069	0.000533392	http://www.noncode.org/show_rna.php?id=NONBTAT007799.2	Antisense;Sense_No_Exonic
NONBTAT007866.2	NONBTAG005418.2	7.55064	3.46199	-1.125	2.35431e-19	1.66597e-18	http://www.noncode.org/show_rna.php?id=NONBTAT007866.2	Antisense;Sense_No_Exonic
NONBTAT007876.2	NONBTAG005423.2	2.07154	1.02349	-1.01721	2.80654e-05	7.25335e-05	http://www.noncode.org/show_rna.php?id=NONBTAT007876.2	Antisense;Sense_No_Exonic
NONBTAT007919.2	NONBTAG005449.2	0.524441	0.0827928	-2.6632	1.27781e-09	4.71477e-09	http://www.noncode.org/show_rna.php?id=NONBTAT007919.2	Antisense;Sense_No_Exonic
NONBTAT007920.2	NONBTAG005449.2	0.908035	0.118321	-2.94004	1.78027e-07	5.65281e-07	http://www.noncode.org/show_rna.php?id=NONBTAT007920.2	Antisense;Sense_No_Exonic
NONBTAT007974.2	NONBTAG005480.2	1.19563	0.319191	-1.90528	2.28826e-14	1.09597e-13	http://www.noncode.org/show_rna.php?id=NONBTAT007974.2	Antisense;Sense_No_Exonic
NONBTAT008035.2	NONBTAG005512.2	8.16777	3.76509	-1.11726	4.60652e-19	3.2292e-18	http://www.noncode.org/show_rna.php?id=NONBTAT008035.2	Antisense
NONBTAT008068.2	NONBTAG005534.2	5.21958	2.50914	-1.05674	7.80393e-08	2.54481e-07	http://www.noncode.org/show_rna.php?id=NONBTAT008068.2	Antisense
NONBTAT008069.2	NONBTAG005535.2	3.0733	0.505504	-2.60399	7.90833e-11	3.1457e-10	http://www.noncode.org/show_rna.php?id=NONBTAT008069.2	Antisense
NONBTAT008071.2	NONBTAG005536.2	2.40473	0.651513	-1.88401	1.00553e-32	1.06668e-31	http://www.noncode.org/show_rna.php?id=NONBTAT008071.2	Sense_No_Exonic
NONBTAT008100.2	NONBTAG005555.2	1.8346	0.699783	-1.39049	1.79271e-12	7.83548e-12	http://www.noncode.org/show_rna.php?id=NONBTAT008100.2	Sense_No_Exonic
NONBTAT008118.2	NONBTAG005564.2	0	0.64051	Inf	0.000119802	0.000288429	http://www.noncode.org/show_rna.php?id=NONBTAT008118.2	Antisense
NONBTAT008123.2	NONBTAG005568.2	0.187123	0.0568934	-1.71765	1.91778e-05	5.04207e-05	http://www.noncode.org/show_rna.php?id=NONBTAT008123.2	Antisense
NONBTAT008131.2	NONBTAG005573.2	0.420818	1.36089	1.69328	0.000212008	0.000495667	http://www.noncode.org/show_rna.php?id=NONBTAT008131.2	Antisense
NONBTAT008157.2	NONBTAG005592.2	1.98708	0.418263	-2.24817	1.4471e-11	6.01104e-11	http://www.noncode.org/show_rna.php?id=NONBTAT008157.2	Antisense
NONBTAT008190.2	NONBTAG005618.2	0.713985	0.189072	-1.91696	0.00013907	0.000331491	http://www.noncode.org/show_rna.php?id=NONBTAT008190.2	Antisense;Sense_No_Exonic
NONBTAT008208.2	NONBTAG005631.2	0.606662	0.159184	-1.9302	3.24849e-09	1.1656e-08	http://www.noncode.org/show_rna.php?id=NONBTAT008208.2	Antisense
NONBTAT008221.2	NONBTAG005641.2	1.05662	0.328093	-1.68728	1.5955e-05	4.22908e-05	http://www.noncode.org/show_rna.php?id=NONBTAT008221.2	Antisense;Sense_No_Exonic
NONBTAT008225.2	NONBTAG005645.2	1.19973	0.500785	-1.26045	9.86107e-05	0.000239605	http://www.noncode.org/show_rna.php?id=NONBTAT008225.2	Antisense
NONBTAT008229.2	NONBTAG005646.2	0.482978	0.102792	-2.23223	3.61748e-05	9.23176e-05	http://www.noncode.org/show_rna.php?id=NONBTAT008229.2	Sense_No_Exonic
NONBTAT008231.2	NONBTAG005648.2	3.29886	0.277144	-3.57326	1.86014e-17	1.22288e-16	http://www.noncode.org/show_rna.php?id=NONBTAT008231.2	Antisense
NONBTAT008257.2	NONBTAG005665.2	0.527111	0	#NAME?	2.76717e-13	1.26057e-12	http://www.noncode.org/show_rna.php?id=NONBTAT008257.2	Antisense
NONBTAT008262.2	NONBTAG005670.2	0.813864	0.29694	-1.45462	0.0001517	0.000360375	http://www.noncode.org/show_rna.php?id=NONBTAT008262.2	Antisense
NONBTAT008269.2	NONBTAG005674.2	0.9294	0.302762	-1.61812	7.64656e-05	0.000187984	http://www.noncode.org/show_rna.php?id=NONBTAT008269.2	Antisense
NONBTAT008282.2	NONBTAG005685.2	1.76714	0.622763	-1.50466	4.9454e-08	1.63825e-07	http://www.noncode.org/show_rna.php?id=NONBTAT008282.2	Sense_No_Exonic
NONBTAT008290.2	NONBTAG005689.2	0.388599	0.886133	1.18924	0.000392466	0.000885383	http://www.noncode.org/show_rna.php?id=NONBTAT008290.2	Antisense
NONBTAT008292.2	NONBTAG005691.2	0.828561	0.0260605	-4.99067	1.11341e-16	7.0565e-16	http://www.noncode.org/show_rna.php?id=NONBTAT008292.2	Antisense
NONBTAT008293.2	NONBTAG005691.2	0.877366	0.0328879	-4.73755	3.52798e-20	2.56586e-19	http://www.noncode.org/show_rna.php?id=NONBTAT008293.2	Antisense
NONBTAT008339.2	NONBTAG005721.2	6.1416	2.673	-1.20015	6.38241e-12	2.70535e-11	http://www.noncode.org/show_rna.php?id=NONBTAT008339.2	Sense_No_Exonic
NONBTAT008363.2	NONBTAG005734.2	0.778316	0.244037	-1.67326	0.000421425	0.000947609	http://www.noncode.org/show_rna.php?id=NONBTAT008363.2	Antisense
NONBTAT008393.2	NONBTAG005755.2	0.71758	1.44293	1.00779	7.57323e-05	0.000186303	http://www.noncode.org/show_rna.php?id=NONBTAT008393.2	Antisense;Sense_No_Exonic
NONBTAT008415.2	NONBTAG005773.2	1.22144	0.545449	-1.16307	3.0072e-06	8.56735e-06	http://www.noncode.org/show_rna.php?id=NONBTAT008415.2	Antisense;Sense_No_Exonic
NONBTAT008449.2	NONBTAG005802.2	1.29558	0.51256	-1.33781	1.26868e-06	3.74395e-06	http://www.noncode.org/show_rna.php?id=NONBTAT008449.2	Antisense;Sense_No_Exonic
NONBTAT008452.2	NONBTAG005805.2	4.2584	2.09718	-1.02186	3.13637e-12	1.35287e-11	http://www.noncode.org/show_rna.php?id=NONBTAT008452.2	Antisense;Sense_No_Exonic
NONBTAT008453.2	NONBTAG005806.2	4.95042	2.17877	-1.18404	7.12739e-09	2.5011e-08	http://www.noncode.org/show_rna.php?id=NONBTAT008453.2	Antisense;Sense_No_Exonic
NONBTAT008487.2	NONBTAG005832.2	0.273897	0.897536	1.71234	0	0	http://www.noncode.org/show_rna.php?id=NONBTAT008487.2	Antisense;Sense_No_Exonic
NONBTAT008514.2	NONBTAG005851.2	0.833814	0.318368	-1.38903	0.000349695	0.000794816	http://www.noncode.org/show_rna.php?id=NONBTAT008514.2	Antisense;Sense_No_Exonic
NONBTAT008551.2	NONBTAG005877.2	1.80569	0.594759	-1.60217	0.000282854	0.000650043	http://www.noncode.org/show_rna.php?id=NONBTAT008551.2	Antisense;Sense_No_Exonic
NONBTAT008602.2	NONBTAG005916.2	0.620087	1.52712	1.30027	9.54593e-06	2.58842e-05	http://www.noncode.org/show_rna.php?id=NONBTAT008602.2	Antisense;Sense_No_Exonic
NONBTAT008610.2	NONBTAG005922.2	7.77911	2.51209	-1.63072	7.02246e-190	3.36988e-188	http://www.noncode.org/show_rna.php?id=NONBTAT008610.2	Antisense;Sense_No_Exonic
NONBTAT008613.2	NONBTAG005923.2	9.89906	3.26464	-1.60037	1.14518e-26	1.03121e-25	http://www.noncode.org/show_rna.php?id=NONBTAT008613.2	Antisense;Sense_No_Exonic
NONBTAT008634.2	NONBTAG005939.2	2.59747	1.18462	-1.13268	0.000389856	0.000880256	http://www.noncode.org/show_rna.php?id=NONBTAT008634.2	Antisense;Sense_No_Exonic
NONBTAT008644.2	NONBTAG005944.2	0.272508	0	#NAME?	4.53717e-10	1.72321e-09	http://www.noncode.org/show_rna.php?id=NONBTAT008644.2	Antisense;Sense_No_Exonic
NONBTAT008645.2	NONBTAG005945.2	0.348486	0	#NAME?	6.31513e-05	0.000156841	http://www.noncode.org/show_rna.php?id=NONBTAT008645.2	Antisense;Sense_No_Exonic
NONBTAT008657.2	NONBTAG005951.2	0.362936	1.04043	1.51939	7.2526e-06	1.98925e-05	http://www.noncode.org/show_rna.php?id=NONBTAT008657.2	Antisense;Sense_No_Exonic
NONBTAT008659.2	NONBTAG005953.2	8.61969	2.51269	-1.7784	3.27987e-29	3.18868e-28	http://www.noncode.org/show_rna.php?id=NONBTAT008659.2	Antisense;Sense_No_Exonic
NONBTAT008689.2	NONBTAG005972.2	1.59038	0.390555	-2.02577	2.668e-07	8.34555e-07	http://www.noncode.org/show_rna.php?id=NONBTAT008689.2	Antisense;Sense_No_Exonic
NONBTAT008703.2	NONBTAG005979.2	3.76186	1.83003	-1.03958	4.17179e-07	1.28542e-06	http://www.noncode.org/show_rna.php?id=NONBTAT008703.2	Antisense;Sense_No_Exonic
NONBTAT008705.2	NONBTAG005979.2	3.53387	1.72605	-1.03377	6.6864e-08	2.1922e-07	http://www.noncode.org/show_rna.php?id=NONBTAT008705.2	Antisense;Sense_No_Exonic
NONBTAT008711.2	NONBTAG005984.2	1.4075	0.443502	-1.66612	3.62837e-06	1.02624e-05	http://www.noncode.org/show_rna.php?id=NONBTAT008711.2	Antisense;Sense_No_Exonic
NONBTAT008731.2	NONBTAG005996.2	1.26567	0.288614	-2.13269	0.000346319	0.000787711	http://www.noncode.org/show_rna.php?id=NONBTAT008731.2	Antisense;Sense_No_Exonic
NONBTAT008782.2	NONBTAG006037.2	1.99157	0.831111	-1.26079	3.12347e-10	1.20075e-09	http://www.noncode.org/show_rna.php?id=NONBTAT008782.2	Antisense;Sense_No_Exonic
NONBTAT008830.2	NONBTAG006063.2	2.3601	0.861087	-1.45462	2.74203e-05	7.09583e-05	http://www.noncode.org/show_rna.php?id=NONBTAT008830.2	Antisense;Sense_No_Exonic
NONBTAT008850.2	NONBTAG006076.2	2.84636	1.27535	-1.15822	0.000344634	0.000784742	http://www.noncode.org/show_rna.php?id=NONBTAT008850.2	Antisense;Sense_No_Exonic
NONBTAT008856.2	NONBTAG006079.2	0.838956	0.0735805	-3.5112	4.38718e-23	3.5215e-22	http://www.noncode.org/show_rna.php?id=NONBTAT008856.2	Antisense;Sense_No_Exonic
NONBTAT008858.2	NONBTAG006079.2	0.924566	0.0669305	-3.78804	2.51717e-15	1.25609e-14	http://www.noncode.org/show_rna.php?id=NONBTAT008858.2	Antisense;Sense_No_Exonic
NONBTAT008859.2	NONBTAG006080.2	0.677432	0.0543214	-3.64048	5.99929e-21	4.49354e-20	http://www.noncode.org/show_rna.php?id=NONBTAT008859.2	Antisense;Sense_No_Exonic
NONBTAT008887.2	NONBTAG006097.2	0.689195	0.206271	-1.74037	2.49988e-07	7.84424e-07	http://www.noncode.org/show_rna.php?id=NONBTAT008887.2	Antisense;Sense_No_Exonic
NONBTAT008924.2	NONBTAG006118.2	0.610031	0.0397448	-3.94004	0.00026644	0.00061539	http://www.noncode.org/show_rna.php?id=NONBTAT008924.2	Antisense
NONBTAT008933.2	NONBTAG006121.2	0.891385	0.246821	-1.85258	4.8221e-07	1.47933e-06	http://www.noncode.org/show_rna.php?id=NONBTAT008933.2	Linc
NONBTAT008943.2	NONBTAG006124.2	1.67579	0.679935	-1.30137	6.17105e-19	4.30029e-18	http://www.noncode.org/show_rna.php?id=NONBTAT008943.2	Linc
NONBTAT008958.2	NONBTAG006135.2	1.7181	0.737474	-1.22015	0.00042139	0.000947609	http://www.noncode.org/show_rna.php?id=NONBTAT008958.2	Antisense
NONBTAT008967.2	NONBTAG006142.2	0.445672	0.104906	-2.08689	5.64372e-05	0.000141196	http://www.noncode.org/show_rna.php?id=NONBTAT008967.2	Linc
NONBTAT008985.2	NONBTAG006156.2	1.35135	0.433077	-1.64171	0.000179231	0.000422346	http://www.noncode.org/show_rna.php?id=NONBTAT008985.2	Sense_No_Exonic
NONBTAT009003.2	NONBTAG006171.2	2.47458	1.06017	-1.22289	5.72019e-05	0.000142959	http://www.noncode.org/show_rna.php?id=NONBTAT009003.2	Sense_No_Exonic
NONBTAT009007.2	NONBTAG006173.2	1.05684	0.344278	-1.61811	4.71452e-06	1.31888e-05	http://www.noncode.org/show_rna.php?id=NONBTAT009007.2	Linc
NONBTAT009054.2	NONBTAG006199.2	0	0.915983	Inf	1.28213e-06	3.78196e-06	http://www.noncode.org/show_rna.php?id=NONBTAT009054.2	Sense_No_Exonic
NONBTAT009057.2	NONBTAG006201.2	1.04422	0.109899	-3.24818	2.68048e-06	7.66641e-06	http://www.noncode.org/show_rna.php?id=NONBTAT009057.2	Sense_No_Exonic
NONBTAT009080.2	NONBTAG006213.2	0.863015	0.282578	-1.61074	0.000146891	0.000349451	http://www.noncode.org/show_rna.php?id=NONBTAT009080.2	Sense_No_Exonic
NONBTAT009127.2	NONBTAG006247.2	1.70554	0.463391	-1.87993	3.30709e-06	9.37846e-06	http://www.noncode.org/show_rna.php?id=NONBTAT009127.2	Sense_No_Exonic
NONBTAT009128.2	NONBTAG006248.2	1.01855	0.278716	-1.86965	1.73899e-06	5.07045e-06	http://www.noncode.org/show_rna.php?id=NONBTAT009128.2	Antisense
NONBTAT009129.2	NONBTAG006249.2	0.657412	0.0999408	-2.71765	0.000394826	0.000890104	http://www.noncode.org/show_rna.php?id=NONBTAT009129.2	Sense_No_Exonic
NONBTAT009141.2	NONBTAG006256.2	5.40767	2.23647	-1.27378	7.63565e-11	3.04188e-10	http://www.noncode.org/show_rna.php?id=NONBTAT009141.2	Antisense
NONBTAT009153.2	NONBTAG006263.2	0.454453	0.0967213	-2.23223	3.61748e-05	9.23176e-05	http://www.noncode.org/show_rna.php?id=NONBTAT009153.2	Antisense
NONBTAT009163.2	NONBTAG006269.2	0.184254	0	#NAME?	0.000132391	0.000316626	http://www.noncode.org/show_rna.php?id=NONBTAT009163.2	Sense_No_Exonic
NONBTAT009246.2	NONBTAG006316.2	1.7062	0.731261	-1.22233	6.32232e-06	1.74632e-05	http://www.noncode.org/show_rna.php?id=NONBTAT009246.2	Antisense
NONBTAT009251.2	NONBTAG006319.2	46.7886	21.9806	-1.08993	9.38377e-90	2.46894e-88	http://www.noncode.org/show_rna.php?id=NONBTAT009251.2	Sense_No_Exonic
NONBTAT009252.2	NONBTAG006319.2	45.5056	20.8364	-1.12694	1.11833e-96	3.1147e-95	http://www.noncode.org/show_rna.php?id=NONBTAT009252.2	Sense_No_Exonic
NONBTAT009253.2	NONBTAG006319.2	48.0506	22.5486	-1.09152	3.76952e-70	8.1299e-69	http://www.noncode.org/show_rna.php?id=NONBTAT009253.2	Sense_No_Exonic
NONBTAT009254.2	NONBTAG006319.2	48.3905	23.2088	-1.06005	1.29251e-51	2.08191e-50	http://www.noncode.org/show_rna.php?id=NONBTAT009254.2	Sense_No_Exonic
NONBTAT009255.2	NONBTAG006319.2	49.9003	24.2463	-1.04128	1.24212e-54	2.1168e-53	http://www.noncode.org/show_rna.php?id=NONBTAT009255.2	Sense_No_Exonic
NONBTAT009256.2	NONBTAG006319.2	53.4816	23.9736	-1.1576	1.55635e-160	6.44208e-159	http://www.noncode.org/show_rna.php?id=NONBTAT009256.2	Sense_No_Exonic
NONBTAT009257.2	NONBTAG006319.2	53.3054	23.9242	-1.15581	1.89592e-178	8.60213e-177	http://www.noncode.org/show_rna.php?id=NONBTAT009257.2	Sense_No_Exonic
NONBTAT009258.2	NONBTAG006320.2	52.4518	23.7749	-1.14155	5.12456e-128	1.8078e-126	http://www.noncode.org/show_rna.php?id=NONBTAT009258.2	Antisense
NONBTAT009260.2	NONBTAG006321.2	7.04255	3.3914	-1.05422	2.23904e-08	7.60163e-08	http://www.noncode.org/show_rna.php?id=NONBTAT009260.2	Antisense
NONBTAT009263.2	NONBTAG006324.2	5.43206	2.00753	-1.43608	1.42979e-09	5.25775e-09	http://www.noncode.org/show_rna.php?id=NONBTAT009263.2	Sense_No_Exonic
NONBTAT009264.2	NONBTAG006325.2	5.46782	0.797977	-2.77655	3.47162e-22	2.70579e-21	http://www.noncode.org/show_rna.php?id=NONBTAT009264.2	Sense_No_Exonic
NONBTAT009276.2	NONBTAG006334.2	8.68444	4.01807	-1.11193	3.4694e-11	1.41035e-10	http://www.noncode.org/show_rna.php?id=NONBTAT009276.2	Sense_No_Exonic
NONBTAT009277.2	NONBTAG006335.2	9.41373	4.44246	-1.08341	9.62715e-25	8.143e-24	http://www.noncode.org/show_rna.php?id=NONBTAT009277.2	Antisense
NONBTAT009280.2	NONBTAG006338.2	12.9426	6.22945	-1.05495	2.52393e-26	2.24575e-25	http://www.noncode.org/show_rna.php?id=NONBTAT009280.2	Sense_No_Exonic
NONBTAT009301.2	NONBTAG006350.2	1.397	0.449734	-1.63519	1.09122e-05	2.9408e-05	http://www.noncode.org/show_rna.php?id=NONBTAT009301.2	Sense_No_Exonic
NONBTAT009330.2	NONBTAG006368.2	2.98736	0.908286	-1.71765	4.25641e-12	1.82327e-11	http://www.noncode.org/show_rna.php?id=NONBTAT009330.2	Antisense
NONBTAT009334.2	NONBTAG006370.2	2.59175	1.04735	-1.30718	4.77502e-11	1.92426e-10	http://www.noncode.org/show_rna.php?id=NONBTAT009334.2	Sense_No_Exonic
NONBTAT009348.2	NONBTAG006379.2	3.9887	1.81049	-1.13954	8.92911e-12	3.75377e-11	http://www.noncode.org/show_rna.php?id=NONBTAT009348.2	Antisense
NONBTAT009349.2	NONBTAG006380.2	2.91495	1.45516	-1.00229	2.70807e-07	8.46913e-07	http://www.noncode.org/show_rna.php?id=NONBTAT009349.2	Sense_No_Exonic
NONBTAT009380.2	NONBTAG006402.2	1.52279	0.617326	-1.30261	7.67802e-07	2.31147e-06	http://www.noncode.org/show_rna.php?id=NONBTAT009380.2	Sense_No_Exonic
NONBTAT009382.2	NONBTAG006403.2	1.91347	0.739095	-1.37236	2.75606e-14	1.31414e-13	http://www.noncode.org/show_rna.php?id=NONBTAT009382.2	Sense_No_Exonic
NONBTAT009430.2	NONBTAG006431.2	1.88665	0.125154	-3.91405	7.73978e-14	3.61343e-13	http://www.noncode.org/show_rna.php?id=NONBTAT009430.2	Sense_No_Exonic
NONBTAT009482.2	NONBTAG006452.2	1.76432	5.57702	1.66038	0	0	http://www.noncode.org/show_rna.php?id=NONBTAT009482.2	Antisense;Sense_No_Exonic
NONBTAT009497.2	NONBTAG006459.2	1.35157	0.18492	-2.86966	3.32179e-08	1.11357e-07	http://www.noncode.org/show_rna.php?id=NONBTAT009497.2	Antisense
NONBTAT009596.2	NONBTAG006501.2	1.55251	0.544651	-1.5112	2.74324e-05	7.09743e-05	http://www.noncode.org/show_rna.php?id=NONBTAT009596.2	Linc
NONBTAT009633.2	NONBTAG006524.2	3.33437	1.4973	-1.15505	6.33121e-08	2.07984e-07	http://www.noncode.org/show_rna.php?id=NONBTAT009633.2	Linc
NONBTAT009655.2	NONBTAG006536.2	8.22235	3.38228	-1.28155	1.8485e-10	7.18867e-10	http://www.noncode.org/show_rna.php?id=NONBTAT009655.2	Exonic
NONBTAT009657.2	NONBTAG006537.2	6.49476	2.2525	-1.52775	1.17643e-21	9.02705e-21	http://www.noncode.org/show_rna.php?id=NONBTAT009657.2	Linc
NONBTAT009658.2	NONBTAG006537.2	7.03624	2.76853	-1.34568	1.20117e-17	7.94188e-17	http://www.noncode.org/show_rna.php?id=NONBTAT009658.2	Linc
NONBTAT009659.2	NONBTAG006538.2	5.5379	2.18124	-1.34419	8.20403e-10	3.06671e-09	http://www.noncode.org/show_rna.php?id=NONBTAT009659.2	Linc
NONBTAT009661.2	NONBTAG006539.2	3.34013	1.36944	-1.28632	3.46906e-13	1.57338e-12	http://www.noncode.org/show_rna.php?id=NONBTAT009661.2	Linc
NONBTAT009662.2	NONBTAG006539.2	4.74265	1.97756	-1.26197	1.52717e-15	7.69568e-15	http://www.noncode.org/show_rna.php?id=NONBTAT009662.2	Linc
NONBTAT009663.2	NONBTAG006539.2	3.8376	1.56596	-1.29316	1.58188e-10	6.17343e-10	http://www.noncode.org/show_rna.php?id=NONBTAT009663.2	Linc
NONBTAT009673.2	NONBTAG006545.2	16.0318	6.25331	-1.35824	5.08291e-21	3.81623e-20	http://www.noncode.org/show_rna.php?id=NONBTAT009673.2	Sense_No_Exonic
NONBTAT009698.2	NONBTAG006559.2	4.45918	2.20942	-1.01311	0.000126746	0.000304255	http://www.noncode.org/show_rna.php?id=NONBTAT009698.2	Linc
NONBTAT009704.2	NONBTAG006563.2	1.14458	0.313202	-1.86965	1.73899e-06	5.07045e-06	http://www.noncode.org/show_rna.php?id=NONBTAT009704.2	Linc
NONBTAT009709.2	NONBTAG006565.2	28.6384	70.5085	1.29985	2.22045e-16	1.27563e-15	http://www.noncode.org/show_rna.php?id=NONBTAT009709.2	Linc
NONBTAT009723.2	NONBTAG006573.2	1.09395	0.498913	-1.13269	3.83963e-06	1.08257e-05	http://www.noncode.org/show_rna.php?id=NONBTAT009723.2	Linc
NONBTAT009738.2	NONBTAG006583.2	0.935592	0.373354	-1.32534	0.000265005	0.000612547	http://www.noncode.org/show_rna.php?id=NONBTAT009738.2	Sense_No_Exonic
NONBTAT009761.2	NONBTAG006599.2	0.926835	0.27351	-1.76072	0.000163432	0.000386898	http://www.noncode.org/show_rna.php?id=NONBTAT009761.2	Antisense
NONBTAT009779.2	NONBTAG006610.2	0.672853	0.139484	-2.27019	0.00037907	0.000857033	http://www.noncode.org/show_rna.php?id=NONBTAT009779.2	Linc
NONBTAT009780.2	NONBTAG006611.2	1.81173	0.516417	-1.81076	4.60348e-06	1.2889e-05	http://www.noncode.org/show_rna.php?id=NONBTAT009780.2	Linc
NONBTAT009797.2	NONBTAG006615.2	15.3225	7.39911	-1.05023	9.23903e-53	1.52297e-51	http://www.noncode.org/show_rna.php?id=NONBTAT009797.2	Antisense
NONBTAT009799.2	NONBTAG006617.2	1.98528	0.988995	-1.00531	1.361e-06	4.00435e-06	http://www.noncode.org/show_rna.php?id=NONBTAT009799.2	Antisense;Sense_No_Exonic
NONBTAT009825.2	NONBTAG006630.2	1.22669	0.383624	-1.67701	0.000217782	0.000508334	http://www.noncode.org/show_rna.php?id=NONBTAT009825.2	Sense_No_Exonic
NONBTAT009828.2	NONBTAG006632.2	2.90747	1.30855	-1.1518	5.29309e-09	1.87265e-08	http://www.noncode.org/show_rna.php?id=NONBTAT009828.2	Sense_No_Exonic
NONBTAT009843.2	NONBTAG006641.2	1.18673	0.488165	-1.28155	0.000247813	0.000574782	http://www.noncode.org/show_rna.php?id=NONBTAT009843.2	Antisense;Sense_No_Exonic
NONBTAT009862.2	NONBTAG006652.2	0.350682	1.57026	2.16277	2.60136e-07	8.14518e-07	http://www.noncode.org/show_rna.php?id=NONBTAT009862.2	Antisense;Sense_No_Exonic
NONBTAT009883.2	NONBTAG006662.2	8.93103	4.39404	-1.02328	5.29393e-15	2.60764e-14	http://www.noncode.org/show_rna.php?id=NONBTAT009883.2	Antisense;Sense_No_Exonic
NONBTAT009888.2	NONBTAG006664.2	0.764955	0.289969	-1.39948	1.37708e-06	4.0491e-06	http://www.noncode.org/show_rna.php?id=NONBTAT009888.2	Antisense;Sense_No_Exonic
NONBTAT010022.2	NONBTAG006728.2	4.34061	2.1538	-1.01101	1.94917e-06	5.65631e-06	http://www.noncode.org/show_rna.php?id=NONBTAT010022.2	Antisense;Sense_No_Exonic
NONBTAT010039.2	NONBTAG006739.2	0.373986	0.0401322	-3.22015	0.00018697	0.000439512	http://www.noncode.org/show_rna.php?id=NONBTAT010039.2	Antisense;Sense_No_Exonic
NONBTAT010053.2	NONBTAG006748.2	0.837378	2.15252	1.36208	1.27033e-08	4.39116e-08	http://www.noncode.org/show_rna.php?id=NONBTAT010053.2	Antisense;Sense_No_Exonic
NONBTAT010084.2	NONBTAG006766.2	0.427484	0	#NAME?	1.43692e-05	3.82311e-05	http://www.noncode.org/show_rna.php?id=NONBTAT010084.2	Antisense;Sense_No_Exonic
NONBTAT010105.2	NONBTAG006775.2	1.07949	0.483366	-1.15916	0.000435684	0.00097813	http://www.noncode.org/show_rna.php?id=NONBTAT010105.2	Antisense;Sense_No_Exonic
NONBTAT010121.2	NONBTAG006782.2	2.91241	1.21756	-1.25822	1.46134e-16	9.20223e-16	http://www.noncode.org/show_rna.php?id=NONBTAT010121.2	Antisense;Sense_No_Exonic
NONBTAT010123.2	NONBTAG006783.2	1.10599	0.308817	-1.84051	2.8354e-06	8.08826e-06	http://www.noncode.org/show_rna.php?id=NONBTAT010123.2	Antisense;Sense_No_Exonic
NONBTAT010143.2	NONBTAG006795.2	6.92524	2.67746	-1.371	2.47482e-17	1.61774e-16	http://www.noncode.org/show_rna.php?id=NONBTAT010143.2	Antisense;Sense_No_Exonic
NONBTAT010145.2	NONBTAG006796.2	0.392542	0.0358049	-3.45462	2.66736e-05	6.90915e-05	http://www.noncode.org/show_rna.php?id=NONBTAT010145.2	Antisense;Sense_No_Exonic
NONBTAT010175.2	NONBTAG006809.2	1.05596	0.331091	-1.67326	0.000421425	0.000947609	http://www.noncode.org/show_rna.php?id=NONBTAT010175.2	Antisense;Sense_No_Exonic
NONBTAT010176.2	NONBTAG006810.2	1.1779	0.464605	-1.34214	4.56989e-06	1.28009e-05	http://www.noncode.org/show_rna.php?id=NONBTAT010176.2	Antisense;Sense_No_Exonic
NONBTAT010182.2	NONBTAG006815.2	0.543288	0.0450499	-3.59212	7.14749e-06	1.96168e-05	http://www.noncode.org/show_rna.php?id=NONBTAT010182.2	Antisense;Sense_No_Exonic
NONBTAT010183.2	NONBTAG006816.2	0.529839	0.0483282	-3.45462	2.66736e-05	6.90915e-05	http://www.noncode.org/show_rna.php?id=NONBTAT010183.2	Antisense;Sense_No_Exonic
NONBTAT010187.2	NONBTAG006819.2	3.57432	1.50937	-1.24372	1.7319e-07	5.50417e-07	http://www.noncode.org/show_rna.php?id=NONBTAT010187.2	Antisense;Sense_No_Exonic
NONBTAT010206.2	NONBTAG006831.2	3.36166	0.657058	-2.35508	2.09465e-28	1.99563e-27	http://www.noncode.org/show_rna.php?id=NONBTAT010206.2	Antisense;Sense_No_Exonic
NONBTAT010238.2	NONBTAG006852.2	1.59386	0.680008	-1.2289	9.07188e-05	0.000221389	http://www.noncode.org/show_rna.php?id=NONBTAT010238.2	Antisense;Sense_No_Exonic
NONBTAT010244.2	NONBTAG006857.2	1.07064	0.480276	-1.15654	0.000215936	0.000504299	http://www.noncode.org/show_rna.php?id=NONBTAT010244.2	Antisense;Sense_No_Exonic
NONBTAT010249.2	NONBTAG006859.2	2.59696	1.25749	-1.04628	8.30077e-05	0.000203441	http://www.noncode.org/show_rna.php?id=NONBTAT010249.2	Antisense;Sense_No_Exonic
NONBTAT010258.2	NONBTAG006864.2	2.17661	0.435145	-2.32251	3.31657e-21	2.50987e-20	http://www.noncode.org/show_rna.php?id=NONBTAT010258.2	Antisense;Sense_No_Exonic
NONBTAT010294.2	NONBTAG006880.2	2.31963	1.09542	-1.08241	8.97725e-08	2.91537e-07	http://www.noncode.org/show_rna.php?id=NONBTAT010294.2	Antisense;Sense_No_Exonic
NONBTAT010296.2	NONBTAG006882.2	3.28251	1.28317	-1.35509	3.63914e-08	1.21703e-07	http://www.noncode.org/show_rna.php?id=NONBTAT010296.2	Antisense;Sense_No_Exonic
NONBTAT010311.2	NONBTAG006893.2	0.516739	0.0754132	-2.77655	2.06483e-05	5.41231e-05	http://www.noncode.org/show_rna.php?id=NONBTAT010311.2	Antisense;Sense_No_Exonic
NONBTAT010354.2	NONBTAG006924.2	1.39519	0.678719	-1.03958	4.17179e-07	1.28542e-06	http://www.noncode.org/show_rna.php?id=NONBTAT010354.2	Antisense;Sense_No_Exonic
NONBTAT010374.2	NONBTAG006933.2	0.295927	0.0245385	-3.59212	7.14749e-06	1.96168e-05	http://www.noncode.org/show_rna.php?id=NONBTAT010374.2	Antisense;Sense_No_Exonic
NONBTAT010375.2	NONBTAG006934.2	1.80844	0.835205	-1.11454	2.30298e-16	1.32201e-15	http://www.noncode.org/show_rna.php?id=NONBTAT010375.2	Antisense;Sense_No_Exonic
NONBTAT010451.2	NONBTAG006974.2	0.222967	0.688346	1.6263	0.0001279	0.000306903	http://www.noncode.org/show_rna.php?id=NONBTAT010451.2	Antisense;Sense_No_Exonic
NONBTAT010471.2	NONBTAG006983.2	0.752372	0.218356	-1.78476	1.42347e-05	3.7907e-05	http://www.noncode.org/show_rna.php?id=NONBTAT010471.2	Antisense;Sense_No_Exonic
NONBTAT010505.2	NONBTAG006996.2	0.610563	0.161684	-1.91696	0.00013907	0.000331491	http://www.noncode.org/show_rna.php?id=NONBTAT010505.2	Antisense;Sense_No_Exonic
NONBTAT010544.2	NONBTAG007023.2	5.87913	2.82948	-1.05507	4.85701e-10	1.8413e-09	http://www.noncode.org/show_rna.php?id=NONBTAT010544.2	Antisense;Sense_No_Exonic
NONBTAT010625.2	NONBTAG007076.2	3.04593	1.35352	-1.17017	2.10218e-09	7.6505e-09	http://www.noncode.org/show_rna.php?id=NONBTAT010625.2	Antisense
NONBTAT010626.2	NONBTAG007076.2	1.7808	0.880657	-1.01587	0.000100751	0.000244637	http://www.noncode.org/show_rna.php?id=NONBTAT010626.2	Antisense
NONBTAT010650.2	NONBTAG007091.2	2.03098	0.993104	-1.03216	2.03164e-05	5.32926e-05	http://www.noncode.org/show_rna.php?id=NONBTAT010650.2	Sense_No_Exonic
NONBTAT010658.2	NONBTAG007096.2	1.70101	0.656423	-1.37369	9.46328e-05	0.000230481	http://www.noncode.org/show_rna.php?id=NONBTAT010658.2	Sense_No_Exonic
NONBTAT010659.2	NONBTAG007097.2	2.6751	1.04845	-1.35133	1.26822e-09	4.68025e-09	http://www.noncode.org/show_rna.php?id=NONBTAT010659.2	Antisense
NONBTAT010666.2	NONBTAG007104.2	1.76762	0.620115	-1.5112	2.66387e-06	7.62364e-06	http://www.noncode.org/show_rna.php?id=NONBTAT010666.2	Sense_No_Exonic
NONBTAT010667.2	NONBTAG007105.2	1.80363	0.235021	-2.94004	1.78027e-07	5.65281e-07	http://www.noncode.org/show_rna.php?id=NONBTAT010667.2	Antisense
NONBTAT010698.2	NONBTAG007129.2	1.02766	0.340858	-1.59212	7.37081e-06	2.02011e-05	http://www.noncode.org/show_rna.php?id=NONBTAT010698.2	Linc
NONBTAT010714.2	NONBTAG007142.2	1.15327	0.262983	-2.13269	0.000106762	0.000258488	http://www.noncode.org/show_rna.php?id=NONBTAT010714.2	Linc
NONBTAT010718.2	NONBTAG007145.2	1.16424	0.428199	-1.44304	9.45495e-06	2.56515e-05	http://www.noncode.org/show_rna.php?id=NONBTAT010718.2	Linc
NONBTAT010729.2	NONBTAG007155.2	0.0794759	0.53161	2.74178	0.000217527	0.000507838	http://www.noncode.org/show_rna.php?id=NONBTAT010729.2	Linc
NONBTAT010737.2	NONBTAG007161.2	2.51163	1.25237	-1.00396	2.16509e-07	6.82732e-07	http://www.noncode.org/show_rna.php?id=NONBTAT010737.2	Exonic
NONBTAT010760.2	NONBTAG007177.2	1.32512	0.402893	-1.71765	7.5749e-07	2.28226e-06	http://www.noncode.org/show_rna.php?id=NONBTAT010760.2	Linc
NONBTAT010789.2	NONBTAG007196.2	2.04468	0.847734	-1.27019	7.43214e-06	2.03607e-05	http://www.noncode.org/show_rna.php?id=NONBTAT010789.2	Linc
NONBTAT010819.2	NONBTAG007214.2	2.25339	1.0192	-1.14466	2.21899e-07	6.98884e-07	http://www.noncode.org/show_rna.php?id=NONBTAT010819.2	Sense_No_Exonic
NONBTAT010840.2	NONBTAG007232.2	1.9509	0.720799	-1.43647	6.08209e-07	1.84959e-06	http://www.noncode.org/show_rna.php?id=NONBTAT010840.2	Sense_No_Exonic
NONBTAT010851.2	NONBTAG007240.2	0.794759	0.227833	-1.80254	0.000100838	0.000244788	http://www.noncode.org/show_rna.php?id=NONBTAT010851.2	Sense_No_Exonic
NONBTAT010860.2	NONBTAG007245.2	0.665423	0.0242781	-4.77654	1.2793e-07	4.10647e-07	http://www.noncode.org/show_rna.php?id=NONBTAT010860.2	Antisense
NONBTAT010861.2	NONBTAG007246.2	0.431689	0.0281254	-3.94005	0.00026644	0.00061539	http://www.noncode.org/show_rna.php?id=NONBTAT010861.2	Sense_No_Exonic
NONBTAT010864.2	NONBTAG007248.2	2.75631	0.488856	-2.49526	5.89567e-28	5.52994e-27	http://www.noncode.org/show_rna.php?id=NONBTAT010864.2	Sense_No_Exonic
NONBTAT010865.2	NONBTAG007249.2	2.31043	0.2229	-3.37369	2.44232e-22	1.9125e-21	http://www.noncode.org/show_rna.php?id=NONBTAT010865.2	Antisense
NONBTAT010877.2	NONBTAG007257.2	1.13804	0.288345	-1.98068	2.63023e-05	6.82063e-05	http://www.noncode.org/show_rna.php?id=NONBTAT010877.2	Sense_No_Exonic
NONBTAT010891.2	NONBTAG007266.2	0.443029	0.120521	-1.87812	2.95734e-07	9.2352e-07	http://www.noncode.org/show_rna.php?id=NONBTAT010891.2	Antisense
NONBTAT010923.2	NONBTAG007292.2	0.509393	0.18978	-1.42445	2.63842e-06	7.55441e-06	http://www.noncode.org/show_rna.php?id=NONBTAT010923.2	Antisense
NONBTAT010936.2	NONBTAG007301.2	1.63462	0.714855	-1.19323	3.28867e-05	8.4354e-05	http://www.noncode.org/show_rna.php?id=NONBTAT010936.2	Sense_No_Exonic
NONBTAT010949.2	NONBTAG007311.2	1.39317	0.551459	-1.33705	1.88081e-11	7.76366e-11	http://www.noncode.org/show_rna.php?id=NONBTAT010949.2	Sense_No_Exonic
NONBTAT011006.2	NONBTAG007348.2	1.39436	0.357703	-1.96277	8.36993e-05	0.000205017	http://www.noncode.org/show_rna.php?id=NONBTAT011006.2	Antisense;Sense_No_Exonic
NONBTAT011022.2	NONBTAG007359.2	0.681393	0.0776899	-3.13269	0.000354634	0.000804823	http://www.noncode.org/show_rna.php?id=NONBTAT011022.2	Antisense;Sense_No_Exonic
NONBTAT011036.2	NONBTAG007370.2	2.00432	0.905864	-1.14575	6.90525e-07	2.08974e-06	http://www.noncode.org/show_rna.php?id=NONBTAT011036.2	Antisense
NONBTAT011045.2	NONBTAG007377.2	1.3378	0.281596	-2.24816	2.065e-06	5.97247e-06	http://www.noncode.org/show_rna.php?id=NONBTAT011045.2	Antisense
NONBTAT011049.2	NONBTAG007380.2	0.824387	0.272257	-1.59835	3.87518e-06	1.09213e-05	http://www.noncode.org/show_rna.php?id=NONBTAT011049.2	Antisense;Sense_No_Exonic
NONBTAT011061.2	NONBTAG007389.2	0.220008	0.052027	-2.08022	0.000181813	0.000428246	http://www.noncode.org/show_rna.php?id=NONBTAT011061.2	Sense_No_Exonic
NONBTAT011069.2	NONBTAG007395.2	0.595519	0.133571	-2.15654	6.28523e-09	2.21517e-08	http://www.noncode.org/show_rna.php?id=NONBTAT011069.2	Antisense
NONBTAT011073.2	NONBTAG007399.2	0.599234	0.182193	-1.71765	1.00182e-05	2.71085e-05	http://www.noncode.org/show_rna.php?id=NONBTAT011073.2	Antisense
NONBTAT011094.2	NONBTAG007414.2	0.165761	0.0535485	-1.63019	2.0846e-05	5.46102e-05	http://www.noncode.org/show_rna.php?id=NONBTAT011094.2	Sense_No_Exonic
NONBTAT011108.2	NONBTAG007421.2	0.283777	0	#NAME?	6.31513e-05	0.000156841	http://www.noncode.org/show_rna.php?id=NONBTAT011108.2	Sense_No_Exonic
NONBTAT011115.2	NONBTAG007428.2	0.989494	0.292718	-1.75718	8.47191e-05	0.000207364	http://www.noncode.org/show_rna.php?id=NONBTAT011115.2	Sense_No_Exonic
NONBTAT011121.2	NONBTAG007432.2	0.231895	0	#NAME?	0.000132391	0.000316626	http://www.noncode.org/show_rna.php?id=NONBTAT011121.2	Sense_No_Exonic
NONBTAT011187.2	NONBTAG007487.2	1.29547	0.522649	-1.30956	0.000167701	0.000396514	http://www.noncode.org/show_rna.php?id=NONBTAT011187.2	Sense_No_Exonic
NONBTAT011213.2	NONBTAG007505.2	1.13073	0.376848	-1.5852	1.40358e-05	3.73926e-05	http://www.noncode.org/show_rna.php?id=NONBTAT011213.2	Sense_No_Exonic
NONBTAT011241.2	NONBTAG007527.2	2.93608	1.42274	-1.04522	1.84197e-05	4.85062e-05	http://www.noncode.org/show_rna.php?id=NONBTAT011241.2	Sense_No_Exonic
NONBTAT011261.2	NONBTAG007540.2	0.227131	0.0258966	-3.13269	0.000354634	0.000804823	http://www.noncode.org/show_rna.php?id=NONBTAT011261.2	Sense_No_Exonic
NONBTAT011291.2	NONBTAG007556.2	2.88531	1.39917	-1.04416	0.000104515	0.000253367	http://www.noncode.org/show_rna.php?id=NONBTAT011291.2	Sense_No_Exonic
NONBTAT011300.2	NONBTAG007562.2	3.93831	1.6223	-1.27954	2.20044e-12	9.56803e-12	http://www.noncode.org/show_rna.php?id=NONBTAT011300.2	Antisense
NONBTAT011305.2	NONBTAG007565.2	2.51289	1.06418	-1.23961	5.56488e-14	2.61597e-13	http://www.noncode.org/show_rna.php?id=NONBTAT011305.2	Antisense
NONBTAT011313.2	NONBTAG007570.2	4.3278	1.36645	-1.6632	9.33341e-13	4.14406e-12	http://www.noncode.org/show_rna.php?id=NONBTAT011313.2	Antisense
NONBTAT011318.2	NONBTAG007573.2	0.446217	0.101752	-2.13269	0.000346319	0.000787711	http://www.noncode.org/show_rna.php?id=NONBTAT011318.2	Antisense
NONBTAT011334.2	NONBTAG007587.2	2.15619	0.488193	-2.14296	1.01625e-18	7.0173e-18	http://www.noncode.org/show_rna.php?id=NONBTAT011334.2	Sense_No_Exonic
NONBTAT011335.2	NONBTAG007588.2	3.79207	1.73632	-1.12695	1.62218e-13	7.46693e-13	http://www.noncode.org/show_rna.php?id=NONBTAT011335.2	Antisense
NONBTAT011337.2	NONBTAG007589.2	0.758694	0.216259	-1.81076	0.000194632	0.00045652	http://www.noncode.org/show_rna.php?id=NONBTAT011337.2	Antisense
NONBTAT011338.2	NONBTAG007590.2	0.844729	0.18492	-2.19159	0.000201552	0.000471846	http://www.noncode.org/show_rna.php?id=NONBTAT011338.2	Sense_No_Exonic
NONBTAT011362.2	NONBTAG007608.2	0.643577	0.0838608	-2.94004	3.29911e-06	9.35804e-06	http://www.noncode.org/show_rna.php?id=NONBTAT011362.2	Antisense;Sense_No_Exonic
NONBTAT011376.2	NONBTAG007618.2	1.29507	0.303755	-2.09205	1.76428e-05	4.65605e-05	http://www.noncode.org/show_rna.php?id=NONBTAT011376.2	Sense_No_Exonic
NONBTAT011377.2	NONBTAG007619.2	1.08393	0.26171	-2.05023	2.98038e-05	7.6821e-05	http://www.noncode.org/show_rna.php?id=NONBTAT011377.2	Antisense
NONBTAT011378.2	NONBTAG007619.2	1.13233	0.206567	-2.45461	1.23283e-05	3.30134e-05	http://www.noncode.org/show_rna.php?id=NONBTAT011378.2	Antisense
NONBTAT011379.2	NONBTAG007620.2	0.91258	0.194225	-2.23222	3.61748e-05	9.23176e-05	http://www.noncode.org/show_rna.php?id=NONBTAT011379.2	Sense_No_Exonic
NONBTAT011381.2	NONBTAG007622.2	1.39399	0.505116	-1.46453	1.15145e-06	3.41177e-06	http://www.noncode.org/show_rna.php?id=NONBTAT011381.2	Sense_No_Exonic
NONBTAT011383.2	NONBTAG007623.2	7.01587	2.52201	-1.47605	1.23302e-28	1.18281e-27	http://www.noncode.org/show_rna.php?id=NONBTAT011383.2	Antisense
NONBTAT011471.2	NONBTAG007681.2	5.62987	2.59114	-1.11951	8.09535e-12	3.41092e-11	http://www.noncode.org/show_rna.php?id=NONBTAT011471.2	Sense_No_Exonic
NONBTAT011478.2	NONBTAG007688.2	1.37159	0.417024	-1.71765	1.4417e-06	4.23141e-06	http://www.noncode.org/show_rna.php?id=NONBTAT011478.2	Antisense
NONBTAT011519.2	NONBTAG007720.2	0.838038	0.220826	-1.92411	3.82588e-06	1.079e-05	http://www.noncode.org/show_rna.php?id=NONBTAT011519.2	Sense_No_Exonic
NONBTAT011559.2	NONBTAG007747.2	2.52714	0.884139	-1.51516	6.09039e-07	1.85193e-06	http://www.noncode.org/show_rna.php?id=NONBTAT011559.2	Sense_No_Exonic
NONBTAT011560.2	NONBTAG007748.2	2.21426	0.52121	-2.08689	9.71598e-09	3.38234e-08	http://www.noncode.org/show_rna.php?id=NONBTAT011560.2	Sense_No_Exonic
NONBTAT011561.2	NONBTAG007748.2	2.16274	0.538009	-2.00716	1.42246e-07	4.5475e-07	http://www.noncode.org/show_rna.php?id=NONBTAT011561.2	Sense_No_Exonic
NONBTAT011589.2	NONBTAG007768.2	2.95575	0.735279	-2.00716	1.42246e-07	4.5475e-07	http://www.noncode.org/show_rna.php?id=NONBTAT011589.2	Sense_No_Exonic
NONBTAT011614.2	NONBTAG007791.2	2.49635	0.0948747	-4.71765	1.27967e-13	5.91947e-13	http://www.noncode.org/show_rna.php?id=NONBTAT011614.2	Sense_No_Exonic
NONBTAT011615.2	NONBTAG007792.2	2.31734	0.585152	-1.98559	4.36176e-21	3.28301e-20	http://www.noncode.org/show_rna.php?id=NONBTAT011615.2	Sense_No_Exonic
NONBTAT011616.2	NONBTAG007793.2	4.02897	0.609107	-2.72564	7.04889e-31	7.15465e-30	http://www.noncode.org/show_rna.php?id=NONBTAT011616.2	Sense_No_Exonic
NONBTAT011621.2	NONBTAG007797.2	0.650879	0.231437	-1.49177	9.50743e-06	2.57868e-05	http://www.noncode.org/show_rna.php?id=NONBTAT011621.2	Sense_No_Exonic
NONBTAT011624.2	NONBTAG007800.2	1.01812	0.409238	-1.3149	5.71904e-05	0.000142949	http://www.noncode.org/show_rna.php?id=NONBTAT011624.2	Sense_No_Exonic
NONBTAT011625.2	NONBTAG007801.2	1.5214	0.579938	-1.39143	7.42044e-06	2.03324e-05	http://www.noncode.org/show_rna.php?id=NONBTAT011625.2	Sense_No_Exonic
NONBTAT011627.2	NONBTAG007803.2	0.668935	0.118095	-2.50192	6.94356e-06	1.90816e-05	http://www.noncode.org/show_rna.php?id=NONBTAT011627.2	Sense_No_Exonic
NONBTAT011629.2	NONBTAG007804.2	2.99413	1.42854	-1.0676	0.000342194	0.000779363	http://www.noncode.org/show_rna.php?id=NONBTAT011629.2	Sense_No_Exonic
NONBTAT011641.2	NONBTAG007812.2	0.611085	0.142312	-2.10232	5.55301e-07	1.69429e-06	http://www.noncode.org/show_rna.php?id=NONBTAT011641.2	Antisense
NONBTAT011642.2	NONBTAG007813.2	0.590524	0.159595	-1.88758	0.000444494	0.000996081	http://www.noncode.org/show_rna.php?id=NONBTAT011642.2	Sense_No_Exonic
NONBTAT011645.2	NONBTAG007815.2	0.574415	2.00331	1.80222	5.04769e-07	1.54553e-06	http://www.noncode.org/show_rna.php?id=NONBTAT011645.2	Antisense
NONBTAT011698.2	NONBTAG007850.2	0.38725	9.25106	4.57828	0	0	http://www.noncode.org/show_rna.php?id=NONBTAT011698.2	Antisense;Sense_No_Exonic
NONBTAT011735.2	NONBTAG007877.2	1.00838	0.36539	-1.46453	1.15145e-06	3.41177e-06	http://www.noncode.org/show_rna.php?id=NONBTAT011735.2	Antisense
NONBTAT011772.2	NONBTAG007907.2	1.17522	0.504449	-1.22015	4.54387e-05	0.000114762	http://www.noncode.org/show_rna.php?id=NONBTAT011772.2	Linc
NONBTAT011774.2	NONBTAG007909.2	0.760437	0.204932	-1.89168	6.29578e-06	1.73947e-05	http://www.noncode.org/show_rna.php?id=NONBTAT011774.2	Antisense
NONBTAT011781.2	NONBTAG007914.2	0.585756	0.160286	-1.86965	1.56202e-07	4.9825e-07	http://www.noncode.org/show_rna.php?id=NONBTAT011781.2	Linc
NONBTAT011795.2	NONBTAG007926.2	5.94585	2.79068	-1.09127	7.55258e-11	3.01049e-10	http://www.noncode.org/show_rna.php?id=NONBTAT011795.2	Linc
NONBTAT011796.2	NONBTAG007927.2	1.12647	0.494716	-1.18714	0.000382577	0.000864765	http://www.noncode.org/show_rna.php?id=NONBTAT011796.2	Antisense
NONBTAT011813.2	NONBTAG007938.2	2.54097	0.981366	-1.37252	1.06901e-08	3.71367e-08	http://www.noncode.org/show_rna.php?id=NONBTAT011813.2	Linc
NONBTAT011830.2	NONBTAG007946.2	1.35041	0.351928	-1.94005	0.000267862	0.000618293	http://www.noncode.org/show_rna.php?id=NONBTAT011830.2	Sense_No_Exonic
NONBTAT011847.2	NONBTAG007959.2	7.17675	3.49793	-1.03683	1.89453e-12	8.26903e-12	http://www.noncode.org/show_rna.php?id=NONBTAT011847.2	Linc
NONBTAT011851.2	NONBTAG007961.2	1.64857	0.807547	-1.0296	3.75446e-08	1.25454e-07	http://www.noncode.org/show_rna.php?id=NONBTAT011851.2	Linc
NONBTAT011879.2	NONBTAG007978.2	0.675392	0.178852	-1.91696	0.00013907	0.000331491	http://www.noncode.org/show_rna.php?id=NONBTAT011879.2	Sense_No_Exonic
NONBTAT011880.2	NONBTAG007977.2	0.675392	0.178852	-1.91696	0.00013907	0.000331491	http://www.noncode.org/show_rna.php?id=NONBTAT011880.2	Antisense
NONBTAT011883.2	NONBTAG007979.2	2.45461	0.849247	-1.53124	3.9602e-08	1.32079e-07	http://www.noncode.org/show_rna.php?id=NONBTAT011883.2	Sense_No_Exonic
NONBTAT011894.2	NONBTAG007983.2	1.51972	0.638849	-1.25026	6.09646e-08	2.0057e-07	http://www.noncode.org/show_rna.php?id=NONBTAT011894.2	Antisense
NONBTAT011914.2	NONBTAG007995.2	1.51436	0.526206	-1.52501	0.0001517	0.000360375	http://www.noncode.org/show_rna.php?id=NONBTAT011914.2	Linc
NONBTAT011957.2	NONBTAG008023.2	3.17904	0.628267	-2.33914	1.3847e-09	5.09537e-09	http://www.noncode.org/show_rna.php?id=NONBTAT011957.2	Exonic
NONBTAT011958.2	NONBTAG008024.2	0.813864	0.0494899	-4.03958	0.000134609	0.000321572	http://www.noncode.org/show_rna.php?id=NONBTAT011958.2	Sense_No_Exonic
NONBTAT011977.2	NONBTAG008038.2	12.5764	5.81125	-1.1138	3.80801e-51	6.08146e-50	http://www.noncode.org/show_rna.php?id=NONBTAT011977.2	Sense_No_Exonic
NONBTAT012018.2	NONBTAG008065.2	1.14305	0.528646	-1.11251	0.000108222	0.00026179	http://www.noncode.org/show_rna.php?id=NONBTAT012018.2	Linc
NONBTAT012069.2	NONBTAG008094.2	0.382903	1.04777	1.45227	5.65868e-05	0.000141546	http://www.noncode.org/show_rna.php?id=NONBTAT012069.2	Antisense
NONBTAT012075.2	NONBTAG008099.2	0.516007	0.136645	-1.91696	0.00013907	0.000331491	http://www.noncode.org/show_rna.php?id=NONBTAT012075.2	Linc
NONBTAT012077.2	NONBTAG008101.2	0.46745	0.0812143	-2.52501	0.000223038	0.000519811	http://www.noncode.org/show_rna.php?id=NONBTAT012077.2	Linc
NONBTAT012108.2	NONBTAG008122.2	5.03302	0.49439	-3.3477	2.468e-53	4.11238e-52	http://www.noncode.org/show_rna.php?id=NONBTAT012108.2	Linc
NONBTAT012142.2	NONBTAG008144.2	0.0482978	0.35243	2.86731	7.41597e-05	0.000182592	http://www.noncode.org/show_rna.php?id=NONBTAT012142.2	Sense_No_Exonic
NONBTAT012156.2	NONBTAG008155.2	3.9773	1.54182	-1.36716	1.32887e-06	3.91251e-06	http://www.noncode.org/show_rna.php?id=NONBTAT012156.2	Sense_No_Exonic
NONBTAT012169.2	NONBTAG008163.2	0.707739	0.226815	-1.6417	0.000179231	0.000422346	http://www.noncode.org/show_rna.php?id=NONBTAT012169.2	Sense_No_Exonic
NONBTAT012170.2	NONBTAG008164.2	1.19347	0.171883	-2.79566	1.69744e-20	1.25046e-19	http://www.noncode.org/show_rna.php?id=NONBTAT012170.2	Sense_No_Exonic
NONBTAT012172.2	NONBTAG008165.2	1.63133	0.0243931	-6.06343	7.82831e-19	5.42551e-18	http://www.noncode.org/show_rna.php?id=NONBTAT012172.2	Sense_No_Exonic
NONBTAT012173.2	NONBTAG008166.2	2.11082	0	#NAME?	3.24038e-33	3.47558e-32	http://www.noncode.org/show_rna.php?id=NONBTAT012173.2	Antisense
NONBTAT012175.2	NONBTAG008168.2	0.763947	0.039592	-4.27019	1.10682e-22	8.77147e-22	http://www.noncode.org/show_rna.php?id=NONBTAT012175.2	Exonic
NONBTAT012180.2	NONBTAG008173.2	0.376186	0	#NAME?	0.000132391	0.000316626	http://www.noncode.org/show_rna.php?id=NONBTAT012180.2	Sense_No_Exonic
NONBTAT012191.2	NONBTAG008182.2	0.759274	0.0944395	-3.00716	3.37133e-05	8.63427e-05	http://www.noncode.org/show_rna.php?id=NONBTAT012191.2	Sense_No_Exonic
NONBTAT012203.2	NONBTAG008192.2	0.631361	0.0359927	-4.13269	6.77942e-05	0.000167767	http://www.noncode.org/show_rna.php?id=NONBTAT012203.2	Sense_No_Exonic
NONBTAT012250.2	NONBTAG008224.2	0.917386	0.221035	-2.05325	1.59422e-07	5.08171e-07	http://www.noncode.org/show_rna.php?id=NONBTAT012250.2	Antisense;Sense_No_Exonic
NONBTAT012269.2	NONBTAG008239.2	0.438275	0.0249852	-4.13269	6.77942e-05	0.000167767	http://www.noncode.org/show_rna.php?id=NONBTAT012269.2	Antisense;Sense_No_Exonic
NONBTAT012274.2	NONBTAG008244.2	0.139904	0.581336	2.05494	1.50118e-05	3.98825e-05	http://www.noncode.org/show_rna.php?id=NONBTAT012274.2	Antisense;Sense_No_Exonic
NONBTAT012292.2	NONBTAG008256.2	1.1138	0.489603	-1.18581	1.04306e-05	2.81708e-05	http://www.noncode.org/show_rna.php?id=NONBTAT012292.2	Antisense;Sense_No_Exonic
NONBTAT012334.2	NONBTAG008284.2	0.689674	0.114377	-2.59212	0.000124022	0.000297873	http://www.noncode.org/show_rna.php?id=NONBTAT012334.2	Antisense;Sense_No_Exonic
NONBTAT012349.2	NONBTAG008296.2	8.31676	22.0345	1.40567	0	0	http://www.noncode.org/show_rna.php?id=NONBTAT012349.2	Antisense;Sense_No_Exonic
NONBTAT012350.2	NONBTAG008297.2	5.53318	14.8858	1.42776	2.22045e-16	1.27563e-15	http://www.noncode.org/show_rna.php?id=NONBTAT012350.2	Antisense;Sense_No_Exonic
NONBTAT012374.2	NONBTAG008314.2	0.807715	0.184185	-2.13269	1.03916e-05	2.80758e-05	http://www.noncode.org/show_rna.php?id=NONBTAT012374.2	Antisense;Sense_No_Exonic
NONBTAT012379.2	NONBTAG008318.2	16.5632	34.202	1.0461	2.22045e-16	1.27563e-15	http://www.noncode.org/show_rna.php?id=NONBTAT012379.2	Antisense;Sense_No_Exonic
NONBTAT012380.2	NONBTAG008319.2	20.7612	44.6134	1.10359	4.44089e-16	2.44259e-15	http://www.noncode.org/show_rna.php?id=NONBTAT012380.2	Antisense;Sense_No_Exonic
NONBTAT012381.2	NONBTAG008319.2	20.8976	44.9135	1.10381	4.44089e-16	2.44259e-15	http://www.noncode.org/show_rna.php?id=NONBTAT012381.2	Antisense;Sense_No_Exonic
NONBTAT012382.2	NONBTAG008319.2	18.2477	39.713	1.1219	2.22045e-16	1.27563e-15	http://www.noncode.org/show_rna.php?id=NONBTAT012382.2	Antisense;Sense_No_Exonic
NONBTAT012383.2	NONBTAG008319.2	15.5694	33.3772	1.10015	0	0	http://www.noncode.org/show_rna.php?id=NONBTAT012383.2	Antisense;Sense_No_Exonic
NONBTAT012391.2	NONBTAG008326.2	0.5736	0.183119	-1.64726	9.3097e-05	0.000226916	http://www.noncode.org/show_rna.php?id=NONBTAT012391.2	Antisense;Sense_No_Exonic
NONBTAT012397.2	NONBTAG008331.2	3.03745	1.15922	-1.38971	2.13414e-17	1.39917e-16	http://www.noncode.org/show_rna.php?id=NONBTAT012397.2	Antisense;Exonic
NONBTAT012437.2	NONBTAG008359.2	0.618727	0.135446	-2.19159	0.000201552	0.000471846	http://www.noncode.org/show_rna.php?id=NONBTAT012437.2	Antisense;Sense_No_Exonic
NONBTAT012438.2	NONBTAG008360.2	0.659204	0.144307	-2.19158	0.000201552	0.000471846	http://www.noncode.org/show_rna.php?id=NONBTAT012438.2	Antisense;Sense_No_Exonic
NONBTAT012473.2	NONBTAG008387.2	0.743	0.0732662	-3.34214	1.12047e-08	3.88772e-08	http://www.noncode.org/show_rna.php?id=NONBTAT012473.2	Antisense;Sense_No_Exonic
NONBTAT012476.2	NONBTAG008390.2	2.05941	0.807734	-1.35028	8.35326e-08	2.71714e-07	http://www.noncode.org/show_rna.php?id=NONBTAT012476.2	Antisense;Sense_No_Exonic
NONBTAT012488.2	NONBTAG008400.2	3.79938	1.84828	-1.03958	4.17179e-07	1.28542e-06	http://www.noncode.org/show_rna.php?id=NONBTAT012488.2	Antisense;Sense_No_Exonic
NONBTAT012489.2	NONBTAG008401.2	2.75807	1.10384	-1.32113	1.82194e-07	5.78174e-07	http://www.noncode.org/show_rna.php?id=NONBTAT012489.2	Antisense;Sense_No_Exonic
NONBTAT012515.2	NONBTAG008419.2	0.130721	0.596172	2.18924	0.000127922	0.00030693	http://www.noncode.org/show_rna.php?id=NONBTAT012515.2	Antisense;Sense_No_Exonic
NONBTAT012630.2	NONBTAG008498.2	1.50329	0.616045	-1.28702	1.8401e-05	4.84635e-05	http://www.noncode.org/show_rna.php?id=NONBTAT012630.2	Sense_No_Exonic
NONBTAT012633.2	NONBTAG008500.2	1.53294	0.57858	-1.40571	2.68567e-05	6.95472e-05	http://www.noncode.org/show_rna.php?id=NONBTAT012633.2	Sense_No_Exonic
NONBTAT012634.2	NONBTAG008501.2	1.14691	0.251071	-2.19158	0.000201552	0.000471846	http://www.noncode.org/show_rna.php?id=NONBTAT012634.2	Linc
NONBTAT012728.2	NONBTAG008537.2	1.73436	0.779841	-1.15315	6.75629e-05	0.000167305	http://www.noncode.org/show_rna.php?id=NONBTAT012728.2	Antisense;Sense_No_Exonic
NONBTAT012767.2	NONBTAG008559.2	0.570177	0.0896682	-2.66874	6.71597e-06	1.85011e-05	http://www.noncode.org/show_rna.php?id=NONBTAT012767.2	Antisense
NONBTAT012838.2	NONBTAG008611.2	5.52273	2.60633	-1.08336	8.00912e-12	3.37601e-11	http://www.noncode.org/show_rna.php?id=NONBTAT012838.2	Antisense;Sense_No_Exonic
NONBTAT012847.2	NONBTAG008617.2	0.975297	0.0847235	-3.52501	1.38306e-05	3.68619e-05	http://www.noncode.org/show_rna.php?id=NONBTAT012847.2	Antisense;Sense_No_Exonic
NONBTAT012850.2	NONBTAG008619.2	0.618791	0.107508	-2.52501	0.000223038	0.000519811	http://www.noncode.org/show_rna.php?id=NONBTAT012850.2	Antisense;Sense_No_Exonic
NONBTAT012873.2	NONBTAG008634.2	1.22669	0.575436	-1.09204	0.0001528	0.000362818	http://www.noncode.org/show_rna.php?id=NONBTAT012873.2	Antisense;Sense_No_Exonic
NONBTAT012881.2	NONBTAG008641.2	4.64054	2.00368	-1.21164	1.45043e-10	5.67335e-10	http://www.noncode.org/show_rna.php?id=NONBTAT012881.2	Antisense;Sense_No_Exonic
NONBTAT012941.2	NONBTAG008677.2	0.614401	0.206468	-1.57326	0.000230427	0.000536116	http://www.noncode.org/show_rna.php?id=NONBTAT012941.2	Antisense;Sense_No_Exonic
NONBTAT012965.2	NONBTAG008693.2	0.448221	0.102209	-2.13269	0.000106762	0.000258488	http://www.noncode.org/show_rna.php?id=NONBTAT012965.2	Antisense;Sense_No_Exonic
NONBTAT012967.2	NONBTAG008695.2	0.490677	0.0813748	-2.59212	0.000124022	0.000297873	http://www.noncode.org/show_rna.php?id=NONBTAT012967.2	Antisense;Sense_No_Exonic
NONBTAT012998.2	NONBTAG008718.2	0.574728	0.0714855	-3.00716	3.37133e-05	8.63427e-05	http://www.noncode.org/show_rna.php?id=NONBTAT012998.2	Antisense;Sense_No_Exonic
NONBTAT013027.2	NONBTAG008735.2	0.553045	0.252224	-1.13269	0.000193352	0.000453748	http://www.noncode.org/show_rna.php?id=NONBTAT013027.2	Antisense;Sense_No_Exonic
NONBTAT013028.2	NONBTAG008736.2	0.654524	0.126639	-2.36972	6.86081e-06	1.88654e-05	http://www.noncode.org/show_rna.php?id=NONBTAT013028.2	Antisense;Sense_No_Exonic
NONBTAT013041.2	NONBTAG008740.2	1.31581	0.323127	-2.02578	0.000307684	0.000704056	http://www.noncode.org/show_rna.php?id=NONBTAT013041.2	Antisense;Sense_No_Exonic
NONBTAT013043.2	NONBTAG008742.2	2.21769	8.58575	1.95289	2.22045e-16	1.27563e-15	http://www.noncode.org/show_rna.php?id=NONBTAT013043.2	Antisense;Sense_No_Exonic
NONBTAT013064.2	NONBTAG008758.2	1.69177	0.722722	-1.22702	9.97708e-06	2.70118e-05	http://www.noncode.org/show_rna.php?id=NONBTAT013064.2	Antisense;Exonic
NONBTAT013065.2	NONBTAG008759.2	1.57807	0.457992	-1.78477	9.73873e-08	3.15241e-07	http://www.noncode.org/show_rna.php?id=NONBTAT013065.2	Antisense;Sense_No_Exonic
NONBTAT013080.2	NONBTAG008771.2	1.19214	0.521945	-1.19158	2.61265e-05	6.7774e-05	http://www.noncode.org/show_rna.php?id=NONBTAT013080.2	Antisense;Sense_No_Exonic
NONBTAT013093.2	NONBTAG008780.2	8.08966	3.91715	-1.04627	8.37096e-12	3.52382e-11	http://www.noncode.org/show_rna.php?id=NONBTAT013093.2	Antisense;Exonic
NONBTAT013094.2	NONBTAG008781.2	2.87065	1.23219	-1.22015	5.67607e-07	1.73077e-06	http://www.noncode.org/show_rna.php?id=NONBTAT013094.2	Antisense;Sense_No_Exonic
NONBTAT013125.2	NONBTAG008803.2	1.32253	0.542843	-1.28469	6.72001e-05	0.000166482	http://www.noncode.org/show_rna.php?id=NONBTAT013125.2	Antisense;Sense_No_Exonic
NONBTAT013130.2	NONBTAG008808.2	1.53225	0.430033	-1.83313	1.4895e-06	4.36743e-06	http://www.noncode.org/show_rna.php?id=NONBTAT013130.2	Antisense;Sense_No_Exonic
NONBTAT013157.2	NONBTAG008821.2	0.51017	0	#NAME?	2.34901e-11	9.6412e-11	http://www.noncode.org/show_rna.php?id=NONBTAT013157.2	Antisense;Sense_No_Exonic
NONBTAT013205.2	NONBTAG008853.2	3.81103	1.65958	-1.19936	1.13745e-09	4.21321e-09	http://www.noncode.org/show_rna.php?id=NONBTAT013205.2	Antisense;Sense_No_Exonic
NONBTAT013227.2	NONBTAG008869.2	2.5649	1.09178	-1.23222	0.00011429	0.000275957	http://www.noncode.org/show_rna.php?id=NONBTAT013227.2	Antisense;Sense_No_Exonic
NONBTAT013237.2	NONBTAG008875.2	0.953879	0.261018	-1.86966	7.84895e-18	5.23869e-17	http://www.noncode.org/show_rna.php?id=NONBTAT013237.2	Antisense;Sense_No_Exonic
NONBTAT013257.2	NONBTAG008885.2	6.88075	1.8382	-1.90427	1.6686e-26	1.49335e-25	http://www.noncode.org/show_rna.php?id=NONBTAT013257.2	Antisense;Sense_No_Exonic
NONBTAT013258.2	NONBTAG008885.2	5.79696	1.26564	-2.19543	3.54732e-25	3.04254e-24	http://www.noncode.org/show_rna.php?id=NONBTAT013258.2	Antisense;Sense_No_Exonic
NONBTAT013267.2	NONBTAG008886.2	0.577173	0.100811	-2.51735	2.33494e-08	7.91556e-08	http://www.noncode.org/show_rna.php?id=NONBTAT013267.2	Antisense;Sense_No_Exonic
NONBTAT013280.2	NONBTAG008887.2	3.12013	0.444051	-2.81281	3.62261e-25	3.10533e-24	http://www.noncode.org/show_rna.php?id=NONBTAT013280.2	Antisense;Sense_No_Exonic
NONBTAT013281.2	NONBTAG008888.2	3.12356	0.569819	-2.45462	1.17773e-34	1.31328e-33	http://www.noncode.org/show_rna.php?id=NONBTAT013281.2	Antisense;Sense_No_Exonic
NONBTAT013283.2	NONBTAG008889.2	1.99157	0.487052	-2.03176	3.11488e-17	2.02422e-16	http://www.noncode.org/show_rna.php?id=NONBTAT013283.2	Antisense;Sense_No_Exonic
NONBTAT013286.2	NONBTAG008890.2	1.33485	0.177099	-2.91405	5.63212e-11	2.26145e-10	http://www.noncode.org/show_rna.php?id=NONBTAT013286.2	Antisense;Sense_No_Exonic
NONBTAT013288.2	NONBTAG008891.2	2.80893	1.21283	-1.21164	1.45043e-10	5.67335e-10	http://www.noncode.org/show_rna.php?id=NONBTAT013288.2	Antisense;Sense_No_Exonic
NONBTAT013292.2	NONBTAG008893.2	3.49228	0.938858	-1.89519	2.95345e-21	2.23818e-20	http://www.noncode.org/show_rna.php?id=NONBTAT013292.2	Antisense;Sense_No_Exonic
NONBTAT013293.2	NONBTAG008893.2	3.54359	0.948585	-1.90136	1.02308e-20	7.59746e-20	http://www.noncode.org/show_rna.php?id=NONBTAT013293.2	Antisense;Sense_No_Exonic
NONBTAT013296.2	NONBTAG008894.2	1.23832	0.4364	-1.50466	0.000122702	0.000295103	http://www.noncode.org/show_rna.php?id=NONBTAT013296.2	Antisense;Sense_No_Exonic
NONBTAT013298.2	NONBTAG008895.2	2.72513	1.1888	-1.19682	3.47512e-11	1.41248e-10	http://www.noncode.org/show_rna.php?id=NONBTAT013298.2	Antisense;Sense_No_Exonic
NONBTAT013306.2	NONBTAG008896.2	1.40248	0.259846	-2.43225	1.4901e-10	5.82133e-10	http://www.noncode.org/show_rna.php?id=NONBTAT013306.2	Antisense;Sense_No_Exonic
NONBTAT013309.2	NONBTAG008897.2	3.50242	0.997275	-1.81229	2.06394e-38	2.5138e-37	http://www.noncode.org/show_rna.php?id=NONBTAT013309.2	Antisense;Sense_No_Exonic
NONBTAT013310.2	NONBTAG008898.2	2.27718	0.713711	-1.67384	2.31206e-21	1.75746e-20	http://www.noncode.org/show_rna.php?id=NONBTAT013310.2	Antisense;Sense_No_Exonic
NONBTAT013313.2	NONBTAG008899.2	1.39904	0.311937	-2.16511	6.07713e-07	1.84846e-06	http://www.noncode.org/show_rna.php?id=NONBTAT013313.2	Antisense;Sense_No_Exonic
NONBTAT013318.2	NONBTAG008900.2	1.74301	0.433597	-2.00715	1.39399e-12	6.12716e-12	http://www.noncode.org/show_rna.php?id=NONBTAT013318.2	Antisense;Sense_No_Exonic
NONBTAT013322.2	NONBTAG008901.2	1.15789	0.337967	-1.77654	1.43387e-08	4.93798e-08	http://www.noncode.org/show_rna.php?id=NONBTAT013322.2	Antisense;Sense_No_Exonic
NONBTAT013400.2	NONBTAG008908.2	1.99998	0.651513	-1.61812	7.64656e-05	0.000187984	http://www.noncode.org/show_rna.php?id=NONBTAT013400.2	Antisense;Sense_No_Exonic
NONBTAT013429.2	NONBTAG008922.2	1.8074	0.700972	-1.36649	1.06429e-09	3.94783e-09	http://www.noncode.org/show_rna.php?id=NONBTAT013429.2	Antisense
NONBTAT013441.2	NONBTAG008929.2	0.145808	0.851176	2.54539	1.50588e-05	4.00039e-05	http://www.noncode.org/show_rna.php?id=NONBTAT013441.2	Antisense
NONBTAT013444.2	NONBTAG008932.2	1.30872	2.61999	1.0014	1.89879e-07	6.01733e-07	http://www.noncode.org/show_rna.php?id=NONBTAT013444.2	Antisense
NONBTAT013456.2	NONBTAG008937.2	0.889851	0.399388	-1.15577	0.000171034	0.000404047	http://www.noncode.org/show_rna.php?id=NONBTAT013456.2	Sense_No_Exonic
NONBTAT013490.2	NONBTAG008960.2	5.00877	2.11083	-1.24665	2.32e-10	8.97569e-10	http://www.noncode.org/show_rna.php?id=NONBTAT013490.2	Antisense
NONBTAT013537.2	NONBTAG008991.2	0.80179	0.34497	-1.21675	0.000333607	0.000760442	http://www.noncode.org/show_rna.php?id=NONBTAT013537.2	Antisense
NONBTAT013542.2	NONBTAG008993.2	1.48421	0.459777	-1.69069	4.36961e-06	1.22594e-05	http://www.noncode.org/show_rna.php?id=NONBTAT013542.2	Antisense
NONBTAT013543.2	NONBTAG008994.2	1.45036	0.661456	-1.13269	0.000193352	0.000453748	http://www.noncode.org/show_rna.php?id=NONBTAT013543.2	Sense_No_Exonic
NONBTAT013553.2	NONBTAG009003.2	1.87572	4.30576	1.19882	1.2588e-08	4.35207e-08	http://www.noncode.org/show_rna.php?id=NONBTAT013553.2	Antisense
NONBTAT013691.2	NONBTAG009097.2	1.26245	0.244262	-2.36972	6.86081e-06	1.88654e-05	http://www.noncode.org/show_rna.php?id=NONBTAT013691.2	Sense_No_Exonic
NONBTAT013705.2	NONBTAG009108.2	0.293555	1.69582	2.53028	6.15071e-09	2.16929e-08	http://www.noncode.org/show_rna.php?id=NONBTAT013705.2	Antisense
NONBTAT013725.2	NONBTAG009119.2	0.0527363	0.593263	3.4918	5.06121e-08	1.67503e-07	http://www.noncode.org/show_rna.php?id=NONBTAT013725.2	Antisense
NONBTAT013749.2	NONBTAG009141.2	0.216337	0.953749	2.14033	0.000206466	0.000483011	http://www.noncode.org/show_rna.php?id=NONBTAT013749.2	Antisense;Sense_No_Exonic
NONBTAT013814.2	NONBTAG009185.2	1.30777	0.375529	-1.80011	1.26759e-06	3.74092e-06	http://www.noncode.org/show_rna.php?id=NONBTAT013814.2	Sense_No_Exonic
NONBTAT013845.2	NONBTAG009208.2	1.43932	2.92407	1.02259	5.67272e-05	0.000141885	http://www.noncode.org/show_rna.php?id=NONBTAT013845.2	Antisense;Sense_No_Exonic
NONBTAT013848.2	NONBTAG009211.2	0.571422	1.54502	1.435	1.35819e-06	3.9967e-06	http://www.noncode.org/show_rna.php?id=NONBTAT013848.2	Antisense;Sense_No_Exonic
NONBTAT013872.2	NONBTAG009231.2	0	0.351928	Inf	0.000437997	0.000982699	http://www.noncode.org/show_rna.php?id=NONBTAT013872.2	Sense_No_Exonic
NONBTAT013916.2	NONBTAG009261.2	1.36	3.30798	1.28234	1.74883e-09	6.39405e-09	http://www.noncode.org/show_rna.php?id=NONBTAT013916.2	Antisense
NONBTAT013917.2	NONBTAG009262.2	0.910127	0.260905	-1.80254	0.000100838	0.000244788	http://www.noncode.org/show_rna.php?id=NONBTAT013917.2	Sense_No_Exonic
NONBTAT013945.2	NONBTAG009286.2	1.42209	0.232819	-2.61073	1.61782e-13	7.44745e-13	http://www.noncode.org/show_rna.php?id=NONBTAT013945.2	Antisense
NONBTAT013946.2	NONBTAG009286.2	0.860923	0.187783	-2.19682	3.55857e-07	1.103e-06	http://www.noncode.org/show_rna.php?id=NONBTAT013946.2	Antisense
NONBTAT013974.2	NONBTAG009307.2	1.46848	0.59531	-1.30261	0.000133413	0.000318945	http://www.noncode.org/show_rna.php?id=NONBTAT013974.2	Antisense
NONBTAT014003.2	NONBTAG009322.2	2.25712	0.965848	-1.22462	7.94159e-06	2.16989e-05	http://www.noncode.org/show_rna.php?id=NONBTAT014003.2	Antisense;Sense_No_Exonic
NONBTAT014046.2	NONBTAG009346.2	2.24678	1.10713	-1.02103	6.3702e-05	0.000158136	http://www.noncode.org/show_rna.php?id=NONBTAT014046.2	Sense_No_Exonic
NONBTAT014062.2	NONBTAG009357.2	6.0139	2.89896	-1.05277	4.77636e-15	2.35676e-14	http://www.noncode.org/show_rna.php?id=NONBTAT014062.2	Sense_No_Exonic
NONBTAT014066.2	NONBTAG009360.2	2.49959	0.614358	-2.02454	1.8556e-20	1.3648e-19	http://www.noncode.org/show_rna.php?id=NONBTAT014066.2	Antisense
NONBTAT014086.2	NONBTAG009373.2	0.135971	1.32291	3.28234	8.77457e-07	2.62891e-06	http://www.noncode.org/show_rna.php?id=NONBTAT014086.2	Linc
NONBTAT014133.2	NONBTAG009399.2	3.3248	1.49497	-1.15315	6.75629e-05	0.000167305	http://www.noncode.org/show_rna.php?id=NONBTAT014133.2	Sense_No_Exonic
NONBTAT014190.2	NONBTAG009430.2	0.418558	0.0706999	-2.56565	2.18163e-05	5.70324e-05	http://www.noncode.org/show_rna.php?id=NONBTAT014190.2	Linc
NONBTAT014191.2	NONBTAG009431.2	0.345063	0.0370284	-3.22016	0.00018697	0.000439512	http://www.noncode.org/show_rna.php?id=NONBTAT014191.2	Linc
NONBTAT014247.2	NONBTAG009468.2	0.191281	0	#NAME?	1.43692e-05	3.82311e-05	http://www.noncode.org/show_rna.php?id=NONBTAT014247.2	Antisense
NONBTAT014259.2	NONBTAG009476.2	7.04562	3.0526	-1.20669	2.4014e-31	2.45951e-30	http://www.noncode.org/show_rna.php?id=NONBTAT014259.2	Sense_No_Exonic
NONBTAT014282.2	NONBTAG009494.2	0.488906	0.111486	-2.13269	0.000346319	0.000787711	http://www.noncode.org/show_rna.php?id=NONBTAT014282.2	Sense_No_Exonic
NONBTAT014300.2	NONBTAG009503.2	1.72331	0.594248	-1.53605	9.12002e-08	2.96093e-07	http://www.noncode.org/show_rna.php?id=NONBTAT014300.2	Sense_No_Exonic
NONBTAT014322.2	NONBTAG009517.2	1.62986	4.52752	1.47397	1.35447e-14	6.54427e-14	http://www.noncode.org/show_rna.php?id=NONBTAT014322.2	Sense_No_Exonic
NONBTAT014323.2	NONBTAG009518.2	1.17114	3.37465	1.52682	5.22831e-11	2.10311e-10	http://www.noncode.org/show_rna.php?id=NONBTAT014323.2	Antisense
NONBTAT014372.2	NONBTAG009551.2	0.609063	0.0653581	-3.22015	0.00018697	0.000439512	http://www.noncode.org/show_rna.php?id=NONBTAT014372.2	Antisense;Sense_No_Exonic
NONBTAT014383.2	NONBTAG009561.2	0.709041	0.134737	-2.39572	0.000123088	0.000295902	http://www.noncode.org/show_rna.php?id=NONBTAT014383.2	Antisense;Sense_No_Exonic
NONBTAT014417.2	NONBTAG009584.2	22.851	3.87085	-2.56153	2.49597e-149	9.84848e-148	http://www.noncode.org/show_rna.php?id=NONBTAT014417.2	Antisense;Exonic
NONBTAT014420.2	NONBTAG009587.2	71.5176	14.612	-2.29114	8.85883e-225	4.5931e-223	http://www.noncode.org/show_rna.php?id=NONBTAT014420.2	Antisense;Sense_No_Exonic
NONBTAT014422.2	NONBTAG009589.2	8.64518	1.59264	-2.44048	1.43119e-30	1.44144e-29	http://www.noncode.org/show_rna.php?id=NONBTAT014422.2	Antisense;Exonic
NONBTAT014449.2	NONBTAG009600.2	1.97932	0.696818	-1.50615	1.17308e-05	3.14993e-05	http://www.noncode.org/show_rna.php?id=NONBTAT014449.2	Antisense;Exonic
NONBTAT014471.2	NONBTAG009612.2	2.25261	0.904056	-1.31711	1.4599e-07	4.66397e-07	http://www.noncode.org/show_rna.php?id=NONBTAT014471.2	Antisense;Sense_No_Exonic
NONBTAT014472.2	NONBTAG009613.2	402.964	816.662	1.01909	6.66134e-16	3.46244e-15	http://www.noncode.org/show_rna.php?id=NONBTAT014472.2	Antisense;Sense_No_Exonic
NONBTAT014475.2	NONBTAG009615.2	2.23161	1.105	-1.01404	0.000365494	0.000828056	http://www.noncode.org/show_rna.php?id=NONBTAT014475.2	Antisense;Sense_No_Exonic
NONBTAT014511.2	NONBTAG009639.2	1.82343	0.179806	-3.34214	1.45768e-23	1.19029e-22	http://www.noncode.org/show_rna.php?id=NONBTAT014511.2	Antisense;Sense_No_Exonic
NONBTAT014594.2	NONBTAG009687.2	0.577967	0.157229	-1.87812	2.95734e-07	9.2352e-07	http://www.noncode.org/show_rna.php?id=NONBTAT014594.2	Antisense;Sense_No_Exonic
NONBTAT014606.2	NONBTAG009696.2	0.617942	0.0889963	-2.79565	0.000215142	0.000502523	http://www.noncode.org/show_rna.php?id=NONBTAT014606.2	Antisense;Sense_No_Exonic
NONBTAT014632.2	NONBTAG009712.2	0.313488	1.04285	1.73405	1.78727e-06	5.20615e-06	http://www.noncode.org/show_rna.php?id=NONBTAT014632.2	Antisense;Sense_No_Exonic
NONBTAT014634.2	NONBTAG009713.2	0.234172	0.627005	1.42091	5.05214e-07	1.54674e-06	http://www.noncode.org/show_rna.php?id=NONBTAT014634.2	Antisense;Sense_No_Exonic
NONBTAT014701.2	NONBTAG009763.2	0.0159401	3.40222	7.73767	2.22045e-16	1.27563e-15	http://www.noncode.org/show_rna.php?id=NONBTAT014701.2	Antisense;Sense_No_Exonic
NONBTAT014707.2	NONBTAG009769.2	0.603755	0.112965	-2.41809	7.06505e-07	2.13713e-06	http://www.noncode.org/show_rna.php?id=NONBTAT014707.2	Antisense;Sense_No_Exonic
NONBTAT014730.2	NONBTAG009786.2	0.998723	0.136645	-2.86965	0.000116574	0.00028102	http://www.noncode.org/show_rna.php?id=NONBTAT014730.2	Antisense;Sense_No_Exonic
NONBTAT014742.2	NONBTAG009797.2	0.32055	0.0504109	-2.66874	6.71597e-06	1.85011e-05	http://www.noncode.org/show_rna.php?id=NONBTAT014742.2	Antisense;Sense_No_Exonic
NONBTAT014755.2	NONBTAG009806.2	15.4722	7.40497	-1.06311	5.24963e-20	3.78949e-19	http://www.noncode.org/show_rna.php?id=NONBTAT014755.2	Antisense;Sense_No_Exonic
NONBTAT014770.2	NONBTAG009816.2	0.496069	0	#NAME?	0.000132391	0.000316626	http://www.noncode.org/show_rna.php?id=NONBTAT014770.2	Antisense;Sense_No_Exonic
NONBTAT014827.2	NONBTAG009850.2	0.710573	0.305005	-1.22015	4.54387e-05	0.000114762	http://www.noncode.org/show_rna.php?id=NONBTAT014827.2	Linc
NONBTAT014830.2	NONBTAG009852.2	1.53894	0.380173	-2.01721	8.36765e-07	2.51137e-06	http://www.noncode.org/show_rna.php?id=NONBTAT014830.2	Linc
NONBTAT014862.2	NONBTAG009879.2	1.98162	0.198384	-3.32031	1.16959e-17	7.73823e-17	http://www.noncode.org/show_rna.php?id=NONBTAT014862.2	Linc
NONBTAT014863.2	NONBTAG009880.2	1.4028	0.276656	-2.34214	1.28009e-16	8.08467e-16	http://www.noncode.org/show_rna.php?id=NONBTAT014863.2	Linc
NONBTAT014897.2	NONBTAG009900.2	2.12467	0.528538	-2.00716	4.3665e-10	1.66092e-09	http://www.noncode.org/show_rna.php?id=NONBTAT014897.2	Linc
NONBTAT014926.2	NONBTAG009916.2	1.19094	0.413825	-1.52501	0.0001517	0.000360375	http://www.noncode.org/show_rna.php?id=NONBTAT014926.2	Linc
NONBTAT014963.2	NONBTAG009944.2	5.34861	2.22791	-1.26347	1.00189e-18	6.92051e-18	http://www.noncode.org/show_rna.php?id=NONBTAT014963.2	Linc
NONBTAT014964.2	NONBTAG009944.2	5.87619	2.80515	-1.0668	3.05012e-20	2.2248e-19	http://www.noncode.org/show_rna.php?id=NONBTAT014964.2	Linc
NONBTAT014965.2	NONBTAG009945.2	7.18173	3.40677	-1.07593	4.06036e-29	3.93981e-28	http://www.noncode.org/show_rna.php?id=NONBTAT014965.2	Linc
NONBTAT014977.2	NONBTAG009954.2	11.3824	5.62557	-1.01673	5.62175e-30	5.56934e-29	http://www.noncode.org/show_rna.php?id=NONBTAT014977.2	Linc
NONBTAT015068.2	NONBTAG010011.2	0.39154	0	#NAME?	3.26951e-06	9.28067e-06	http://www.noncode.org/show_rna.php?id=NONBTAT015068.2	Sense_No_Exonic
NONBTAT015069.2	NONBTAG010012.2	1.71205	0.127479	-3.74739	4.29422e-12	1.83907e-11	http://www.noncode.org/show_rna.php?id=NONBTAT015069.2	Linc
NONBTAT015073.2	NONBTAG010015.2	1.10245	0.2117	-2.38062	1.24049e-06	3.66348e-06	http://www.noncode.org/show_rna.php?id=NONBTAT015073.2	Sense_No_Exonic
NONBTAT015087.2	NONBTAG010026.2	0.441206	0.155326	-1.50615	1.17308e-05	3.14993e-05	http://www.noncode.org/show_rna.php?id=NONBTAT015087.2	Linc
NONBTAT015102.2	NONBTAG010036.2	0.127042	0.0128754	-3.30262	9.81068e-05	0.000238409	http://www.noncode.org/show_rna.php?id=NONBTAT015102.2	Linc
NONBTAT015112.2	NONBTAG010044.2	0.742065	2.228	1.58613	3.9474e-07	1.21942e-06	http://www.noncode.org/show_rna.php?id=NONBTAT015112.2	Linc
NONBTAT015132.2	NONBTAG010058.2	2.64848	1.12325	-1.23749	3.34756e-10	1.2845e-09	http://www.noncode.org/show_rna.php?id=NONBTAT015132.2	Linc
NONBTAT015147.2	NONBTAG010069.2	0.700346	0.146013	-2.26197	6.55104e-06	1.80733e-05	http://www.noncode.org/show_rna.php?id=NONBTAT015147.2	Linc
NONBTAT015148.2	NONBTAG010070.2	0.599417	1.30088	1.11786	0.000291158	0.000668076	http://www.noncode.org/show_rna.php?id=NONBTAT015148.2	Linc
NONBTAT015168.2	NONBTAG010086.2	1.13423	0.387961	-1.54773	0.000187184	0.000439998	http://www.noncode.org/show_rna.php?id=NONBTAT015168.2	Linc
NONBTAT015171.2	NONBTAG010088.2	1.03107	0.461687	-1.15916	0.000435684	0.00097813	http://www.noncode.org/show_rna.php?id=NONBTAT015171.2	Linc
NONBTAT015186.2	NONBTAG010096.2	3.71424	1.62878	-1.18928	2.38879e-12	1.0369e-11	http://www.noncode.org/show_rna.php?id=NONBTAT015186.2	Linc
NONBTAT015199.2	NONBTAG010105.2	5.60803	2.40966	-1.21866	1.25335e-14	6.06544e-14	http://www.noncode.org/show_rna.php?id=NONBTAT015199.2	Linc
NONBTAT015200.2	NONBTAG010105.2	5.1529	2.25076	-1.19497	1.9482e-16	1.21899e-15	http://www.noncode.org/show_rna.php?id=NONBTAT015200.2	Linc
NONBTAT015262.2	NONBTAG010141.2	4.19363	1.17244	-1.83869	2.15172e-85	5.38702e-84	http://www.noncode.org/show_rna.php?id=NONBTAT015262.2	Linc
NONBTAT015263.2	NONBTAG010142.2	6.77135	2.37207	-1.5133	6.51006e-12	2.75906e-11	http://www.noncode.org/show_rna.php?id=NONBTAT015263.2	Linc
NONBTAT015264.2	NONBTAG010143.2	7.43361	1.97249	-1.91405	1.1149e-24	9.42225e-24	http://www.noncode.org/show_rna.php?id=NONBTAT015264.2	Linc
NONBTAT015265.2	NONBTAG010143.2	7.3315	1.87845	-1.96457	6.37878e-21	4.77242e-20	http://www.noncode.org/show_rna.php?id=NONBTAT015265.2	Linc
NONBTAT015267.2	NONBTAG010145.2	0.307281	0	#NAME?	0.000277544	0.000638477	http://www.noncode.org/show_rna.php?id=NONBTAT015267.2	Linc
NONBTAT015270.2	NONBTAG010148.2	3.92864	1.96074	-1.00263	7.27066e-10	2.727e-09	http://www.noncode.org/show_rna.php?id=NONBTAT015270.2	Linc
NONBTAT015315.2	NONBTAG010179.2	4.44406	1.38674	-1.68018	7.2472e-15	3.54731e-14	http://www.noncode.org/show_rna.php?id=NONBTAT015315.2	Linc
NONBTAT015316.2	NONBTAG010180.2	4.34674	1.34585	-1.69142	3.76207e-11	1.52684e-10	http://www.noncode.org/show_rna.php?id=NONBTAT015316.2	Linc
NONBTAT015328.2	NONBTAG010188.2	1.63377	0.756568	-1.11066	0.000217442	0.000507659	http://www.noncode.org/show_rna.php?id=NONBTAT015328.2	Antisense
NONBTAT015329.2	NONBTAG010189.2	3.20789	0.916581	-1.80729	1.55582e-09	5.70824e-09	http://www.noncode.org/show_rna.php?id=NONBTAT015329.2	Linc
NONBTAT015344.2	NONBTAG010201.2	3.50768	1.32152	-1.40832	7.64696e-11	3.04598e-10	http://www.noncode.org/show_rna.php?id=NONBTAT015344.2	Linc
NONBTAT015347.2	NONBTAG010203.2	3.17337	1.56957	-1.01565	3.53516e-07	1.09653e-06	http://www.noncode.org/show_rna.php?id=NONBTAT015347.2	Linc
NONBTAT015354.2	NONBTAG010208.2	1.46514	0.632082	-1.21285	2.28065e-05	5.94809e-05	http://www.noncode.org/show_rna.php?id=NONBTAT015354.2	Sense_No_Exonic
NONBTAT015355.2	NONBTAG010208.2	1.4729	0.635426	-1.21286	2.28065e-05	5.94809e-05	http://www.noncode.org/show_rna.php?id=NONBTAT015355.2	Sense_No_Exonic
NONBTAT015367.2	NONBTAG010212.2	3.68283	1.5859	-1.21551	4.35559e-14	2.05589e-13	http://www.noncode.org/show_rna.php?id=NONBTAT015367.2	Linc
NONBTAT015414.2	NONBTAG010230.2	3.78331	0.985961	-1.94005	5.11553e-33	5.46435e-32	http://www.noncode.org/show_rna.php?id=NONBTAT015414.2	Antisense
NONBTAT015542.2	NONBTAG010304.2	0.859723	0.410761	-1.06557	0.00043215	0.000970816	http://www.noncode.org/show_rna.php?id=NONBTAT015542.2	Antisense;Sense_No_Exonic
NONBTAT015573.2	NONBTAG010325.2	2.68066	1.24701	-1.10412	4.83598e-06	1.35134e-05	http://www.noncode.org/show_rna.php?id=NONBTAT015573.2	Sense_No_Exonic
NONBTAT015577.2	NONBTAG010326.2	1.4042	0.585061	-1.26309	4.72496e-06	1.32173e-05	http://www.noncode.org/show_rna.php?id=NONBTAT015577.2	Sense_No_Exonic
NONBTAT015593.2	NONBTAG010340.2	3.89502	1.00206	-1.95866	6.39917e-10	2.40887e-09	http://www.noncode.org/show_rna.php?id=NONBTAT015593.2	Sense_No_Exonic
NONBTAT015594.2	NONBTAG010341.2	2.78609	0.925163	-1.59046	3.8332e-19	2.69245e-18	http://www.noncode.org/show_rna.php?id=NONBTAT015594.2	Sense_No_Exonic
NONBTAT015652.2	NONBTAG010375.2	0.777243	0.141789	-2.45462	6.9513e-05	0.000171623	http://www.noncode.org/show_rna.php?id=NONBTAT015652.2	Sense_No_Exonic
NONBTAT015653.2	NONBTAG010376.2	0.589325	1.26322	1.09997	2.87539e-05	7.42234e-05	http://www.noncode.org/show_rna.php?id=NONBTAT015653.2	Sense_No_Exonic
NONBTAT015655.2	NONBTAG010378.2	0.459914	1.35531	1.55919	0.000285225	0.000655367	http://www.noncode.org/show_rna.php?id=NONBTAT015655.2	Sense_No_Exonic
NONBTAT015657.2	NONBTAG010380.2	0.616552	0.122255	-2.33433	0.000216685	0.000505949	http://www.noncode.org/show_rna.php?id=NONBTAT015657.2	Antisense
NONBTAT015707.2	NONBTAG010423.2	1.00393	0.252611	-1.99067	0.000160365	0.000379937	http://www.noncode.org/show_rna.php?id=NONBTAT015707.2	Antisense
NONBTAT015708.2	NONBTAG010424.2	0.969313	0.189458	-2.35508	3.83092e-05	9.74658e-05	http://www.noncode.org/show_rna.php?id=NONBTAT015708.2	Antisense
NONBTAT015734.2	NONBTAG010434.2	2.55994	1.25292	-1.03082	3.00108e-08	1.01001e-07	http://www.noncode.org/show_rna.php?id=NONBTAT015734.2	Antisense;Sense_No_Exonic
NONBTAT015742.2	NONBTAG010438.2	1.94845	0.774243	-1.33147	9.90951e-08	3.20683e-07	http://www.noncode.org/show_rna.php?id=NONBTAT015742.2	Sense_No_Exonic
NONBTAT015765.2	NONBTAG010448.2	1.67711	0.733003	-1.19409	1.84796e-06	5.37537e-06	http://www.noncode.org/show_rna.php?id=NONBTAT015765.2	Antisense
NONBTAT015791.2	NONBTAG010459.2	0.0615018	5.35732	6.44474	0	0	http://www.noncode.org/show_rna.php?id=NONBTAT015791.2	Antisense
NONBTAT015794.2	NONBTAG010462.2	1.23167	0.365773	-1.7516	2.2939e-05	5.97901e-05	http://www.noncode.org/show_rna.php?id=NONBTAT015794.2	Antisense
NONBTAT015796.2	NONBTAG010463.2	3.00609	1.11537	-1.43037	1.15754e-09	4.28551e-09	http://www.noncode.org/show_rna.php?id=NONBTAT015796.2	Antisense
NONBTAT015803.2	NONBTAG010466.2	2.43689	0.838088	-1.53987	6.19336e-11	2.48148e-10	http://www.noncode.org/show_rna.php?id=NONBTAT015803.2	Antisense
NONBTAT015816.2	NONBTAG010474.2	0.131089	0	#NAME?	0.000277544	0.000638477	http://www.noncode.org/show_rna.php?id=NONBTAT015816.2	Antisense
NONBTAT015827.2	NONBTAG010479.2	1.62253	0.62487	-1.37662	0.000279083	0.000641894	http://www.noncode.org/show_rna.php?id=NONBTAT015827.2	Antisense
NONBTAT015861.2	NONBTAG010496.2	0.833323	0.22803	-1.86965	1.42089e-08	4.89439e-08	http://www.noncode.org/show_rna.php?id=NONBTAT015861.2	Sense_No_Exonic
NONBTAT015864.2	NONBTAG010499.2	2.00083	0.820232	-1.28649	1.12567e-06	3.33835e-06	http://www.noncode.org/show_rna.php?id=NONBTAT015864.2	Linc
NONBTAT015892.2	NONBTAG010516.2	0.424567	0.927622	1.12754	7.85213e-06	2.14623e-05	http://www.noncode.org/show_rna.php?id=NONBTAT015892.2	Sense_No_Exonic
NONBTAT015901.2	NONBTAG010525.2	0.555998	1.19772	1.10714	4.79308e-06	1.33998e-05	http://www.noncode.org/show_rna.php?id=NONBTAT015901.2	Sense_No_Exonic
NONBTAT015903.2	NONBTAG010526.2	0.17985	1.27136	2.82151	6.86349e-06	1.88712e-05	http://www.noncode.org/show_rna.php?id=NONBTAT015903.2	Antisense
NONBTAT015904.2	NONBTAG010527.2	0.262455	1.04735	1.9966	9.02883e-05	0.000220428	http://www.noncode.org/show_rna.php?id=NONBTAT015904.2	Sense_No_Exonic
NONBTAT015941.2	NONBTAG010554.2	0.983457	0.338228	-1.53987	4.02272e-06	1.1319e-05	http://www.noncode.org/show_rna.php?id=NONBTAT015941.2	Linc
NONBTAT015950.2	NONBTAG010559.2	1.20778	3.24572	1.42618	0	0	http://www.noncode.org/show_rna.php?id=NONBTAT015950.2	Sense_No_Exonic
NONBTAT016002.2	NONBTAG010595.2	0.357138	0	#NAME?	3.54861e-07	1.10002e-06	http://www.noncode.org/show_rna.php?id=NONBTAT016002.2	Sense_No_Exonic
NONBTAT016028.2	NONBTAG010613.2	2.38866	7.79937	1.70716	0	0	http://www.noncode.org/show_rna.php?id=NONBTAT016028.2	Sense_No_Exonic
NONBTAT016029.2	NONBTAG010613.2	2.89683	10.8444	1.9044	0	0	http://www.noncode.org/show_rna.php?id=NONBTAT016029.2	Sense_No_Exonic
NONBTAT016030.2	NONBTAG010614.2	2.55522	6.4871	1.34413	5.96723e-11	2.39312e-10	http://www.noncode.org/show_rna.php?id=NONBTAT016030.2	Antisense
NONBTAT016031.2	NONBTAG010613.2	1.90568	6.50142	1.77045	0	0	http://www.noncode.org/show_rna.php?id=NONBTAT016031.2	Sense_No_Exonic
NONBTAT016032.2	NONBTAG010613.2	2.81594	11.0704	1.97502	0	0	http://www.noncode.org/show_rna.php?id=NONBTAT016032.2	Sense_No_Exonic
NONBTAT016036.2	NONBTAG010616.2	2.70285	6.74727	1.31982	4.48954e-10	1.70642e-09	http://www.noncode.org/show_rna.php?id=NONBTAT016036.2	Antisense;Exonic
NONBTAT016040.2	NONBTAG010619.2	0.344935	1.03262	1.58191	1.03634e-10	4.09346e-10	http://www.noncode.org/show_rna.php?id=NONBTAT016040.2	Antisense;Sense_No_Exonic
NONBTAT016041.2	NONBTAG010620.2	0.744104	1.88533	1.34124	0.000390016	0.000880519	http://www.noncode.org/show_rna.php?id=NONBTAT016041.2	Antisense;Sense_No_Exonic
NONBTAT016042.2	NONBTAG010621.2	0.355197	1.72301	2.27824	3.33067e-15	1.65377e-14	http://www.noncode.org/show_rna.php?id=NONBTAT016042.2	Antisense;Sense_No_Exonic
NONBTAT016043.2	NONBTAG010622.2	0.621224	1.37882	1.15025	0.000136486	0.000325704	http://www.noncode.org/show_rna.php?id=NONBTAT016043.2	Antisense;Sense_No_Exonic
NONBTAT016052.2	NONBTAG010629.2	1.28245	0.233952	-2.45462	6.9513e-05	0.000171623	http://www.noncode.org/show_rna.php?id=NONBTAT016052.2	Sense_No_Exonic
NONBTAT016053.2	NONBTAG010630.2	1.06635	0.270181	-1.98068	2.63023e-05	6.82063e-05	http://www.noncode.org/show_rna.php?id=NONBTAT016053.2	Sense_No_Exonic
NONBTAT016057.2	NONBTAG010633.2	1.08371	0.136343	-2.99067	1.7762e-06	5.17467e-06	http://www.noncode.org/show_rna.php?id=NONBTAT016057.2	Antisense;Sense_No_Exonic
NONBTAT016063.2	NONBTAG010638.2	3.26788	0.90115	-1.85852	3.68395e-10	1.40862e-09	http://www.noncode.org/show_rna.php?id=NONBTAT016063.2	Sense_No_Exonic
NONBTAT016075.2	NONBTAG010644.2	0	0.411756	Inf	0.000229069	0.000533392	http://www.noncode.org/show_rna.php?id=NONBTAT016075.2	Antisense
NONBTAT016131.2	NONBTAG010677.2	2.56145	1.04096	-1.29905	1.71671e-07	5.45677e-07	http://www.noncode.org/show_rna.php?id=NONBTAT016131.2	Sense_No_Exonic
NONBTAT016132.2	NONBTAG010678.2	0.542102	0.112379	-2.27019	0.00037907	0.000857033	http://www.noncode.org/show_rna.php?id=NONBTAT016132.2	Antisense;Sense_No_Exonic
NONBTAT016141.2	NONBTAG010683.2	1.12534	0.293274	-1.94004	4.37467e-05	0.000110647	http://www.noncode.org/show_rna.php?id=NONBTAT016141.2	Sense_No_Exonic
NONBTAT016144.2	NONBTAG010686.2	0.645282	0.137753	-2.22785	2.07603e-07	6.55683e-07	http://www.noncode.org/show_rna.php?id=NONBTAT016144.2	Sense_No_Exonic
NONBTAT016152.2	NONBTAG010692.2	1.80658	0.101718	-4.15061	1.33176e-20	9.83979e-20	http://www.noncode.org/show_rna.php?id=NONBTAT016152.2	Sense_No_Exonic
NONBTAT016160.2	NONBTAG010698.2	2.20909	0.657058	-1.74936	2.42165e-14	1.15763e-13	http://www.noncode.org/show_rna.php?id=NONBTAT016160.2	Antisense
NONBTAT016170.2	NONBTAG010702.2	0.845968	0.0820886	-3.36535	9.16295e-11	3.63294e-10	http://www.noncode.org/show_rna.php?id=NONBTAT016170.2	Antisense
NONBTAT016185.2	NONBTAG010711.2	20.7085	9.69426	-1.09502	1.65528e-44	2.31099e-43	http://www.noncode.org/show_rna.php?id=NONBTAT016185.2	Sense_No_Exonic
NONBTAT016186.2	NONBTAG010711.2	18.6889	9.30569	-1.006	3.64429e-26	3.22969e-25	http://www.noncode.org/show_rna.php?id=NONBTAT016186.2	Sense_No_Exonic
NONBTAT016196.2	NONBTAG010719.2	6.02213	2.94112	-1.03391	1.02868e-06	3.06237e-06	http://www.noncode.org/show_rna.php?id=NONBTAT016196.2	Antisense
NONBTAT016199.2	NONBTAG010721.2	32.7383	7.72816	-2.08278	1.07928e-114	3.48308e-113	http://www.noncode.org/show_rna.php?id=NONBTAT016199.2	Antisense
NONBTAT016286.2	NONBTAG010780.2	1.94021	0.560413	-1.79165	3.5067e-07	1.08799e-06	http://www.noncode.org/show_rna.php?id=NONBTAT016286.2	Antisense
NONBTAT016298.2	NONBTAG010786.2	1.75993	0.82271	-1.09706	4.80235e-05	0.000121035	http://www.noncode.org/show_rna.php?id=NONBTAT016298.2	Sense_No_Exonic
NONBTAT016302.2	NONBTAG010788.2	0.764476	0.339934	-1.16922	1.87931e-05	4.94591e-05	http://www.noncode.org/show_rna.php?id=NONBTAT016302.2	Antisense
NONBTAT016303.2	NONBTAG010789.2	3.92542	1.95808	-1.00341	3.55514e-14	1.68537e-13	http://www.noncode.org/show_rna.php?id=NONBTAT016303.2	Antisense
NONBTAT016325.2	NONBTAG010807.2	0.728912	0.206337	-1.82074	0.000376868	0.000852697	http://www.noncode.org/show_rna.php?id=NONBTAT016325.2	Sense_No_Exonic
NONBTAT016331.2	NONBTAG010808.2	0.316191	0.931776	1.55919	0.000285225	0.000655367	http://www.noncode.org/show_rna.php?id=NONBTAT016331.2	Antisense
NONBTAT016337.2	NONBTAG010813.2	1.05981	0.365773	-1.53479	0.000359293	0.000814686	http://www.noncode.org/show_rna.php?id=NONBTAT016337.2	Sense_No_Exonic
NONBTAT016372.2	NONBTAG010841.2	2.45924	0.460921	-2.41562	9.0533e-12	3.80465e-11	http://www.noncode.org/show_rna.php?id=NONBTAT016372.2	Antisense
NONBTAT016396.2	NONBTAG010855.2	6.57037	20.2353	1.62283	0	0	http://www.noncode.org/show_rna.php?id=NONBTAT016396.2	Sense_No_Exonic
NONBTAT016472.2	NONBTAG010915.2	0.774326	0.349084	-1.14937	1.06939e-05	2.88509e-05	http://www.noncode.org/show_rna.php?id=NONBTAT016472.2	Linc
NONBTAT016493.2	NONBTAG010933.2	2.13194	0.9277	-1.20044	3.30089e-07	1.02642e-06	http://www.noncode.org/show_rna.php?id=NONBTAT016493.2	Sense_No_Exonic
NONBTAT016494.2	NONBTAG010934.2	0.804939	2.24758	1.48142	2.53859e-11	1.03979e-10	http://www.noncode.org/show_rna.php?id=NONBTAT016494.2	Antisense
NONBTAT016497.2	NONBTAG010937.2	1.77833	5.02218	1.49779	3.17724e-12	1.3704e-11	http://www.noncode.org/show_rna.php?id=NONBTAT016497.2	Sense_No_Exonic
NONBTAT016506.2	NONBTAG010944.2	2.54268	5.51268	1.1164	1.26565e-14	6.12106e-14	http://www.noncode.org/show_rna.php?id=NONBTAT016506.2	Linc
NONBTAT016512.2	NONBTAG010950.2	0.470232	0	#NAME?	3.54861e-07	1.10002e-06	http://www.noncode.org/show_rna.php?id=NONBTAT016512.2	Linc
NONBTAT016537.2	NONBTAG010969.2	1.37789	0.478786	-1.52501	0.0001517	0.000360375	http://www.noncode.org/show_rna.php?id=NONBTAT016537.2	Linc
NONBTAT016613.2	NONBTAG011024.2	0.717304	1.94101	1.43615	5.50034e-07	1.67839e-06	http://www.noncode.org/show_rna.php?id=NONBTAT016613.2	Linc
NONBTAT016644.2	NONBTAG011046.2	0.754383	0.165143	-2.19158	0.000201552	0.000471846	http://www.noncode.org/show_rna.php?id=NONBTAT016644.2	Sense_No_Exonic
NONBTAT016646.2	NONBTAG011047.2	0.811287	0.290714	-1.48061	1.79752e-05	4.7396e-05	http://www.noncode.org/show_rna.php?id=NONBTAT016646.2	Antisense
NONBTAT016647.2	NONBTAG011048.2	1.73967	0.569623	-1.61073	0.000146891	0.000349451	http://www.noncode.org/show_rna.php?id=NONBTAT016647.2	Sense_No_Exonic
NONBTAT016648.2	NONBTAG011048.2	0.948981	0.372871	-1.3477	1.65571e-05	4.38382e-05	http://www.noncode.org/show_rna.php?id=NONBTAT016648.2	Sense_No_Exonic
NONBTAT016659.2	NONBTAG011058.2	0.39169	0	#NAME?	6.85421e-06	1.88507e-05	http://www.noncode.org/show_rna.php?id=NONBTAT016659.2	Antisense
NONBTAT016668.2	NONBTAG011066.2	3.90655	1.33362	-1.55055	6.82706e-15	3.34795e-14	http://www.noncode.org/show_rna.php?id=NONBTAT016668.2	Antisense
NONBTAT016713.2	NONBTAG011091.2	2.42918	1.10786	-1.13269	4.82603e-06	1.34869e-05	http://www.noncode.org/show_rna.php?id=NONBTAT016713.2	Antisense
NONBTAT016714.2	NONBTAG011092.2	2.22376	0.887406	-1.32533	2.34299e-06	6.73813e-06	http://www.noncode.org/show_rna.php?id=NONBTAT016714.2	Sense_No_Exonic
NONBTAT016721.2	NONBTAG011096.2	0.92192	0.0579938	-3.99067	6.52795e-08	2.14142e-07	http://www.noncode.org/show_rna.php?id=NONBTAT016721.2	Antisense;Sense_No_Exonic
NONBTAT016750.2	NONBTAG011111.2	0.0592419	0.540363	3.18924	0.000155863	0.000369811	http://www.noncode.org/show_rna.php?id=NONBTAT016750.2	Sense_No_Exonic
NONBTAT016808.2	NONBTAG011145.2	2.28694	0.906952	-1.33432	3.53876e-07	1.09759e-06	http://www.noncode.org/show_rna.php?id=NONBTAT016808.2	Antisense
NONBTAT016851.2	NONBTAG011179.2	0.109996	0.521718	2.24582	0.000306585	0.000701863	http://www.noncode.org/show_rna.php?id=NONBTAT016851.2	Sense_No_Exonic
NONBTAT016859.2	NONBTAG011185.2	0.579063	0.235996	-1.29496	0.000393295	0.00088702	http://www.noncode.org/show_rna.php?id=NONBTAT016859.2	Linc
NONBTAT016895.2	NONBTAG011210.2	1.26013	0.557798	-1.17576	7.50051e-05	0.000184575	http://www.noncode.org/show_rna.php?id=NONBTAT016895.2	Linc
NONBTAT016896.2	NONBTAG011210.2	1.33184	0.404936	-1.71765	1.4417e-06	4.23141e-06	http://www.noncode.org/show_rna.php?id=NONBTAT016896.2	Linc
NONBTAT016904.2	NONBTAG011216.2	1.13785	0.23299	-2.28797	6.99065e-08	2.2887e-07	http://www.noncode.org/show_rna.php?id=NONBTAT016904.2	Linc
NONBTAT016935.2	NONBTAG011236.2	0.0294663	0.869024	4.88226	0	0	http://www.noncode.org/show_rna.php?id=NONBTAT016935.2	Sense_No_Exonic
NONBTAT016963.2	NONBTAG011254.2	4.70607	1.73616	-1.43862	1.69867e-23	1.38444e-22	http://www.noncode.org/show_rna.php?id=NONBTAT016963.2	Linc
NONBTAT016964.2	NONBTAG011255.2	3.45359	1.68709	-1.03356	1.97731e-11	8.14965e-11	http://www.noncode.org/show_rna.php?id=NONBTAT016964.2	Linc
NONBTAT016981.2	NONBTAG011267.2	0.550516	0.0941516	-2.54773	3.89342e-06	1.0967e-05	http://www.noncode.org/show_rna.php?id=NONBTAT016981.2	Linc
NONBTAT017008.2	NONBTAG011285.2	6.60762	0.646703	-3.35296	1.31771e-181	6.07525e-180	http://www.noncode.org/show_rna.php?id=NONBTAT017008.2	Linc
NONBTAT017009.2	NONBTAG011285.2	6.95235	0.575358	-3.59497	5.08423e-109	1.56753e-107	http://www.noncode.org/show_rna.php?id=NONBTAT017009.2	Linc
NONBTAT017016.2	NONBTAG011291.2	1.02162	0.452862	-1.17372	6.75497e-07	2.04592e-06	http://www.noncode.org/show_rna.php?id=NONBTAT017016.2	Linc
NONBTAT017017.2	NONBTAG011291.2	0.845412	0.171361	-2.30262	7.73841e-10	2.89809e-09	http://www.noncode.org/show_rna.php?id=NONBTAT017017.2	Linc
NONBTAT017020.2	NONBTAG011294.2	1.37357	0.558715	-1.29775	7.96777e-06	2.17665e-05	http://www.noncode.org/show_rna.php?id=NONBTAT017020.2	Sense_No_Exonic
NONBTAT017031.2	NONBTAG011302.2	2.33628	0.581179	-2.00716	1.18355e-28	1.13645e-27	http://www.noncode.org/show_rna.php?id=NONBTAT017031.2	Linc
NONBTAT017032.2	NONBTAG011302.2	2.46198	0.655663	-1.90879	7.09706e-16	3.6854e-15	http://www.noncode.org/show_rna.php?id=NONBTAT017032.2	Linc
NONBTAT017099.2	NONBTAG011353.2	1.67633	0.617789	-1.44012	2.13173e-15	1.06713e-14	http://www.noncode.org/show_rna.php?id=NONBTAT017099.2	Linc
NONBTAT017106.2	NONBTAG011357.2	0.563236	0.0761102	-2.88758	6.10475e-06	1.68918e-05	http://www.noncode.org/show_rna.php?id=NONBTAT017106.2	Sense_No_Exonic
NONBTAT017151.2	NONBTAG011385.2	1.70518	0.613951	-1.47373	6.13404e-07	1.86445e-06	http://www.noncode.org/show_rna.php?id=NONBTAT017151.2	Sense_No_Exonic
NONBTAT017158.2	NONBTAG011392.2	1.4107	3.09987	1.1358	5.08961e-06	1.41957e-05	http://www.noncode.org/show_rna.php?id=NONBTAT017158.2	Linc
NONBTAT017244.2	NONBTAG011448.2	8.62388	3.91686	-1.13864	2.50644e-13	1.14432e-12	http://www.noncode.org/show_rna.php?id=NONBTAT017244.2	Linc
NONBTAT017245.2	NONBTAG011449.2	11.9526	5.79184	-1.04523	1.79702e-20	1.32268e-19	http://www.noncode.org/show_rna.php?id=NONBTAT017245.2	Linc
NONBTAT017246.2	NONBTAG011450.2	13.6539	6.76242	-1.0137	3.71006e-28	3.50128e-27	http://www.noncode.org/show_rna.php?id=NONBTAT017246.2	Linc
NONBTAT017247.2	NONBTAG011451.2	0.757421	0.0690866	-3.45462	2.66736e-05	6.90915e-05	http://www.noncode.org/show_rna.php?id=NONBTAT017247.2	Linc
NONBTAT017287.2	NONBTAG011482.2	1.40138	0.584727	-1.26101	8.3695e-07	2.51156e-06	http://www.noncode.org/show_rna.php?id=NONBTAT017287.2	Linc
NONBTAT017288.2	NONBTAG011483.2	1.72603	0.393591	-2.13269	1.04388e-07	3.37209e-07	http://www.noncode.org/show_rna.php?id=NONBTAT017288.2	Linc
NONBTAT017289.2	NONBTAG011483.2	1.88093	0.34313	-2.45462	4.00845e-07	1.23694e-06	http://www.noncode.org/show_rna.php?id=NONBTAT017289.2	Linc
NONBTAT017290.2	NONBTAG011484.2	4.78972	2.37003	-1.01504	7.46515e-14	3.48711e-13	http://www.noncode.org/show_rna.php?id=NONBTAT017290.2	Linc
NONBTAT017296.2	NONBTAG011487.2	0.744104	0.0377066	-4.30262	1.70569e-05	4.5082e-05	http://www.noncode.org/show_rna.php?id=NONBTAT017296.2	Sense_No_Exonic
NONBTAT017302.2	NONBTAG011491.2	0.18994	0	#NAME?	0.000132391	0.000316626	http://www.noncode.org/show_rna.php?id=NONBTAT017302.2	Linc
NONBTAT017305.2	NONBTAG011493.2	2.9193	1.42881	-1.03081	9.15969e-05	0.000223469	http://www.noncode.org/show_rna.php?id=NONBTAT017305.2	Linc
NONBTAT017319.2	NONBTAG011497.2	2.7169	1.3344	-1.02577	1.12925e-05	3.03877e-05	http://www.noncode.org/show_rna.php?id=NONBTAT017319.2	Linc
NONBTAT017347.2	NONBTAG011515.2	8.27	3.9592	-1.06268	2.37682e-09	8.61704e-09	http://www.noncode.org/show_rna.php?id=NONBTAT017347.2	Linc
NONBTAT017356.2	NONBTAG011520.2	0.204132	0	#NAME?	3.01236e-05	7.75488e-05	http://www.noncode.org/show_rna.php?id=NONBTAT017356.2	Linc
NONBTAT017359.2	NONBTAG011522.2	7.81685	16.8446	1.10763	0	0	http://www.noncode.org/show_rna.php?id=NONBTAT017359.2	Linc
NONBTAT017373.2	NONBTAG011532.2	1.23077	0.494716	-1.31489	5.71904e-05	0.000142949	http://www.noncode.org/show_rna.php?id=NONBTAT017373.2	Sense_No_Exonic
NONBTAT017375.2	NONBTAG011534.2	3.19974	0.670484	-2.25468	4.47811e-11	1.80887e-10	http://www.noncode.org/show_rna.php?id=NONBTAT017375.2	Linc
NONBTAT017401.2	NONBTAG011555.2	0.713985	0.0840319	-3.08688	5.09517e-07	1.55912e-06	http://www.noncode.org/show_rna.php?id=NONBTAT017401.2	Linc
NONBTAT017427.2	NONBTAG011570.2	0.6985	0.23736	-1.55718	2.18371e-05	5.70719e-05	http://www.noncode.org/show_rna.php?id=NONBTAT017427.2	Sense_No_Exonic
NONBTAT017439.2	NONBTAG011579.2	4.32776	2.15779	-1.00407	7.84369e-14	3.6608e-13	http://www.noncode.org/show_rna.php?id=NONBTAT017439.2	Linc
NONBTAT017440.2	NONBTAG011579.2	3.22102	1.29359	-1.31614	6.72472e-18	4.50087e-17	http://www.noncode.org/show_rna.php?id=NONBTAT017440.2	Linc
NONBTAT017451.2	NONBTAG011587.2	0.423209	0	#NAME?	1.55958e-06	4.56377e-06	http://www.noncode.org/show_rna.php?id=NONBTAT017451.2	Sense_No_Exonic
NONBTAT017488.2	NONBTAG011611.2	0.776256	0.315898	-1.29707	2.89612e-05	7.47329e-05	http://www.noncode.org/show_rna.php?id=NONBTAT017488.2	Linc
NONBTAT017511.2	NONBTAG011627.2	0.346407	0.0498897	-2.79565	0.000215142	0.000502523	http://www.noncode.org/show_rna.php?id=NONBTAT017511.2	Linc
NONBTAT017513.2	NONBTAG011628.2	0.18337	0	#NAME?	0.000277544	0.000638477	http://www.noncode.org/show_rna.php?id=NONBTAT017513.2	Sense_No_Exonic
NONBTAT017514.2	NONBTAG011629.2	0.0518877	0.520611	3.32674	5.01373e-05	0.000126161	http://www.noncode.org/show_rna.php?id=NONBTAT017514.2	Linc
NONBTAT017515.2	NONBTAG011630.2	1.26375	0.375299	-1.7516	2.2939e-05	5.97901e-05	http://www.noncode.org/show_rna.php?id=NONBTAT017515.2	Linc
NONBTAT017521.2	NONBTAG011634.2	0.665008	0.142723	-2.22015	1.13073e-05	3.04207e-05	http://www.noncode.org/show_rna.php?id=NONBTAT017521.2	Sense_No_Exonic
NONBTAT017547.2	NONBTAG011656.2	0.596141	0.112502	-2.4057	2.17862e-05	5.6971e-05	http://www.noncode.org/show_rna.php?id=NONBTAT017547.2	Linc
NONBTAT017550.2	NONBTAG011659.2	2.10582	0.46621	-2.17533	2.67975e-14	1.27856e-13	http://www.noncode.org/show_rna.php?id=NONBTAT017550.2	Exonic
NONBTAT017606.2	NONBTAG011682.2	0.801064	0.193414	-2.05023	2.98038e-05	7.6821e-05	http://www.noncode.org/show_rna.php?id=NONBTAT017606.2	Antisense;Sense_No_Exonic
NONBTAT017632.2	NONBTAG011693.2	1.7415	0.809808	-1.10468	3.84834e-06	1.08492e-05	http://www.noncode.org/show_rna.php?id=NONBTAT017632.2	Antisense
NONBTAT017654.2	NONBTAG011705.2	70.793	174.123	1.29843	8.88178e-16	4.53517e-15	http://www.noncode.org/show_rna.php?id=NONBTAT017654.2	Antisense
NONBTAT017655.2	NONBTAG011706.2	108.66	233.073	1.10096	6.66134e-16	3.46244e-15	http://www.noncode.org/show_rna.php?id=NONBTAT017655.2	Antisense
NONBTAT017656.2	NONBTAG011706.2	109.314	233.288	1.09363	8.88178e-16	4.53517e-15	http://www.noncode.org/show_rna.php?id=NONBTAT017656.2	Antisense
NONBTAT017659.2	NONBTAG011706.2	179.662	381.752	1.08735	6.66134e-16	3.46244e-15	http://www.noncode.org/show_rna.php?id=NONBTAT017659.2	Antisense
NONBTAT017660.2	NONBTAG011707.2	25.2479	57.6063	1.19006	2.22045e-16	1.27563e-15	http://www.noncode.org/show_rna.php?id=NONBTAT017660.2	Sense_No_Exonic
NONBTAT017661.2	NONBTAG011708.2	13.9397	39.7109	1.51034	2.22045e-16	1.27563e-15	http://www.noncode.org/show_rna.php?id=NONBTAT017661.2	Sense_No_Exonic
NONBTAT017662.2	NONBTAG011709.2	14.627	41.2001	1.49401	2.22045e-16	1.27563e-15	http://www.noncode.org/show_rna.php?id=NONBTAT017662.2	Antisense
NONBTAT017663.2	NONBTAG011709.2	11.958	37.0887	1.633	2.22045e-16	1.27563e-15	http://www.noncode.org/show_rna.php?id=NONBTAT017663.2	Antisense
NONBTAT017664.2	NONBTAG011710.2	13.0033	38.9349	1.58219	2.22045e-16	1.27563e-15	http://www.noncode.org/show_rna.php?id=NONBTAT017664.2	Sense_No_Exonic
NONBTAT017686.2	NONBTAG011723.2	2.32892	1.05794	-1.1384	8.22042e-14	3.83304e-13	http://www.noncode.org/show_rna.php?id=NONBTAT017686.2	Sense_No_Exonic
NONBTAT017703.2	NONBTAG011732.2	3.8371	1.55552	-1.30262	1.08326e-10	4.27232e-10	http://www.noncode.org/show_rna.php?id=NONBTAT017703.2	Sense_No_Exonic
NONBTAT017715.2	NONBTAG011739.2	8.37058	4.07366	-1.039	1.02585e-27	9.53996e-27	http://www.noncode.org/show_rna.php?id=NONBTAT017715.2	Antisense
NONBTAT017716.2	NONBTAG011739.2	7.96386	3.83904	-1.05272	4.8043e-18	3.23722e-17	http://www.noncode.org/show_rna.php?id=NONBTAT017716.2	Antisense
NONBTAT017717.2	NONBTAG011740.2	7.27704	3.22505	-1.17403	1.34802e-19	9.60242e-19	http://www.noncode.org/show_rna.php?id=NONBTAT017717.2	Sense_No_Exonic
NONBTAT017718.2	NONBTAG011739.2	8.27428	3.9592	-1.06342	8.58403e-15	4.18423e-14	http://www.noncode.org/show_rna.php?id=NONBTAT017718.2	Antisense
NONBTAT017759.2	NONBTAG011760.2	0.728102	0.110687	-2.71765	3.77217e-05	9.60607e-05	http://www.noncode.org/show_rna.php?id=NONBTAT017759.2	Linc
NONBTAT017777.2	NONBTAG011773.2	1.87525	0.777485	-1.2702	0.000156263	0.000370688	http://www.noncode.org/show_rna.php?id=NONBTAT017777.2	Linc
NONBTAT017778.2	NONBTAG011774.2	3.33799	0.724923	-2.20308	2.16811e-09	7.88184e-09	http://www.noncode.org/show_rna.php?id=NONBTAT017778.2	Linc
NONBTAT017818.2	NONBTAG011806.2	33.9635	2.56536	-3.72675	0	0	http://www.noncode.org/show_rna.php?id=NONBTAT017818.2	Sense_No_Exonic
NONBTAT017819.2	NONBTAG011807.2	31.3028	1.54251	-4.34294	2.3317e-223	1.20581e-221	http://www.noncode.org/show_rna.php?id=NONBTAT017819.2	Antisense
NONBTAT017820.2	NONBTAG011808.2	37.7765	1.80733	-4.38556	2.01286e-217	1.025e-215	http://www.noncode.org/show_rna.php?id=NONBTAT017820.2	Sense_No_Exonic
NONBTAT017839.2	NONBTAG011819.2	0.597678	0	#NAME?	3.26951e-06	9.28067e-06	http://www.noncode.org/show_rna.php?id=NONBTAT017839.2	Sense_No_Exonic
NONBTAT017840.2	NONBTAG011820.2	1.71448	0.409934	-2.06431	1.81753e-13	8.34819e-13	http://www.noncode.org/show_rna.php?id=NONBTAT017840.2	Linc
NONBTAT017877.2	NONBTAG011843.2	4.42617	12.9361	1.54727	0	0	http://www.noncode.org/show_rna.php?id=NONBTAT017877.2	Linc
NONBTAT017878.2	NONBTAG011844.2	3.24804	12.9553	1.9959	0	0	http://www.noncode.org/show_rna.php?id=NONBTAT017878.2	Linc
NONBTAT017879.2	NONBTAG011845.2	4.58149	13.5327	1.56256	4.44089e-16	2.44259e-15	http://www.noncode.org/show_rna.php?id=NONBTAT017879.2	Linc
NONBTAT017880.2	NONBTAG011845.2	4.50764	13.075	1.53637	4.44089e-16	2.44259e-15	http://www.noncode.org/show_rna.php?id=NONBTAT017880.2	Linc
NONBTAT017887.2	NONBTAG011851.2	0.190711	0.020465	-3.22016	0.00018697	0.000439512	http://www.noncode.org/show_rna.php?id=NONBTAT017887.2	Linc
NONBTAT017889.2	NONBTAG011851.2	0.172531	0.0185142	-3.22015	0.00018697	0.000439512	http://www.noncode.org/show_rna.php?id=NONBTAT017889.2	Linc
NONBTAT017891.2	NONBTAG011851.2	0.204318	0.0219253	-3.22015	0.00018697	0.000439512	http://www.noncode.org/show_rna.php?id=NONBTAT017891.2	Linc
NONBTAT017909.2	NONBTAG011858.2	0.558529	0.149839	-1.89822	7.23672e-05	0.000178421	http://www.noncode.org/show_rna.php?id=NONBTAT017909.2	Sense_No_Exonic
NONBTAT017913.2	NONBTAG011861.2	1.49368	0.252302	-2.56565	2.18163e-05	5.70324e-05	http://www.noncode.org/show_rna.php?id=NONBTAT017913.2	Sense_No_Exonic
NONBTAT017952.2	NONBTAG011883.2	0.895681	2.12414	1.24582	2.6523e-05	6.8746e-05	http://www.noncode.org/show_rna.php?id=NONBTAT017952.2	Linc
NONBTAT017980.2	NONBTAG011896.2	2.62577	1.26889	-1.04917	6.88703e-08	2.2565e-07	http://www.noncode.org/show_rna.php?id=NONBTAT017980.2	Linc
NONBTAT018048.2	NONBTAG011943.2	0.247732	0.0251071	-3.30261	9.81068e-05	0.000238409	http://www.noncode.org/show_rna.php?id=NONBTAT018048.2	Linc
NONBTAT018061.2	NONBTAG011948.2	2.61064	1.29811	-1.00799	5.43153e-13	2.43981e-12	http://www.noncode.org/show_rna.php?id=NONBTAT018061.2	Linc
NONBTAT018089.2	NONBTAG011972.2	5.38287	2.19553	-1.29381	4.76982e-86	1.20474e-84	http://www.noncode.org/show_rna.php?id=NONBTAT018089.2	Linc
NONBTAT018112.2	NONBTAG011989.2	3.20266	1.26461	-1.34058	1.56509e-30	1.57523e-29	http://www.noncode.org/show_rna.php?id=NONBTAT018112.2	Linc
NONBTAT018130.2	NONBTAG012000.2	0.907151	0.364634	-1.31489	5.71904e-05	0.000142949	http://www.noncode.org/show_rna.php?id=NONBTAT018130.2	Linc
NONBTAT018141.2	NONBTAG012007.2	1.88454	0.711287	-1.40571	2.57486e-07	8.06726e-07	http://www.noncode.org/show_rna.php?id=NONBTAT018141.2	Antisense
NONBTAT018157.2	NONBTAG012019.2	0.469301	0.132496	-1.82456	1.68143e-05	4.44877e-05	http://www.noncode.org/show_rna.php?id=NONBTAT018157.2	Linc
NONBTAT018190.2	NONBTAG012047.2	0.0809002	0.996185	3.6222	2.80036e-06	7.99479e-06	http://www.noncode.org/show_rna.php?id=NONBTAT018190.2	Linc
NONBTAT018196.2	NONBTAG012050.2	0.436579	0.0597325	-2.86965	0.000116574	0.00028102	http://www.noncode.org/show_rna.php?id=NONBTAT018196.2	Sense_No_Exonic
NONBTAT018200.2	NONBTAG012051.2	2.66956	0.736584	-1.85768	6.74274e-42	8.89377e-41	http://www.noncode.org/show_rna.php?id=NONBTAT018200.2	Linc
NONBTAT018201.2	NONBTAG012052.2	1.99157	0.484419	-2.03958	1.64148e-13	7.55288e-13	http://www.noncode.org/show_rna.php?id=NONBTAT018201.2	Linc
NONBTAT018202.2	NONBTAG012053.2	1.66932	0.450358	-1.89012	8.71381e-09	3.0446e-08	http://www.noncode.org/show_rna.php?id=NONBTAT018202.2	Linc
NONBTAT018218.2	NONBTAG012059.2	0.188093	1.16664	2.63284	5.34749e-06	1.4881e-05	http://www.noncode.org/show_rna.php?id=NONBTAT018218.2	Linc
NONBTAT018221.2	NONBTAG012061.2	2.9739	0.834641	-1.83313	3.43218e-09	1.22952e-08	http://www.noncode.org/show_rna.php?id=NONBTAT018221.2	Linc
NONBTAT018290.2	NONBTAG012109.2	0.695686	0.22327	-1.63965	5.72055e-06	1.58749e-05	http://www.noncode.org/show_rna.php?id=NONBTAT018290.2	Linc
NONBTAT018310.2	NONBTAG012125.2	3.68846	1.80771	-1.02886	7.50407e-21	5.60244e-20	http://www.noncode.org/show_rna.php?id=NONBTAT018310.2	Linc
NONBTAT018350.2	NONBTAG012152.2	0.510931	0.137069	-1.89823	7.23672e-05	0.000178421	http://www.noncode.org/show_rna.php?id=NONBTAT018350.2	Linc
NONBTAT018375.2	NONBTAG012169.2	0.866455	0.355644	-1.28469	4.05198e-06	1.14003e-05	http://www.noncode.org/show_rna.php?id=NONBTAT018375.2	Antisense
NONBTAT018454.2	NONBTAG012216.2	3.18392	1.55271	-1.03602	1.28777e-05	3.44323e-05	http://www.noncode.org/show_rna.php?id=NONBTAT018454.2	Linc
NONBTAT018455.2	NONBTAG012217.2	4.9917	2.42501	-1.04154	4.01325e-13	1.81401e-12	http://www.noncode.org/show_rna.php?id=NONBTAT018455.2	Linc
NONBTAT018461.2	NONBTAG012223.2	2.3991	0.93784	-1.35508	1.04006e-07	3.36012e-07	http://www.noncode.org/show_rna.php?id=NONBTAT018461.2	Linc
NONBTAT018485.2	NONBTAG012239.2	1.29277	0.382436	-1.75718	8.47191e-05	0.000207364	http://www.noncode.org/show_rna.php?id=NONBTAT018485.2	Antisense
NONBTAT018528.2	NONBTAG012276.2	0.0518281	0.295462	2.51117	0.000161002	0.0003814	http://www.noncode.org/show_rna.php?id=NONBTAT018528.2	Sense_No_Exonic
NONBTAT018532.2	NONBTAG012279.2	0.149337	0.583775	1.96684	0.000345048	0.000785536	http://www.noncode.org/show_rna.php?id=NONBTAT018532.2	Linc
NONBTAT018552.2	NONBTAG012292.2	4.32863	0.720847	-2.58615	7.6056e-112	2.40808e-110	http://www.noncode.org/show_rna.php?id=NONBTAT018552.2	Linc
NONBTAT018554.2	NONBTAG012293.2	3.14542	1.03804	-1.59939	8.22139e-18	5.47812e-17	http://www.noncode.org/show_rna.php?id=NONBTAT018554.2	Linc
NONBTAT018555.2	NONBTAG012294.2	0.47105	0	#NAME?	1.83721e-08	6.27794e-08	http://www.noncode.org/show_rna.php?id=NONBTAT018555.2	Sense_No_Exonic
NONBTAT018562.2	NONBTAG012299.2	2.95082	0.991615	-1.57326	1.36321e-10	5.34022e-10	http://www.noncode.org/show_rna.php?id=NONBTAT018562.2	Sense_No_Exonic
NONBTAT018563.2	NONBTAG012300.2	2.78309	1.21105	-1.20043	3.30089e-07	1.02642e-06	http://www.noncode.org/show_rna.php?id=NONBTAT018563.2	Antisense
NONBTAT018564.2	NONBTAG012301.2	2.74438	1.17499	-1.22383	8.9257e-07	2.67245e-06	http://www.noncode.org/show_rna.php?id=NONBTAT018564.2	Sense_No_Exonic
NONBTAT018572.2	NONBTAG012309.2	1.78633	0.837522	-1.0928	2.72412e-06	7.78899e-06	http://www.noncode.org/show_rna.php?id=NONBTAT018572.2	Linc
NONBTAT018625.2	NONBTAG012347.2	8.86101	3.99346	-1.14983	1.376e-26	1.23498e-25	http://www.noncode.org/show_rna.php?id=NONBTAT018625.2	Exonic
NONBTAT018629.2	NONBTAG012349.2	2.14963	0.816977	-1.39572	2.15511e-05	5.63907e-05	http://www.noncode.org/show_rna.php?id=NONBTAT018629.2	Linc
NONBTAT018639.2	NONBTAG012356.2	3.77549	1.87727	-1.00803	1.49598e-12	6.5639e-12	http://www.noncode.org/show_rna.php?id=NONBTAT018639.2	Linc
NONBTAT018640.2	NONBTAG012357.2	5.78655	2.75378	-1.07129	1.45843e-08	5.02081e-08	http://www.noncode.org/show_rna.php?id=NONBTAT018640.2	Linc
NONBTAT018642.2	NONBTAG012357.2	4.73266	2.34815	-1.01113	9.11597e-09	3.18215e-08	http://www.noncode.org/show_rna.php?id=NONBTAT018642.2	Linc
NONBTAT018666.2	NONBTAG012377.2	0.841742	0.0284362	-4.88758	3.11944e-08	1.0482e-07	http://www.noncode.org/show_rna.php?id=NONBTAT018666.2	Linc
NONBTAT018667.2	NONBTAG012377.2	1.03684	0.0363742	-4.83313	6.32097e-08	2.07659e-07	http://www.noncode.org/show_rna.php?id=NONBTAT018667.2	Linc
NONBTAT018668.2	NONBTAG012378.2	0.887076	0.0449516	-4.30261	1.70569e-05	4.5082e-05	http://www.noncode.org/show_rna.php?id=NONBTAT018668.2	Linc
NONBTAT018684.2	NONBTAG012388.2	1.03117	0.209013	-2.30262	3.77811e-06	1.06637e-05	http://www.noncode.org/show_rna.php?id=NONBTAT018684.2	Sense_No_Exonic
NONBTAT018691.2	NONBTAG012394.2	2.25712	0.823513	-1.45462	2.22763e-10	8.62558e-10	http://www.noncode.org/show_rna.php?id=NONBTAT018691.2	Sense_No_Exonic
NONBTAT018737.2	NONBTAG012426.2	1.33738	0.256813	-2.38062	2.46236e-09	8.91911e-09	http://www.noncode.org/show_rna.php?id=NONBTAT018737.2	Antisense
NONBTAT018739.2	NONBTAG012428.2	1.15032	0.226863	-2.34214	2.16941e-06	6.25965e-06	http://www.noncode.org/show_rna.php?id=NONBTAT018739.2	Antisense;Sense_No_Exonic
NONBTAT018773.2	NONBTAG012450.2	9.39923	4.53881	-1.05023	7.71213e-14	3.6008e-13	http://www.noncode.org/show_rna.php?id=NONBTAT018773.2	Linc
NONBTAT018779.2	NONBTAG012455.2	1.27761	0.582674	-1.13269	0.000308456	0.000705716	http://www.noncode.org/show_rna.php?id=NONBTAT018779.2	Antisense
NONBTAT018908.2	NONBTAG012547.2	0.202362	0	#NAME?	6.31513e-05	0.000156841	http://www.noncode.org/show_rna.php?id=NONBTAT018908.2	Linc
NONBTAT018920.2	NONBTAG012550.2	0.659975	0.0902974	-2.86966	0.000116574	0.00028102	http://www.noncode.org/show_rna.php?id=NONBTAT018920.2	Sense_No_Exonic
NONBTAT018922.2	NONBTAG012552.2	0.530757	0	#NAME?	7.43932e-07	2.2431e-06	http://www.noncode.org/show_rna.php?id=NONBTAT018922.2	Linc
NONBTAT018935.2	NONBTAG012560.2	1.4004	4.88397	1.80222	9.37028e-13	4.15982e-12	http://www.noncode.org/show_rna.php?id=NONBTAT018935.2	Linc
NONBTAT018937.2	NONBTAG012560.2	1.85918	4.16516	1.16371	3.37508e-14	1.60178e-13	http://www.noncode.org/show_rna.php?id=NONBTAT018937.2	Linc
NONBTAT018941.2	NONBTAG012564.2	1.95195	0.764834	-1.3517	1.5768e-10	6.15479e-10	http://www.noncode.org/show_rna.php?id=NONBTAT018941.2	Exonic
NONBTAT018943.2	NONBTAG012565.2	4.2029	1.77481	-1.24372	1.48699e-10	5.81069e-10	http://www.noncode.org/show_rna.php?id=NONBTAT018943.2	Linc
NONBTAT018945.2	NONBTAG012567.2	0.686285	0.10433	-2.71765	0.000394826	0.000890104	http://www.noncode.org/show_rna.php?id=NONBTAT018945.2	Sense_No_Exonic
NONBTAT018973.2	NONBTAG012583.2	0.965758	0.176179	-2.45462	2.213e-06	6.37776e-06	http://www.noncode.org/show_rna.php?id=NONBTAT018973.2	Linc
NONBTAT018989.2	NONBTAG012591.2	1.14089	0.281254	-2.02021	1.57322e-05	4.17297e-05	http://www.noncode.org/show_rna.php?id=NONBTAT018989.2	Sense_No_Exonic
NONBTAT019021.2	NONBTAG012609.2	2.45901	0.991615	-1.31023	3.34668e-07	1.03995e-06	http://www.noncode.org/show_rna.php?id=NONBTAT019021.2	Sense_No_Exonic
NONBTAT019051.2	NONBTAG012632.2	0.66108	0.172283	-1.94004	7.26928e-06	1.99346e-05	http://www.noncode.org/show_rna.php?id=NONBTAT019051.2	Sense_No_Exonic
NONBTAT019054.2	NONBTAG012635.2	1.16891	0.241164	-2.27708	1.58865e-12	6.96137e-12	http://www.noncode.org/show_rna.php?id=NONBTAT019054.2	Linc
NONBTAT019068.2	NONBTAG012645.2	1.16507	0.26964	-2.11131	1.85138e-09	6.76076e-09	http://www.noncode.org/show_rna.php?id=NONBTAT019068.2	Linc
NONBTAT019070.2	NONBTAG012646.2	1.85568	0.72541	-1.35508	1.04006e-07	3.36012e-07	http://www.noncode.org/show_rna.php?id=NONBTAT019070.2	Linc
NONBTAT019072.2	NONBTAG012648.2	0.476502	0.0457507	-3.38062	5.12564e-05	0.000128772	http://www.noncode.org/show_rna.php?id=NONBTAT019072.2	Linc
NONBTAT019103.2	NONBTAG012669.2	1.06894	5.43758	2.34678	0	0	http://www.noncode.org/show_rna.php?id=NONBTAT019103.2	Linc
NONBTAT019116.2	NONBTAG012678.2	2.29537	1.04684	-1.13269	7.63253e-05	0.000187693	http://www.noncode.org/show_rna.php?id=NONBTAT019116.2	Linc
NONBTAT019122.2	NONBTAG012684.2	1.1512	0.533631	-1.10922	0.000346911	0.000788968	http://www.noncode.org/show_rna.php?id=NONBTAT019122.2	Linc
NONBTAT019149.2	NONBTAG012702.2	0.381387	0.0158125	-4.59212	1.052e-06	3.12869e-06	http://www.noncode.org/show_rna.php?id=NONBTAT019149.2	Linc
NONBTAT019178.2	NONBTAG012724.2	1.92745	0.569863	-1.75801	4.32339e-15	2.13677e-14	http://www.noncode.org/show_rna.php?id=NONBTAT019178.2	Linc
NONBTAT019185.2	NONBTAG012728.2	1.48821	0.509039	-1.54773	4.16098e-05	0.00010546	http://www.noncode.org/show_rna.php?id=NONBTAT019185.2	Linc
NONBTAT019186.2	NONBTAG012729.2	1.77376	0.647161	-1.45461	4.02168e-07	1.24051e-06	http://www.noncode.org/show_rna.php?id=NONBTAT019186.2	Linc
NONBTAT019205.2	NONBTAG012741.2	13.334	6.20455	-1.10371	1.79328e-17	1.17944e-16	http://www.noncode.org/show_rna.php?id=NONBTAT019205.2	Sense_No_Exonic
NONBTAT019207.2	NONBTAG012743.2	41.5352	15.05	-1.46457	1.07899e-84	2.68452e-83	http://www.noncode.org/show_rna.php?id=NONBTAT019207.2	Antisense
NONBTAT019209.2	NONBTAG012745.2	39.2526	15.1192	-1.37641	5.22991e-74	1.18108e-72	http://www.noncode.org/show_rna.php?id=NONBTAT019209.2	Antisense
NONBTAT019238.2	NONBTAG012767.2	0.0550516	0.577463	3.39087	2.83038e-05	7.31024e-05	http://www.noncode.org/show_rna.php?id=NONBTAT019238.2	Sense_No_Exonic
NONBTAT019252.2	NONBTAG012775.2	0.896207	0.211933	-2.08022	0.000181813	0.000428246	http://www.noncode.org/show_rna.php?id=NONBTAT019252.2	Linc
NONBTAT019307.2	NONBTAG012816.2	7.42929	3.18403	-1.22237	1.23152e-45	1.75618e-44	http://www.noncode.org/show_rna.php?id=NONBTAT019307.2	Linc
NONBTAT019312.2	NONBTAG012819.2	1.11068	0.5473	-1.02104	6.3702e-05	0.000158136	http://www.noncode.org/show_rna.php?id=NONBTAT019312.2	Linc
NONBTAT019314.2	NONBTAG012821.2	0.20093	0	#NAME?	0.000132391	0.000316626	http://www.noncode.org/show_rna.php?id=NONBTAT019314.2	Sense_No_Exonic
NONBTAT019316.2	NONBTAG012823.2	0	0.213503	Inf	0.000119802	0.000288429	http://www.noncode.org/show_rna.php?id=NONBTAT019316.2	Linc
NONBTAT019324.2	NONBTAG012830.2	0.0635807	0.362462	2.51117	0.000161002	0.0003814	http://www.noncode.org/show_rna.php?id=NONBTAT019324.2	Antisense
NONBTAT019346.2	NONBTAG012850.2	1.7318	0.763487	-1.1816	0.000189871	0.000446034	http://www.noncode.org/show_rna.php?id=NONBTAT019346.2	Sense_No_Exonic
NONBTAT019349.2	NONBTAG012853.2	0	0.60257	Inf	0.000437997	0.000982699	http://www.noncode.org/show_rna.php?id=NONBTAT019349.2	Linc
NONBTAT019384.2	NONBTAG012881.2	2.98151	0.906508	-1.71765	9.65234e-14	4.49163e-13	http://www.noncode.org/show_rna.php?id=NONBTAT019384.2	Linc
NONBTAT019385.2	NONBTAG012881.2	1.83871	0.761561	-1.27166	7.31642e-13	3.26205e-12	http://www.noncode.org/show_rna.php?id=NONBTAT019385.2	Linc
NONBTAT019439.2	NONBTAG012922.2	0.987488	0.18382	-2.42547	2.35988e-08	7.99785e-08	http://www.noncode.org/show_rna.php?id=NONBTAT019439.2	Linc
NONBTAT019440.2	NONBTAG012923.2	1.02348	0.423208	-1.27404	9.32205e-06	2.53161e-05	http://www.noncode.org/show_rna.php?id=NONBTAT019440.2	Linc
NONBTAT019441.2	NONBTAG012924.2	0.633259	0.165033	-1.94004	0.000267862	0.000618293	http://www.noncode.org/show_rna.php?id=NONBTAT019441.2	Linc
NONBTAT019469.2	NONBTAG012944.2	0.222011	1.04627	2.23655	7.8893e-05	0.000193697	http://www.noncode.org/show_rna.php?id=NONBTAT019469.2	Sense_No_Exonic
NONBTAT019521.2	NONBTAG012980.2	5.71422	2.60605	-1.13269	3.84689e-11	1.56031e-10	http://www.noncode.org/show_rna.php?id=NONBTAT019521.2	Antisense
NONBTAT019544.2	NONBTAG012995.2	3.5983	1.29295	-1.47665	3.3044e-06	9.37217e-06	http://www.noncode.org/show_rna.php?id=NONBTAT019544.2	Linc
NONBTAT019553.2	NONBTAG013001.2	4.51423	2.10123	-1.10325	1.85964e-10	7.23152e-10	http://www.noncode.org/show_rna.php?id=NONBTAT019553.2	Linc
NONBTAT019580.2	NONBTAG013021.2	0.820488	0.268291	-1.61268	8.98045e-06	2.44183e-05	http://www.noncode.org/show_rna.php?id=NONBTAT019580.2	Antisense
NONBTAT019583.2	NONBTAG013024.2	2.32702	1.09902	-1.08227	7.66486e-13	3.41486e-12	http://www.noncode.org/show_rna.php?id=NONBTAT019583.2	Linc
NONBTAT019590.2	NONBTAG013030.2	0.531086	0.211933	-1.32534	0.000265005	0.000612547	http://www.noncode.org/show_rna.php?id=NONBTAT019590.2	Linc
NONBTAT019612.2	NONBTAG013044.2	0.196426	0	#NAME?	0.000277544	0.000638477	http://www.noncode.org/show_rna.php?id=NONBTAT019612.2	Linc
NONBTAT019617.2	NONBTAG013048.2	0.837445	0.0363742	-4.52501	8.47676e-12	3.56786e-11	http://www.noncode.org/show_rna.php?id=NONBTAT019617.2	Linc
NONBTAT019622.2	NONBTAG013052.2	2.6234	0.812677	-1.69068	4.36961e-06	1.22594e-05	http://www.noncode.org/show_rna.php?id=NONBTAT019622.2	Linc
NONBTAT019640.2	NONBTAG013068.2	1.24891	2.67186	1.09717	9.67377e-07	2.88749e-06	http://www.noncode.org/show_rna.php?id=NONBTAT019640.2	Sense_No_Exonic
NONBTAT019644.2	NONBTAG013071.2	1.4451	0.376606	-1.94004	3.54838e-08	1.18767e-07	http://www.noncode.org/show_rna.php?id=NONBTAT019644.2	Linc
NONBTAT019650.2	NONBTAG013075.2	0.303195	0.0204854	-3.88758	2.52632e-07	7.92264e-07	http://www.noncode.org/show_rna.php?id=NONBTAT019650.2	Linc
NONBTAT019656.2	NONBTAG013080.2	0.199941	0.719358	1.84714	9.0754e-08	2.94677e-07	http://www.noncode.org/show_rna.php?id=NONBTAT019656.2	Linc
NONBTAT019703.2	NONBTAG013119.2	0	0.426181	Inf	0.000229069	0.000533392	http://www.noncode.org/show_rna.php?id=NONBTAT019703.2	Antisense
NONBTAT019727.2	NONBTAG013139.2	1.44782	0.474062	-1.61073	0.000146891	0.000349451	http://www.noncode.org/show_rna.php?id=NONBTAT019727.2	Linc
NONBTAT019769.2	NONBTAG013167.2	7.24977	2.73076	-1.40863	5.80045e-35	6.51163e-34	http://www.noncode.org/show_rna.php?id=NONBTAT019769.2	Antisense
NONBTAT019771.2	NONBTAG013168.2	0.360178	0.0182516	-4.30262	1.70569e-05	4.5082e-05	http://www.noncode.org/show_rna.php?id=NONBTAT019771.2	Sense_No_Exonic
NONBTAT019780.2	NONBTAG013175.2	2.05412	0.793535	-1.37215	5.75236e-07	1.75324e-06	http://www.noncode.org/show_rna.php?id=NONBTAT019780.2	Exonic
NONBTAT019792.2	NONBTAG013185.2	1.33645	0.4402	-1.60217	2.46336e-07	7.73249e-07	http://www.noncode.org/show_rna.php?id=NONBTAT019792.2	Sense_No_Exonic
NONBTAT019793.2	NONBTAG013186.2	0.886207	0.263946	-1.7474	6.26167e-06	1.73053e-05	http://www.noncode.org/show_rna.php?id=NONBTAT019793.2	Antisense
NONBTAT019818.2	NONBTAG013205.2	0.414403	0.113397	-1.86965	0.00022967	0.000534582	http://www.noncode.org/show_rna.php?id=NONBTAT019818.2	Antisense
NONBTAT019827.2	NONBTAG013213.2	0.480237	0.0182516	-4.71765	2.58584e-07	8.09913e-07	http://www.noncode.org/show_rna.php?id=NONBTAT019827.2	Sense_No_Exonic
NONBTAT019857.2	NONBTAG013233.2	0.548404	0.0789814	-2.79565	0.000215142	0.000502523	http://www.noncode.org/show_rna.php?id=NONBTAT019857.2	Sense_No_Exonic
NONBTAT019880.2	NONBTAG013250.2	1.55449	0.638052	-1.2847	2.51244e-07	7.88117e-07	http://www.noncode.org/show_rna.php?id=NONBTAT019880.2	Antisense;Sense_No_Exonic
NONBTAT019890.2	NONBTAG013256.2	1.7797	0.876077	-1.0225	1.41783e-06	4.16279e-06	http://www.noncode.org/show_rna.php?id=NONBTAT019890.2	Antisense;Sense_No_Exonic
NONBTAT019987.2	NONBTAG013323.2	3.06991	1.12006	-1.45462	6.17269e-09	2.17679e-08	http://www.noncode.org/show_rna.php?id=NONBTAT019987.2	Antisense;Sense_No_Exonic
NONBTAT020003.2	NONBTAG013333.2	3.52446	1.54908	-1.18599	1.62176e-11	6.71656e-11	http://www.noncode.org/show_rna.php?id=NONBTAT020003.2	Antisense;Sense_No_Exonic
NONBTAT020004.2	NONBTAG013333.2	3.97918	1.72249	-1.20798	5.93842e-11	2.38173e-10	http://www.noncode.org/show_rna.php?id=NONBTAT020004.2	Antisense;Sense_No_Exonic
NONBTAT020029.2	NONBTAG013355.2	0.477467	0.0989799	-2.27019	0.00037907	0.000857033	http://www.noncode.org/show_rna.php?id=NONBTAT020029.2	Antisense;Sense_No_Exonic
NONBTAT020043.2	NONBTAG013365.2	4.0401	1.91869	-1.07427	8.62665e-07	2.58653e-06	http://www.noncode.org/show_rna.php?id=NONBTAT020043.2	Sense_No_Exonic
NONBTAT020074.2	NONBTAG013383.2	1.76553	0.757834	-1.22015	5.67607e-07	1.73077e-06	http://www.noncode.org/show_rna.php?id=NONBTAT020074.2	Antisense
NONBTAT020107.2	NONBTAG013404.2	2.81562	1.1999	-1.23054	3.59193e-08	1.20164e-07	http://www.noncode.org/show_rna.php?id=NONBTAT020107.2	Sense_No_Exonic
NONBTAT020125.2	NONBTAG013416.2	1.08846	0.47028	-1.2107	0.000209339	0.000489579	http://www.noncode.org/show_rna.php?id=NONBTAT020125.2	Antisense
NONBTAT020180.2	NONBTAG013452.2	1.03089	0.222705	-2.21068	3.55445e-06	1.00599e-05	http://www.noncode.org/show_rna.php?id=NONBTAT020180.2	Antisense
NONBTAT020181.2	NONBTAG013453.2	0.864795	0.0394403	-4.45462	4.25224e-06	1.19452e-05	http://www.noncode.org/show_rna.php?id=NONBTAT020181.2	Sense_No_Exonic
NONBTAT020188.2	NONBTAG013458.2	1.77609	0.472507	-1.9103	2.01513e-06	5.84064e-06	http://www.noncode.org/show_rna.php?id=NONBTAT020188.2	Sense_No_Exonic
NONBTAT020194.2	NONBTAG013464.2	14.8752	29.8399	1.00433	4.44089e-16	2.44259e-15	http://www.noncode.org/show_rna.php?id=NONBTAT020194.2	Sense_No_Exonic
NONBTAT020196.2	NONBTAG013466.2	2.28549	4.73002	1.04934	3.88578e-14	1.8379e-13	http://www.noncode.org/show_rna.php?id=NONBTAT020196.2	Sense_No_Exonic
NONBTAT020199.2	NONBTAG013468.2	3.15727	7.09238	1.16759	0	0	http://www.noncode.org/show_rna.php?id=NONBTAT020199.2	Sense_No_Exonic
NONBTAT020200.2	NONBTAG013469.2	2.9455	8.18079	1.47373	0	0	http://www.noncode.org/show_rna.php?id=NONBTAT020200.2	Antisense
NONBTAT020201.2	NONBTAG013469.2	2.84033	8.18677	1.52724	0	0	http://www.noncode.org/show_rna.php?id=NONBTAT020201.2	Antisense
NONBTAT020209.2	NONBTAG013475.2	0.722476	0.159067	-2.18332	6.23201e-05	0.000155136	http://www.noncode.org/show_rna.php?id=NONBTAT020209.2	Sense_No_Exonic
NONBTAT020238.2	NONBTAG013493.2	0.554301	0.0808951	-2.77655	2.06483e-05	5.41231e-05	http://www.noncode.org/show_rna.php?id=NONBTAT020238.2	Antisense
NONBTAT020239.2	NONBTAG013494.2	1.08676	0.174288	-2.64049	1.00245e-15	5.10996e-15	http://www.noncode.org/show_rna.php?id=NONBTAT020239.2	Antisense
NONBTAT020267.2	NONBTAG013516.2	6.17513	2.75799	-1.16285	9.19464e-09	3.20793e-08	http://www.noncode.org/show_rna.php?id=NONBTAT020267.2	Sense_No_Exonic
NONBTAT020269.2	NONBTAG013518.2	0.840415	0.219019	-1.94005	0.000267862	0.000618293	http://www.noncode.org/show_rna.php?id=NONBTAT020269.2	Sense_No_Exonic
NONBTAT020303.2	NONBTAG013540.2	3.19556	1.18066	-1.43648	6.08209e-07	1.84959e-06	http://www.noncode.org/show_rna.php?id=NONBTAT020303.2	Sense_No_Exonic
NONBTAT020320.2	NONBTAG013549.2	0.260801	0	#NAME?	0.000277544	0.000638477	http://www.noncode.org/show_rna.php?id=NONBTAT020320.2	Sense_No_Exonic
NONBTAT020380.2	NONBTAG013588.2	7.33885	2.85877	-1.36016	5.06749e-38	6.10871e-37	http://www.noncode.org/show_rna.php?id=NONBTAT020380.2	Linc
NONBTAT020382.2	NONBTAG013589.2	1.83477	0.505222	-1.86061	9.15315e-07	2.73822e-06	http://www.noncode.org/show_rna.php?id=NONBTAT020382.2	Linc
NONBTAT020397.2	NONBTAG013597.2	0.939242	0.334652	-1.48884	4.07969e-06	1.14755e-05	http://www.noncode.org/show_rna.php?id=NONBTAT020397.2	Sense_No_Exonic
NONBTAT020428.2	NONBTAG013621.2	0.229315	0	#NAME?	3.01236e-05	7.75488e-05	http://www.noncode.org/show_rna.php?id=NONBTAT020428.2	Linc
NONBTAT020452.2	NONBTAG013633.2	0.455437	0.0422459	-3.43037	2.0988e-13	9.61431e-13	http://www.noncode.org/show_rna.php?id=NONBTAT020452.2	Linc
NONBTAT020460.2	NONBTAG013639.2	4.44583	1.76152	-1.33563	2.47718e-15	1.23634e-14	http://www.noncode.org/show_rna.php?id=NONBTAT020460.2	Antisense
NONBTAT020464.2	NONBTAG013643.2	1.79326	0.894174	-1.00396	0.000252684	0.000585468	http://www.noncode.org/show_rna.php?id=NONBTAT020464.2	Sense_No_Exonic
NONBTAT020465.2	NONBTAG013644.2	1.66155	0.806979	-1.04193	0.00013163	0.000315526	http://www.noncode.org/show_rna.php?id=NONBTAT020465.2	Sense_No_Exonic
NONBTAT020506.2	NONBTAG013672.2	1.70057	0.423037	-2.00716	2.63168e-06	7.53654e-06	http://www.noncode.org/show_rna.php?id=NONBTAT020506.2	Sense_No_Exonic
NONBTAT020519.2	NONBTAG013684.2	0	0.889175	Inf	5.01659e-08	1.66054e-07	http://www.noncode.org/show_rna.php?id=NONBTAT020519.2	Sense_No_Exonic
NONBTAT020521.2	NONBTAG013686.2	0.34832	0.95314	1.45227	0.000359592	0.00081527	http://www.noncode.org/show_rna.php?id=NONBTAT020521.2	Sense_No_Exonic
NONBTAT020522.2	NONBTAG013687.2	0.241403	1.21105	2.32674	2.41545e-09	8.75288e-09	http://www.noncode.org/show_rna.php?id=NONBTAT020522.2	Sense_No_Exonic
NONBTAT020591.2	NONBTAG013736.2	4.25215	2.07342	-1.03618	4.26919e-08	1.42084e-07	http://www.noncode.org/show_rna.php?id=NONBTAT020591.2	Sense_No_Exonic
NONBTAT020606.2	NONBTAG013748.2	11.5382	5.09807	-1.1784	1.81042e-78	4.237e-77	http://www.noncode.org/show_rna.php?id=NONBTAT020606.2	Antisense
NONBTAT020607.2	NONBTAG013749.2	17.3719	6.63036	-1.3896	3.35559e-48	5.07367e-47	http://www.noncode.org/show_rna.php?id=NONBTAT020607.2	Antisense;Sense_No_Exonic
NONBTAT020609.2	NONBTAG013750.2	1.47021	0.434234	-1.75948	2.5072e-11	1.02736e-10	http://www.noncode.org/show_rna.php?id=NONBTAT020609.2	Antisense;Sense_No_Exonic
NONBTAT020611.2	NONBTAG013752.2	0.894175	0.370729	-1.27019	3.38768e-05	8.67288e-05	http://www.noncode.org/show_rna.php?id=NONBTAT020611.2	Antisense;Sense_No_Exonic
NONBTAT020612.2	NONBTAG013753.2	0.223109	0	#NAME?	0.000132391	0.000316626	http://www.noncode.org/show_rna.php?id=NONBTAT020612.2	Sense_No_Exonic
NONBTAT020624.2	NONBTAG013760.2	11.3606	5.40345	-1.07209	6.99723e-15	3.42859e-14	http://www.noncode.org/show_rna.php?id=NONBTAT020624.2	Antisense;Sense_No_Exonic
NONBTAT020648.2	NONBTAG013781.2	0.674975	0.283206	-1.25298	0.000364257	0.000825442	http://www.noncode.org/show_rna.php?id=NONBTAT020648.2	Sense_No_Exonic
NONBTAT020655.2	NONBTAG013787.2	1.96755	0.372477	-2.40118	7.62058e-09	2.66979e-08	http://www.noncode.org/show_rna.php?id=NONBTAT020655.2	Antisense
NONBTAT020667.2	NONBTAG013795.2	23.7056	11.3393	-1.0639	3.38009e-89	8.84283e-88	http://www.noncode.org/show_rna.php?id=NONBTAT020667.2	Antisense;Sense_No_Exonic
NONBTAT020668.2	NONBTAG013796.2	17.6237	7.68384	-1.19762	5.60608e-208	2.81412e-206	http://www.noncode.org/show_rna.php?id=NONBTAT020668.2	Antisense;Sense_No_Exonic
NONBTAT020669.2	NONBTAG013797.2	17.6468	7.70927	-1.19474	7.2697e-208	3.64617e-206	http://www.noncode.org/show_rna.php?id=NONBTAT020669.2	Antisense;Sense_No_Exonic
NONBTAT020693.2	NONBTAG013809.2	0.936247	0.207725	-2.17221	6.09148e-06	1.68598e-05	http://www.noncode.org/show_rna.php?id=NONBTAT020693.2	Antisense;Sense_No_Exonic
NONBTAT020732.2	NONBTAG013835.2	0.557312	0.0254171	-4.45461	4.25224e-06	1.19452e-05	http://www.noncode.org/show_rna.php?id=NONBTAT020732.2	Antisense;Sense_No_Exonic
NONBTAT020737.2	NONBTAG013839.2	1.73481	0.850736	-1.02799	3.20729e-05	8.23865e-05	http://www.noncode.org/show_rna.php?id=NONBTAT020737.2	Antisense;Sense_No_Exonic
NONBTAT020750.2	NONBTAG013848.2	0.311428	0.0270536	-3.52501	1.38306e-05	3.68619e-05	http://www.noncode.org/show_rna.php?id=NONBTAT020750.2	Antisense;Sense_No_Exonic
NONBTAT020787.2	NONBTAG013867.2	1.81537	0.827928	-1.13269	0.000308456	0.000705716	http://www.noncode.org/show_rna.php?id=NONBTAT020787.2	Antisense;Sense_No_Exonic
NONBTAT020790.2	NONBTAG013869.2	1.9023	0.818834	-1.2161	3.19267e-06	9.0746e-06	http://www.noncode.org/show_rna.php?id=NONBTAT020790.2	Antisense;Sense_No_Exonic
NONBTAT020791.2	NONBTAG013870.2	1.38224	0.608141	-1.18453	8.29549e-06	2.26256e-05	http://www.noncode.org/show_rna.php?id=NONBTAT020791.2	Antisense;Sense_No_Exonic
NONBTAT020822.2	NONBTAG013891.2	1.25048	0.39921	-1.64726	9.3097e-05	0.000226916	http://www.noncode.org/show_rna.php?id=NONBTAT020822.2	Antisense;Sense_No_Exonic
NONBTAT020825.2	NONBTAG013894.2	0.992806	0.18481	-2.42547	2.35988e-08	7.99785e-08	http://www.noncode.org/show_rna.php?id=NONBTAT020825.2	Antisense;Sense_No_Exonic
NONBTAT020826.2	NONBTAG013895.2	1.24917	0.353607	-1.82075	0.000376868	0.000852697	http://www.noncode.org/show_rna.php?id=NONBTAT020826.2	Antisense;Sense_No_Exonic
NONBTAT020900.2	NONBTAG013942.2	12.7576	6.35361	-1.00571	6.29606e-54	1.06119e-52	http://www.noncode.org/show_rna.php?id=NONBTAT020900.2	Antisense;Sense_No_Exonic
NONBTAT020902.2	NONBTAG013942.2	12.7444	5.66938	-1.1686	2.77047e-126	9.60388e-125	http://www.noncode.org/show_rna.php?id=NONBTAT020902.2	Antisense;Sense_No_Exonic
NONBTAT020904.2	NONBTAG013944.2	8.68597	4.25306	-1.03019	3.22182e-36	3.71066e-35	http://www.noncode.org/show_rna.php?id=NONBTAT020904.2	Antisense;Sense_No_Exonic
NONBTAT020905.2	NONBTAG013944.2	7.64677	2.98235	-1.3584	8.58915e-11	3.40972e-10	http://www.noncode.org/show_rna.php?id=NONBTAT020905.2	Antisense;Sense_No_Exonic
NONBTAT020926.2	NONBTAG013958.2	1.49368	0.416298	-1.84318	6.18562e-05	0.000154078	http://www.noncode.org/show_rna.php?id=NONBTAT020926.2	Antisense;Sense_No_Exonic
NONBTAT020928.2	NONBTAG013960.2	3.85949	1.91734	-1.0093	1.92332e-10	7.47527e-10	http://www.noncode.org/show_rna.php?id=NONBTAT020928.2	Antisense;Sense_No_Exonic
NONBTAT020986.2	NONBTAG013997.2	3.59086	1.4444	-1.31386	2.62031e-11	1.0727e-10	http://www.noncode.org/show_rna.php?id=NONBTAT020986.2	Antisense;Sense_No_Exonic
NONBTAT021128.2	NONBTAG014082.2	1.22998	0.275554	-2.15823	1.55416e-15	7.82522e-15	http://www.noncode.org/show_rna.php?id=NONBTAT021128.2	Antisense;Sense_No_Exonic
NONBTAT021130.2	NONBTAG014083.2	0.878635	0.0890476	-3.30262	3.3102e-10	1.27058e-09	http://www.noncode.org/show_rna.php?id=NONBTAT021130.2	Antisense;Sense_No_Exonic
NONBTAT021138.2	NONBTAG014089.2	14.1565	4.51487	-1.64871	5.60956e-26	4.94651e-25	http://www.noncode.org/show_rna.php?id=NONBTAT021138.2	Antisense;Sense_No_Exonic
NONBTAT021139.2	NONBTAG014089.2	13.6039	4.26918	-1.67199	1.1977e-28	1.14948e-27	http://www.noncode.org/show_rna.php?id=NONBTAT021139.2	Antisense;Sense_No_Exonic
NONBTAT021140.2	NONBTAG014089.2	12.7761	3.76796	-1.76159	1.08791e-29	1.06999e-28	http://www.noncode.org/show_rna.php?id=NONBTAT021140.2	Antisense;Sense_No_Exonic
NONBTAT021141.2	NONBTAG014090.2	14.1506	6.15085	-1.20201	5.53279e-23	4.42564e-22	http://www.noncode.org/show_rna.php?id=NONBTAT021141.2	Antisense;Sense_No_Exonic
NONBTAT021162.2	NONBTAG014104.2	0.807592	0.245543	-1.71765	7.06999e-05	0.000174475	http://www.noncode.org/show_rna.php?id=NONBTAT021162.2	Antisense;Sense_No_Exonic
NONBTAT021167.2	NONBTAG014108.2	1.78569	0.738382	-1.27404	9.32205e-06	2.53161e-05	http://www.noncode.org/show_rna.php?id=NONBTAT021167.2	Antisense;Sense_No_Exonic
NONBTAT021208.2	NONBTAG014131.2	0.516897	0.0589346	-3.13269	9.57902e-06	2.59657e-05	http://www.noncode.org/show_rna.php?id=NONBTAT021208.2	Antisense;Sense_No_Exonic
NONBTAT021232.2	NONBTAG014148.2	1.51431	0.697892	-1.11758	6.8202e-06	1.87744e-05	http://www.noncode.org/show_rna.php?id=NONBTAT021232.2	Antisense;Sense_No_Exonic
NONBTAT021233.2	NONBTAG014149.2	60.2607	18.6844	-1.68938	4.4595e-126	1.54321e-124	http://www.noncode.org/show_rna.php?id=NONBTAT021233.2	Antisense;Sense_No_Exonic
NONBTAT021234.2	NONBTAG014150.2	7.22466	1.24905	-2.5321	2.27777e-24	1.90911e-23	http://www.noncode.org/show_rna.php?id=NONBTAT021234.2	Antisense;Sense_No_Exonic
NONBTAT021236.2	NONBTAG014151.2	2.93343	0.52027	-2.49526	5.08331e-12	2.16741e-11	http://www.noncode.org/show_rna.php?id=NONBTAT021236.2	Antisense;Sense_No_Exonic
NONBTAT021244.2	NONBTAG014155.2	1.50252	0.426375	-1.81719	8.79098e-06	2.39226e-05	http://www.noncode.org/show_rna.php?id=NONBTAT021244.2	Antisense;Sense_No_Exonic
NONBTAT021247.2	NONBTAG014158.2	1.09907	0.354541	-1.63226	2.33409e-08	7.91356e-08	http://www.noncode.org/show_rna.php?id=NONBTAT021247.2	Antisense;Sense_No_Exonic
NONBTAT021255.2	NONBTAG014165.2	0.659876	0.138898	-2.24817	2.065e-06	5.97247e-06	http://www.noncode.org/show_rna.php?id=NONBTAT021255.2	Antisense;Sense_No_Exonic
NONBTAT021261.2	NONBTAG014169.2	2.31438	0.261156	-3.14764	1.03498e-19	7.3989e-19	http://www.noncode.org/show_rna.php?id=NONBTAT021261.2	Antisense;Sense_No_Exonic
NONBTAT021262.2	NONBTAG014170.2	1.00234	0.135446	-2.88758	6.10475e-06	1.68918e-05	http://www.noncode.org/show_rna.php?id=NONBTAT021262.2	Antisense;Sense_No_Exonic
NONBTAT021263.2	NONBTAG014171.2	1.38836	0.376148	-1.88401	6.90565e-12	2.92217e-11	http://www.noncode.org/show_rna.php?id=NONBTAT021263.2	Antisense;Sense_No_Exonic
NONBTAT021264.2	NONBTAG014172.2	0.462125	0	#NAME?	7.43932e-07	2.2431e-06	http://www.noncode.org/show_rna.php?id=NONBTAT021264.2	Antisense;Sense_No_Exonic
NONBTAT021265.2	NONBTAG014173.2	0.504111	0.0296654	-4.08689	1.67404e-08	5.73901e-08	http://www.noncode.org/show_rna.php?id=NONBTAT021265.2	Antisense;Sense_No_Exonic
NONBTAT021310.2	NONBTAG014205.2	2.85539	1.32291	-1.10997	0.000274593	0.000632902	http://www.noncode.org/show_rna.php?id=NONBTAT021310.2	Antisense;Sense_No_Exonic
NONBTAT021324.2	NONBTAG014215.2	3.23551	1.44736	-1.16057	1.81052e-22	1.42334e-21	http://www.noncode.org/show_rna.php?id=NONBTAT021324.2	Antisense;Sense_No_Exonic
NONBTAT021325.2	NONBTAG014216.2	5.78665	2.42038	-1.25749	8.35906e-12	3.51931e-11	http://www.noncode.org/show_rna.php?id=NONBTAT021325.2	Antisense;Sense_No_Exonic
NONBTAT021328.2	NONBTAG014218.2	0.520008	1.15374	1.14971	2.23625e-05	5.83661e-05	http://www.noncode.org/show_rna.php?id=NONBTAT021328.2	Antisense;Sense_No_Exonic
NONBTAT021330.2	NONBTAG014220.2	0.474073	0.0360347	-3.71765	3.87521e-09	1.38318e-08	http://www.noncode.org/show_rna.php?id=NONBTAT021330.2	Antisense;Sense_No_Exonic
NONBTAT021331.2	NONBTAG014221.2	0.541896	0.0429808	-3.65625	3.68238e-06	1.04083e-05	http://www.noncode.org/show_rna.php?id=NONBTAT021331.2	Antisense;Sense_No_Exonic
NONBTAT021362.2	NONBTAG014246.2	3.70376	1.66928	-1.14976	1.34534e-05	3.59061e-05	http://www.noncode.org/show_rna.php?id=NONBTAT021362.2	Antisense;Sense_No_Exonic
NONBTAT021367.2	NONBTAG014247.2	0.41542	2.1472	2.36981	9.06566e-10	3.38036e-09	http://www.noncode.org/show_rna.php?id=NONBTAT021367.2	Antisense;Sense_No_Exonic
NONBTAT021369.2	NONBTAG014249.2	0.159852	0.874836	2.45228	4.18056e-05	0.000105916	http://www.noncode.org/show_rna.php?id=NONBTAT021369.2	Antisense;Sense_No_Exonic
NONBTAT021389.2	NONBTAG014262.2	0.0546076	0.348665	2.67467	0.0003702	0.000838211	http://www.noncode.org/show_rna.php?id=NONBTAT021389.2	Antisense;Sense_No_Exonic
NONBTAT021431.2	NONBTAG014295.2	0.709785	1.69253	1.25373	8.35367e-11	3.31954e-10	http://www.noncode.org/show_rna.php?id=NONBTAT021431.2	Antisense;Sense_No_Exonic
NONBTAT021434.2	NONBTAG014297.2	1.23946	0.357014	-1.79566	5.23862e-05	0.000131478	http://www.noncode.org/show_rna.php?id=NONBTAT021434.2	Antisense;Sense_No_Exonic
NONBTAT021437.2	NONBTAG014299.2	1.79687	0.718848	-1.32173	7.17482e-05	0.000176989	http://www.noncode.org/show_rna.php?id=NONBTAT021437.2	Antisense;Sense_No_Exonic
NONBTAT021440.2	NONBTAG014302.2	1.62354	0.577904	-1.49024	0.000234186	0.000544481	http://www.noncode.org/show_rna.php?id=NONBTAT021440.2	Antisense;Sense_No_Exonic
NONBTAT021492.2	NONBTAG014344.2	0.190589	0	#NAME?	3.01236e-05	7.75488e-05	http://www.noncode.org/show_rna.php?id=NONBTAT021492.2	Antisense
NONBTAT021493.2	NONBTAG014345.2	3.0698	1.14978	-1.41679	1.12163e-15	5.69518e-15	http://www.noncode.org/show_rna.php?id=NONBTAT021493.2	Antisense
NONBTAT021495.2	NONBTAG014347.2	3.23134	0.967803	-1.73935	7.2224e-14	3.37556e-13	http://www.noncode.org/show_rna.php?id=NONBTAT021495.2	Antisense
NONBTAT021496.2	NONBTAG014348.2	0.59203	0.067501	-3.13269	0.000354634	0.000804823	http://www.noncode.org/show_rna.php?id=NONBTAT021496.2	Antisense
NONBTAT021500.2	NONBTAG014351.2	2.06566	0.735279	-1.49024	0.000234186	0.000544481	http://www.noncode.org/show_rna.php?id=NONBTAT021500.2	Antisense
NONBTAT021525.2	NONBTAG014367.2	0.459464	3.65394	2.99143	2.22045e-16	1.27563e-15	http://www.noncode.org/show_rna.php?id=NONBTAT021525.2	Sense_No_Exonic
NONBTAT021534.2	NONBTAG014375.2	2.46729	8.7519	1.82667	0	0	http://www.noncode.org/show_rna.php?id=NONBTAT021534.2	Antisense
NONBTAT021547.2	NONBTAG014381.2	0.463791	0	#NAME?	1.43692e-05	3.82311e-05	http://www.noncode.org/show_rna.php?id=NONBTAT021547.2	Antisense;Sense_No_Exonic
NONBTAT021618.2	NONBTAG014417.2	4.0831	1.573	-1.37615	4.89839e-12	2.09005e-11	http://www.noncode.org/show_rna.php?id=NONBTAT021618.2	Sense_No_Exonic
NONBTAT021619.2	NONBTAG014418.2	6.03465	2.9309	-1.04193	6.06971e-08	1.99733e-07	http://www.noncode.org/show_rna.php?id=NONBTAT021619.2	Antisense
NONBTAT021631.2	NONBTAG014422.2	1.36234	0.53694	-1.34325	1.58343e-06	4.63063e-06	http://www.noncode.org/show_rna.php?id=NONBTAT021631.2	Sense_No_Exonic
NONBTAT021717.2	NONBTAG014467.2	1.66946	0.832446	-1.00395	0.000252684	0.000585468	http://www.noncode.org/show_rna.php?id=NONBTAT021717.2	Linc
NONBTAT021718.2	NONBTAG014467.2	2.32543	1.16241	-1.00038	1.94512e-08	6.63645e-08	http://www.noncode.org/show_rna.php?id=NONBTAT021718.2	Linc
NONBTAT021723.2	NONBTAG014471.2	0.344773	0.0419304	-3.03958	9.52908e-07	2.84685e-06	http://www.noncode.org/show_rna.php?id=NONBTAT021723.2	Linc
NONBTAT021729.2	NONBTAG014474.2	1.24245	0.251839	-2.30261	3.77811e-06	1.06637e-05	http://www.noncode.org/show_rna.php?id=NONBTAT021729.2	Exonic
NONBTAT021730.2	NONBTAG014475.2	2.04504	0.72541	-1.49526	2.22206e-05	5.80159e-05	http://www.noncode.org/show_rna.php?id=NONBTAT021730.2	Antisense
NONBTAT021738.2	NONBTAG014482.2	4.74733	0.67416	-2.81595	1.4283e-29	1.39994e-28	http://www.noncode.org/show_rna.php?id=NONBTAT021738.2	Linc
NONBTAT021744.2	NONBTAG014486.2	3.20396	1.29764	-1.30397	1.15306e-17	7.63306e-17	http://www.noncode.org/show_rna.php?id=NONBTAT021744.2	Linc
NONBTAT021746.2	NONBTAG014487.2	1.80428	0.677655	-1.4128	7.84912e-05	0.000192766	http://www.noncode.org/show_rna.php?id=NONBTAT021746.2	Linc
NONBTAT021752.2	NONBTAG014491.2	0.573843	0.0290788	-4.30262	1.70569e-05	4.5082e-05	http://www.noncode.org/show_rna.php?id=NONBTAT021752.2	Sense_No_Exonic
NONBTAT021755.2	NONBTAG014493.2	0.0356637	0.00361443	-3.30262	9.81068e-05	0.000238409	http://www.noncode.org/show_rna.php?id=NONBTAT021755.2	Linc
NONBTAT021775.2	NONBTAG014510.2	2.18501	5.12204	1.22908	0	0	http://www.noncode.org/show_rna.php?id=NONBTAT021775.2	Linc
NONBTAT021776.2	NONBTAG014510.2	2.19442	5.70202	1.37763	0	0	http://www.noncode.org/show_rna.php?id=NONBTAT021776.2	Linc
NONBTAT021780.2	NONBTAG014513.2	1.7685	6.38588	1.85236	0	0	http://www.noncode.org/show_rna.php?id=NONBTAT021780.2	Antisense
NONBTAT021781.2	NONBTAG014513.2	1.50799	5.43536	1.84975	0	0	http://www.noncode.org/show_rna.php?id=NONBTAT021781.2	Antisense
NONBTAT021782.2	NONBTAG014513.2	2.4252	7.9504	1.71292	0	0	http://www.noncode.org/show_rna.php?id=NONBTAT021782.2	Antisense
NONBTAT021832.2	NONBTAG014544.2	0	0.160842	Inf	0.000437997	0.000982699	http://www.noncode.org/show_rna.php?id=NONBTAT021832.2	Linc
NONBTAT021850.2	NONBTAG014551.2	0.475021	0.17471	-1.44303	9.45495e-06	2.56515e-05	http://www.noncode.org/show_rna.php?id=NONBTAT021850.2	Linc
NONBTAT021857.2	NONBTAG014558.2	0.912451	0.131412	-2.79565	1.11525e-07	3.59587e-07	http://www.noncode.org/show_rna.php?id=NONBTAT021857.2	Linc
NONBTAT021859.2	NONBTAG014560.2	0.258054	0.0156919	-4.03958	0.000134609	0.000321572	http://www.noncode.org/show_rna.php?id=NONBTAT021859.2	Linc
NONBTAT021872.2	NONBTAG014568.2	0.553632	0.129483	-2.09616	5.54635e-06	1.54086e-05	http://www.noncode.org/show_rna.php?id=NONBTAT021872.2	Antisense
NONBTAT021873.2	NONBTAG014569.2	0.187884	0	#NAME?	1.43692e-05	3.82311e-05	http://www.noncode.org/show_rna.php?id=NONBTAT021873.2	Antisense
NONBTAT021877.2	NONBTAG014572.2	0.34147	0.0155732	-4.45462	4.25224e-06	1.19452e-05	http://www.noncode.org/show_rna.php?id=NONBTAT021877.2	Sense_No_Exonic
NONBTAT021902.2	NONBTAG014587.2	3.09194	1.46653	-1.07611	7.55805e-06	2.06887e-05	http://www.noncode.org/show_rna.php?id=NONBTAT021902.2	Sense_No_Exonic
NONBTAT021937.2	NONBTAG014609.2	0.705348	0.024745	-4.83313	6.32097e-08	2.07659e-07	http://www.noncode.org/show_rna.php?id=NONBTAT021937.2	Sense_No_Exonic
NONBTAT021938.2	NONBTAG014610.2	2.09329	0.581108	-1.84889	5.40397e-06	1.50277e-05	http://www.noncode.org/show_rna.php?id=NONBTAT021938.2	Sense_No_Exonic
NONBTAT022053.2	NONBTAG014704.2	1.03684	0.145497	-2.83313	1.12513e-05	3.02796e-05	http://www.noncode.org/show_rna.php?id=NONBTAT022053.2	Antisense
NONBTAT022064.2	NONBTAG014714.2	0.613188	0.119851	-2.35509	3.95112e-07	1.22044e-06	http://www.noncode.org/show_rna.php?id=NONBTAT022064.2	Antisense
NONBTAT022066.2	NONBTAG014715.2	0.627407	0.183694	-1.7721	4.01144e-09	1.42968e-08	http://www.noncode.org/show_rna.php?id=NONBTAT022066.2	Antisense
NONBTAT022071.2	NONBTAG014718.2	0.782576	0.262983	-1.57326	0.000230427	0.000536116	http://www.noncode.org/show_rna.php?id=NONBTAT022071.2	Sense_No_Exonic
NONBTAT022097.2	NONBTAG014735.2	10.6937	5.19349	-1.04198	1.44968e-23	1.18392e-22	http://www.noncode.org/show_rna.php?id=NONBTAT022097.2	Antisense
NONBTAT022099.2	NONBTAG014737.2	1.36373	0.380786	-1.84051	2.94644e-11	1.2029e-10	http://www.noncode.org/show_rna.php?id=NONBTAT022099.2	Sense_No_Exonic
NONBTAT022101.2	NONBTAG014738.2	1.02264	0.199882	-2.35508	3.83092e-05	9.74658e-05	http://www.noncode.org/show_rna.php?id=NONBTAT022101.2	Antisense
NONBTAT022104.2	NONBTAG014741.2	0.641834	0.207342	-1.63019	2.0846e-05	5.46102e-05	http://www.noncode.org/show_rna.php?id=NONBTAT022104.2	Antisense
NONBTAT022149.2	NONBTAG014777.2	0.882123	0.344833	-1.35508	2.06989e-05	5.42485e-05	http://www.noncode.org/show_rna.php?id=NONBTAT022149.2	Sense_No_Exonic
NONBTAT022150.2	NONBTAG014778.2	1.21063	0.561486	-1.10844	0.000438474	0.000983657	http://www.noncode.org/show_rna.php?id=NONBTAT022150.2	Sense_No_Exonic
NONBTAT022187.2	NONBTAG014804.2	0.64489	0.117645	-2.45461	1.23283e-05	3.30134e-05	http://www.noncode.org/show_rna.php?id=NONBTAT022187.2	Sense_No_Exonic
NONBTAT022201.2	NONBTAG014811.2	1.40568	0.439597	-1.67701	0.000217782	0.000508334	http://www.noncode.org/show_rna.php?id=NONBTAT022201.2	Antisense;Sense_No_Exonic
NONBTAT022225.2	NONBTAG014833.2	0.170563	0	#NAME?	0.000132391	0.000316626	http://www.noncode.org/show_rna.php?id=NONBTAT022225.2	Antisense
NONBTAT022229.2	NONBTAG014837.2	0.738692	0.0748648	-3.30261	9.81068e-05	0.000238409	http://www.noncode.org/show_rna.php?id=NONBTAT022229.2	Antisense
NONBTAT022256.2	NONBTAG014855.2	1.54144	0.636046	-1.27708	2.5817e-06	7.39801e-06	http://www.noncode.org/show_rna.php?id=NONBTAT022256.2	Sense_No_Exonic
NONBTAT022282.2	NONBTAG014874.2	1.02888	0.175964	-2.54772	3.89342e-06	1.0967e-05	http://www.noncode.org/show_rna.php?id=NONBTAT022282.2	Antisense
NONBTAT022288.2	NONBTAG014880.2	0.4668	0.100184	-2.22015	1.13073e-05	3.04207e-05	http://www.noncode.org/show_rna.php?id=NONBTAT022288.2	Antisense
NONBTAT022289.2	NONBTAG014881.2	4.59321	2.21802	-1.05023	2.29731e-20	1.68492e-19	http://www.noncode.org/show_rna.php?id=NONBTAT022289.2	Sense_No_Exonic
NONBTAT022322.2	NONBTAG014903.2	0.340324	0.0400541	-3.08689	5.09517e-07	1.55912e-06	http://www.noncode.org/show_rna.php?id=NONBTAT022322.2	Antisense
NONBTAT022326.2	NONBTAG014907.2	2.45691	1.18208	-1.05552	2.62943e-09	9.49667e-09	http://www.noncode.org/show_rna.php?id=NONBTAT022326.2	Antisense
NONBTAT022327.2	NONBTAG014908.2	2.95727	1.12271	-1.39728	6.67042e-14	3.12269e-13	http://www.noncode.org/show_rna.php?id=NONBTAT022327.2	Antisense
NONBTAT022331.2	NONBTAG014909.2	3.68858	1.27003	-1.5382	3.5131e-13	1.59323e-12	http://www.noncode.org/show_rna.php?id=NONBTAT022331.2	Sense_No_Exonic
NONBTAT022354.2	NONBTAG014927.2	0.287165	0.0130966	-4.45462	4.25224e-06	1.19452e-05	http://www.noncode.org/show_rna.php?id=NONBTAT022354.2	Linc
NONBTAT022385.2	NONBTAG014944.2	0	0.355839	Inf	0.000119802	0.000288429	http://www.noncode.org/show_rna.php?id=NONBTAT022385.2	Linc
NONBTAT022389.2	NONBTAG014948.2	1.07482	0.326791	-1.71765	0.000136234	0.000325169	http://www.noncode.org/show_rna.php?id=NONBTAT022389.2	Antisense
NONBTAT022410.2	NONBTAG014965.2	0.567884	0.205549	-1.46611	6.22334e-06	1.72009e-05	http://www.noncode.org/show_rna.php?id=NONBTAT022410.2	Linc
NONBTAT022439.2	NONBTAG014982.2	9.91763	4.95633	-1.00072	8.7396e-12	3.67616e-11	http://www.noncode.org/show_rna.php?id=NONBTAT022439.2	Linc
NONBTAT022446.2	NONBTAG014987.2	0.701974	0.123133	-2.5112	3.90425e-05	9.92305e-05	http://www.noncode.org/show_rna.php?id=NONBTAT022446.2	Linc
NONBTAT022447.2	NONBTAG014988.2	1.10726	0.23307	-2.24816	0.000116561	0.00028102	http://www.noncode.org/show_rna.php?id=NONBTAT022447.2	Sense_No_Exonic
NONBTAT022481.2	NONBTAG015018.2	0.572872	0.07838	-2.86966	0.000116574	0.00028102	http://www.noncode.org/show_rna.php?id=NONBTAT022481.2	Linc
NONBTAT022509.2	NONBTAG015040.2	1.32339	0.301776	-2.13269	1.03916e-05	2.80758e-05	http://www.noncode.org/show_rna.php?id=NONBTAT022509.2	Sense_No_Exonic
NONBTAT022514.2	NONBTAG015043.2	58.6824	128.947	1.13578	8.88178e-16	4.53517e-15	http://www.noncode.org/show_rna.php?id=NONBTAT022514.2	Exonic
NONBTAT022515.2	NONBTAG015043.2	111.072	267.529	1.2682	6.66134e-16	3.46244e-15	http://www.noncode.org/show_rna.php?id=NONBTAT022515.2	Exonic
NONBTAT022520.2	NONBTAG015045.2	5.6285	29.292	2.37968	0	0	http://www.noncode.org/show_rna.php?id=NONBTAT022520.2	Exonic
NONBTAT022522.2	NONBTAG015046.2	1.64353	0.0749556	-4.45462	3.05919e-16	1.74874e-15	http://www.noncode.org/show_rna.php?id=NONBTAT022522.2	Sense_No_Exonic
NONBTAT022524.2	NONBTAG015048.2	7.97689	17.779	1.15628	2.22045e-16	1.27563e-15	http://www.noncode.org/show_rna.php?id=NONBTAT022524.2	Sense_No_Exonic
NONBTAT022590.2	NONBTAG015099.2	1.33532	0.569701	-1.22891	9.07188e-05	0.000221389	http://www.noncode.org/show_rna.php?id=NONBTAT022590.2	Sense_No_Exonic
NONBTAT022592.2	NONBTAG015101.2	0.597528	0.193395	-1.62746	1.30379e-06	3.84169e-06	http://www.noncode.org/show_rna.php?id=NONBTAT022592.2	Linc
NONBTAT022607.2	NONBTAG015106.2	0.817795	0.0372968	-4.45462	4.25224e-06	1.19452e-05	http://www.noncode.org/show_rna.php?id=NONBTAT022607.2	Linc
NONBTAT022643.2	NONBTAG015131.2	2.80049	1.14377	-1.29188	2.30846e-05	6.01592e-05	http://www.noncode.org/show_rna.php?id=NONBTAT022643.2	Linc
NONBTAT022649.2	NONBTAG015137.2	0.960089	0.346986	-1.46829	3.40031e-05	8.70276e-05	http://www.noncode.org/show_rna.php?id=NONBTAT022649.2	Linc
NONBTAT022652.2	NONBTAG015140.2	0.455408	1.10338	1.2767	7.71474e-06	2.11031e-05	http://www.noncode.org/show_rna.php?id=NONBTAT022652.2	Sense_No_Exonic
NONBTAT022671.2	NONBTAG015154.2	3.4766	1.56116	-1.15506	0.000135521	0.000323584	http://www.noncode.org/show_rna.php?id=NONBTAT022671.2	Sense_No_Exonic
NONBTAT022698.2	NONBTAG015175.2	0.0127954	0.186738	3.86732	0.00029849	0.000684064	http://www.noncode.org/show_rna.php?id=NONBTAT022698.2	Linc
NONBTAT022756.2	NONBTAG015201.2	0.509549	0.0688556	-2.88757	6.10475e-06	1.68918e-05	http://www.noncode.org/show_rna.php?id=NONBTAT022756.2	Sense_No_Exonic
NONBTAT022777.2	NONBTAG015209.2	1.79543	0.717454	-1.32337	6.37318e-08	2.09283e-07	http://www.noncode.org/show_rna.php?id=NONBTAT022777.2	Sense_No_Exonic
NONBTAT022848.2	NONBTAG015256.2	2.17504	0.748648	-1.53868	1.77822e-05	4.69125e-05	http://www.noncode.org/show_rna.php?id=NONBTAT022848.2	Linc
NONBTAT022954.2	NONBTAG015296.2	0.331929	1.85982	2.48622	6.40625e-07	1.94423e-06	http://www.noncode.org/show_rna.php?id=NONBTAT022954.2	Linc
NONBTAT023011.2	NONBTAG015322.2	1.90987	0.356328	-2.4222	5.93507e-14	2.78563e-13	http://www.noncode.org/show_rna.php?id=NONBTAT023011.2	Sense_No_Exonic
NONBTAT023016.2	NONBTAG015326.2	1.37233	0.592929	-1.2107	1.81323e-05	4.77747e-05	http://www.noncode.org/show_rna.php?id=NONBTAT023016.2	Antisense;Sense_No_Exonic
NONBTAT023035.2	NONBTAG015338.2	5.7561	2.5218	-1.19064	4.32019e-08	1.43741e-07	http://www.noncode.org/show_rna.php?id=NONBTAT023035.2	Sense_No_Exonic
NONBTAT023037.2	NONBTAG015340.2	0.633374	0.1313	-2.27019	0.00037907	0.000857033	http://www.noncode.org/show_rna.php?id=NONBTAT023037.2	Antisense;Sense_No_Exonic
NONBTAT023050.2	NONBTAG015351.2	1.07705	0.213567	-2.33432	0.000216685	0.000505949	http://www.noncode.org/show_rna.php?id=NONBTAT023050.2	Antisense
NONBTAT023058.2	NONBTAG015357.2	20.1462	6.25291	-1.68791	1.13434e-39	1.41878e-38	http://www.noncode.org/show_rna.php?id=NONBTAT023058.2	Antisense
NONBTAT023059.2	NONBTAG015357.2	19.5333	5.67983	-1.78202	2.32013e-136	8.52603e-135	http://www.noncode.org/show_rna.php?id=NONBTAT023059.2	Antisense
NONBTAT023093.2	NONBTAG015385.2	1.48061	0.270103	-2.45461	7.31154e-08	2.38906e-07	http://www.noncode.org/show_rna.php?id=NONBTAT023093.2	Antisense
NONBTAT023113.2	NONBTAG015402.2	3.97518	8.17226	1.03971	0	0	http://www.noncode.org/show_rna.php?id=NONBTAT023113.2	Sense_No_Exonic
NONBTAT023137.2	NONBTAG015417.2	0.831569	0.288952	-1.52501	0.0001517	0.000360375	http://www.noncode.org/show_rna.php?id=NONBTAT023137.2	Sense_No_Exonic
NONBTAT023139.2	NONBTAG015418.2	6.28564	2.60605	-1.27019	1.12021e-11	4.68828e-11	http://www.noncode.org/show_rna.php?id=NONBTAT023139.2	Antisense
NONBTAT023235.2	NONBTAG015474.2	0.924416	0.140531	-2.71765	3.77217e-05	9.60607e-05	http://www.noncode.org/show_rna.php?id=NONBTAT023235.2	Linc
NONBTAT023259.2	NONBTAG015486.2	0.425284	0.132458	-1.68289	5.86749e-05	0.000146488	http://www.noncode.org/show_rna.php?id=NONBTAT023259.2	Linc
NONBTAT023293.2	NONBTAG015508.2	0.703395	0.185347	-1.92411	3.82588e-06	1.079e-05	http://www.noncode.org/show_rna.php?id=NONBTAT023293.2	Linc
NONBTAT023298.2	NONBTAG015512.2	1.1647	0.329698	-1.82074	0.000376868	0.000852697	http://www.noncode.org/show_rna.php?id=NONBTAT023298.2	Linc
NONBTAT023326.2	NONBTAG015529.2	2.14603	0.921155	-1.22015	5.03394e-06	1.40489e-05	http://www.noncode.org/show_rna.php?id=NONBTAT023326.2	Linc
NONBTAT023327.2	NONBTAG015530.2	3.41987	1.4557	-1.23223	4.49641e-08	1.49322e-07	http://www.noncode.org/show_rna.php?id=NONBTAT023327.2	Sense_No_Exonic
NONBTAT023333.2	NONBTAG015535.2	1.70631	0.573401	-1.57326	6.03548e-06	1.67148e-05	http://www.noncode.org/show_rna.php?id=NONBTAT023333.2	Sense_No_Exonic
NONBTAT023367.2	NONBTAG015557.2	0.668577	0.121966	-2.45461	6.9513e-05	0.000171623	http://www.noncode.org/show_rna.php?id=NONBTAT023367.2	Linc
NONBTAT023380.2	NONBTAG015569.2	1.64753	0.676242	-1.28469	2.78523e-13	1.2687e-12	http://www.noncode.org/show_rna.php?id=NONBTAT023380.2	Linc
NONBTAT023395.2	NONBTAG015576.2	1.19433	0.426281	-1.48632	1.75499e-06	5.11611e-06	http://www.noncode.org/show_rna.php?id=NONBTAT023395.2	Sense_No_Exonic
NONBTAT023397.2	NONBTAG015578.2	5.77608	1.25634	-2.20086	6.47811e-18	4.34066e-17	http://www.noncode.org/show_rna.php?id=NONBTAT023397.2	Linc
NONBTAT023406.2	NONBTAG015587.2	0.593197	0.175849	-1.75417	4.4033e-05	0.000111324	http://www.noncode.org/show_rna.php?id=NONBTAT023406.2	Linc
NONBTAT023424.2	NONBTAG015599.2	3.12234	1.50977	-1.0483	6.59425e-05	0.000163522	http://www.noncode.org/show_rna.php?id=NONBTAT023424.2	Linc
NONBTAT023429.2	NONBTAG015602.2	3.43583	1.6699	-1.0409	3.32983e-07	1.03488e-06	http://www.noncode.org/show_rna.php?id=NONBTAT023429.2	Linc
NONBTAT023436.2	NONBTAG015607.2	1.31438	0.482312	-1.44634	8.68266e-14	4.04606e-13	http://www.noncode.org/show_rna.php?id=NONBTAT023436.2	Linc
NONBTAT023483.2	NONBTAG015637.2	50.2277	22.9011	-1.13307	0	0	http://www.noncode.org/show_rna.php?id=NONBTAT023483.2	Linc
NONBTAT023484.2	NONBTAG015637.2	40.099	17.3243	-1.21077	1.11485e-113	3.57514e-112	http://www.noncode.org/show_rna.php?id=NONBTAT023484.2	Linc
NONBTAT023485.2	NONBTAG015638.2	30.4054	12.1229	-1.32659	0	0	http://www.noncode.org/show_rna.php?id=NONBTAT023485.2	Linc
NONBTAT023498.2	NONBTAG015641.2	1.34466	0.175215	-2.94004	3.29911e-06	9.35804e-06	http://www.noncode.org/show_rna.php?id=NONBTAT023498.2	Antisense
NONBTAT023533.2	NONBTAG015666.2	0.969854	0.209095	-2.21361	2.11213e-08	7.18951e-08	http://www.noncode.org/show_rna.php?id=NONBTAT023533.2	Sense_No_Exonic
NONBTAT023539.2	NONBTAG015671.2	2.5304	1.22327	-1.04862	1.16678e-05	3.13399e-05	http://www.noncode.org/show_rna.php?id=NONBTAT023539.2	Linc
NONBTAT023567.2	NONBTAG015685.2	2.08181	0.399763	-2.38062	1.24049e-06	3.66348e-06	http://www.noncode.org/show_rna.php?id=NONBTAT023567.2	Sense_No_Exonic
NONBTAT023639.2	NONBTAG015732.2	1.04916	0.284505	-1.88271	3.77337e-05	9.60791e-05	http://www.noncode.org/show_rna.php?id=NONBTAT023639.2	Linc
NONBTAT023640.2	NONBTAG015732.2	1.05713	0.286666	-1.88271	3.77337e-05	9.60791e-05	http://www.noncode.org/show_rna.php?id=NONBTAT023640.2	Linc
NONBTAT023649.2	NONBTAG015738.2	0.30433	0	#NAME?	0.000132391	0.000316626	http://www.noncode.org/show_rna.php?id=NONBTAT023649.2	Sense_No_Exonic
NONBTAT023657.2	NONBTAG015746.2	2.81581	1.36573	-1.04388	9.33217e-07	2.79038e-06	http://www.noncode.org/show_rna.php?id=NONBTAT023657.2	Sense_No_Exonic
NONBTAT023661.2	NONBTAG015750.2	0.418897	1.16874	1.48029	9.73736e-05	0.000236839	http://www.noncode.org/show_rna.php?id=NONBTAT023661.2	Sense_No_Exonic
NONBTAT023678.2	NONBTAG015763.2	0.539676	1.25959	1.22279	1.20822e-05	3.23949e-05	http://www.noncode.org/show_rna.php?id=NONBTAT023678.2	Sense_No_Exonic
NONBTAT023686.2	NONBTAG015767.2	2.30216	4.95294	1.1053	1.53464e-10	5.99259e-10	http://www.noncode.org/show_rna.php?id=NONBTAT023686.2	Linc
NONBTAT023734.2	NONBTAG015799.2	0.296365	0.0648776	-2.19158	0.000201552	0.000471846	http://www.noncode.org/show_rna.php?id=NONBTAT023734.2	Sense_No_Exonic
NONBTAT023845.2	NONBTAG015891.2	1.4507	0.447561	-1.69659	1.75445e-07	5.57378e-07	http://www.noncode.org/show_rna.php?id=NONBTAT023845.2	Linc
NONBTAT023868.2	NONBTAG015908.2	1.38371	0.626586	-1.14296	2.31084e-08	7.8383e-08	http://www.noncode.org/show_rna.php?id=NONBTAT023868.2	Antisense
NONBTAT023884.2	NONBTAG015919.2	1.93846	0.920396	-1.07458	0.000135042	0.000322517	http://www.noncode.org/show_rna.php?id=NONBTAT023884.2	Linc
NONBTAT023888.2	NONBTAG015922.2	0.646121	0	#NAME?	1.43692e-05	3.82311e-05	http://www.noncode.org/show_rna.php?id=NONBTAT023888.2	Linc
NONBTAT023902.2	NONBTAG015935.2	5.50649	2.23781	-1.29905	1.71671e-07	5.45677e-07	http://www.noncode.org/show_rna.php?id=NONBTAT023902.2	Linc
NONBTAT023968.2	NONBTAG015983.2	0.411566	0.0592739	-2.79565	0.000215142	0.000502523	http://www.noncode.org/show_rna.php?id=NONBTAT023968.2	Linc
NONBTAT023969.2	NONBTAG015984.2	0	0.569773	Inf	6.26553e-05	0.000155896	http://www.noncode.org/show_rna.php?id=NONBTAT023969.2	Linc
NONBTAT023970.2	NONBTAG015984.2	0	0.589346	Inf	6.26553e-05	0.000155896	http://www.noncode.org/show_rna.php?id=NONBTAT023970.2	Linc
NONBTAT023989.2	NONBTAG015998.2	1.24685	0.23329	-2.41809	7.06505e-07	2.13713e-06	http://www.noncode.org/show_rna.php?id=NONBTAT023989.2	Sense_No_Exonic
NONBTAT024011.2	NONBTAG016015.2	1.57548	0.439911	-1.84051	2.8354e-06	8.08826e-06	http://www.noncode.org/show_rna.php?id=NONBTAT024011.2	Linc
NONBTAT024031.2	NONBTAG016030.2	2.75716	1.27096	-1.11726	1.12641e-14	5.46175e-14	http://www.noncode.org/show_rna.php?id=NONBTAT024031.2	Linc
NONBTAT024033.2	NONBTAG016030.2	3.08894	1.198	-1.36648	1.06429e-09	3.94783e-09	http://www.noncode.org/show_rna.php?id=NONBTAT024033.2	Linc
NONBTAT024035.2	NONBTAG016032.2	2.876	1.39466	-1.04415	0.000104515	0.000253367	http://www.noncode.org/show_rna.php?id=NONBTAT024035.2	Linc
NONBTAT024110.2	NONBTAG016086.2	0.211125	0	#NAME?	0.000277544	0.000638477	http://www.noncode.org/show_rna.php?id=NONBTAT024110.2	Linc
NONBTAT024153.2	NONBTAG016117.2	0.401952	0	#NAME?	6.31513e-05	0.000156841	http://www.noncode.org/show_rna.php?id=NONBTAT024153.2	Sense_No_Exonic
NONBTAT024165.2	NONBTAG016128.2	1.16747	2.94892	1.3368	1.68351e-07	5.35577e-07	http://www.noncode.org/show_rna.php?id=NONBTAT024165.2	Linc
NONBTAT024178.2	NONBTAG016137.2	3.19321	1.21692	-1.39177	3.25939e-11	1.32723e-10	http://www.noncode.org/show_rna.php?id=NONBTAT024178.2	Sense_No_Exonic
NONBTAT024184.2	NONBTAG016140.2	0.940465	0.381256	-1.30261	3.63345e-05	9.26857e-05	http://www.noncode.org/show_rna.php?id=NONBTAT024184.2	Linc
NONBTAT024185.2	NONBTAG016141.2	0.747129	0.0717345	-3.38062	5.12564e-05	0.000128772	http://www.noncode.org/show_rna.php?id=NONBTAT024185.2	Linc
NONBTAT024186.2	NONBTAG016142.2	0.625689	0.0845495	-2.88758	6.10475e-06	1.68918e-05	http://www.noncode.org/show_rna.php?id=NONBTAT024186.2	Linc
NONBTAT024194.2	NONBTAG016148.2	1.23758	0.134385	-3.20308	2.2387e-09	8.13008e-09	http://www.noncode.org/show_rna.php?id=NONBTAT024194.2	Linc
NONBTAT024230.2	NONBTAG016173.2	1.51766	0.692151	-1.13269	6.06697e-06	1.67974e-05	http://www.noncode.org/show_rna.php?id=NONBTAT024230.2	Linc
NONBTAT024246.2	NONBTAG016184.2	0.310612	0	#NAME?	0.000132391	0.000316626	http://www.noncode.org/show_rna.php?id=NONBTAT024246.2	Linc
NONBTAT024248.2	NONBTAG016186.2	0.290366	0.0706271	-2.03958	9.54146e-05	0.000232281	http://www.noncode.org/show_rna.php?id=NONBTAT024248.2	Linc
NONBTAT024254.2	NONBTAG016192.2	0.578154	0.0843763	-2.77654	2.06483e-05	5.41231e-05	http://www.noncode.org/show_rna.php?id=NONBTAT024254.2	Linc
NONBTAT024262.2	NONBTAG016200.2	0.0942428	0.623222	2.72529	1.99355e-05	5.233e-05	http://www.noncode.org/show_rna.php?id=NONBTAT024262.2	Linc
NONBTAT024270.2	NONBTAG016205.2	5.27586	2.22522	-1.24546	1.95619e-16	1.22387e-15	http://www.noncode.org/show_rna.php?id=NONBTAT024270.2	Linc
NONBTAT024314.2	NONBTAG016230.2	2.60506	0.947139	-1.45967	5.5652e-22	4.30895e-21	http://www.noncode.org/show_rna.php?id=NONBTAT024314.2	Linc
NONBTAT024315.2	NONBTAG016232.2	2.34331	0.540492	-2.1162	6.4414e-12	2.73016e-11	http://www.noncode.org/show_rna.php?id=NONBTAT024315.2	Linc
NONBTAT024316.2	NONBTAG016231.2	3.16646	0.666512	-2.24817	1.15829e-16	7.33477e-16	http://www.noncode.org/show_rna.php?id=NONBTAT024316.2	Linc
NONBTAT024318.2	NONBTAG016233.2	0.819892	1.69366	1.04664	0.000281616	0.000647423	http://www.noncode.org/show_rna.php?id=NONBTAT024318.2	Linc
NONBTAT024323.2	NONBTAG016238.2	1.97128	0.899031	-1.13269	3.02854e-05	7.79518e-05	http://www.noncode.org/show_rna.php?id=NONBTAT024323.2	Sense_No_Exonic
NONBTAT024336.2	NONBTAG016245.2	1.16975	0.465856	-1.32824	8.46491e-06	2.30729e-05	http://www.noncode.org/show_rna.php?id=NONBTAT024336.2	Linc
NONBTAT024339.2	NONBTAG016248.2	0.782169	0.366912	-1.09205	0.0001528	0.000362818	http://www.noncode.org/show_rna.php?id=NONBTAT024339.2	Linc
NONBTAT024352.2	NONBTAG016257.2	0.883699	1.78002	1.01027	3.36275e-05	8.6158e-05	http://www.noncode.org/show_rna.php?id=NONBTAT024352.2	Sense_No_Exonic
NONBTAT024356.2	NONBTAG016261.2	0.617619	0.102427	-2.59212	0.000124022	0.000297873	http://www.noncode.org/show_rna.php?id=NONBTAT024356.2	Antisense
NONBTAT024361.2	NONBTAG016266.2	4.31379	1.98724	-1.11819	4.31615e-06	1.21139e-05	http://www.noncode.org/show_rna.php?id=NONBTAT024361.2	Linc
NONBTAT024420.2	NONBTAG016299.2	2.93288	1.22025	-1.26514	2.52702e-11	1.03512e-10	http://www.noncode.org/show_rna.php?id=NONBTAT024420.2	Linc
NONBTAT024425.2	NONBTAG016302.2	1.88777	0.748648	-1.33432	0.00033313	0.000759441	http://www.noncode.org/show_rna.php?id=NONBTAT024425.2	Linc
NONBTAT024438.2	NONBTAG016310.2	1.48608	0.432187	-1.78178	5.13869e-08	1.69964e-07	http://www.noncode.org/show_rna.php?id=NONBTAT024438.2	Linc
NONBTAT024449.2	NONBTAG016318.2	0.885143	2.06887	1.22486	1.59451e-09	5.8466e-09	http://www.noncode.org/show_rna.php?id=NONBTAT024449.2	Linc
NONBTAT024450.2	NONBTAG016319.2	1.9577	6.69629	1.7742	0	0	http://www.noncode.org/show_rna.php?id=NONBTAT024450.2	Linc
NONBTAT024459.2	NONBTAG016328.2	1.16935	0.347264	-1.7516	2.2939e-05	5.97901e-05	http://www.noncode.org/show_rna.php?id=NONBTAT024459.2	Antisense
NONBTAT024512.2	NONBTAG016356.2	0.920283	0.265079	-1.79566	5.23862e-05	0.000131478	http://www.noncode.org/show_rna.php?id=NONBTAT024512.2	Sense_No_Exonic
NONBTAT024521.2	NONBTAG016361.2	0.143006	0	#NAME?	0.000132391	0.000316626	http://www.noncode.org/show_rna.php?id=NONBTAT024521.2	Linc
NONBTAT024547.2	NONBTAG016376.2	1.11146	0.233952	-2.24817	2.065e-06	5.97247e-06	http://www.noncode.org/show_rna.php?id=NONBTAT024547.2	Sense_No_Exonic
NONBTAT024575.2	NONBTAG016398.2	0.493538	1.38052	1.48398	0.000245655	0.00057002	http://www.noncode.org/show_rna.php?id=NONBTAT024575.2	Linc
NONBTAT024585.2	NONBTAG016407.2	1.08068	0.399279	-1.43647	6.08209e-07	1.84959e-06	http://www.noncode.org/show_rna.php?id=NONBTAT024585.2	Sense_No_Exonic
NONBTAT024621.2	NONBTAG016427.2	5.1125	2.45565	-1.05792	1.34358e-09	4.9489e-09	http://www.noncode.org/show_rna.php?id=NONBTAT024621.2	Linc
NONBTAT024622.2	NONBTAG016427.2	3.40359	1.42971	-1.25133	1.0841e-05	2.9228e-05	http://www.noncode.org/show_rna.php?id=NONBTAT024622.2	Linc
NONBTAT024654.2	NONBTAG016445.2	0.956052	0.360192	-1.40832	0.000184945	0.000435264	http://www.noncode.org/show_rna.php?id=NONBTAT024654.2	Linc
NONBTAT024655.2	NONBTAG016446.2	1.00993	0.350929	-1.525	3.27588e-06	9.29831e-06	http://www.noncode.org/show_rna.php?id=NONBTAT024655.2	Linc
NONBTAT024661.2	NONBTAG016449.2	0	0.445037	Inf	3.50689e-07	1.08799e-06	http://www.noncode.org/show_rna.php?id=NONBTAT024661.2	Linc
NONBTAT024675.2	NONBTAG016457.2	3.79856	1.10471	-1.78178	5.13869e-08	1.69964e-07	http://www.noncode.org/show_rna.php?id=NONBTAT024675.2	Linc
NONBTAT024676.2	NONBTAG016457.2	3.79856	1.10471	-1.78178	5.13869e-08	1.69964e-07	http://www.noncode.org/show_rna.php?id=NONBTAT024676.2	Linc
NONBTAT024691.2	NONBTAG016468.2	1.25123	0.492317	-1.34569	0.000141608	0.000337446	http://www.noncode.org/show_rna.php?id=NONBTAT024691.2	Linc
NONBTAT024701.2	NONBTAG016475.2	6.34648	2.76119	-1.20067	3.66001e-14	1.73371e-13	http://www.noncode.org/show_rna.php?id=NONBTAT024701.2	Linc
NONBTAT024706.2	NONBTAG016479.2	5.26774	1.75712	-1.58397	1.86591e-26	1.66645e-25	http://www.noncode.org/show_rna.php?id=NONBTAT024706.2	Linc
NONBTAT024707.2	NONBTAG016479.2	5.84705	1.72341	-1.76244	4.77131e-23	3.82624e-22	http://www.noncode.org/show_rna.php?id=NONBTAT024707.2	Linc
NONBTAT024713.2	NONBTAG016483.2	0.173402	0	#NAME?	0.000132391	0.000316626	http://www.noncode.org/show_rna.php?id=NONBTAT024713.2	Linc
NONBTAT024773.2	NONBTAG016524.2	1.52655	0.480714	-1.66702	9.48643e-09	3.30511e-08	http://www.noncode.org/show_rna.php?id=NONBTAT024773.2	Linc
NONBTAT024774.2	NONBTAG016523.2	1.37114	0.439793	-1.64048	3.46862e-09	1.2422e-08	http://www.noncode.org/show_rna.php?id=NONBTAT024774.2	Linc
NONBTAT024777.2	NONBTAG016525.2	3.19203	0.938319	-1.76632	2.0374e-21	1.55163e-20	http://www.noncode.org/show_rna.php?id=NONBTAT024777.2	Exonic
NONBTAT024809.2	NONBTAG016546.2	2.96359	1.25602	-1.23849	6.17515e-07	1.87618e-06	http://www.noncode.org/show_rna.php?id=NONBTAT024809.2	Linc
NONBTAT024852.2	NONBTAG016571.2	3.27198	1.16344	-1.49177	3.3663e-10	1.29136e-09	http://www.noncode.org/show_rna.php?id=NONBTAT024852.2	Linc
NONBTAT024862.2	NONBTAG016580.2	1.74865	0.829869	-1.07529	1.59306e-13	7.33686e-13	http://www.noncode.org/show_rna.php?id=NONBTAT024862.2	Linc
NONBTAT024900.2	NONBTAG016609.2	13.4442	28.0492	1.06098	0	0	http://www.noncode.org/show_rna.php?id=NONBTAT024900.2	Linc
NONBTAT024916.2	NONBTAG016622.2	0	0.280743	Inf	0.000437997	0.000982699	http://www.noncode.org/show_rna.php?id=NONBTAT024916.2	Antisense
NONBTAT024956.2	NONBTAG016645.2	1.14784	0.427168	-1.42605	4.08759e-10	1.55888e-09	http://www.noncode.org/show_rna.php?id=NONBTAT024956.2	Linc
NONBTAT024957.2	NONBTAG016646.2	1.09744	0.515442	-1.09026	1.58824e-07	5.06346e-07	http://www.noncode.org/show_rna.php?id=NONBTAT024957.2	Linc
NONBTAT024960.2	NONBTAG016648.2	0.477047	0.124323	-1.94004	4.37467e-05	0.000110647	http://www.noncode.org/show_rna.php?id=NONBTAT024960.2	Linc
NONBTAT024967.2	NONBTAG016652.2	7.69668	3.74682	-1.03857	6.26505e-09	2.20819e-08	http://www.noncode.org/show_rna.php?id=NONBTAT024967.2	Linc
NONBTAT024991.2	NONBTAG016664.2	0.334112	0	#NAME?	1.55958e-06	4.56377e-06	http://www.noncode.org/show_rna.php?id=NONBTAT024991.2	Linc
NONBTAT024994.2	NONBTAG016667.2	0.0246949	0.495549	4.32674	8.02719e-06	2.19238e-05	http://www.noncode.org/show_rna.php?id=NONBTAT024994.2	Sense_No_Exonic
NONBTAT024995.2	NONBTAG016668.2	0.106217	1.35637	3.67466	5.25202e-12	2.23569e-11	http://www.noncode.org/show_rna.php?id=NONBTAT024995.2	Antisense
NONBTAT025021.2	NONBTAG016683.2	0.686125	0.151064	-2.18331	6.23201e-05	0.000155136	http://www.noncode.org/show_rna.php?id=NONBTAT025021.2	Linc
NONBTAT025041.2	NONBTAG016699.2	30.0696	69.4321	1.2073	2.22045e-16	1.27563e-15	http://www.noncode.org/show_rna.php?id=NONBTAT025041.2	Linc
NONBTAT025062.2	NONBTAG016717.2	0.312764	0	#NAME?	0.000132391	0.000316626	http://www.noncode.org/show_rna.php?id=NONBTAT025062.2	Linc
NONBTAT025068.2	NONBTAG016722.2	2.19806	0.583521	-1.91337	1.32342e-15	6.69542e-15	http://www.noncode.org/show_rna.php?id=NONBTAT025068.2	Linc
NONBTAT025069.2	NONBTAG016722.2	3.32336	1.29463	-1.3601	1.29469e-07	4.15387e-07	http://www.noncode.org/show_rna.php?id=NONBTAT025069.2	Linc
NONBTAT025070.2	NONBTAG016723.2	2.86705	1.32422	-1.11442	2.87599e-16	1.64622e-15	http://www.noncode.org/show_rna.php?id=NONBTAT025070.2	Linc
NONBTAT025083.2	NONBTAG016731.2	0.83054	0.155968	-2.4128	3.90496e-06	1.09969e-05	http://www.noncode.org/show_rna.php?id=NONBTAT025083.2	Linc
NONBTAT025085.2	NONBTAG016733.2	0.854044	0.0834641	-3.35508	7.40161e-07	2.23274e-06	http://www.noncode.org/show_rna.php?id=NONBTAT025085.2	Linc
NONBTAT025088.2	NONBTAG016736.2	0.272352	0.0310525	-3.13269	0.000354634	0.000804823	http://www.noncode.org/show_rna.php?id=NONBTAT025088.2	Linc
NONBTAT025111.2	NONBTAG016751.2	5.36344	2.2568	-1.24888	1.93117e-20	1.41951e-19	http://www.noncode.org/show_rna.php?id=NONBTAT025111.2	Linc
NONBTAT025123.2	NONBTAG016758.2	1.88851	0.456585	-2.04829	5.09216e-11	2.04958e-10	http://www.noncode.org/show_rna.php?id=NONBTAT025123.2	Sense_No_Exonic
NONBTAT025124.2	NONBTAG016759.2	3.054	1.39781	-1.12753	7.17155e-15	3.51143e-14	http://www.noncode.org/show_rna.php?id=NONBTAT025124.2	Linc
NONBTAT025235.2	NONBTAG016843.2	0.785279	0.184185	-2.09205	1.76428e-05	4.65605e-05	http://www.noncode.org/show_rna.php?id=NONBTAT025235.2	Linc
NONBTAT025276.2	NONBTAG016871.2	1.97932	0.88686	-1.15823	0.000344634	0.000784742	http://www.noncode.org/show_rna.php?id=NONBTAT025276.2	Linc
NONBTAT025293.2	NONBTAG016885.2	2.13659	0.449734	-2.24817	2.065e-06	5.97247e-06	http://www.noncode.org/show_rna.php?id=NONBTAT025293.2	Linc
NONBTAT025305.2	NONBTAG016895.2	1.00101	0.456525	-1.13269	0.000244162	0.000566731	http://www.noncode.org/show_rna.php?id=NONBTAT025305.2	Sense_No_Exonic
NONBTAT025364.2	NONBTAG016935.2	0.339862	0.108253	-1.65054	8.30297e-07	2.49309e-06	http://www.noncode.org/show_rna.php?id=NONBTAT025364.2	Linc
NONBTAT025396.2	NONBTAG016959.2	2.81042	0.821109	-1.77514	1.18534e-13	5.48987e-13	http://www.noncode.org/show_rna.php?id=NONBTAT025396.2	Linc
NONBTAT025436.2	NONBTAG016991.2	0.0979226	0.502414	2.35916	7.65507e-07	2.30514e-06	http://www.noncode.org/show_rna.php?id=NONBTAT025436.2	Linc
NONBTAT025466.2	NONBTAG017014.2	1.09536	0.333038	-1.71765	0.000263277	0.000608928	http://www.noncode.org/show_rna.php?id=NONBTAT025466.2	Sense_No_Exonic
NONBTAT025492.2	NONBTAG017035.2	0.238428	0.0207121	-3.52501	1.38306e-05	3.68619e-05	http://www.noncode.org/show_rna.php?id=NONBTAT025492.2	Sense_No_Exonic
NONBTAT025525.2	NONBTAG017057.2	0.551778	0.25951	-1.0883	0.00030726	0.000703302	http://www.noncode.org/show_rna.php?id=NONBTAT025525.2	Sense_No_Exonic
NONBTAT025540.2	NONBTAG017071.2	1.19255	0.424491	-1.49024	0.000234186	0.000544481	http://www.noncode.org/show_rna.php?id=NONBTAT025540.2	Antisense
NONBTAT025545.2	NONBTAG017075.2	0.0964579	0.615875	2.67467	0.0003702	0.000838211	http://www.noncode.org/show_rna.php?id=NONBTAT025545.2	Linc
NONBTAT025554.2	NONBTAG017081.2	1.70994	0.311937	-2.45462	2.47118e-09	8.94941e-09	http://www.noncode.org/show_rna.php?id=NONBTAT025554.2	Linc
NONBTAT025582.2	NONBTAG017104.2	0.411632	0	#NAME?	0.000132391	0.000316626	http://www.noncode.org/show_rna.php?id=NONBTAT025582.2	Linc
NONBTAT025601.2	NONBTAG017108.2	1.21753	0.298993	-2.02577	0.000307684	0.000704056	http://www.noncode.org/show_rna.php?id=NONBTAT025601.2	Linc
NONBTAT025608.2	NONBTAG017112.2	1.63823	0.726385	-1.17333	4.72334e-05	0.000119119	http://www.noncode.org/show_rna.php?id=NONBTAT025608.2	Sense_No_Exonic
NONBTAT025614.2	NONBTAG017114.2	0.1139	0	#NAME?	0.000132391	0.000316626	http://www.noncode.org/show_rna.php?id=NONBTAT025614.2	Linc
NONBTAT025649.2	NONBTAG017144.2	0.814598	0.170275	-2.25822	1.20678e-07	3.88098e-07	http://www.noncode.org/show_rna.php?id=NONBTAT025649.2	Linc
NONBTAT025718.2	NONBTAG017189.2	0.312909	0	#NAME?	1.43692e-05	3.82311e-05	http://www.noncode.org/show_rna.php?id=NONBTAT025718.2	Linc
NONBTAT025719.2	NONBTAG017188.2	0.26906	0	#NAME?	1.55958e-06	4.56377e-06	http://www.noncode.org/show_rna.php?id=NONBTAT025719.2	Linc
NONBTAT025745.2	NONBTAG017209.2	3.54219	1.51779	-1.22267	3.20752e-13	1.45619e-12	http://www.noncode.org/show_rna.php?id=NONBTAT025745.2	Linc
NONBTAT025746.2	NONBTAG017210.2	4.88609	1.77481	-1.46102	1.03412e-17	6.86013e-17	http://www.noncode.org/show_rna.php?id=NONBTAT025746.2	Linc
NONBTAT025747.2	NONBTAG017211.2	4.65619	2.29185	-1.02264	6.60012e-15	3.23904e-14	http://www.noncode.org/show_rna.php?id=NONBTAT025747.2	Linc
NONBTAT025776.2	NONBTAG017234.2	2.35525	1.17645	-1.00144	4.3377e-08	1.44283e-07	http://www.noncode.org/show_rna.php?id=NONBTAT025776.2	Linc
NONBTAT025788.2	NONBTAG017244.2	0.457523	0	#NAME?	0.000132391	0.000316626	http://www.noncode.org/show_rna.php?id=NONBTAT025788.2	Sense_No_Exonic
NONBTAT025790.2	NONBTAG017246.2	1.20015	0.422511	-1.50615	1.17308e-05	3.14993e-05	http://www.noncode.org/show_rna.php?id=NONBTAT025790.2	Linc
NONBTAT025796.2	NONBTAG017250.2	6.32371	2.91643	-1.11657	1.18362e-26	1.06471e-25	http://www.noncode.org/show_rna.php?id=NONBTAT025796.2	Linc
NONBTAT025797.2	NONBTAG017251.2	5.51156	2.49653	-1.14254	6.8099e-16	3.53813e-15	http://www.noncode.org/show_rna.php?id=NONBTAT025797.2	Linc
NONBTAT025821.2	NONBTAG017267.2	1.08296	0.207958	-2.38062	1.24049e-06	3.66348e-06	http://www.noncode.org/show_rna.php?id=NONBTAT025821.2	Linc
NONBTAT025826.2	NONBTAG017271.2	0.182393	0.707056	1.95477	0.000142347	0.000339098	http://www.noncode.org/show_rna.php?id=NONBTAT025826.2	Sense_No_Exonic
NONBTAT025837.2	NONBTAG017281.2	0.647533	0.242582	-1.41648	3.34503e-05	8.57115e-05	http://www.noncode.org/show_rna.php?id=NONBTAT025837.2	Linc
NONBTAT025838.2	NONBTAG017282.2	1.12856	0.302762	-1.89823	1.06217e-06	3.15802e-06	http://www.noncode.org/show_rna.php?id=NONBTAT025838.2	Linc
NONBTAT025839.2	NONBTAG017283.2	1.34508	0.34712	-1.95419	1.04085e-23	8.55992e-23	http://www.noncode.org/show_rna.php?id=NONBTAT025839.2	Linc
NONBTAT025841.2	NONBTAG017285.2	0.546252	0.149476	-1.86965	1.73899e-06	5.07045e-06	http://www.noncode.org/show_rna.php?id=NONBTAT025841.2	Linc
NONBTAT025845.2	NONBTAG017287.2	0.878877	0.200412	-2.13269	1.03381e-06	3.07659e-06	http://www.noncode.org/show_rna.php?id=NONBTAT025845.2	Linc
NONBTAT025888.2	NONBTAG017321.2	0.714682	0.321076	-1.15439	0.000107422	0.000259971	http://www.noncode.org/show_rna.php?id=NONBTAT025888.2	Linc
NONBTAT025889.2	NONBTAG017322.2	0.306859	0	#NAME?	1.55958e-06	4.56377e-06	http://www.noncode.org/show_rna.php?id=NONBTAT025889.2	Antisense
NONBTAT025892.2	NONBTAG017325.2	5.42542	1.27207	-2.09256	3.73884e-185	1.75345e-183	http://www.noncode.org/show_rna.php?id=NONBTAT025892.2	Linc
NONBTAT025903.2	NONBTAG017333.2	1.2828	2.74411	1.09704	1.34953e-09	4.9693e-09	http://www.noncode.org/show_rna.php?id=NONBTAT025903.2	Linc
NONBTAT025912.2	NONBTAG017340.2	2.03247	0.731794	-1.47372	6.13404e-07	1.86445e-06	http://www.noncode.org/show_rna.php?id=NONBTAT025912.2	Linc
NONBTAT025960.2	NONBTAG017372.2	0.514356	0.0275976	-4.22015	3.40483e-05	8.70829e-05	http://www.noncode.org/show_rna.php?id=NONBTAT025960.2	Linc
NONBTAT025974.2	NONBTAG017382.2	0.989549	6.64054	2.74646	0	0	http://www.noncode.org/show_rna.php?id=NONBTAT025974.2	Sense_No_Exonic
NONBTAT026064.2	NONBTAG017435.2	1.6391	0.514695	-1.67111	1.00119e-06	2.98308e-06	http://www.noncode.org/show_rna.php?id=NONBTAT026064.2	Linc
NONBTAT026168.2	NONBTAG017473.2	3.52133	1.73759	-1.01903	2.2266e-06	6.41541e-06	http://www.noncode.org/show_rna.php?id=NONBTAT026168.2	Linc
NONBTAT026196.2	NONBTAG017490.2	0.8781	0.218438	-2.00716	2.45812e-11	1.00752e-10	http://www.noncode.org/show_rna.php?id=NONBTAT026196.2	Antisense
NONBTAT026201.2	NONBTAG017494.2	2.59183	1.20231	-1.10816	1.25302e-09	4.62651e-09	http://www.noncode.org/show_rna.php?id=NONBTAT026201.2	Sense_No_Exonic
NONBTAT026238.2	NONBTAG017516.2	0.685196	0.110292	-2.63519	1.209e-06	3.57381e-06	http://www.noncode.org/show_rna.php?id=NONBTAT026238.2	Linc
NONBTAT026251.2	NONBTAG017525.2	1.43562	0.545613	-1.39572	1.10539e-08	3.83919e-08	http://www.noncode.org/show_rna.php?id=NONBTAT026251.2	Antisense
NONBTAT026269.2	NONBTAG017531.2	3.00018	1.30464	-1.2014	1.32777e-10	5.20955e-10	http://www.noncode.org/show_rna.php?id=NONBTAT026269.2	Sense_No_Exonic
NONBTAT026286.2	NONBTAG017538.2	0.455983	0.103979	-2.13269	3.31966e-05	8.51052e-05	http://www.noncode.org/show_rna.php?id=NONBTAT026286.2	Linc
NONBTAT026291.2	NONBTAG017542.2	0.309194	0.056405	-2.45462	0.000398679	0.000898384	http://www.noncode.org/show_rna.php?id=NONBTAT026291.2	Linc
NONBTAT026300.2	NONBTAG017548.2	18.6531	8.31282	-1.16601	1.24144e-23	1.01704e-22	http://www.noncode.org/show_rna.php?id=NONBTAT026300.2	Linc
NONBTAT026313.2	NONBTAG017553.2	0.622783	0.0688556	-3.17708	1.44323e-07	4.61144e-07	http://www.noncode.org/show_rna.php?id=NONBTAT026313.2	Sense_No_Exonic
NONBTAT026314.2	NONBTAG017554.2	0.649368	0.0612733	-3.40571	3.87203e-07	1.19743e-06	http://www.noncode.org/show_rna.php?id=NONBTAT026314.2	Antisense
NONBTAT026335.2	NONBTAG017566.2	0.839957	0.245561	-1.77423	7.58183e-09	2.65652e-08	http://www.noncode.org/show_rna.php?id=NONBTAT026335.2	Antisense;Sense_No_Exonic
NONBTAT026336.2	NONBTAG017567.2	0.902846	0.294112	-1.61811	7.64656e-05	0.000187984	http://www.noncode.org/show_rna.php?id=NONBTAT026336.2	Antisense;Sense_No_Exonic
NONBTAT026347.2	NONBTAG017575.2	13.6131	4.91244	-1.47048	7.71221e-38	9.25589e-37	http://www.noncode.org/show_rna.php?id=NONBTAT026347.2	Antisense
NONBTAT026348.2	NONBTAG017576.2	10.7897	4.1248	-1.38726	1.72422e-37	2.05453e-36	http://www.noncode.org/show_rna.php?id=NONBTAT026348.2	Sense_No_Exonic
NONBTAT026381.2	NONBTAG017597.2	1.28204	0.559989	-1.19497	4.14064e-05	0.000104971	http://www.noncode.org/show_rna.php?id=NONBTAT026381.2	Sense_No_Exonic
NONBTAT026382.2	NONBTAG017596.2	1.26891	0.543631	-1.22289	5.72019e-05	0.000142959	http://www.noncode.org/show_rna.php?id=NONBTAT026382.2	Antisense
NONBTAT026394.2	NONBTAG017605.2	1.19164	0.351655	-1.76072	0.000163432	0.000386898	http://www.noncode.org/show_rna.php?id=NONBTAT026394.2	Antisense;Sense_No_Exonic
NONBTAT026455.2	NONBTAG017638.2	0.373341	0.0681071	-2.45462	2.213e-06	6.37776e-06	http://www.noncode.org/show_rna.php?id=NONBTAT026455.2	Antisense;Exonic
NONBTAT026501.2	NONBTAG017665.2	2.83489	1.25596	-1.1745	8.47847e-07	2.5435e-06	http://www.noncode.org/show_rna.php?id=NONBTAT026501.2	Antisense
NONBTAT026506.2	NONBTAG017669.2	5.10649	2.25445	-1.17956	8.91746e-13	3.96378e-12	http://www.noncode.org/show_rna.php?id=NONBTAT026506.2	Sense_No_Exonic
NONBTAT026507.2	NONBTAG017670.2	5.36887	2.49852	-1.10354	6.07819e-06	1.68268e-05	http://www.noncode.org/show_rna.php?id=NONBTAT026507.2	Antisense
NONBTAT026534.2	NONBTAG017688.2	2.87089	0.586933	-2.29023	4.15418e-09	1.47886e-08	http://www.noncode.org/show_rna.php?id=NONBTAT026534.2	Sense_No_Exonic
NONBTAT026561.2	NONBTAG017700.2	4.25522	1.80003	-1.24121	3.59635e-09	1.28695e-08	http://www.noncode.org/show_rna.php?id=NONBTAT026561.2	Antisense
NONBTAT026572.2	NONBTAG017707.2	1.03562	0.49653	-1.06054	9.44276e-05	0.000230084	http://www.noncode.org/show_rna.php?id=NONBTAT026572.2	Antisense
NONBTAT026608.2	NONBTAG017728.2	5.45625	1.02088	-2.4181	1.21811e-34	1.35729e-33	http://www.noncode.org/show_rna.php?id=NONBTAT026608.2	Linc
NONBTAT026609.2	NONBTAG017728.2	4.52143	0.897025	-2.33356	1.33474e-52	2.19115e-51	http://www.noncode.org/show_rna.php?id=NONBTAT026609.2	Linc
NONBTAT026610.2	NONBTAG017729.2	5.06655	1.38839	-1.86759	3.03405e-25	2.60716e-24	http://www.noncode.org/show_rna.php?id=NONBTAT026610.2	Linc
NONBTAT026612.2	NONBTAG017731.2	2.32115	0.803071	-1.53124	7.62237e-06	2.0859e-05	http://www.noncode.org/show_rna.php?id=NONBTAT026612.2	Linc
NONBTAT026613.2	NONBTAG017732.2	2.10322	0.701857	-1.58335	0.000119975	0.000288822	http://www.noncode.org/show_rna.php?id=NONBTAT026613.2	Linc
NONBTAT026663.2	NONBTAG017762.2	4.28954	2.09604	-1.03316	7.27939e-05	0.000179428	http://www.noncode.org/show_rna.php?id=NONBTAT026663.2	Linc
NONBTAT026705.2	NONBTAG017790.2	1.37698	0.310759	-2.14764	2.3695e-13	1.08295e-12	http://www.noncode.org/show_rna.php?id=NONBTAT026705.2	Linc
NONBTAT026706.2	NONBTAG017791.2	1.61637	0.512047	-1.65841	6.4223e-16	3.46244e-15	http://www.noncode.org/show_rna.php?id=NONBTAT026706.2	Linc
NONBTAT026709.2	NONBTAG017792.2	0.494861	0.050153	-3.30262	2.1307e-08	7.25064e-08	http://www.noncode.org/show_rna.php?id=NONBTAT026709.2	Linc
NONBTAT026710.2	NONBTAG017793.2	1.21946	0.0202238	-5.91404	6.02148e-17	3.86282e-16	http://www.noncode.org/show_rna.php?id=NONBTAT026710.2	Linc
NONBTAT026714.2	NONBTAG017796.2	1.85313	0.45638	-2.02166	8.40147e-13	3.7397e-12	http://www.noncode.org/show_rna.php?id=NONBTAT026714.2	Antisense
NONBTAT026715.2	NONBTAG017796.2	2.39245	0.484938	-2.30262	1.06904e-14	5.1924e-14	http://www.noncode.org/show_rna.php?id=NONBTAT026715.2	Antisense
NONBTAT026716.2	NONBTAG017797.2	4.56009	1.81247	-1.33111	8.92141e-24	7.35102e-23	http://www.noncode.org/show_rna.php?id=NONBTAT026716.2	Antisense
NONBTAT026762.2	NONBTAG017816.2	0.625954	0.0839634	-2.89822	3.28902e-07	1.02299e-06	http://www.noncode.org/show_rna.php?id=NONBTAT026762.2	Linc
NONBTAT026769.2	NONBTAG017821.2	0.530306	0.136043	-1.96276	8.36993e-05	0.000205017	http://www.noncode.org/show_rna.php?id=NONBTAT026769.2	Linc
NONBTAT026770.2	NONBTAG017821.2	0.606955	0.155706	-1.96277	8.36993e-05	0.000205017	http://www.noncode.org/show_rna.php?id=NONBTAT026770.2	Linc
NONBTAT026795.2	NONBTAG017829.2	0.484822	0.0491356	-3.30261	9.81068e-05	0.000238409	http://www.noncode.org/show_rna.php?id=NONBTAT026795.2	Linc
NONBTAT026846.2	NONBTAG017865.2	0.281725	0.0302317	-3.22015	0.00018697	0.000439512	http://www.noncode.org/show_rna.php?id=NONBTAT026846.2	Linc
NONBTAT026850.2	NONBTAG017868.2	0.166187	0	#NAME?	0.000277544	0.000638477	http://www.noncode.org/show_rna.php?id=NONBTAT026850.2	Antisense
NONBTAT026859.2	NONBTAG017873.2	8.45141	4.19209	-1.01152	5.0507e-28	4.74406e-27	http://www.noncode.org/show_rna.php?id=NONBTAT026859.2	Linc
NONBTAT026867.2	NONBTAG017880.2	1.48494	0.595963	-1.31711	0.00021081	0.000492944	http://www.noncode.org/show_rna.php?id=NONBTAT026867.2	Linc
NONBTAT026890.2	NONBTAG017896.2	0	0.409417	Inf	0.000119802	0.000288429	http://www.noncode.org/show_rna.php?id=NONBTAT026890.2	Linc
NONBTAT026950.2	NONBTAG017938.2	0.713032	0.156988	-2.18331	6.23201e-05	0.000155136	http://www.noncode.org/show_rna.php?id=NONBTAT026950.2	Linc
NONBTAT026982.2	NONBTAG017957.2	0.525442	0.0416757	-3.65625	3.68238e-06	1.04083e-05	http://www.noncode.org/show_rna.php?id=NONBTAT026982.2	Linc
NONBTAT026985.2	NONBTAG017960.2	1.97498	0.868548	-1.18516	0.000302771	0.000693608	http://www.noncode.org/show_rna.php?id=NONBTAT026985.2	Sense_No_Exonic
NONBTAT026986.2	NONBTAG017960.2	2.50994	1.18647	-1.08098	1.41038e-07	4.51079e-07	http://www.noncode.org/show_rna.php?id=NONBTAT026986.2	Sense_No_Exonic
NONBTAT026991.2	NONBTAG017963.2	0.314834	0	#NAME?	6.31513e-05	0.000156841	http://www.noncode.org/show_rna.php?id=NONBTAT026991.2	Exonic
NONBTAT027010.2	NONBTAG017973.2	1.11338	0.207725	-2.4222	1.28752e-07	4.13153e-07	http://www.noncode.org/show_rna.php?id=NONBTAT027010.2	Linc
NONBTAT027023.2	NONBTAG017982.2	0.276607	1.05967	1.93771	2.45995e-05	6.39568e-05	http://www.noncode.org/show_rna.php?id=NONBTAT027023.2	Antisense
NONBTAT027029.2	NONBTAG017985.2	0.781102	0.184258	-2.08378	3.03367e-08	1.02035e-07	http://www.noncode.org/show_rna.php?id=NONBTAT027029.2	Linc
NONBTAT027137.1	NONBTAG000663.2	1.50238	0.345288	-2.12138	8.34144e-17	5.32034e-16	http://www.noncode.org/show_rna.php?id=NONBTAT027137.1	Sense_No_Exonic
NONBTAT027138.1	NONBTAG000856.2	0.288089	0.0942561	-1.61186	4.48117e-09	1.59161e-08	http://www.noncode.org/show_rna.php?id=NONBTAT027138.1	Sense_No_Exonic
NONBTAT027161.1	NONBTAG018065.1	0.331567	0.056006	-2.56565	2.18163e-05	5.70324e-05	http://www.noncode.org/show_rna.php?id=NONBTAT027161.1	unknow
NONBTAT027180.1	NONBTAG018084.1	0.114671	0	#NAME?	0.000132391	0.000316626	http://www.noncode.org/show_rna.php?id=NONBTAT027180.1	unknow
NONBTAT027197.1	NONBTAG018101.1	1.31952	0.604812	-1.12545	5.40651e-11	2.17246e-10	http://www.noncode.org/show_rna.php?id=NONBTAT027197.1	unknow
NONBTAT027198.1	NONBTAG018102.1	1.0157	0.486981	-1.06054	1.21122e-11	5.05646e-11	http://www.noncode.org/show_rna.php?id=NONBTAT027198.1	unknow
NONBTAT027201.1	NONBTAG018105.1	0.543065	0.123836	-2.13269	3.31966e-05	8.51052e-05	http://www.noncode.org/show_rna.php?id=NONBTAT027201.1	unknow
NONBTAT027207.1	NONBTAG018111.1	0.263928	0.0481474	-2.45461	6.9513e-05	0.000171623	http://www.noncode.org/show_rna.php?id=NONBTAT027207.1	unknow
NONBTAT027231.1	NONBTAG018135.1	0.354585	0.0613396	-2.53124	4.47099e-10	1.69969e-09	http://www.noncode.org/show_rna.php?id=NONBTAT027231.1	unknow
NONBTAT027260.1	NONBTAG018164.1	0.667875	0.311517	-1.10027	1.91206e-05	5.02814e-05	http://www.noncode.org/show_rna.php?id=NONBTAT027260.1	unknow
NONBTAT027273.1	NONBTAG018177.1	0.445377	0.100945	-2.14146	1.22704e-21	9.40455e-21	http://www.noncode.org/show_rna.php?id=NONBTAT027273.1	unknow
NONBTAT027274.1	NONBTAG018178.1	0.876144	0.361524	-1.27708	2.5817e-06	7.39801e-06	http://www.noncode.org/show_rna.php?id=NONBTAT027274.1	unknow
NONBTAT027275.1	NONBTAG018179.1	1.07303	0.403817	-1.40992	3.34591e-11	1.36181e-10	http://www.noncode.org/show_rna.php?id=NONBTAT027275.1	unknow
NONBTAT027286.1	NONBTAG018190.1	1.90848	0.685347	-1.47752	9.74302e-11	3.85425e-10	http://www.noncode.org/show_rna.php?id=NONBTAT027286.1	unknow
NONBTAT027289.1	NONBTAG018193.1	0.533262	0.178679	-1.57747	2.67614e-05	6.93115e-05	http://www.noncode.org/show_rna.php?id=NONBTAT027289.1	unknow
NONBTAT027290.1	NONBTAG018194.1	0.313074	0.0271966	-3.52501	1.38306e-05	3.68619e-05	http://www.noncode.org/show_rna.php?id=NONBTAT027290.1	unknow
NONBTAT027291.1	NONBTAG018195.1	0.482391	0.179261	-1.42814	4.90995e-07	1.50521e-06	http://www.noncode.org/show_rna.php?id=NONBTAT027291.1	unknow
NONBTAT027292.1	NONBTAG018196.1	0.160259	0.0076935	-4.38062	8.52535e-06	2.3224e-05	http://www.noncode.org/show_rna.php?id=NONBTAT027292.1	unknow
NONBTAT027306.1	NONBTAG018210.1	1.31508	0.575284	-1.1928	1.47194e-06	4.31782e-06	http://www.noncode.org/show_rna.php?id=NONBTAT027306.1	unknow
NONBTAT027308.1	NONBTAG018212.1	0.454632	0.121966	-1.89822	7.23672e-05	0.000178421	http://www.noncode.org/show_rna.php?id=NONBTAT027308.1	unknow
NONBTAT027309.1	NONBTAG018213.1	0.196171	0	#NAME?	3.26951e-06	9.28067e-06	http://www.noncode.org/show_rna.php?id=NONBTAT027309.1	unknow
NONBTAT027318.1	NONBTAG018222.1	0.244605	0.107709	-1.18332	0.000239716	0.000556821	http://www.noncode.org/show_rna.php?id=NONBTAT027318.1	unknow
NONBTAT027339.1	NONBTAG018243.1	0.226561	0.0688844	-1.71765	3.5792e-10	1.3697e-09	http://www.noncode.org/show_rna.php?id=NONBTAT027339.1	unknow
NONBTAT027369.1	NONBTAG018273.1	0.113371	0	#NAME?	0.000277544	0.000638477	http://www.noncode.org/show_rna.php?id=NONBTAT027369.1	unknow
NONBTAT027376.1	NONBTAG018277.1	0.275193	0.104791	-1.39293	2.53973e-08	8.59183e-08	http://www.noncode.org/show_rna.php?id=NONBTAT027376.1	Linc
NONBTAT027395.1	NONBTAG018292.1	0.558223	0.129695	-2.10572	3.8651e-14	1.82826e-13	http://www.noncode.org/show_rna.php?id=NONBTAT027395.1	unknow
NONBTAT027402.1	NONBTAG018299.1	0.227573	0.0471765	-2.27019	0.00037907	0.000857033	http://www.noncode.org/show_rna.php?id=NONBTAT027402.1	unknow
NONBTAT027407.1	NONBTAG018304.1	0.0960474	0	#NAME?	0.000132391	0.000316626	http://www.noncode.org/show_rna.php?id=NONBTAT027407.1	unknow
NONBTAT027415.1	NONBTAG018312.1	0.108474	0.00194005	-5.80511	1.08273e-15	5.5098e-15	http://www.noncode.org/show_rna.php?id=NONBTAT027415.1	unknow
NONBTAT027419.1	NONBTAG018316.1	1.72419	0.794283	-1.11819	4.31615e-06	1.21139e-05	http://www.noncode.org/show_rna.php?id=NONBTAT027419.1	unknow
NONBTAT027421.1	NONBTAG018318.1	0.13635	0.00956683	-3.83313	4.95417e-07	1.51806e-06	http://www.noncode.org/show_rna.php?id=NONBTAT027421.1	unknow
NONBTAT027446.1	NONBTAG018343.1	0.256275	0.0692609	-1.88758	0.000444494	0.000996081	http://www.noncode.org/show_rna.php?id=NONBTAT027446.1	unknow
NONBTAT027453.1	NONBTAG018350.1	1.37477	0.649782	-1.08116	2.41683e-06	6.94184e-06	http://www.noncode.org/show_rna.php?id=NONBTAT027453.1	unknow
NONBTAT027457.1	NONBTAG018354.1	0.673309	0.32103	-1.06856	2.98651e-05	7.69724e-05	http://www.noncode.org/show_rna.php?id=NONBTAT027457.1	unknow
NONBTAT027465.1	NONBTAG018362.1	0.241978	0.0183929	-3.71766	3.87521e-09	1.38318e-08	http://www.noncode.org/show_rna.php?id=NONBTAT027465.1	unknow
NONBTAT027477.1	NONBTAG018374.1	0.244872	0.0940441	-1.38062	4.03783e-05	0.000102482	http://www.noncode.org/show_rna.php?id=NONBTAT027477.1	unknow
NONBTAT027478.1	NONBTAG018375.1	0.183174	0	#NAME?	1.55958e-06	4.56377e-06	http://www.noncode.org/show_rna.php?id=NONBTAT027478.1	unknow
NONBTAT027479.1	NONBTAG018376.1	0.369154	0.0481024	-2.94004	3.29911e-06	9.35804e-06	http://www.noncode.org/show_rna.php?id=NONBTAT027479.1	unknow
NONBTAT027481.1	NONBTAG018378.1	0.742574	0.3563	-1.05944	8.58932e-10	3.20714e-09	http://www.noncode.org/show_rna.php?id=NONBTAT027481.1	unknow
NONBTAT027483.1	NONBTAG018380.1	0.943788	0.424366	-1.15315	6.75629e-05	0.000167305	http://www.noncode.org/show_rna.php?id=NONBTAT027483.1	unknow
NONBTAT027484.1	NONBTAG018381.1	0.321205	0.0475103	-2.75718	2.03401e-07	6.42885e-07	http://www.noncode.org/show_rna.php?id=NONBTAT027484.1	unknow
NONBTAT027513.1	NONBTAG018410.1	0.181052	0.0344048	-2.39572	0.000123088	0.000295902	http://www.noncode.org/show_rna.php?id=NONBTAT027513.1	unknow
NONBTAT027517.1	NONBTAG018414.1	0.775693	0.332957	-1.22015	0.00042139	0.000947609	http://www.noncode.org/show_rna.php?id=NONBTAT027517.1	unknow
NONBTAT027521.1	NONBTAG018418.1	0.117747	0.0247847	-2.24817	0.000116561	0.00028102	http://www.noncode.org/show_rna.php?id=NONBTAT027521.1	unknow
NONBTAT027523.1	NONBTAG018420.1	0.540896	0.210709	-1.3601	1.29469e-07	4.15387e-07	http://www.noncode.org/show_rna.php?id=NONBTAT027523.1	unknow
NONBTAT027530.1	NONBTAG018427.1	0.291868	0.122547	-1.25198	6.22762e-05	0.000155053	http://www.noncode.org/show_rna.php?id=NONBTAT027530.1	unknow
NONBTAT027539.1	NONBTAG018436.1	0.178095	0.0170995	-3.38062	5.12564e-05	0.000128772	http://www.noncode.org/show_rna.php?id=NONBTAT027539.1	unknow
NONBTAT027542.1	NONBTAG018439.1	0.123647	0	#NAME?	8.07437e-08	2.63014e-07	http://www.noncode.org/show_rna.php?id=NONBTAT027542.1	unknow
NONBTAT027547.1	NONBTAG018444.1	0.655407	0.319381	-1.03711	0.000208964	0.000488759	http://www.noncode.org/show_rna.php?id=NONBTAT027547.1	unknow
NONBTAT027552.1	NONBTAG018449.1	0.218079	0	#NAME?	6.85421e-06	1.88507e-05	http://www.noncode.org/show_rna.php?id=NONBTAT027552.1	unknow
NONBTAT027554.1	NONBTAG018451.1	2.15393	0.988215	-1.12407	1.95896e-09	7.14231e-09	http://www.noncode.org/show_rna.php?id=NONBTAT027554.1	unknow
NONBTAT027562.1	NONBTAG018459.1	0.380689	0.100811	-1.91696	0.00013907	0.000331491	http://www.noncode.org/show_rna.php?id=NONBTAT027562.1	unknow
NONBTAT027582.1	NONBTAG018479.1	0.230789	0.0315764	-2.86966	0.000116574	0.00028102	http://www.noncode.org/show_rna.php?id=NONBTAT027582.1	unknow
NONBTAT027584.1	NONBTAG002105.2	0.743538	0.268595	-1.46897	9.3793e-09	3.26988e-08	http://www.noncode.org/show_rna.php?id=NONBTAT027584.1	Antisense
NONBTAT027620.1	NONBTAG018508.1	0	0.0568986	Inf	0.000437997	0.000982699	http://www.noncode.org/show_rna.php?id=NONBTAT027620.1	unknow
NONBTAT027622.1	NONBTAG018510.1	0.430512	0.160279	-1.42547	3.226e-08	1.08328e-07	http://www.noncode.org/show_rna.php?id=NONBTAT027622.1	unknow
NONBTAT027627.1	NONBTAG018515.1	0.569397	0.239257	-1.25087	1.91123e-06	5.55133e-06	http://www.noncode.org/show_rna.php?id=NONBTAT027627.1	unknow
NONBTAT027633.1	NONBTAG018521.1	0.209315	0.0668229	-1.64726	1.57815e-06	4.61563e-06	http://www.noncode.org/show_rna.php?id=NONBTAT027633.1	unknow
NONBTAT027635.1	NONBTAG018523.1	0.576749	0.156399	-1.88271	3.77337e-05	9.60791e-05	http://www.noncode.org/show_rna.php?id=NONBTAT027635.1	unknow
NONBTAT027664.1	NONBTAG018552.1	0.480345	0.175255	-1.45462	3.26849e-08	1.09656e-07	http://www.noncode.org/show_rna.php?id=NONBTAT027664.1	unknow
NONBTAT027675.1	NONBTAG018563.1	0.255819	0.0628224	-2.02577	0.000307684	0.000704056	http://www.noncode.org/show_rna.php?id=NONBTAT027675.1	unknow
NONBTAT027678.1	NONBTAG018566.1	1.22316	0.261488	-2.2258	6.85465e-18	4.58527e-17	http://www.noncode.org/show_rna.php?id=NONBTAT027678.1	unknow
NONBTAT027683.1	NONBTAG018571.1	2.25974	1.12646	-1.00436	2.77748e-08	9.36967e-08	http://www.noncode.org/show_rna.php?id=NONBTAT027683.1	unknow
NONBTAT027684.1	NONBTAG018572.1	0.476718	0.0709925	-2.7474	2.10506e-09	7.66005e-09	http://www.noncode.org/show_rna.php?id=NONBTAT027684.1	unknow
NONBTAT027687.1	NONBTAG018575.1	0.244895	0.0465367	-2.39572	0.000123088	0.000295902	http://www.noncode.org/show_rna.php?id=NONBTAT027687.1	unknow
NONBTAT027691.1	NONBTAG018579.1	0.392314	0.0954244	-2.03958	9.54146e-05	0.000232281	http://www.noncode.org/show_rna.php?id=NONBTAT027691.1	unknow
NONBTAT027711.1	NONBTAG018599.1	0.553849	0.203385	-1.44528	7.52937e-07	2.26877e-06	http://www.noncode.org/show_rna.php?id=NONBTAT027711.1	unknow
NONBTAT027713.1	NONBTAG018601.1	0.230872	0.0557432	-2.05023	2.98038e-05	7.6821e-05	http://www.noncode.org/show_rna.php?id=NONBTAT027713.1	unknow
NONBTAT027723.1	NONBTAG018611.1	0.574157	0.259037	-1.14829	5.37777e-06	1.49604e-05	http://www.noncode.org/show_rna.php?id=NONBTAT027723.1	unknow
NONBTAT027726.1	NONBTAG018614.1	0.127185	0	#NAME?	1.43692e-05	3.82311e-05	http://www.noncode.org/show_rna.php?id=NONBTAT027726.1	unknow
NONBTAT027730.1	NONBTAG018618.1	0.204132	0.0265992	-2.94005	6.28401e-05	0.000156314	http://www.noncode.org/show_rna.php?id=NONBTAT027730.1	unknow
NONBTAT027740.1	NONBTAG018628.1	0.144301	0.0274212	-2.39572	0.000123088	0.000295902	http://www.noncode.org/show_rna.php?id=NONBTAT027740.1	unknow
NONBTAT027746.1	NONBTAG018634.1	0.451225	0.221618	-1.02577	4.03085e-05	0.000102318	http://www.noncode.org/show_rna.php?id=NONBTAT027746.1	unknow
NONBTAT027759.1	NONBTAG018647.1	0.204449	0.0372968	-2.45462	0.000398679	0.000898384	http://www.noncode.org/show_rna.php?id=NONBTAT027759.1	unknow
NONBTAT027763.1	NONBTAG018651.1	0.21651	0.0493713	-2.13269	0.000346319	0.000787711	http://www.noncode.org/show_rna.php?id=NONBTAT027763.1	unknow
NONBTAT027770.1	NONBTAG018658.1	0.901088	0.190442	-2.24232	4.68077e-12	1.99905e-11	http://www.noncode.org/show_rna.php?id=NONBTAT027770.1	unknow
NONBTAT027772.1	NONBTAG018660.1	0.638526	1.50345	1.23546	6.03624e-07	1.83695e-06	http://www.noncode.org/show_rna.php?id=NONBTAT027772.1	unknow
NONBTAT027776.1	NONBTAG018664.1	0.428651	0.195493	-1.13269	0.000193352	0.000453748	http://www.noncode.org/show_rna.php?id=NONBTAT027776.1	unknow
NONBTAT027795.1	NONBTAG018683.1	7.45151	3.02297	-1.30157	3.52612e-22	2.74755e-21	http://www.noncode.org/show_rna.php?id=NONBTAT027795.1	unknow
NONBTAT027801.1	NONBTAG003159.2	1.22629	0.420503	-1.54411	7.75684e-12	3.27243e-11	http://www.noncode.org/show_rna.php?id=NONBTAT027801.1	Antisense;Sense_No_Exonic
NONBTAT027803.1	NONBTAG003215.2	0.0782701	0.00892406	-3.13269	0.000354634	0.000804823	http://www.noncode.org/show_rna.php?id=NONBTAT027803.1	Antisense;Sense_No_Exonic
NONBTAT027806.1	NONBTAG003098.2	0.686812	1.72277	1.32674	3.62224e-08	1.21158e-07	http://www.noncode.org/show_rna.php?id=NONBTAT027806.1	Antisense;Sense_No_Exonic
NONBTAT027815.1	NONBTAG018696.1	0.288503	0	#NAME?	3.26951e-06	9.28067e-06	http://www.noncode.org/show_rna.php?id=NONBTAT027815.1	unknow
NONBTAT027816.1	NONBTAG018697.1	0.399489	0.0260276	-3.94004	1.2855e-07	4.1257e-07	http://www.noncode.org/show_rna.php?id=NONBTAT027816.1	unknow
NONBTAT027817.1	NONBTAG018698.1	0.249543	0.563348	1.17474	6.00387e-06	1.66327e-05	http://www.noncode.org/show_rna.php?id=NONBTAT027817.1	unknow
NONBTAT027831.1	NONBTAG018712.1	0.60199	0.176719	-1.76828	1.12479e-09	4.16789e-09	http://www.noncode.org/show_rna.php?id=NONBTAT027831.1	unknow
NONBTAT027839.1	NONBTAG018720.1	1.21972	0.608968	-1.00211	3.86409e-05	9.82723e-05	http://www.noncode.org/show_rna.php?id=NONBTAT027839.1	unknow
NONBTAT027840.1	NONBTAG018721.1	0.964579	0.369525	-1.38423	0.000118368	0.000285228	http://www.noncode.org/show_rna.php?id=NONBTAT027840.1	unknow
NONBTAT027858.1	NONBTAG018739.1	0.851264	0.403607	-1.07666	1.8437e-19	1.30774e-18	http://www.noncode.org/show_rna.php?id=NONBTAT027858.1	unknow
NONBTAT027864.1	NONBTAG018745.1	0.310897	0.113431	-1.45462	6.43594e-05	0.000159714	http://www.noncode.org/show_rna.php?id=NONBTAT027864.1	unknow
NONBTAT027870.1	NONBTAG018751.1	0.233867	0.0218787	-3.41809	3.07743e-09	1.10601e-08	http://www.noncode.org/show_rna.php?id=NONBTAT027870.1	unknow
NONBTAT027884.1	NONBTAG018765.1	0.749374	0.246069	-1.60662	1.71287e-05	4.52578e-05	http://www.noncode.org/show_rna.php?id=NONBTAT027884.1	unknow
NONBTAT027890.1	NONBTAG018771.1	0.660404	0.261029	-1.33914	4.41401e-07	1.35713e-06	http://www.noncode.org/show_rna.php?id=NONBTAT027890.1	unknow
NONBTAT027892.1	NONBTAG018773.1	0.255862	0.0756905	-1.75718	8.47191e-05	0.000207364	http://www.noncode.org/show_rna.php?id=NONBTAT027892.1	unknow
NONBTAT027894.1	NONBTAG018775.1	0.189276	0.0539513	-1.81076	0.000194632	0.00045652	http://www.noncode.org/show_rna.php?id=NONBTAT027894.1	unknow
NONBTAT027897.1	NONBTAG018778.1	0.345798	0.0573477	-2.59212	2.17394e-06	6.27094e-06	http://www.noncode.org/show_rna.php?id=NONBTAT027897.1	unknow
NONBTAT027900.1	NONBTAG018781.1	0.656615	0.162207	-2.01721	8.36765e-07	2.51137e-06	http://www.noncode.org/show_rna.php?id=NONBTAT027900.1	unknow
NONBTAT027908.1	NONBTAG018789.1	1.61915	0.627893	-1.36665	2.57128e-12	1.11425e-11	http://www.noncode.org/show_rna.php?id=NONBTAT027908.1	unknow
NONBTAT027939.1	NONBTAG003706.2	0.528753	0.128109	-2.04522	3.24737e-16	1.85401e-15	http://www.noncode.org/show_rna.php?id=NONBTAT027939.1	Antisense;Sense_No_Exonic
NONBTAT027941.1	NONBTAG018812.1	0.137676	0.0348828	-1.98069	2.63023e-05	6.82063e-05	http://www.noncode.org/show_rna.php?id=NONBTAT027941.1	Linc
NONBTAT027942.1	NONBTAG018812.1	0.252834	0	#NAME?	0.000277544	0.000638477	http://www.noncode.org/show_rna.php?id=NONBTAT027942.1	Linc
NONBTAT027993.1	NONBTAG018862.1	0.203466	0.433037	1.0897	0.000349731	0.000794868	http://www.noncode.org/show_rna.php?id=NONBTAT027993.1	unknow
NONBTAT028006.1	NONBTAG018875.1	0.343756	0.106489	-1.69068	4.36961e-06	1.22594e-05	http://www.noncode.org/show_rna.php?id=NONBTAT028006.1	unknow
NONBTAT028027.1	NONBTAG018896.1	0.34124	0.142502	-1.2598	3.76775e-06	1.064e-05	http://www.noncode.org/show_rna.php?id=NONBTAT028027.1	unknow
NONBTAT028040.1	NONBTAG018909.1	0.696145	0.0610552	-3.5112	3.58069e-12	1.54043e-11	http://www.noncode.org/show_rna.php?id=NONBTAT028040.1	unknow
NONBTAT028041.1	NONBTAG018910.1	2.80545	1.12438	-1.3191	1.42825e-09	5.2524e-09	http://www.noncode.org/show_rna.php?id=NONBTAT028041.1	unknow
NONBTAT028042.1	NONBTAG018911.1	0.561506	0.259245	-1.11499	3.40509e-05	8.70829e-05	http://www.noncode.org/show_rna.php?id=NONBTAT028042.1	unknow
NONBTAT028056.1	NONBTAG018925.1	2.33495	0.399333	-2.54773	1.31338e-08	4.53632e-08	http://www.noncode.org/show_rna.php?id=NONBTAT028056.1	unknow
NONBTAT028065.1	NONBTAG018934.1	0.869407	0.350755	-1.30957	0.000167701	0.000396514	http://www.noncode.org/show_rna.php?id=NONBTAT028065.1	unknow
NONBTAT028066.1	NONBTAG018935.1	0.196788	0.0333947	-2.55895	7.16602e-08	2.34406e-07	http://www.noncode.org/show_rna.php?id=NONBTAT028066.1	unknow
NONBTAT028081.1	NONBTAG018950.1	0.260103	0.0263608	-3.30262	9.81068e-05	0.000238409	http://www.noncode.org/show_rna.php?id=NONBTAT028081.1	unknow
NONBTAT028084.1	NONBTAG018953.1	0.057653	0	#NAME?	0.000132391	0.000316626	http://www.noncode.org/show_rna.php?id=NONBTAT028084.1	unknow
NONBTAT028100.1	NONBTAG018969.1	0.343187	0.036119	-3.24817	2.68048e-06	7.66641e-06	http://www.noncode.org/show_rna.php?id=NONBTAT028100.1	unknow
NONBTAT028131.1	NONBTAG004256.2	2.91032	1.052	-1.46804	5.28341e-21	3.9618e-20	http://www.noncode.org/show_rna.php?id=NONBTAT028131.1	Sense_No_Exonic
NONBTAT028132.1	NONBTAG004372.2	1.65575	0.773251	-1.09848	5.55429e-13	2.49327e-12	http://www.noncode.org/show_rna.php?id=NONBTAT028132.1	Antisense
NONBTAT028133.1	NONBTAG004371.2	0.638118	0.270236	-1.2396	2.87644e-09	1.03607e-08	http://www.noncode.org/show_rna.php?id=NONBTAT028133.1	Antisense
NONBTAT028146.1	NONBTAG019007.1	0.246231	0.0449189	-2.45462	1.23283e-05	3.30134e-05	http://www.noncode.org/show_rna.php?id=NONBTAT028146.1	Linc
NONBTAT028147.1	NONBTAG004220.2	0.194999	0.0755924	-1.36715	1.32887e-06	3.91251e-06	http://www.noncode.org/show_rna.php?id=NONBTAT028147.1	Antisense
NONBTAT028149.1	NONBTAG019009.1	0.445483	0	#NAME?	1.43692e-05	3.82311e-05	http://www.noncode.org/show_rna.php?id=NONBTAT028149.1	unknow
NONBTAT028175.1	NONBTAG019035.1	0.487147	0.0105796	-5.525	7.05457e-13	3.14834e-12	http://www.noncode.org/show_rna.php?id=NONBTAT028175.1	unknow
NONBTAT028185.1	NONBTAG019045.1	0.131699	0	#NAME?	6.31513e-05	0.000156841	http://www.noncode.org/show_rna.php?id=NONBTAT028185.1	unknow
NONBTAT028189.1	NONBTAG019049.1	0.161607	0	#NAME?	0.000132391	0.000316626	http://www.noncode.org/show_rna.php?id=NONBTAT028189.1	unknow
NONBTAT028201.1	NONBTAG019061.1	0.434061	0.102646	-2.08022	0.000181813	0.000428246	http://www.noncode.org/show_rna.php?id=NONBTAT028201.1	unknow
NONBTAT028208.1	NONBTAG019068.1	0.410861	0.167445	-1.29496	0.000393295	0.00088702	http://www.noncode.org/show_rna.php?id=NONBTAT028208.1	unknow
NONBTAT028209.1	NONBTAG019069.1	5.08829	2.38009	-1.09616	1.32672e-08	4.58029e-08	http://www.noncode.org/show_rna.php?id=NONBTAT028209.1	unknow
NONBTAT028212.1	NONBTAG019072.1	2.03565	0.285658	-2.83313	2.72269e-32	2.86294e-31	http://www.noncode.org/show_rna.php?id=NONBTAT028212.1	unknow
NONBTAT028213.1	NONBTAG019073.1	1.24129	0.169447	-2.87293	6.01967e-52	9.7644e-51	http://www.noncode.org/show_rna.php?id=NONBTAT028213.1	unknow
NONBTAT028215.1	NONBTAG019075.1	1.10906	0.533593	-1.05553	2.63239e-05	6.82505e-05	http://www.noncode.org/show_rna.php?id=NONBTAT028215.1	unknow
NONBTAT028232.1	NONBTAG019092.1	0.375205	0.080526	-2.22015	6.61341e-08	2.16863e-07	http://www.noncode.org/show_rna.php?id=NONBTAT028232.1	unknow
NONBTAT028259.1	NONBTAG019119.1	0.288615	0.0472507	-2.61074	2.19468e-07	6.91445e-07	http://www.noncode.org/show_rna.php?id=NONBTAT028259.1	unknow
NONBTAT028274.1	NONBTAG019128.1	0.272084	0.043161	-2.65625	6.85773e-05	0.000169516	http://www.noncode.org/show_rna.php?id=NONBTAT028274.1	unknow
NONBTAT028283.1	NONBTAG019137.1	0.0860035	0.322502	1.90684	9.24245e-05	0.000225387	http://www.noncode.org/show_rna.php?id=NONBTAT028283.1	unknow
NONBTAT028289.1	NONBTAG019143.1	0.193808	0.0679915	-1.5112	0.000290342	0.000666331	http://www.noncode.org/show_rna.php?id=NONBTAT028289.1	unknow
NONBTAT028290.1	NONBTAG019144.1	4.46768	0.970926	-2.20209	9.9047e-149	3.89789e-147	http://www.noncode.org/show_rna.php?id=NONBTAT028290.1	unknow
NONBTAT028303.1	NONBTAG019157.1	0.359279	0.159035	-1.17576	7.50051e-05	0.000184575	http://www.noncode.org/show_rna.php?id=NONBTAT028303.1	unknow
NONBTAT028315.1	NONBTAG019169.1	0.170706	0	#NAME?	1.55958e-06	4.56377e-06	http://www.noncode.org/show_rna.php?id=NONBTAT028315.1	unknow
NONBTAT028317.1	NONBTAG019171.1	0.24691	0.0604231	-2.03081	4.96513e-06	1.3862e-05	http://www.noncode.org/show_rna.php?id=NONBTAT028317.1	unknow
NONBTAT028328.1	NONBTAG019182.1	0.189038	0.0172427	-3.45462	2.66736e-05	6.90915e-05	http://www.noncode.org/show_rna.php?id=NONBTAT028328.1	unknow
NONBTAT028331.1	NONBTAG019185.1	1.03262	0.467601	-1.14296	2.58643e-15	1.2899e-14	http://www.noncode.org/show_rna.php?id=NONBTAT028331.1	unknow
NONBTAT028336.1	NONBTAG019190.1	0.231203	0	#NAME?	6.85421e-06	1.88507e-05	http://www.noncode.org/show_rna.php?id=NONBTAT028336.1	unknow
NONBTAT028341.1	NONBTAG019195.1	0.328352	0.133111	-1.30261	0.000133413	0.000318945	http://www.noncode.org/show_rna.php?id=NONBTAT028341.1	unknow
NONBTAT028379.1	NONBTAG019233.1	0.163034	0.0123923	-3.71766	3.87521e-09	1.38318e-08	http://www.noncode.org/show_rna.php?id=NONBTAT028379.1	unknow
NONBTAT028388.1	NONBTAG019242.1	0.315313	0	#NAME?	1.83721e-08	6.27794e-08	http://www.noncode.org/show_rna.php?id=NONBTAT028388.1	unknow
NONBTAT028400.1	NONBTAG019254.1	1.10643	0.439302	-1.33263	1.01633e-06	3.02666e-06	http://www.noncode.org/show_rna.php?id=NONBTAT028400.1	unknow
NONBTAT028421.1	NONBTAG019275.1	0.857354	0.33515	-1.35508	0.000177583	0.00041881	http://www.noncode.org/show_rna.php?id=NONBTAT028421.1	unknow
NONBTAT028428.1	NONBTAG019282.1	0.690866	0.285724	-1.27378	7.63565e-11	3.04188e-10	http://www.noncode.org/show_rna.php?id=NONBTAT028428.1	unknow
NONBTAT028430.1	NONBTAG005225.2	0.852794	2.62436	1.6217	0	0	http://www.noncode.org/show_rna.php?id=NONBTAT028430.1	Linc
NONBTAT028433.1	NONBTAG019286.1	1.63649	0.50695	-1.69069	7.08479e-11	2.8292e-10	http://www.noncode.org/show_rna.php?id=NONBTAT028433.1	Linc
NONBTAT028434.1	NONBTAG019286.1	2.46173	0.583224	-2.07755	1.74526e-10	6.79557e-10	http://www.noncode.org/show_rna.php?id=NONBTAT028434.1	Linc
NONBTAT028435.1	NONBTAG019287.1	1.17886	0.501166	-1.23403	9.36608e-27	8.46322e-26	http://www.noncode.org/show_rna.php?id=NONBTAT028435.1	Linc
NONBTAT028440.1	NONBTAG005456.2	0.8244	0.387656	-1.08857	9.42693e-09	3.28572e-08	http://www.noncode.org/show_rna.php?id=NONBTAT028440.1	Antisense;Sense_No_Exonic
NONBTAT028444.1	NONBTAG019293.1	0.336414	1.43198	2.0897	0	0	http://www.noncode.org/show_rna.php?id=NONBTAT028444.1	Linc
NONBTAT028445.1	NONBTAG019293.1	0.491549	1.83003	1.89646	0	0	http://www.noncode.org/show_rna.php?id=NONBTAT028445.1	Linc
NONBTAT028448.1	NONBTAG019296.1	0.427619	0.191772	-1.15693	1.96342e-07	6.21592e-07	http://www.noncode.org/show_rna.php?id=NONBTAT028448.1	Linc
NONBTAT028456.1	NONBTAG019304.1	0.192174	0.0735077	-1.38645	1.72854e-05	4.56476e-05	http://www.noncode.org/show_rna.php?id=NONBTAT028456.1	unknow
NONBTAT028464.1	NONBTAG019312.1	0.477265	0.222973	-1.09792	3.8133e-05	9.70587e-05	http://www.noncode.org/show_rna.php?id=NONBTAT028464.1	unknow
NONBTAT028467.1	NONBTAG019315.1	0.201202	0.0556127	-1.85516	0.000119034	0.000286696	http://www.noncode.org/show_rna.php?id=NONBTAT028467.1	unknow
NONBTAT028468.1	NONBTAG019316.1	0.537408	0.173007	-1.63519	0.000346	0.000787465	http://www.noncode.org/show_rna.php?id=NONBTAT028468.1	unknow
NONBTAT028484.1	NONBTAG019332.1	0.54225	0.139107	-1.96276	8.36993e-05	0.000205017	http://www.noncode.org/show_rna.php?id=NONBTAT028484.1	unknow
NONBTAT028485.1	NONBTAG019333.1	0.574461	0.20793	-1.46611	3.98657e-15	1.97405e-14	http://www.noncode.org/show_rna.php?id=NONBTAT028485.1	unknow
NONBTAT028486.1	NONBTAG019334.1	0.727623	0.297982	-1.28797	0.000312163	0.000713734	http://www.noncode.org/show_rna.php?id=NONBTAT028486.1	unknow
NONBTAT028498.1	NONBTAG019346.1	2.09444	0.519332	-2.01184	4.53136e-13	2.04342e-12	http://www.noncode.org/show_rna.php?id=NONBTAT028498.1	unknow
NONBTAT028548.1	NONBTAG019396.1	0.35185	0.0641865	-2.45462	4.00845e-07	1.23694e-06	http://www.noncode.org/show_rna.php?id=NONBTAT028548.1	unknow
NONBTAT028555.1	NONBTAG019403.1	0.0629307	0.267871	2.0897	0.000331618	0.00075631	http://www.noncode.org/show_rna.php?id=NONBTAT028555.1	unknow
NONBTAT028557.1	NONBTAG019405.1	0.186099	0.0282911	-2.71765	3.73913e-08	1.24956e-07	http://www.noncode.org/show_rna.php?id=NONBTAT028557.1	unknow
NONBTAT028558.1	NONBTAG019406.1	2.3285	0.232543	-3.32383	1.27497e-28	1.22286e-27	http://www.noncode.org/show_rna.php?id=NONBTAT028558.1	unknow
NONBTAT028562.1	NONBTAG019410.1	0.365689	0.111185	-1.71766	0.000136234	0.000325169	http://www.noncode.org/show_rna.php?id=NONBTAT028562.1	unknow
NONBTAT028591.1	NONBTAG019439.1	0.204264	0.0232894	-3.13269	0.000354634	0.000804823	http://www.noncode.org/show_rna.php?id=NONBTAT028591.1	unknow
NONBTAT028597.1	NONBTAG006080.2	0.408898	0.0319687	-3.67701	7.52961e-09	2.6393e-08	http://www.noncode.org/show_rna.php?id=NONBTAT028597.1	Antisense;Sense_No_Exonic
NONBTAT028620.1	NONBTAG019466.1	0.590868	1.25498	1.08676	4.53814e-08	1.5065e-07	http://www.noncode.org/show_rna.php?id=NONBTAT028620.1	unknow
NONBTAT028622.1	NONBTAG019468.1	1.02386	0.463436	-1.14358	5.70428e-08	1.88101e-07	http://www.noncode.org/show_rna.php?id=NONBTAT028622.1	unknow
NONBTAT028624.1	NONBTAG019470.1	0.254638	0.0557432	-2.19158	0.000201552	0.000471846	http://www.noncode.org/show_rna.php?id=NONBTAT028624.1	unknow
NONBTAT028638.1	NONBTAG019484.1	0.647065	0.190949	-1.76072	0.000163432	0.000386898	http://www.noncode.org/show_rna.php?id=NONBTAT028638.1	unknow
NONBTAT028641.1	NONBTAG019487.1	0.177901	0.0202836	-3.13269	0.000354634	0.000804823	http://www.noncode.org/show_rna.php?id=NONBTAT028641.1	unknow
NONBTAT028670.1	NONBTAG019516.1	3.16198	1.3807	-1.19543	2.2235e-11	9.13855e-11	http://www.noncode.org/show_rna.php?id=NONBTAT028670.1	unknow
NONBTAT028671.1	NONBTAG019517.1	0.0994661	0	#NAME?	6.31513e-05	0.000156841	http://www.noncode.org/show_rna.php?id=NONBTAT028671.1	unknow
NONBTAT028682.1	NONBTAG019528.1	0.490032	0.0135446	-5.17709	4.41186e-10	1.67774e-09	http://www.noncode.org/show_rna.php?id=NONBTAT028682.1	unknow
NONBTAT028694.1	NONBTAG019540.1	0.295434	0.0269474	-3.45462	2.02003e-07	6.38636e-07	http://www.noncode.org/show_rna.php?id=NONBTAT028694.1	unknow
NONBTAT028697.1	NONBTAG019543.1	0.144109	0	#NAME?	6.85421e-06	1.88507e-05	http://www.noncode.org/show_rna.php?id=NONBTAT028697.1	unknow
NONBTAT028705.1	NONBTAG019551.1	0.100764	0	#NAME?	0.000277544	0.000638477	http://www.noncode.org/show_rna.php?id=NONBTAT028705.1	unknow
NONBTAT028710.1	NONBTAG019556.1	0.784759	0.306772	-1.35508	2.06989e-05	5.42485e-05	http://www.noncode.org/show_rna.php?id=NONBTAT028710.1	unknow
NONBTAT028713.1	NONBTAG006209.2	0.581731	0.172449	-1.75418	4.4033e-05	0.000111324	http://www.noncode.org/show_rna.php?id=NONBTAT028713.1	Sense_No_Exonic
NONBTAT028716.1	NONBTAG006391.2	0.642956	0.24693	-1.38062	2.0614e-06	5.96408e-06	http://www.noncode.org/show_rna.php?id=NONBTAT028716.1	Sense_No_Exonic
NONBTAT028739.1	NONBTAG019580.1	0.454218	0.106232	-2.09617	5.54635e-06	1.54086e-05	http://www.noncode.org/show_rna.php?id=NONBTAT028739.1	unknow
NONBTAT028772.1	NONBTAG019613.1	6.52218	2.84085	-1.19903	6.7917e-11	2.71487e-10	http://www.noncode.org/show_rna.php?id=NONBTAT028772.1	unknow
NONBTAT028779.1	NONBTAG019620.1	0.0723856	0.00300114	-4.59212	1.052e-06	3.12869e-06	http://www.noncode.org/show_rna.php?id=NONBTAT028779.1	unknow
NONBTAT028786.1	NONBTAG019627.1	0.817155	0.382748	-1.09421	9.60836e-05	0.000233872	http://www.noncode.org/show_rna.php?id=NONBTAT028786.1	unknow
NONBTAT028788.1	NONBTAG019629.1	0.147203	0.00471117	-4.96558	2.25879e-16	1.29714e-15	http://www.noncode.org/show_rna.php?id=NONBTAT028788.1	unknow
NONBTAT028789.1	NONBTAG019630.1	0.105257	0.0187332	-2.49025	2.26594e-07	7.13053e-07	http://www.noncode.org/show_rna.php?id=NONBTAT028789.1	unknow
NONBTAT028794.1	NONBTAG019635.1	2.35633	0.735279	-1.68018	7.2472e-15	3.54731e-14	http://www.noncode.org/show_rna.php?id=NONBTAT028794.1	unknow
NONBTAT028838.1	NONBTAG019679.1	0.260103	0.0395413	-2.71765	0.000394826	0.000890104	http://www.noncode.org/show_rna.php?id=NONBTAT028838.1	unknow
NONBTAT028846.1	NONBTAG019687.1	0.194321	0	#NAME?	6.31513e-05	0.000156841	http://www.noncode.org/show_rna.php?id=NONBTAT028846.1	unknow
NONBTAT028876.1	NONBTAG019717.1	0.372052	0.0646399	-2.52501	0.000223038	0.000519811	http://www.noncode.org/show_rna.php?id=NONBTAT028876.1	unknow
NONBTAT028881.1	NONBTAG019722.1	0.965883	0.405728	-1.25134	1.0841e-05	2.9228e-05	http://www.noncode.org/show_rna.php?id=NONBTAT028881.1	unknow
NONBTAT028901.1	NONBTAG006940.2	0.312788	0.11044	-1.50192	5.0313e-06	1.40422e-05	http://www.noncode.org/show_rna.php?id=NONBTAT028901.1	Antisense;Sense_No_Exonic
NONBTAT028911.1	NONBTAG019740.1	0.178969	0	#NAME?	3.26951e-06	9.28067e-06	http://www.noncode.org/show_rna.php?id=NONBTAT028911.1	Linc
NONBTAT028914.1	NONBTAG019743.1	0.441609	0.219712	-1.00716	2.45179e-05	6.37612e-05	http://www.noncode.org/show_rna.php?id=NONBTAT028914.1	Linc
NONBTAT028946.1	NONBTAG019775.1	0.52491	0.174104	-1.59212	6.25952e-05	0.000155782	http://www.noncode.org/show_rna.php?id=NONBTAT028946.1	unknow
NONBTAT028947.1	NONBTAG019776.1	0.229011	0.0898443	-1.34992	2.39144e-07	7.51579e-07	http://www.noncode.org/show_rna.php?id=NONBTAT028947.1	unknow
NONBTAT028949.1	NONBTAG019778.1	0.354727	0.0958688	-1.88758	0.000444494	0.000996081	http://www.noncode.org/show_rna.php?id=NONBTAT028949.1	unknow
NONBTAT028953.1	NONBTAG019782.1	0.5227	0.101133	-2.36973	1.4807e-10	5.78722e-10	http://www.noncode.org/show_rna.php?id=NONBTAT028953.1	unknow
NONBTAT028954.1	NONBTAG019783.1	0.301674	0.130817	-1.20544	0.00013155	0.000315359	http://www.noncode.org/show_rna.php?id=NONBTAT028954.1	unknow
NONBTAT028957.1	NONBTAG019786.1	0.83936	0.410643	-1.03141	5.7131e-06	1.58557e-05	http://www.noncode.org/show_rna.php?id=NONBTAT028957.1	unknow
NONBTAT028966.1	NONBTAG019795.1	0.430168	0.103862	-2.05023	2.98038e-05	7.6821e-05	http://www.noncode.org/show_rna.php?id=NONBTAT028966.1	unknow
NONBTAT028972.1	NONBTAG019801.1	0.112574	0	#NAME?	0.000132391	0.000316626	http://www.noncode.org/show_rna.php?id=NONBTAT028972.1	unknow
NONBTAT028984.1	NONBTAG019813.1	0.255011	0.113827	-1.16372	3.77877e-06	1.06646e-05	http://www.noncode.org/show_rna.php?id=NONBTAT028984.1	unknow
NONBTAT028990.1	NONBTAG019819.1	27.3929	12.8258	-1.09475	9.43226e-97	2.62945e-95	http://www.noncode.org/show_rna.php?id=NONBTAT028990.1	unknow
NONBTAT028994.1	NONBTAG019823.1	0.0675494	0.250856	1.89284	1.18886e-06	3.51722e-06	http://www.noncode.org/show_rna.php?id=NONBTAT028994.1	unknow
NONBTAT029024.1	NONBTAG019853.1	0.104577	0	#NAME?	0.000132391	0.000316626	http://www.noncode.org/show_rna.php?id=NONBTAT029024.1	unknow
NONBTAT029038.1	NONBTAG019867.1	0.590805	0.241951	-1.28797	0.000312163	0.000713734	http://www.noncode.org/show_rna.php?id=NONBTAT029038.1	unknow
NONBTAT029047.1	NONBTAG019876.1	0.634396	0.266484	-1.25133	1.0841e-05	2.9228e-05	http://www.noncode.org/show_rna.php?id=NONBTAT029047.1	unknow
NONBTAT029056.1	NONBTAG019885.1	0.191472	0.0205467	-3.22015	0.00018697	0.000439512	http://www.noncode.org/show_rna.php?id=NONBTAT029056.1	unknow
NONBTAT029059.1	NONBTAG019888.1	0.615257	0.0962047	-2.67701	6.69809e-07	2.02951e-06	http://www.noncode.org/show_rna.php?id=NONBTAT029059.1	unknow
NONBTAT029067.1	NONBTAG019896.1	0.902466	0.181963	-2.31023	3.28098e-14	1.55811e-13	http://www.noncode.org/show_rna.php?id=NONBTAT029067.1	unknow
NONBTAT029078.1	NONBTAG019907.1	0.280695	0.0903635	-1.63519	0.000346	0.000787465	http://www.noncode.org/show_rna.php?id=NONBTAT029078.1	unknow
NONBTAT029079.1	NONBTAG019908.1	0.846825	0.118833	-2.83313	3.4795e-10	1.33283e-09	http://www.noncode.org/show_rna.php?id=NONBTAT029079.1	unknow
NONBTAT029080.1	NONBTAG019909.1	0.417456	0.0976343	-2.09616	2.22373e-15	1.11188e-14	http://www.noncode.org/show_rna.php?id=NONBTAT029080.1	unknow
NONBTAT029083.1	NONBTAG019912.1	0.719862	0.0317713	-4.50192	7.63441e-17	4.87769e-16	http://www.noncode.org/show_rna.php?id=NONBTAT029083.1	unknow
NONBTAT029087.1	NONBTAG019916.1	0.68326	0.204159	-1.74274	9.03367e-07	2.70356e-06	http://www.noncode.org/show_rna.php?id=NONBTAT029087.1	unknow
NONBTAT029096.1	NONBTAG019920.1	1.31271	0.376555	-1.80162	6.12516e-29	5.91838e-28	http://www.noncode.org/show_rna.php?id=NONBTAT029096.1	Linc
NONBTAT029121.1	NONBTAG019939.1	0.374557	0.0594165	-2.65625	6.85773e-05	0.000169516	http://www.noncode.org/show_rna.php?id=NONBTAT029121.1	unknow
NONBTAT029132.1	NONBTAG019950.1	0.294122	0.0794896	-1.88758	0.000444494	0.000996081	http://www.noncode.org/show_rna.php?id=NONBTAT029132.1	unknow
NONBTAT029136.1	NONBTAG019954.1	0.366647	0.106039	-1.7898	2.72794e-05	7.0612e-05	http://www.noncode.org/show_rna.php?id=NONBTAT029136.1	unknow
NONBTAT029139.1	NONBTAG019957.1	0.777927	0.33936	-1.19682	5.21467e-05	0.000130904	http://www.noncode.org/show_rna.php?id=NONBTAT029139.1	unknow
NONBTAT029149.1	NONBTAG019967.1	1.04989	0.503076	-1.06139	8.62286e-18	5.74117e-17	http://www.noncode.org/show_rna.php?id=NONBTAT029149.1	unknow
NONBTAT029161.1	NONBTAG019979.1	0.721752	0.149621	-2.27019	4.30224e-10	1.63772e-09	http://www.noncode.org/show_rna.php?id=NONBTAT029161.1	unknow
NONBTAT029186.1	NONBTAG020004.1	0.359192	0.0211374	-4.08689	1.67404e-08	5.73901e-08	http://www.noncode.org/show_rna.php?id=NONBTAT029186.1	unknow
NONBTAT029190.1	NONBTAG020008.1	1.73433	0.378452	-2.1962	7.88155e-28	7.36267e-27	http://www.noncode.org/show_rna.php?id=NONBTAT029190.1	unknow
NONBTAT029191.1	NONBTAG020009.1	2.23718	0.56571	-1.98355	8.0337e-24	6.62686e-23	http://www.noncode.org/show_rna.php?id=NONBTAT029191.1	unknow
NONBTAT029192.1	NONBTAG020010.1	2.47537	0.643369	-1.94393	1.64169e-21	1.25377e-20	http://www.noncode.org/show_rna.php?id=NONBTAT029192.1	unknow
NONBTAT029193.1	NONBTAG020011.1	3.1305	0.599878	-2.38365	1.23049e-34	1.37032e-33	http://www.noncode.org/show_rna.php?id=NONBTAT029193.1	unknow
NONBTAT029212.1	NONBTAG020030.1	0.790367	0.358006	-1.14254	1.1745e-08	4.06955e-08	http://www.noncode.org/show_rna.php?id=NONBTAT029212.1	unknow
NONBTAT029219.1	NONBTAG020037.1	0.193351	0	#NAME?	7.43932e-07	2.2431e-06	http://www.noncode.org/show_rna.php?id=NONBTAT029219.1	unknow
NONBTAT029223.1	NONBTAG020041.1	0.36038	0.0173007	-4.38062	8.52535e-06	2.3224e-05	http://www.noncode.org/show_rna.php?id=NONBTAT029223.1	unknow
NONBTAT029240.1	NONBTAG020058.1	1.21226	0.412458	-1.55538	2.15473e-11	8.86383e-11	http://www.noncode.org/show_rna.php?id=NONBTAT029240.1	unknow
NONBTAT029249.1	NONBTAG020067.1	0.380546	0.0867769	-2.13269	3.31966e-05	8.51052e-05	http://www.noncode.org/show_rna.php?id=NONBTAT029249.1	unknow
NONBTAT029267.1	NONBTAG020082.1	0.756176	0.247262	-1.61268	8.98045e-06	2.44183e-05	http://www.noncode.org/show_rna.php?id=NONBTAT029267.1	unknow
NONBTAT029275.1	NONBTAG020090.1	0.704948	0.11691	-2.59212	2.28616e-18	1.55992e-17	http://www.noncode.org/show_rna.php?id=NONBTAT029275.1	unknow
NONBTAT029285.1	NONBTAG020100.1	0.197993	0	#NAME?	6.31513e-05	0.000156841	http://www.noncode.org/show_rna.php?id=NONBTAT029285.1	unknow
NONBTAT029289.1	NONBTAG020104.1	0.70714	0.174325	-2.02022	8.13467e-10	3.04154e-09	http://www.noncode.org/show_rna.php?id=NONBTAT029289.1	unknow
NONBTAT029300.1	NONBTAG020115.1	0.429927	0.200976	-1.09707	4.80235e-05	0.000121035	http://www.noncode.org/show_rna.php?id=NONBTAT029300.1	unknow
NONBTAT029314.1	NONBTAG020129.1	0.882804	0.282919	-1.6417	0.000179231	0.000422346	http://www.noncode.org/show_rna.php?id=NONBTAT029314.1	unknow
NONBTAT029324.1	NONBTAG020139.1	0.386303	0.0251685	-3.94004	0.00026644	0.00061539	http://www.noncode.org/show_rna.php?id=NONBTAT029324.1	unknow
NONBTAT029325.1	NONBTAG020140.1	0.496644	0.10133	-2.29315	1.51263e-11	6.27454e-11	http://www.noncode.org/show_rna.php?id=NONBTAT029325.1	unknow
NONBTAT029342.1	NONBTAG020154.1	0.243433	0.0444086	-2.45461	6.9513e-05	0.000171623	http://www.noncode.org/show_rna.php?id=NONBTAT029342.1	Linc
NONBTAT029349.1	NONBTAG020160.1	0.318367	0.0901218	-1.82074	0.000376868	0.000852697	http://www.noncode.org/show_rna.php?id=NONBTAT029349.1	unknow
NONBTAT029350.1	NONBTAG020161.1	0.971638	0.474149	-1.03508	8.14312e-10	3.04451e-09	http://www.noncode.org/show_rna.php?id=NONBTAT029350.1	unknow
NONBTAT029351.1	NONBTAG020162.1	0.577267	0.171126	-1.75418	6.41463e-09	2.25878e-08	http://www.noncode.org/show_rna.php?id=NONBTAT029351.1	unknow
NONBTAT029354.1	NONBTAG020165.1	0.166236	0.0252715	-2.71765	0.000394826	0.000890104	http://www.noncode.org/show_rna.php?id=NONBTAT029354.1	unknow
NONBTAT029359.1	NONBTAG020170.1	1.89812	0.865667	-1.13269	7.6285e-06	2.08739e-05	http://www.noncode.org/show_rna.php?id=NONBTAT029359.1	unknow
NONBTAT029370.1	NONBTAG020181.1	0.989963	0.374089	-1.40399	3.97189e-06	1.11812e-05	http://www.noncode.org/show_rna.php?id=NONBTAT029370.1	unknow
NONBTAT029385.1	NONBTAG020196.1	0.589409	0.22278	-1.40365	3.25546e-21	2.46425e-20	http://www.noncode.org/show_rna.php?id=NONBTAT029385.1	unknow
NONBTAT029387.1	NONBTAG020198.1	0.0552132	0.372676	2.75484	1.10501e-06	3.28018e-06	http://www.noncode.org/show_rna.php?id=NONBTAT029387.1	unknow
NONBTAT029393.1	NONBTAG020204.1	0.789406	0.213345	-1.88758	0.000444494	0.000996081	http://www.noncode.org/show_rna.php?id=NONBTAT029393.1	unknow
NONBTAT029397.1	NONBTAG020208.1	0.113139	0.316041	1.48202	0.000154546	0.000366787	http://www.noncode.org/show_rna.php?id=NONBTAT029397.1	unknow
NONBTAT029401.1	NONBTAG020212.1	0.473175	0.154602	-1.61381	5.66497e-07	1.72765e-06	http://www.noncode.org/show_rna.php?id=NONBTAT029401.1	unknow
NONBTAT029407.1	NONBTAG020218.1	0.154846	0.00830824	-4.22015	3.40483e-05	8.70829e-05	http://www.noncode.org/show_rna.php?id=NONBTAT029407.1	unknow
NONBTAT029422.1	NONBTAG020233.1	0.757421	0.303981	-1.31711	0.00021081	0.000492944	http://www.noncode.org/show_rna.php?id=NONBTAT029422.1	unknow
NONBTAT029423.1	NONBTAG020234.1	0.528114	0.198967	-1.40832	0.000184945	0.000435264	http://www.noncode.org/show_rna.php?id=NONBTAT029423.1	unknow
NONBTAT029431.1	NONBTAG020242.1	0.69259	0.226094	-1.61508	2.37796e-09	8.62068e-09	http://www.noncode.org/show_rna.php?id=NONBTAT029431.1	unknow
NONBTAT029465.1	NONBTAG020270.1	1.01946	0.456782	-1.15823	3.87717e-07	1.19883e-06	http://www.noncode.org/show_rna.php?id=NONBTAT029465.1	Linc
NONBTAT029479.1	NONBTAG020282.1	0.758319	2.01403	1.40921	1.8813e-07	5.96411e-07	http://www.noncode.org/show_rna.php?id=NONBTAT029479.1	unknow
NONBTAT029481.1	NONBTAG020284.1	0.520552	1.48141	1.50886	1.18145e-06	3.49618e-06	http://www.noncode.org/show_rna.php?id=NONBTAT029481.1	unknow
NONBTAT029485.1	NONBTAG020288.1	0.132206	0	#NAME?	0.000277544	0.000638477	http://www.noncode.org/show_rna.php?id=NONBTAT029485.1	unknow
NONBTAT029517.1	NONBTAG020320.1	0.173419	0	#NAME?	6.31513e-05	0.000156841	http://www.noncode.org/show_rna.php?id=NONBTAT029517.1	unknow
NONBTAT029518.1	NONBTAG020321.1	0.154235	0	#NAME?	5.34485e-12	2.27391e-11	http://www.noncode.org/show_rna.php?id=NONBTAT029518.1	unknow
NONBTAT029523.1	NONBTAG020326.1	0.0995786	0	#NAME?	1.43692e-05	3.82311e-05	http://www.noncode.org/show_rna.php?id=NONBTAT029523.1	unknow
NONBTAT029530.1	NONBTAG020333.1	0.952101	0.44001	-1.11358	6.80843e-05	0.000168443	http://www.noncode.org/show_rna.php?id=NONBTAT029530.1	unknow
NONBTAT029533.1	NONBTAG020336.1	0.532854	0.174473	-1.61074	0.000146891	0.000349451	http://www.noncode.org/show_rna.php?id=NONBTAT029533.1	unknow
NONBTAT029553.1	NONBTAG020356.1	28.916	9.65943	-1.58186	0	0	http://www.noncode.org/show_rna.php?id=NONBTAT029553.1	unknow
NONBTAT029556.1	NONBTAG020359.1	0.190719	0.703404	1.8829	5.32988e-10	2.01471e-09	http://www.noncode.org/show_rna.php?id=NONBTAT029556.1	unknow
NONBTAT029561.1	NONBTAG020364.1	0.313093	0.0519239	-2.59212	0.000124022	0.000297873	http://www.noncode.org/show_rna.php?id=NONBTAT029561.1	unknow
NONBTAT029562.1	NONBTAG020365.1	0.219362	0.100043	-1.13269	4.80506e-05	0.000121093	http://www.noncode.org/show_rna.php?id=NONBTAT029562.1	unknow
NONBTAT029565.1	NONBTAG009493.2	0.59068	0.0979595	-2.59212	1.47318e-11	6.11599e-11	http://www.noncode.org/show_rna.php?id=NONBTAT029565.1	Antisense
NONBTAT029575.1	NONBTAG009816.2	0.263537	0	#NAME?	3.26951e-06	9.28067e-06	http://www.noncode.org/show_rna.php?id=NONBTAT029575.1	Antisense;Sense_No_Exonic
NONBTAT029576.1	NONBTAG009816.2	0.243666	0.0467905	-2.38062	1.24049e-06	3.66348e-06	http://www.noncode.org/show_rna.php?id=NONBTAT029576.1	Antisense;Sense_No_Exonic
NONBTAT029577.1	NONBTAG020374.1	0.469235	0.214001	-1.13269	3.83963e-06	1.08257e-05	http://www.noncode.org/show_rna.php?id=NONBTAT029577.1	Linc
NONBTAT029602.1	NONBTAG020399.1	0.328984	0.0326169	-3.33433	1.74326e-10	6.78907e-10	http://www.noncode.org/show_rna.php?id=NONBTAT029602.1	unknow
NONBTAT029618.1	NONBTAG020415.1	0.382253	0	#NAME?	1.69271e-07	5.3822e-07	http://www.noncode.org/show_rna.php?id=NONBTAT029618.1	unknow
NONBTAT029621.1	NONBTAG020418.1	0.0627527	0.00903767	-2.79565	0.000215142	0.000502523	http://www.noncode.org/show_rna.php?id=NONBTAT029621.1	unknow
NONBTAT029637.1	NONBTAG020434.1	0.139642	0.376324	1.43024	2.07717e-05	5.44347e-05	http://www.noncode.org/show_rna.php?id=NONBTAT029637.1	unknow
NONBTAT029641.1	NONBTAG020438.1	0.246007	0.0560976	-2.13269	0.000346319	0.000787711	http://www.noncode.org/show_rna.php?id=NONBTAT029641.1	unknow
NONBTAT029647.1	NONBTAG020444.1	0.856581	0.370793	-1.20798	5.93842e-11	2.38173e-10	http://www.noncode.org/show_rna.php?id=NONBTAT029647.1	unknow
NONBTAT029650.1	NONBTAG020447.1	0.150905	0.00983181	-3.94004	0.00026644	0.00061539	http://www.noncode.org/show_rna.php?id=NONBTAT029650.1	unknow
NONBTAT029682.1	NONBTAG020479.1	0.327282	0.0514695	-2.66874	6.71597e-06	1.85011e-05	http://www.noncode.org/show_rna.php?id=NONBTAT029682.1	unknow
NONBTAT029708.1	NONBTAG020505.1	0.452554	0.0773978	-2.54773	3.89342e-06	1.0967e-05	http://www.noncode.org/show_rna.php?id=NONBTAT029708.1	unknow
NONBTAT029715.1	NONBTAG009879.2	1.79884	0.273462	-2.71765	4.82122e-15	2.37831e-14	http://www.noncode.org/show_rna.php?id=NONBTAT029715.1	Linc
NONBTAT029722.1	NONBTAG020516.1	0.710121	0.184566	-1.94393	1.64169e-21	1.25377e-20	http://www.noncode.org/show_rna.php?id=NONBTAT029722.1	Linc
NONBTAT029728.1	NONBTAG020522.1	1.13087	0.357866	-1.65994	1.32185e-05	3.53154e-05	http://www.noncode.org/show_rna.php?id=NONBTAT029728.1	unknow
NONBTAT029729.1	NONBTAG020523.1	0.404757	0.0651513	-2.63519	2.29731e-09	8.33432e-09	http://www.noncode.org/show_rna.php?id=NONBTAT029729.1	unknow
NONBTAT029733.1	NONBTAG020527.1	0.602752	0.0818834	-2.87992	1.84588e-09	6.74151e-09	http://www.noncode.org/show_rna.php?id=NONBTAT029733.1	unknow
NONBTAT029735.1	NONBTAG020529.1	0.491475	0.22749	-1.11131	1.01512e-07	3.28292e-07	http://www.noncode.org/show_rna.php?id=NONBTAT029735.1	unknow
NONBTAT029755.1	NONBTAG020549.1	1.12208	0.373966	-1.5852	1.40358e-05	3.73926e-05	http://www.noncode.org/show_rna.php?id=NONBTAT029755.1	unknow
NONBTAT029757.1	NONBTAG020551.1	0.92192	0.280304	-1.71765	2.40669e-09	8.72164e-09	http://www.noncode.org/show_rna.php?id=NONBTAT029757.1	unknow
NONBTAT029768.1	NONBTAG020562.1	0.240688	0	#NAME?	1.55958e-06	4.56377e-06	http://www.noncode.org/show_rna.php?id=NONBTAT029768.1	unknow
NONBTAT029776.1	NONBTAG020570.1	0.563809	0.222849	-1.33914	3.85513e-05	9.80527e-05	http://www.noncode.org/show_rna.php?id=NONBTAT029776.1	unknow
NONBTAT029782.1	NONBTAG020576.1	0.37556	0.017128	-4.45461	4.25224e-06	1.19452e-05	http://www.noncode.org/show_rna.php?id=NONBTAT029782.1	unknow
NONBTAT029786.1	NONBTAG020580.1	0.292961	0.0757785	-1.95085	1.14552e-08	3.97097e-08	http://www.noncode.org/show_rna.php?id=NONBTAT029786.1	unknow
NONBTAT029842.1	NONBTAG020630.1	0.831159	0.337602	-1.2998	3.82348e-09	1.36521e-08	http://www.noncode.org/show_rna.php?id=NONBTAT029842.1	unknow
NONBTAT029873.1	NONBTAG020661.1	0.48304	0.0600812	-3.00716	2.84948e-09	1.02667e-08	http://www.noncode.org/show_rna.php?id=NONBTAT029873.1	unknow
NONBTAT029879.1	NONBTAG020667.1	0.66835	0.23514	-1.50708	1.14767e-06	3.40108e-06	http://www.noncode.org/show_rna.php?id=NONBTAT029879.1	unknow
NONBTAT029882.1	NONBTAG020670.1	0.736016	0.348103	-1.08022	1.04884e-08	3.64447e-08	http://www.noncode.org/show_rna.php?id=NONBTAT029882.1	unknow
NONBTAT029883.1	NONBTAG020671.1	0.379862	0.0670613	-2.50192	6.94356e-06	1.90816e-05	http://www.noncode.org/show_rna.php?id=NONBTAT029883.1	unknow
NONBTAT029894.1	NONBTAG020682.1	0.42252	0.195489	-1.11193	0.00013651	0.000325738	http://www.noncode.org/show_rna.php?id=NONBTAT029894.1	unknow
NONBTAT029895.1	NONBTAG020683.1	0.371542	0	#NAME?	6.85421e-06	1.88507e-05	http://www.noncode.org/show_rna.php?id=NONBTAT029895.1	unknow
NONBTAT029897.1	NONBTAG020685.1	1.17052	0.302169	-1.95372	3.91619e-07	1.21046e-06	http://www.noncode.org/show_rna.php?id=NONBTAT029897.1	unknow
NONBTAT029901.1	NONBTAG020689.1	0.340343	0.139472	-1.28701	1.8401e-05	4.84635e-05	http://www.noncode.org/show_rna.php?id=NONBTAT029901.1	unknow
NONBTAT029903.1	NONBTAG020691.1	0.758439	0.110687	-2.77655	2.06483e-05	5.41231e-05	http://www.noncode.org/show_rna.php?id=NONBTAT029903.1	unknow
NONBTAT029922.1	NONBTAG020710.1	0.669073	0.191173	-1.80728	1.55582e-09	5.70824e-09	http://www.noncode.org/show_rna.php?id=NONBTAT029922.1	Linc
NONBTAT029929.1	NONBTAG010725.2	0.523651	0	#NAME?	4.53717e-10	1.72321e-09	http://www.noncode.org/show_rna.php?id=NONBTAT029929.1	Sense_No_Exonic
NONBTAT029958.1	NONBTAG020741.1	0.373949	0.0874589	-2.09616	5.54635e-06	1.54086e-05	http://www.noncode.org/show_rna.php?id=NONBTAT029958.1	unknow
NONBTAT029965.1	NONBTAG020748.1	0.255201	0	#NAME?	1.55958e-06	4.56377e-06	http://www.noncode.org/show_rna.php?id=NONBTAT029965.1	unknow
NONBTAT029970.1	NONBTAG020753.1	0	0.46043	Inf	0.000119802	0.000288429	http://www.noncode.org/show_rna.php?id=NONBTAT029970.1	unknow
NONBTAT029982.1	NONBTAG020765.1	2.79686	0.671342	-2.05869	5.09461e-08	1.6859e-07	http://www.noncode.org/show_rna.php?id=NONBTAT029982.1	unknow
NONBTAT029985.1	NONBTAG020768.1	0.121946	0	#NAME?	0.000277544	0.000638477	http://www.noncode.org/show_rna.php?id=NONBTAT029985.1	unknow
NONBTAT029999.1	NONBTAG020782.1	0.193744	0.0176719	-3.45462	2.66736e-05	6.90915e-05	http://www.noncode.org/show_rna.php?id=NONBTAT029999.1	unknow
NONBTAT030002.1	NONBTAG011067.2	0.319008	0.0333908	-3.25607	3.00342e-13	1.3658e-12	http://www.noncode.org/show_rna.php?id=NONBTAT030002.1	Antisense
NONBTAT030013.1	NONBTAG020792.1	1.17232	0.45624	-1.3615	3.07483e-06	8.75133e-06	http://www.noncode.org/show_rna.php?id=NONBTAT030013.1	unknow
NONBTAT030018.1	NONBTAG020797.1	0.235116	0.0612733	-1.94004	0.000267862	0.000618293	http://www.noncode.org/show_rna.php?id=NONBTAT030018.1	unknow
NONBTAT030022.1	NONBTAG020801.1	0.182228	0.0343894	-2.40571	2.17862e-05	5.6971e-05	http://www.noncode.org/show_rna.php?id=NONBTAT030022.1	unknow
NONBTAT030035.1	NONBTAG020814.1	0.257494	0.067105	-1.94005	4.37467e-05	0.000110647	http://www.noncode.org/show_rna.php?id=NONBTAT030035.1	unknow
NONBTAT030050.1	NONBTAG020829.1	0.124154	0.00566222	-4.45462	4.25224e-06	1.19452e-05	http://www.noncode.org/show_rna.php?id=NONBTAT030050.1	unknow
NONBTAT030054.1	NONBTAG020833.1	0.411967	0.031755	-3.69747	8.10676e-17	5.17286e-16	http://www.noncode.org/show_rna.php?id=NONBTAT030054.1	Linc
NONBTAT030064.1	NONBTAG011354.2	1.35627	0.432884	-1.64759	1.34622e-54	2.29224e-53	http://www.noncode.org/show_rna.php?id=NONBTAT030064.1	Linc
NONBTAT030065.1	NONBTAG020839.1	0.0701403	0	#NAME?	3.54861e-07	1.10002e-06	http://www.noncode.org/show_rna.php?id=NONBTAT030065.1	Linc
NONBTAT030066.1	NONBTAG020840.1	0.538018	0.198634	-1.43754	0.000288256	0.000662027	http://www.noncode.org/show_rna.php?id=NONBTAT030066.1	Linc
NONBTAT030069.1	NONBTAG020843.1	0.13805	0	#NAME?	6.85421e-06	1.88507e-05	http://www.noncode.org/show_rna.php?id=NONBTAT030069.1	unknow
NONBTAT030095.1	NONBTAG020869.1	2.66116	1.22846	-1.1152	6.07392e-17	3.89563e-16	http://www.noncode.org/show_rna.php?id=NONBTAT030095.1	unknow
NONBTAT030110.1	NONBTAG020884.1	0.907249	0.384334	-1.23914	8.23201e-15	4.0146e-14	http://www.noncode.org/show_rna.php?id=NONBTAT030110.1	unknow
NONBTAT030111.1	NONBTAG020885.1	0.59547	0.198291	-1.58641	1.67481e-06	4.88926e-06	http://www.noncode.org/show_rna.php?id=NONBTAT030111.1	unknow
NONBTAT030128.1	NONBTAG020902.1	9.71417	2.11742	-2.19778	8.87559e-36	1.01231e-34	http://www.noncode.org/show_rna.php?id=NONBTAT030128.1	unknow
NONBTAT030131.1	NONBTAG020905.1	5.80743	21.9804	1.92025	0	0	http://www.noncode.org/show_rna.php?id=NONBTAT030131.1	unknow
NONBTAT030144.1	NONBTAG020914.1	0.858411	0.0230289	-5.22015	9.18116e-20	6.57602e-19	http://www.noncode.org/show_rna.php?id=NONBTAT030144.1	unknow
NONBTAT030159.1	NONBTAG020929.1	0.887076	0.179806	-2.30262	3.77811e-06	1.06637e-05	http://www.noncode.org/show_rna.php?id=NONBTAT030159.1	unknow
NONBTAT030170.1	NONBTAG020940.1	0.778316	0.207061	-1.9103	2.01513e-06	5.84064e-06	http://www.noncode.org/show_rna.php?id=NONBTAT030170.1	unknow
NONBTAT030177.1	NONBTAG020947.1	0.402006	0.116265	-1.7898	2.72794e-05	7.0612e-05	http://www.noncode.org/show_rna.php?id=NONBTAT030177.1	unknow
NONBTAT030196.1	NONBTAG020966.1	0.155363	0.430802	1.47138	2.51573e-06	7.21553e-06	http://www.noncode.org/show_rna.php?id=NONBTAT030196.1	unknow
NONBTAT030212.1	NONBTAG020982.1	0.336883	0.97636	1.53517	3.9968e-15	1.97846e-14	http://www.noncode.org/show_rna.php?id=NONBTAT030212.1	unknow
NONBTAT030215.1	NONBTAG011866.2	0.396482	0.148532	-1.41648	3.34503e-05	8.57115e-05	http://www.noncode.org/show_rna.php?id=NONBTAT030215.1	Linc
NONBTAT030217.1	NONBTAG020984.1	0.091258	0	#NAME?	0.000132391	0.000316626	http://www.noncode.org/show_rna.php?id=NONBTAT030217.1	Linc
NONBTAT030220.1	NONBTAG012053.2	2.04101	0.34605	-2.56023	1.00826e-65	2.06321e-64	http://www.noncode.org/show_rna.php?id=NONBTAT030220.1	Linc
NONBTAT030224.1	NONBTAG012461.2	0.486114	0.201545	-1.27019	1.64506e-06	4.80476e-06	http://www.noncode.org/show_rna.php?id=NONBTAT030224.1	Linc
NONBTAT030252.1	NONBTAG021010.1	1.34635	0.415368	-1.69659	1.75445e-07	5.57378e-07	http://www.noncode.org/show_rna.php?id=NONBTAT030252.1	unknow
NONBTAT030271.1	NONBTAG021029.1	0.214198	0	#NAME?	6.85421e-06	1.88507e-05	http://www.noncode.org/show_rna.php?id=NONBTAT030271.1	unknow
NONBTAT030272.1	NONBTAG021030.1	0.330229	0.052712	-2.64726	1.22061e-07	3.92354e-07	http://www.noncode.org/show_rna.php?id=NONBTAT030272.1	unknow
NONBTAT030276.1	NONBTAG021034.1	0.0813538	0.00824502	-3.30261	9.81068e-05	0.000238409	http://www.noncode.org/show_rna.php?id=NONBTAT030276.1	unknow
NONBTAT030290.1	NONBTAG021048.1	0.326802	0.0861138	-1.9241	3.82588e-06	1.079e-05	http://www.noncode.org/show_rna.php?id=NONBTAT030290.1	unknow
NONBTAT030315.1	NONBTAG021073.1	0.976636	0.263946	-1.88758	0.000444494	0.000996081	http://www.noncode.org/show_rna.php?id=NONBTAT030315.1	unknow
NONBTAT030322.1	NONBTAG021080.1	0.30863	0.0656858	-2.23222	3.61748e-05	9.23176e-05	http://www.noncode.org/show_rna.php?id=NONBTAT030322.1	unknow
NONBTAT030324.1	NONBTAG021082.1	0.475267	0.110213	-2.10844	1.80065e-08	6.15794e-08	http://www.noncode.org/show_rna.php?id=NONBTAT030324.1	unknow
NONBTAT030336.1	NONBTAG021094.1	0.372267	0.0714855	-2.38062	1.24049e-06	3.66348e-06	http://www.noncode.org/show_rna.php?id=NONBTAT030336.1	unknow
NONBTAT030342.1	NONBTAG021100.1	0.247646	0.0161347	-3.94004	1.2855e-07	4.1257e-07	http://www.noncode.org/show_rna.php?id=NONBTAT030342.1	unknow
NONBTAT030345.1	NONBTAG021103.1	0.401622	0.0732662	-2.45462	1.23283e-05	3.30134e-05	http://www.noncode.org/show_rna.php?id=NONBTAT030345.1	unknow
NONBTAT030352.1	NONBTAG021110.1	0	0.221374	Inf	1.02655e-09	3.81259e-09	http://www.noncode.org/show_rna.php?id=NONBTAT030352.1	unknow
NONBTAT030353.1	NONBTAG021111.1	2.61437	1.1114	-1.23409	2.66996e-62	5.2092e-61	http://www.noncode.org/show_rna.php?id=NONBTAT030353.1	unknow
NONBTAT030355.1	NONBTAG021113.1	0.10948	0	#NAME?	0.000132391	0.000316626	http://www.noncode.org/show_rna.php?id=NONBTAT030355.1	unknow
NONBTAT030358.1	NONBTAG021116.1	0.263214	0.116855	-1.17152	3.41882e-07	1.06171e-06	http://www.noncode.org/show_rna.php?id=NONBTAT030358.1	unknow
NONBTAT030362.1	NONBTAG021120.1	0.477168	0.121462	-1.97399	4.38358e-06	1.22974e-05	http://www.noncode.org/show_rna.php?id=NONBTAT030362.1	unknow
NONBTAT030393.1	NONBTAG021151.1	1.22226	0.334459	-1.86965	1.20669e-10	4.74504e-10	http://www.noncode.org/show_rna.php?id=NONBTAT030393.1	unknow
NONBTAT030398.1	NONBTAG021156.1	0.365948	0.0536451	-2.77012	1.19303e-10	4.69349e-10	http://www.noncode.org/show_rna.php?id=NONBTAT030398.1	unknow
NONBTAT030406.1	NONBTAG021164.1	0.431796	0.16709	-1.36972	1.11068e-05	2.99108e-05	http://www.noncode.org/show_rna.php?id=NONBTAT030406.1	unknow
NONBTAT030407.1	NONBTAG021165.1	0.0512748	0.261908	2.35274	3.33757e-08	1.11842e-07	http://www.noncode.org/show_rna.php?id=NONBTAT030407.1	unknow
NONBTAT030426.1	NONBTAG021184.1	1.05802	0.202202	-2.3875	3.95075e-16	2.24703e-15	http://www.noncode.org/show_rna.php?id=NONBTAT030426.1	unknow
NONBTAT030427.1	NONBTAG021185.1	0.641376	0.140244	-2.19323	7.32992e-20	5.26454e-19	http://www.noncode.org/show_rna.php?id=NONBTAT030427.1	unknow
NONBTAT030435.1	NONBTAG021193.1	0.44166	0.0954121	-2.21069	3.55445e-06	1.00599e-05	http://www.noncode.org/show_rna.php?id=NONBTAT030435.1	unknow
NONBTAT030443.1	NONBTAG021201.1	0.592971	0.122131	-2.27953	2.08871e-05	5.47058e-05	http://www.noncode.org/show_rna.php?id=NONBTAT030443.1	unknow
NONBTAT030457.1	NONBTAG021215.1	0.584997	0.222331	-1.39572	7.25082e-08	2.37077e-07	http://www.noncode.org/show_rna.php?id=NONBTAT030457.1	unknow
NONBTAT030458.1	NONBTAG021216.1	0.261717	0.0723395	-1.85515	0.000119034	0.000286696	http://www.noncode.org/show_rna.php?id=NONBTAT030458.1	unknow
NONBTAT030473.1	NONBTAG021231.1	0.74684	0.252302	-1.56565	1.1474e-05	3.08555e-05	http://www.noncode.org/show_rna.php?id=NONBTAT030473.1	unknow
NONBTAT030480.1	NONBTAG021238.1	0.424338	0.131762	-1.68728	1.5955e-05	4.22908e-05	http://www.noncode.org/show_rna.php?id=NONBTAT030480.1	unknow
NONBTAT030487.1	NONBTAG021245.1	0.277514	4.17663	3.91171	0	0	http://www.noncode.org/show_rna.php?id=NONBTAT030487.1	unknow
NONBTAT030503.1	NONBTAG021261.1	0.123227	0	#NAME?	0.000132391	0.000316626	http://www.noncode.org/show_rna.php?id=NONBTAT030503.1	unknow
NONBTAT030505.1	NONBTAG012755.2	2.14492	0.997034	-1.10521	1.34937e-25	1.1745e-24	http://www.noncode.org/show_rna.php?id=NONBTAT030505.1	Linc
NONBTAT030515.1	NONBTAG013327.2	0.539343	0.262823	-1.03711	1.49128e-07	4.76194e-07	http://www.noncode.org/show_rna.php?id=NONBTAT030515.1	Antisense;Sense_No_Exonic
NONBTAT030519.1	NONBTAG013544.2	0	0.0758898	Inf	0.000119802	0.000288429	http://www.noncode.org/show_rna.php?id=NONBTAT030519.1	Sense_No_Exonic
NONBTAT030520.1	NONBTAG013577.2	0.144317	0	#NAME?	3.54861e-07	1.10002e-06	http://www.noncode.org/show_rna.php?id=NONBTAT030520.1	Sense_No_Exonic
NONBTAT030536.1	NONBTAG021282.1	0.26999	0.0369399	-2.86965	0.000116574	0.00028102	http://www.noncode.org/show_rna.php?id=NONBTAT030536.1	unknow
NONBTAT030538.1	NONBTAG021284.1	0.803523	0.363703	-1.14358	5.70428e-08	1.88101e-07	http://www.noncode.org/show_rna.php?id=NONBTAT030538.1	unknow
NONBTAT030542.1	NONBTAG021288.1	0.0352674	1.02939	4.86731	0	0	http://www.noncode.org/show_rna.php?id=NONBTAT030542.1	unknow
NONBTAT030544.1	NONBTAG021290.1	0.142296	0.465464	1.70977	7.77802e-10	2.91219e-09	http://www.noncode.org/show_rna.php?id=NONBTAT030544.1	unknow
NONBTAT030546.1	NONBTAG021292.1	0.0523086	0.333985	2.67466	3.38018e-05	8.65492e-05	http://www.noncode.org/show_rna.php?id=NONBTAT030546.1	unknow
NONBTAT030547.1	NONBTAG021293.1	0.15084	0.900561	2.5778	3.62697e-11	1.4727e-10	http://www.noncode.org/show_rna.php?id=NONBTAT030547.1	unknow
NONBTAT030549.1	NONBTAG021295.1	0.540678	0.266154	-1.02251	1.41783e-06	4.16279e-06	http://www.noncode.org/show_rna.php?id=NONBTAT030549.1	unknow
NONBTAT030578.1	NONBTAG021324.1	0.73885	0.237857	-1.63519	1.09122e-05	2.9408e-05	http://www.noncode.org/show_rna.php?id=NONBTAT030578.1	unknow
NONBTAT030591.1	NONBTAG021337.1	0.584745	0.173343	-1.75418	4.4033e-05	0.000111324	http://www.noncode.org/show_rna.php?id=NONBTAT030591.1	unknow
NONBTAT030593.1	NONBTAG021339.1	0.619248	0.233301	-1.40832	7.64696e-11	3.04598e-10	http://www.noncode.org/show_rna.php?id=NONBTAT030593.1	unknow
NONBTAT030597.1	NONBTAG021343.1	0.267877	0.108595	-1.30261	0.000133413	0.000318945	http://www.noncode.org/show_rna.php?id=NONBTAT030597.1	unknow
NONBTAT030599.1	NONBTAG021345.1	0.243913	0.0789447	-1.62745	2.87449e-09	1.03549e-08	http://www.noncode.org/show_rna.php?id=NONBTAT030599.1	unknow
NONBTAT030613.1	NONBTAG021359.1	1.19028	0.301579	-1.98069	2.36449e-07	7.43303e-07	http://www.noncode.org/show_rna.php?id=NONBTAT030613.1	unknow
NONBTAT030614.1	NONBTAG021360.1	0.426704	0.026842	-3.99067	6.52795e-08	2.14142e-07	http://www.noncode.org/show_rna.php?id=NONBTAT030614.1	unknow
NONBTAT030644.1	NONBTAG021390.1	0.0986255	0	#NAME?	3.01236e-05	7.75488e-05	http://www.noncode.org/show_rna.php?id=NONBTAT030644.1	unknow
[truncated: 141 more rows]
