# Supplementary material for: Transcriptome sequencing to detect the potential role of long non-coding RNAs in bovine mammary gland during the dry and lactation period
Source: BMC Genomics. 2018 Aug 13;19:605. doi: 10.1186/s12864-018-4974-5 (PMC6090732; doi:10.1186/s12864-018-4974-5)
Supplement: Supplementary file 8 — Stage specific expressed lncRNAs in the dry or lactation periods. (XLSX 41 kb) [file 12864_2018_4974_MOESM8_ESM.xlsx]

## Sheet: Sheet2
Additional file 8: Stage-specific expressed lncRNAs in the dry or lactation periods
transcript	Gene	CD	CL	log2FoldChange	p-value	q-value	Website	Type
NONBTAT001145.2	NONBTAG000826.2	0	0.767528	Inf	1.71376e-05	4.52751e-05	http://www.noncode.org/show_rna.php?id=NONBTAT001145.2	Sense_No_Exonic
NONBTAT004410.2	NONBTAG003107.2	0	0.447561	Inf	2.45152e-06	7.03608e-06	http://www.noncode.org/show_rna.php?id=NONBTAT004410.2	Antisense;Sense_No_Exonic
NONBTAT004673.2	NONBTAG003294.2	0	0.541785	Inf	0.000437997	0.000982699	http://www.noncode.org/show_rna.php?id=NONBTAT004673.2	Antisense;Sense_No_Exonic
NONBTAT005254.2	NONBTAG003718.2	0	0.411071	Inf	1.83408e-07	5.81903e-07	http://www.noncode.org/show_rna.php?id=NONBTAT005254.2	Antisense;Sense_No_Exonic
NONBTAT007799.2	NONBTAG005369.2	0	0.29672	Inf	0.000229069	0.000533392	http://www.noncode.org/show_rna.php?id=NONBTAT007799.2	Antisense;Sense_No_Exonic
NONBTAT008118.2	NONBTAG005564.2	0	0.64051	Inf	0.000119802	0.000288429	http://www.noncode.org/show_rna.php?id=NONBTAT008118.2	Antisense
NONBTAT009054.2	NONBTAG006199.2	0	0.915983	Inf	1.28213e-06	3.78196e-06	http://www.noncode.org/show_rna.php?id=NONBTAT009054.2	Sense_No_Exonic
NONBTAT013872.2	NONBTAG009231.2	0	0.351928	Inf	0.000437997	0.000982699	http://www.noncode.org/show_rna.php?id=NONBTAT013872.2	Sense_No_Exonic
NONBTAT016075.2	NONBTAG010644.2	0	0.411756	Inf	0.000229069	0.000533392	http://www.noncode.org/show_rna.php?id=NONBTAT016075.2	Antisense
NONBTAT019316.2	NONBTAG012823.2	0	0.213503	Inf	0.000119802	0.000288429	http://www.noncode.org/show_rna.php?id=NONBTAT019316.2	Linc
NONBTAT019349.2	NONBTAG012853.2	0	0.60257	Inf	0.000437997	0.000982699	http://www.noncode.org/show_rna.php?id=NONBTAT019349.2	Linc
NONBTAT019703.2	NONBTAG013119.2	0	0.426181	Inf	0.000229069	0.000533392	http://www.noncode.org/show_rna.php?id=NONBTAT019703.2	Antisense
NONBTAT020519.2	NONBTAG013684.2	0	0.889175	Inf	5.01659e-08	1.66054e-07	http://www.noncode.org/show_rna.php?id=NONBTAT020519.2	Sense_No_Exonic
NONBTAT021832.2	NONBTAG014544.2	0	0.160842	Inf	0.000437997	0.000982699	http://www.noncode.org/show_rna.php?id=NONBTAT021832.2	Linc
NONBTAT022385.2	NONBTAG014944.2	0	0.355839	Inf	0.000119802	0.000288429	http://www.noncode.org/show_rna.php?id=NONBTAT022385.2	Linc
NONBTAT023969.2	NONBTAG015984.2	0	0.569773	Inf	6.26553e-05	0.000155896	http://www.noncode.org/show_rna.php?id=NONBTAT023969.2	Linc
NONBTAT023970.2	NONBTAG015984.2	0	0.589346	Inf	6.26553e-05	0.000155896	http://www.noncode.org/show_rna.php?id=NONBTAT023970.2	Linc
NONBTAT024661.2	NONBTAG016449.2	0	0.445037	Inf	3.50689e-07	1.08799e-06	http://www.noncode.org/show_rna.php?id=NONBTAT024661.2	Linc
NONBTAT024916.2	NONBTAG016622.2	0	0.280743	Inf	0.000437997	0.000982699	http://www.noncode.org/show_rna.php?id=NONBTAT024916.2	Antisense
NONBTAT026890.2	NONBTAG017896.2	0	0.409417	Inf	0.000119802	0.000288429	http://www.noncode.org/show_rna.php?id=NONBTAT026890.2	Linc
NONBTAT027620.1	NONBTAG018508.1	0	0.0568986	Inf	0.000437997	0.000982699	http://www.noncode.org/show_rna.php?id=NONBTAT027620.1	unknow
NONBTAT029970.1	NONBTAG020753.1	0	0.46043	Inf	0.000119802	0.000288429	http://www.noncode.org/show_rna.php?id=NONBTAT029970.1	unknow
NONBTAT030352.1	NONBTAG021110.1	0	0.221374	Inf	1.02655e-09	3.81259e-09	http://www.noncode.org/show_rna.php?id=NONBTAT030352.1	unknow
NONBTAT030519.1	NONBTAG013544.2	0	0.0758898	Inf	0.000119802	0.000288429	http://www.noncode.org/show_rna.php?id=NONBTAT030519.1	Sense_No_Exonic
NONBTAT031343.1	NONBTAG022051.1	0	0.424978	Inf	8.96282e-06	2.43737e-05	http://www.noncode.org/show_rna.php?id=NONBTAT031343.1	Linc
NONBTAT031574.1	NONBTAG022269.1	0	0.102137	Inf	0.000119802	0.000288429	http://www.noncode.org/show_rna.php?id=NONBTAT031574.1	unknow
NONBTAT031847.1	NONBTAG022535.1	0	0.505956	Inf	2.22045e-16	1.27563e-15	http://www.noncode.org/show_rna.php?id=NONBTAT031847.1	unknow
NONBTAT031848.1	NONBTAG022536.1	0	0.177661	Inf	1.71376e-05	4.52751e-05	http://www.noncode.org/show_rna.php?id=NONBTAT031848.1	unknow
NONBTAT000577.2	NONBTAG000423.2	0.427214	0	#NAME?	0.000132391	0.000316626	http://www.noncode.org/show_rna.php?id=NONBTAT000577.2	Sense_No_Exonic
NONBTAT001514.2	NONBTAG001087.2	0.47146	0	#NAME?	6.85421e-06	1.88507e-05	http://www.noncode.org/show_rna.php?id=NONBTAT001514.2	Linc
NONBTAT001515.2	NONBTAG001088.2	0.564279	0	#NAME?	1.55958e-06	4.56377e-06	http://www.noncode.org/show_rna.php?id=NONBTAT001515.2	Linc
NONBTAT001516.2	NONBTAG001089.2	0.557312	0	#NAME?	9.51173e-10	3.54074e-09	http://www.noncode.org/show_rna.php?id=NONBTAT001516.2	Linc
NONBTAT002178.2	NONBTAG001538.2	0.282683	0	#NAME?	6.31513e-05	0.000156841	http://www.noncode.org/show_rna.php?id=NONBTAT002178.2	Antisense;Sense_No_Exonic
NONBTAT002180.2	NONBTAG001540.2	0.148657	0	#NAME?	0.000132391	0.000316626	http://www.noncode.org/show_rna.php?id=NONBTAT002180.2	Antisense;Sense_No_Exonic
NONBTAT002529.2	NONBTAG001784.2	0.269287	0	#NAME?	0.000277544	0.000638477	http://www.noncode.org/show_rna.php?id=NONBTAT002529.2	Antisense;Sense_No_Exonic
NONBTAT002824.2	NONBTAG001998.2	0.190359	0	#NAME?	3.01236e-05	7.75488e-05	http://www.noncode.org/show_rna.php?id=NONBTAT002824.2	Antisense
NONBTAT003042.2	NONBTAG002148.2	0.153831	0	#NAME?	0.000277544	0.000638477	http://www.noncode.org/show_rna.php?id=NONBTAT003042.2	Antisense;Sense_No_Exonic
NONBTAT003266.2	NONBTAG002305.2	0.708756	0	#NAME?	6.31513e-05	0.000156841	http://www.noncode.org/show_rna.php?id=NONBTAT003266.2	Antisense;Sense_No_Exonic
NONBTAT003803.2	NONBTAG002689.2	0.497893	0	#NAME?	1.55958e-06	4.56377e-06	http://www.noncode.org/show_rna.php?id=NONBTAT003803.2	Antisense;Sense_No_Exonic
NONBTAT004344.2	NONBTAG003056.2	0.265335	0	#NAME?	1.43692e-05	3.82311e-05	http://www.noncode.org/show_rna.php?id=NONBTAT004344.2	Antisense;Sense_No_Exonic
NONBTAT004732.2	NONBTAG003331.2	0.71781	0	#NAME?	2.54953e-12	1.10515e-11	http://www.noncode.org/show_rna.php?id=NONBTAT004732.2	Linc
NONBTAT004733.2	NONBTAG003331.2	0.877431	0	#NAME?	2.15782e-19	1.52783e-18	http://www.noncode.org/show_rna.php?id=NONBTAT004733.2	Linc
NONBTAT004735.2	NONBTAG003331.2	0.754105	0	#NAME?	4.53717e-10	1.72321e-09	http://www.noncode.org/show_rna.php?id=NONBTAT004735.2	Linc
NONBTAT004736.2	NONBTAG003332.2	0.331402	0	#NAME?	1.21615e-12	5.362e-12	http://www.noncode.org/show_rna.php?id=NONBTAT004736.2	Linc
NONBTAT005352.2	NONBTAG003798.2	0.186119	0	#NAME?	0.000277544	0.000638477	http://www.noncode.org/show_rna.php?id=NONBTAT005352.2	Antisense;Sense_No_Exonic
NONBTAT005553.2	NONBTAG003922.2	0.284728	0	#NAME?	0.000277544	0.000638477	http://www.noncode.org/show_rna.php?id=NONBTAT005553.2	Sense_No_Exonic
NONBTAT005583.2	NONBTAG003940.2	0.485803	0	#NAME?	6.31513e-05	0.000156841	http://www.noncode.org/show_rna.php?id=NONBTAT005583.2	Antisense
NONBTAT005711.2	NONBTAG004012.2	0.534091	0	#NAME?	3.85153e-08	1.28583e-07	http://www.noncode.org/show_rna.php?id=NONBTAT005711.2	Sense_No_Exonic
NONBTAT006268.2	NONBTAG004359.2	0.288388	0	#NAME?	1.43692e-05	3.82311e-05	http://www.noncode.org/show_rna.php?id=NONBTAT006268.2	Sense_No_Exonic
NONBTAT006341.2	NONBTAG004409.2	0.578747	0	#NAME?	6.85421e-06	1.88507e-05	http://www.noncode.org/show_rna.php?id=NONBTAT006341.2	Sense_No_Exonic
NONBTAT006692.2	NONBTAG004657.2	0.245339	0	#NAME?	0.000277544	0.000638477	http://www.noncode.org/show_rna.php?id=NONBTAT006692.2	Antisense
NONBTAT006900.2	NONBTAG004804.2	0.555028	0	#NAME?	1.43692e-05	3.82311e-05	http://www.noncode.org/show_rna.php?id=NONBTAT006900.2	Antisense;Sense_No_Exonic
NONBTAT007214.2	NONBTAG004987.2	0.571422	0	#NAME?	0.000132391	0.000316626	http://www.noncode.org/show_rna.php?id=NONBTAT007214.2	Antisense
NONBTAT008257.2	NONBTAG005665.2	0.527111	0	#NAME?	2.76717e-13	1.26057e-12	http://www.noncode.org/show_rna.php?id=NONBTAT008257.2	Antisense
NONBTAT008644.2	NONBTAG005944.2	0.272508	0	#NAME?	4.53717e-10	1.72321e-09	http://www.noncode.org/show_rna.php?id=NONBTAT008644.2	Antisense;Sense_No_Exonic
NONBTAT008645.2	NONBTAG005945.2	0.348486	0	#NAME?	6.31513e-05	0.000156841	http://www.noncode.org/show_rna.php?id=NONBTAT008645.2	Antisense;Sense_No_Exonic
NONBTAT009163.2	NONBTAG006269.2	0.184254	0	#NAME?	0.000132391	0.000316626	http://www.noncode.org/show_rna.php?id=NONBTAT009163.2	Sense_No_Exonic
NONBTAT010084.2	NONBTAG006766.2	0.427484	0	#NAME?	1.43692e-05	3.82311e-05	http://www.noncode.org/show_rna.php?id=NONBTAT010084.2	Antisense;Sense_No_Exonic
NONBTAT011108.2	NONBTAG007421.2	0.283777	0	#NAME?	6.31513e-05	0.000156841	http://www.noncode.org/show_rna.php?id=NONBTAT011108.2	Sense_No_Exonic
NONBTAT011121.2	NONBTAG007432.2	0.231895	0	#NAME?	0.000132391	0.000316626	http://www.noncode.org/show_rna.php?id=NONBTAT011121.2	Sense_No_Exonic
NONBTAT012173.2	NONBTAG008166.2	2.11082	0	#NAME?	3.24038e-33	3.47558e-32	http://www.noncode.org/show_rna.php?id=NONBTAT012173.2	Antisense
NONBTAT012180.2	NONBTAG008173.2	0.376186	0	#NAME?	0.000132391	0.000316626	http://www.noncode.org/show_rna.php?id=NONBTAT012180.2	Sense_No_Exonic
NONBTAT013157.2	NONBTAG008821.2	0.51017	0	#NAME?	2.34901e-11	9.6412e-11	http://www.noncode.org/show_rna.php?id=NONBTAT013157.2	Antisense;Sense_No_Exonic
NONBTAT014247.2	NONBTAG009468.2	0.191281	0	#NAME?	1.43692e-05	3.82311e-05	http://www.noncode.org/show_rna.php?id=NONBTAT014247.2	Antisense
NONBTAT014770.2	NONBTAG009816.2	0.496069	0	#NAME?	0.000132391	0.000316626	http://www.noncode.org/show_rna.php?id=NONBTAT014770.2	Antisense;Sense_No_Exonic
NONBTAT015068.2	NONBTAG010011.2	0.39154	0	#NAME?	3.26951e-06	9.28067e-06	http://www.noncode.org/show_rna.php?id=NONBTAT015068.2	Sense_No_Exonic
NONBTAT015267.2	NONBTAG010145.2	0.307281	0	#NAME?	0.000277544	0.000638477	http://www.noncode.org/show_rna.php?id=NONBTAT015267.2	Linc
NONBTAT015816.2	NONBTAG010474.2	0.131089	0	#NAME?	0.000277544	0.000638477	http://www.noncode.org/show_rna.php?id=NONBTAT015816.2	Antisense
NONBTAT016002.2	NONBTAG010595.2	0.357138	0	#NAME?	3.54861e-07	1.10002e-06	http://www.noncode.org/show_rna.php?id=NONBTAT016002.2	Sense_No_Exonic
NONBTAT016512.2	NONBTAG010950.2	0.470232	0	#NAME?	3.54861e-07	1.10002e-06	http://www.noncode.org/show_rna.php?id=NONBTAT016512.2	Linc
NONBTAT016659.2	NONBTAG011058.2	0.39169	0	#NAME?	6.85421e-06	1.88507e-05	http://www.noncode.org/show_rna.php?id=NONBTAT016659.2	Antisense
NONBTAT017302.2	NONBTAG011491.2	0.18994	0	#NAME?	0.000132391	0.000316626	http://www.noncode.org/show_rna.php?id=NONBTAT017302.2	Linc
NONBTAT017356.2	NONBTAG011520.2	0.204132	0	#NAME?	3.01236e-05	7.75488e-05	http://www.noncode.org/show_rna.php?id=NONBTAT017356.2	Linc
NONBTAT017451.2	NONBTAG011587.2	0.423209	0	#NAME?	1.55958e-06	4.56377e-06	http://www.noncode.org/show_rna.php?id=NONBTAT017451.2	Sense_No_Exonic
NONBTAT017513.2	NONBTAG011628.2	0.18337	0	#NAME?	0.000277544	0.000638477	http://www.noncode.org/show_rna.php?id=NONBTAT017513.2	Sense_No_Exonic
NONBTAT017839.2	NONBTAG011819.2	0.597678	0	#NAME?	3.26951e-06	9.28067e-06	http://www.noncode.org/show_rna.php?id=NONBTAT017839.2	Sense_No_Exonic
NONBTAT018555.2	NONBTAG012294.2	0.47105	0	#NAME?	1.83721e-08	6.27794e-08	http://www.noncode.org/show_rna.php?id=NONBTAT018555.2	Sense_No_Exonic
NONBTAT018908.2	NONBTAG012547.2	0.202362	0	#NAME?	6.31513e-05	0.000156841	http://www.noncode.org/show_rna.php?id=NONBTAT018908.2	Linc
NONBTAT018922.2	NONBTAG012552.2	0.530757	0	#NAME?	7.43932e-07	2.2431e-06	http://www.noncode.org/show_rna.php?id=NONBTAT018922.2	Linc
NONBTAT019314.2	NONBTAG012821.2	0.20093	0	#NAME?	0.000132391	0.000316626	http://www.noncode.org/show_rna.php?id=NONBTAT019314.2	Sense_No_Exonic
NONBTAT019612.2	NONBTAG013044.2	0.196426	0	#NAME?	0.000277544	0.000638477	http://www.noncode.org/show_rna.php?id=NONBTAT019612.2	Linc
NONBTAT020320.2	NONBTAG013549.2	0.260801	0	#NAME?	0.000277544	0.000638477	http://www.noncode.org/show_rna.php?id=NONBTAT020320.2	Sense_No_Exonic
NONBTAT020428.2	NONBTAG013621.2	0.229315	0	#NAME?	3.01236e-05	7.75488e-05	http://www.noncode.org/show_rna.php?id=NONBTAT020428.2	Linc
NONBTAT020612.2	NONBTAG013753.2	0.223109	0	#NAME?	0.000132391	0.000316626	http://www.noncode.org/show_rna.php?id=NONBTAT020612.2	Sense_No_Exonic
NONBTAT021264.2	NONBTAG014172.2	0.462125	0	#NAME?	7.43932e-07	2.2431e-06	http://www.noncode.org/show_rna.php?id=NONBTAT021264.2	Antisense;Sense_No_Exonic
NONBTAT021492.2	NONBTAG014344.2	0.190589	0	#NAME?	3.01236e-05	7.75488e-05	http://www.noncode.org/show_rna.php?id=NONBTAT021492.2	Antisense
NONBTAT021547.2	NONBTAG014381.2	0.463791	0	#NAME?	1.43692e-05	3.82311e-05	http://www.noncode.org/show_rna.php?id=NONBTAT021547.2	Antisense;Sense_No_Exonic
NONBTAT021873.2	NONBTAG014569.2	0.187884	0	#NAME?	1.43692e-05	3.82311e-05	http://www.noncode.org/show_rna.php?id=NONBTAT021873.2	Antisense
NONBTAT022225.2	NONBTAG014833.2	0.170563	0	#NAME?	0.000132391	0.000316626	http://www.noncode.org/show_rna.php?id=NONBTAT022225.2	Antisense
NONBTAT023649.2	NONBTAG015738.2	0.30433	0	#NAME?	0.000132391	0.000316626	http://www.noncode.org/show_rna.php?id=NONBTAT023649.2	Sense_No_Exonic
NONBTAT023888.2	NONBTAG015922.2	0.646121	0	#NAME?	1.43692e-05	3.82311e-05	http://www.noncode.org/show_rna.php?id=NONBTAT023888.2	Linc
NONBTAT024110.2	NONBTAG016086.2	0.211125	0	#NAME?	0.000277544	0.000638477	http://www.noncode.org/show_rna.php?id=NONBTAT024110.2	Linc
NONBTAT024153.2	NONBTAG016117.2	0.401952	0	#NAME?	6.31513e-05	0.000156841	http://www.noncode.org/show_rna.php?id=NONBTAT024153.2	Sense_No_Exonic
NONBTAT024246.2	NONBTAG016184.2	0.310612	0	#NAME?	0.000132391	0.000316626	http://www.noncode.org/show_rna.php?id=NONBTAT024246.2	Linc
NONBTAT024521.2	NONBTAG016361.2	0.143006	0	#NAME?	0.000132391	0.000316626	http://www.noncode.org/show_rna.php?id=NONBTAT024521.2	Linc
NONBTAT024713.2	NONBTAG016483.2	0.173402	0	#NAME?	0.000132391	0.000316626	http://www.noncode.org/show_rna.php?id=NONBTAT024713.2	Linc
NONBTAT024991.2	NONBTAG016664.2	0.334112	0	#NAME?	1.55958e-06	4.56377e-06	http://www.noncode.org/show_rna.php?id=NONBTAT024991.2	Linc
NONBTAT025062.2	NONBTAG016717.2	0.312764	0	#NAME?	0.000132391	0.000316626	http://www.noncode.org/show_rna.php?id=NONBTAT025062.2	Linc
NONBTAT025582.2	NONBTAG017104.2	0.411632	0	#NAME?	0.000132391	0.000316626	http://www.noncode.org/show_rna.php?id=NONBTAT025582.2	Linc
NONBTAT025614.2	NONBTAG017114.2	0.1139	0	#NAME?	0.000132391	0.000316626	http://www.noncode.org/show_rna.php?id=NONBTAT025614.2	Linc
NONBTAT025718.2	NONBTAG017189.2	0.312909	0	#NAME?	1.43692e-05	3.82311e-05	http://www.noncode.org/show_rna.php?id=NONBTAT025718.2	Linc
NONBTAT025719.2	NONBTAG017188.2	0.26906	0	#NAME?	1.55958e-06	4.56377e-06	http://www.noncode.org/show_rna.php?id=NONBTAT025719.2	Linc
NONBTAT025788.2	NONBTAG017244.2	0.457523	0	#NAME?	0.000132391	0.000316626	http://www.noncode.org/show_rna.php?id=NONBTAT025788.2	Sense_No_Exonic
NONBTAT025889.2	NONBTAG017322.2	0.306859	0	#NAME?	1.55958e-06	4.56377e-06	http://www.noncode.org/show_rna.php?id=NONBTAT025889.2	Antisense
NONBTAT026850.2	NONBTAG017868.2	0.166187	0	#NAME?	0.000277544	0.000638477	http://www.noncode.org/show_rna.php?id=NONBTAT026850.2	Antisense
NONBTAT026991.2	NONBTAG017963.2	0.314834	0	#NAME?	6.31513e-05	0.000156841	http://www.noncode.org/show_rna.php?id=NONBTAT026991.2	Exonic
NONBTAT027180.1	NONBTAG018084.1	0.114671	0	#NAME?	0.000132391	0.000316626	http://www.noncode.org/show_rna.php?id=NONBTAT027180.1	unknow
NONBTAT027309.1	NONBTAG018213.1	0.196171	0	#NAME?	3.26951e-06	9.28067e-06	http://www.noncode.org/show_rna.php?id=NONBTAT027309.1	unknow
NONBTAT027369.1	NONBTAG018273.1	0.113371	0	#NAME?	0.000277544	0.000638477	http://www.noncode.org/show_rna.php?id=NONBTAT027369.1	unknow
NONBTAT027407.1	NONBTAG018304.1	0.0960474	0	#NAME?	0.000132391	0.000316626	http://www.noncode.org/show_rna.php?id=NONBTAT027407.1	unknow
NONBTAT027478.1	NONBTAG018375.1	0.183174	0	#NAME?	1.55958e-06	4.56377e-06	http://www.noncode.org/show_rna.php?id=NONBTAT027478.1	unknow
NONBTAT027542.1	NONBTAG018439.1	0.123647	0	#NAME?	8.07437e-08	2.63014e-07	http://www.noncode.org/show_rna.php?id=NONBTAT027542.1	unknow
NONBTAT027552.1	NONBTAG018449.1	0.218079	0	#NAME?	6.85421e-06	1.88507e-05	http://www.noncode.org/show_rna.php?id=NONBTAT027552.1	unknow
NONBTAT027726.1	NONBTAG018614.1	0.127185	0	#NAME?	1.43692e-05	3.82311e-05	http://www.noncode.org/show_rna.php?id=NONBTAT027726.1	unknow
NONBTAT027815.1	NONBTAG018696.1	0.288503	0	#NAME?	3.26951e-06	9.28067e-06	http://www.noncode.org/show_rna.php?id=NONBTAT027815.1	unknow
NONBTAT027942.1	NONBTAG018812.1	0.252834	0	#NAME?	0.000277544	0.000638477	http://www.noncode.org/show_rna.php?id=NONBTAT027942.1	Linc
NONBTAT028084.1	NONBTAG018953.1	0.057653	0	#NAME?	0.000132391	0.000316626	http://www.noncode.org/show_rna.php?id=NONBTAT028084.1	unknow
NONBTAT028149.1	NONBTAG019009.1	0.445483	0	#NAME?	1.43692e-05	3.82311e-05	http://www.noncode.org/show_rna.php?id=NONBTAT028149.1	unknow
NONBTAT028185.1	NONBTAG019045.1	0.131699	0	#NAME?	6.31513e-05	0.000156841	http://www.noncode.org/show_rna.php?id=NONBTAT028185.1	unknow
NONBTAT028189.1	NONBTAG019049.1	0.161607	0	#NAME?	0.000132391	0.000316626	http://www.noncode.org/show_rna.php?id=NONBTAT028189.1	unknow
NONBTAT028315.1	NONBTAG019169.1	0.170706	0	#NAME?	1.55958e-06	4.56377e-06	http://www.noncode.org/show_rna.php?id=NONBTAT028315.1	unknow
NONBTAT028336.1	NONBTAG019190.1	0.231203	0	#NAME?	6.85421e-06	1.88507e-05	http://www.noncode.org/show_rna.php?id=NONBTAT028336.1	unknow
NONBTAT028388.1	NONBTAG019242.1	0.315313	0	#NAME?	1.83721e-08	6.27794e-08	http://www.noncode.org/show_rna.php?id=NONBTAT028388.1	unknow
NONBTAT028671.1	NONBTAG019517.1	0.0994661	0	#NAME?	6.31513e-05	0.000156841	http://www.noncode.org/show_rna.php?id=NONBTAT028671.1	unknow
NONBTAT028697.1	NONBTAG019543.1	0.144109	0	#NAME?	6.85421e-06	1.88507e-05	http://www.noncode.org/show_rna.php?id=NONBTAT028697.1	unknow
NONBTAT028705.1	NONBTAG019551.1	0.100764	0	#NAME?	0.000277544	0.000638477	http://www.noncode.org/show_rna.php?id=NONBTAT028705.1	unknow
NONBTAT028846.1	NONBTAG019687.1	0.194321	0	#NAME?	6.31513e-05	0.000156841	http://www.noncode.org/show_rna.php?id=NONBTAT028846.1	unknow
NONBTAT028911.1	NONBTAG019740.1	0.178969	0	#NAME?	3.26951e-06	9.28067e-06	http://www.noncode.org/show_rna.php?id=NONBTAT028911.1	Linc
NONBTAT028972.1	NONBTAG019801.1	0.112574	0	#NAME?	0.000132391	0.000316626	http://www.noncode.org/show_rna.php?id=NONBTAT028972.1	unknow
NONBTAT029024.1	NONBTAG019853.1	0.104577	0	#NAME?	0.000132391	0.000316626	http://www.noncode.org/show_rna.php?id=NONBTAT029024.1	unknow
NONBTAT029219.1	NONBTAG020037.1	0.193351	0	#NAME?	7.43932e-07	2.2431e-06	http://www.noncode.org/show_rna.php?id=NONBTAT029219.1	unknow
NONBTAT029285.1	NONBTAG020100.1	0.197993	0	#NAME?	6.31513e-05	0.000156841	http://www.noncode.org/show_rna.php?id=NONBTAT029285.1	unknow
NONBTAT029485.1	NONBTAG020288.1	0.132206	0	#NAME?	0.000277544	0.000638477	http://www.noncode.org/show_rna.php?id=NONBTAT029485.1	unknow
NONBTAT029517.1	NONBTAG020320.1	0.173419	0	#NAME?	6.31513e-05	0.000156841	http://www.noncode.org/show_rna.php?id=NONBTAT029517.1	unknow
NONBTAT029518.1	NONBTAG020321.1	0.154235	0	#NAME?	5.34485e-12	2.27391e-11	http://www.noncode.org/show_rna.php?id=NONBTAT029518.1	unknow
NONBTAT029523.1	NONBTAG020326.1	0.0995786	0	#NAME?	1.43692e-05	3.82311e-05	http://www.noncode.org/show_rna.php?id=NONBTAT029523.1	unknow
NONBTAT029575.1	NONBTAG009816.2	0.263537	0	#NAME?	3.26951e-06	9.28067e-06	http://www.noncode.org/show_rna.php?id=NONBTAT029575.1	Antisense;Sense_No_Exonic
NONBTAT029618.1	NONBTAG020415.1	0.382253	0	#NAME?	1.69271e-07	5.3822e-07	http://www.noncode.org/show_rna.php?id=NONBTAT029618.1	unknow
NONBTAT029768.1	NONBTAG020562.1	0.240688	0	#NAME?	1.55958e-06	4.56377e-06	http://www.noncode.org/show_rna.php?id=NONBTAT029768.1	unknow
NONBTAT029895.1	NONBTAG020683.1	0.371542	0	#NAME?	6.85421e-06	1.88507e-05	http://www.noncode.org/show_rna.php?id=NONBTAT029895.1	unknow
NONBTAT029929.1	NONBTAG010725.2	0.523651	0	#NAME?	4.53717e-10	1.72321e-09	http://www.noncode.org/show_rna.php?id=NONBTAT029929.1	Sense_No_Exonic
NONBTAT029965.1	NONBTAG020748.1	0.255201	0	#NAME?	1.55958e-06	4.56377e-06	http://www.noncode.org/show_rna.php?id=NONBTAT029965.1	unknow
NONBTAT029985.1	NONBTAG020768.1	0.121946	0	#NAME?	0.000277544	0.000638477	http://www.noncode.org/show_rna.php?id=NONBTAT029985.1	unknow
NONBTAT030065.1	NONBTAG020839.1	0.0701403	0	#NAME?	3.54861e-07	1.10002e-06	http://www.noncode.org/show_rna.php?id=NONBTAT030065.1	Linc
NONBTAT030069.1	NONBTAG020843.1	0.13805	0	#NAME?	6.85421e-06	1.88507e-05	http://www.noncode.org/show_rna.php?id=NONBTAT030069.1	unknow
NONBTAT030217.1	NONBTAG020984.1	0.091258	0	#NAME?	0.000132391	0.000316626	http://www.noncode.org/show_rna.php?id=NONBTAT030217.1	Linc
NONBTAT030271.1	NONBTAG021029.1	0.214198	0	#NAME?	6.85421e-06	1.88507e-05	http://www.noncode.org/show_rna.php?id=NONBTAT030271.1	unknow
NONBTAT030355.1	NONBTAG021113.1	0.10948	0	#NAME?	0.000132391	0.000316626	http://www.noncode.org/show_rna.php?id=NONBTAT030355.1	unknow
NONBTAT030503.1	NONBTAG021261.1	0.123227	0	#NAME?	0.000132391	0.000316626	http://www.noncode.org/show_rna.php?id=NONBTAT030503.1	unknow
NONBTAT030520.1	NONBTAG013577.2	0.144317	0	#NAME?	3.54861e-07	1.10002e-06	http://www.noncode.org/show_rna.php?id=NONBTAT030520.1	Sense_No_Exonic
NONBTAT030644.1	NONBTAG021390.1	0.0986255	0	#NAME?	3.01236e-05	7.75488e-05	http://www.noncode.org/show_rna.php?id=NONBTAT030644.1	unknow
NONBTAT030815.1	NONBTAG021546.1	0.131738	0	#NAME?	0.000132391	0.000316626	http://www.noncode.org/show_rna.php?id=NONBTAT030815.1	unknow
NONBTAT030873.1	NONBTAG021604.1	0.136649	0	#NAME?	3.26951e-06	9.28067e-06	http://www.noncode.org/show_rna.php?id=NONBTAT030873.1	unknow
NONBTAT031137.1	NONBTAG021847.1	0.118343	0	#NAME?	0.000277544	0.000638477	http://www.noncode.org/show_rna.php?id=NONBTAT031137.1	unknow
NONBTAT031219.1	NONBTAG021929.1	0.195704	0	#NAME?	1.69271e-07	5.3822e-07	http://www.noncode.org/show_rna.php?id=NONBTAT031219.1	unknow
NONBTAT031636.1	NONBTAG022331.1	0.108441	0	#NAME?	3.01236e-05	7.75488e-05	http://www.noncode.org/show_rna.php?id=NONBTAT031636.1	unknow
NONBTAT031660.1	NONBTAG022355.1	0.185563	0	#NAME?	0.000277544	0.000638477	http://www.noncode.org/show_rna.php?id=NONBTAT031660.1	unknow
TCONS_00007467	NRIP1(dist=340305),SAMSN1(dist=43064)	0	133.157	Inf	1.85225e-06	1.58884e-05		intergenic
TCONS_00014357	GREM1(dist=32568),SCG5(dist=4144)	0	258.761	Inf	3.85674e-09	8.57651e-08		intergenic
TCONS_00023184	IL1F10(dist=41408),IL1RN(dist=2909)	0	157.239	Inf	8.56082e-07	8.43627e-06		intergenic
TCONS_00023488	HS1BP3(dist=61305),RHOB(dist=78809)	0	142.12	Inf	8.34459e-09	1.70155e-07		intergenic
TCONS_00023731	PAEP	0	206.926	Inf	8.45201e-08	1.22378e-06		upstream
TCONS_00027177	NONBTAG003294.2(dist=2769),NONBTAG003295.2(dist=336212)	0	135.877	Inf	8.23854e-10	2.22705e-08		intergenic
TCONS_00027239	LOC100847548(dist=41277),LOC101907065(dist=49501)	0	339.955	Inf	0	0		intergenic
TCONS_00033679	LOC101908130(dist=132675),NONBTAG004072.2(dist=59344)	0	160.744	Inf	1.82871e-07	2.42716e-06		intergenic
TCONS_00038601	NONBTAG019093.1(dist=130763),PABPC1(dist=53971)	0	258.687	Inf	3.90639e-08	6.32427e-07		intergenic
TCONS_00038935	LOC101906227(dist=1822),SULF1(dist=5538)	0	173.834	Inf	1.69198e-13	1.14607e-11		intergenic
TCONS_00039062	NOV(dist=32041),NONBTAG004388.2(dist=91559)	0	165.228	Inf	3.90639e-08	6.32427e-07		intergenic
TCONS_00039206	NONBTAG004588.2(dist=539605),SNX16(dist=169471)	0	241.51	Inf	1.82871e-07	2.42716e-06		intergenic
TCONS_00043597	FAM76B(dist=96793),NONBTAG019146.1(dist=555749)	0	155.857	Inf	8.56082e-07	8.43627e-06		intergenic
TCONS_00043989	DGAT2(dist=2060),NONBTAG019238.1(dist=5947)	0	215.998	Inf	8.45201e-08	1.22378e-06		intergenic
TCONS_00044113	LOC100335281(dist=127222),TSPAN18(dist=15984)	0	489.621	Inf	1.7375e-11	7.75688e-10		intergenic
TCONS_00049862	LOC789035(dist=6037),FBLIM1(dist=14865)	0	216.347	Inf	3.90639e-08	6.32427e-07		intergenic
TCONS_00054218	NONBTAG006001.2(dist=5243),NONBTAG006002.2(dist=20324)	0	140.766	Inf	3.90639e-08	6.32427e-07		intergenic
TCONS_00061202	VSTM2B(dist=26228),NONBTAG019577.1(dist=2615)	0	145.334	Inf	1.82871e-07	2.42716e-06		intergenic
TCONS_00075701	IGSF21(dist=308660),ACTL8(dist=47565)	0	206.961	Inf	7.92699e-13	4.86602e-11		intergenic
TCONS_00082705	NONBTAG008658.2(dist=54224),NONBTAG008659.2(dist=30258)	0	227.512	Inf	1.75987e-10	6.10053e-09		intergenic
TCONS_00099880	MKL2(dist=58310),NONBTAG010287.2(dist=9844)	0	249.702	Inf	1.78252e-09	4.43224e-08		intergenic
TCONS_00113481	LOC101903751(dist=19961),SLC25A22(dist=18821)	0	219.226	Inf	1.69198e-13	1.14607e-11		intergenic
TCONS_00122234	NONBTAG012668.2(dist=3237),NONBTAG012669.2(dist=117943)	0	411.64	Inf	1.7375e-11	7.75688e-10		intergenic
TCONS_00122235	NONBTAG012669.2(dist=1588),COL6A3(dist=82289)	0	789.143	Inf	3.66374e-13	2.34678e-11		intergenic
TCONS_00127760	GNAI1(dist=266141),NONBTAG012947.2(dist=47121)	0	162.354	Inf	1.78252e-09	4.43224e-08		intergenic
TCONS_00128429	GSTK1(dist=3781),TMEM139(dist=12322)	0	185.567	Inf	1.82871e-07	2.42716e-06		intergenic
TCONS_00136513	LTA4H(dist=67611),ELK3(dist=76507)	0	237.301	Inf	8.45201e-08	1.22378e-06		intergenic
TCONS_00136525	NEDD1(dist=90020),NONBTAG014058.2(dist=428856)	0	194.846	Inf	3.80772e-10	1.16264e-08		intergenic
TCONS_00136539	NEDD1(dist=140501),NONBTAG014058.2(dist=378425)	0	194.676	Inf	1.78252e-09	4.43224e-08		intergenic
TCONS_00136540	NEDD1(dist=141232),NONBTAG014058.2(dist=377361)	0	139.204	Inf	3.80772e-10	1.16264e-08		intergenic
TCONS_00136560	NEDD1(dist=188883),NONBTAG014058.2(dist=329897)	0	165.453	Inf	8.23854e-10	2.22705e-08		intergenic
TCONS_00136575	NEDD1(dist=220341),NONBTAG014058.2(dist=298841)	0	245.115	Inf	1.82871e-07	2.42716e-06		intergenic
TCONS_00136648	NONBTAG014097.2(dist=42080),PAH(dist=65750)	0	358.138	Inf	3.66374e-13	2.34678e-11		intergenic
TCONS_00136812	NONBTAG014232.2(dist=56271),NONBTAG014233.2(dist=96855)	0	180.879	Inf	8.45201e-08	1.22378e-06		intergenic
TCONS_00136916	C1S(dist=50252),LPCAT3(dist=11334)	0	205.735	Inf	3.95667e-07	4.47582e-06		intergenic
TCONS_00137676	IFLTD1(dist=213305),KRAS(dist=42572)	0	108.09	Inf	3.75933e-11	1.53845e-09		intergenic
TCONS_00142536	TET2(dist=2621),NONBTAG014594.2(dist=22210)	0	160.222	Inf	1.82871e-07	2.42716e-06		intergenic
TCONS_00143641	ODAM(dist=29172),CSN3(dist=24719)	0	219.226	Inf	3.95667e-07	4.47582e-06		intergenic
TCONS_00150558	LOC100848911(dist=112555),ATP10B(dist=91270)	0	273.15	Inf	8.23854e-10	2.22705e-08		intergenic
TCONS_00150611	NONBTAG015806.2(dist=324478),NONBTAG015807.2(dist=481593)	0	118.979	Inf	3.90639e-08	6.32427e-07		intergenic
TCONS_00151144	NONBTAG015430.2(dist=418514),SEMA6A(dist=449172)	0	170.38	Inf	8.34459e-09	1.70155e-07		intergenic
TCONS_00151147	NONBTAG015430.2(dist=484129),SEMA6A(dist=383577)	0	160.816	Inf	3.90639e-08	6.32427e-07		intergenic
TCONS_00151159	NONBTAG015430.2(dist=645109),SEMA6A(dist=222527)	0	185.418	Inf	3.80772e-10	1.16264e-08		intergenic
TCONS_00151160	NONBTAG015430.2(dist=647941),SEMA6A(dist=219754)	0	136.656	Inf	3.95667e-07	4.47582e-06		intergenic
TCONS_00151161	NONBTAG015430.2(dist=704154),SEMA6A(dist=164194)	0	257.499	Inf	8.67102e-06	5.40151e-05		intergenic
TCONS_00151163	NONBTAG015430.2(dist=761689),SEMA6A(dist=106285)	0	218.43	Inf	8.56082e-07	8.43627e-06		intergenic
TCONS_00151168	NONBTAG015430.2(dist=832083),SEMA6A(dist=35483)	0	139.21	Inf	1.80547e-08	3.3458e-07		intergenic
TCONS_00157456	SH3RF1(dist=6052),LOC101903041(dist=93135)	0	188.833	Inf	3.90639e-08	6.32427e-07		intergenic
TCONS_00163418	DACT2	0	176.86	Inf	8.45201e-08	1.22378e-06		upstream
TCONS_00169710	NONBTAG022569.1(dist=9808),LOC100847588(dist=14187)	0	116.489	Inf	1.85225e-06	1.58884e-05		intergenic
TCONS_00000880	DPPA4(dist=524359),NONBTAG000313.2(dist=1045871)	167.406	0	#NAME?	3.68868e-07	4.22906e-06		intergenic
TCONS_00001929	NONBTAG000765.2(dist=12290),GHSR(dist=8764)	131.878	0	#NAME?	8.1979e-06	5.14486e-05		intergenic
TCONS_00003712	ALCAM(dist=90595),CBLB(dist=2805)	211.698	0	#NAME?	1.06694e-07	1.51505e-06		intergenic
TCONS_00003858	CCDC80(dist=64151),CD200R1(dist=94309)	169.667	0	#NAME?	1.27527e-06	1.15441e-05		intergenic
TCONS_00004830	NONBTAG018189.1(dist=411139),NONBTAG000726.2(dist=12085)	144.639	0	#NAME?	1.27527e-06	1.15441e-05		intergenic
TCONS_00008631	C10H5orf13(dist=10202),NONBTAG001206.2(dist=62287)	151.213	0	#NAME?	1.06694e-07	1.51505e-06		intergenic
TCONS_00008633	C10H5orf13(dist=65976),NONBTAG001206.2(dist=7129)	110.069	0	#NAME?	9.79869e-05	0.00040866		intergenic
TCONS_00009538	BUB1B(dist=6610),PAK6(dist=18368)	141.657	0	#NAME?	1.52429e-05	8.57125e-05		intergenic
TCONS_00009874	VPS13C(dist=247981),NONBTAG001595.2(dist=21771)	135.746	0	#NAME?	2.37121e-06	1.90895e-05		intergenic
TCONS_00010545	SLC24A5(dist=116529),NONBTAG001733.2(dist=85021)	98.3604	0	#NAME?	1.27527e-06	1.15441e-05		intergenic
TCONS_00011733	LOC783680(dist=8808),TRIM69(dist=27584)	154.524	0	#NAME?	4.40896e-06	3.10048e-05		intergenic
TCONS_00012525	ZNF770(dist=74785),NONBTAG001435.2(dist=23271)	206.2	0	#NAME?	9.79869e-05	0.00040866		intergenic
TCONS_00013940	STON2(dist=32149),SEL1L(dist=2186)	122.63	0	#NAME?	8.1979e-06	5.14486e-05		intergenic
TCONS_00015968	KCNIP3(dist=4959),NONBTAG002098.2(dist=127937)	179.321	0	#NAME?	1.52429e-05	8.57125e-05		intergenic
TCONS_00015972	KCNIP3(dist=24447),NONBTAG002098.2(dist=107876)	93.334	0	#NAME?	1.27527e-06	1.15441e-05		intergenic
TCONS_00016567	NONBTAG002303.2(dist=867244),PKDCC(dist=1647)	166.168	0	#NAME?	3.65885e-14	2.76431e-12		intergenic
TCONS_00016612	NONBTAG018535.1(dist=68072),NONBTAG018536.1(dist=63906)	180.169	0	#NAME?	1.27527e-06	1.15441e-05		intergenic
TCONS_00016927	NONBTAG002378.2(dist=127654),NONBTAG002379.2(dist=691238)	101.444	0	#NAME?	8.1979e-06	5.14486e-05		intergenic
TCONS_00019175	NONBTAG018494.1(dist=51927),NONBTAG018495.1(dist=18275)	127.797	0	#NAME?	6.85863e-07	6.9843e-06		intergenic
TCONS_00019294	LOC101904937(dist=24474),TET3(dist=45815)	232.414	0	#NAME?	6.85863e-07	6.9843e-06		intergenic
TCONS_00019465	NONBTAG018528.1(dist=4000),LOC540503(dist=5604)	360.338	0	#NAME?	3.68868e-07	4.22906e-06		intergenic
TCONS_00019892	NRXN1(dist=724014),NONBTAG002378.2(dist=191208)	126.288	0	#NAME?	8.1979e-06	5.14486e-05		intergenic
TCONS_00019902	NRXN1(dist=783306),NONBTAG002378.2(dist=131762)	96.3482	0	#NAME?	1.52429e-05	8.57125e-05		intergenic
TCONS_00020055	PAPOLG(dist=44732),NONBTAG018549.1(dist=5379)	136.161	0	#NAME?	2.37121e-06	1.90895e-05		intergenic
TCONS_00020496	SPRED2(dist=770205),MEIS1(dist=235154)	129.192	0	#NAME?	1.27527e-06	1.15441e-05		intergenic
TCONS_00024898	NONBTAG003275.2(dist=33204),NONBTAG003276.2(dist=11340)	278.884	0	#NAME?	1.27527e-06	1.15441e-05		intergenic
TCONS_00024918	NONBTAG003277.2(dist=73599),NONBTAG003278.2(dist=125568)	132.542	0	#NAME?	1.52429e-05	8.57125e-05		intergenic
TCONS_00025018	LOC100337108(dist=232412),LOC789637(dist=31469)	235.221	0	#NAME?	1.52429e-05	8.57125e-05		intergenic
TCONS_00025224	TMTC4(dist=6818),NALCN(dist=229804)	120.565	0	#NAME?	2.83423e-05	0.000146767		intergenic
TCONS_00025953	LOC100847322(dist=22936),NONBTAG018753.1(dist=95601)	131.763	0	#NAME?	9.79869e-05	0.00040866		intergenic
TCONS_00026407	POU4F1(dist=5050),RNF219(dist=4813)	169.359	0	#NAME?	4.40896e-06	3.10048e-05		intergenic
TCONS_00026507	LOC521568(dist=15810),LOC521568(dist=54149)	218.998	0	#NAME?	1.52429e-05	8.57125e-05		intergenic
TCONS_00029411	NONBTAG003923.2(dist=2324),NONBTAG003924.2(dist=5437)	105.192	0	#NAME?	3.68868e-07	4.22906e-06		intergenic
TCONS_00029956	NONBTAG004001.2	111.991	0	#NAME?	4.80072e-09	1.04393e-07		upstream
TCONS_00030196	ARFGEF2(dist=3100),CSE1L(dist=9189)	233.921	0	#NAME?	4.40896e-06	3.10048e-05		intergenic
TCONS_00030559	NONBTAG018833.1(dist=2010),NONBTAG003499.2(dist=31809)	165.067	0	#NAME?	4.40896e-06	3.10048e-05		intergenic
TCONS_00032364	PTPRT(dist=59452),NONBTAG004012.2(dist=218016)	120.113	0	#NAME?	4.40896e-06	3.10048e-05		intergenic
TCONS_00032387	PTPRT(dist=138566),NONBTAG004012.2(dist=139002)	202.951	0	#NAME?	1.65974e-08	3.10502e-07		intergenic
TCONS_00032437	PTPRT(dist=245182),NONBTAG004012.2(dist=32328)	121.335	0	#NAME?	8.1979e-06	5.14486e-05		intergenic
TCONS_00034679	LOC101903924(dist=161756),LOC101905852(dist=86512)	315.086	0	#NAME?	5.26989e-05	0.000246472		intergenic
TCONS_00036308	NONBTAG019115.1(dist=2889),NONBTAG019116.1(dist=7084)	270.777	0	#NAME?	1.27527e-06	1.15441e-05		intergenic
TCONS_00037612	NONBTAG019064.1(dist=51957),NONBTAG004383.2(dist=4160)	182.907	0	#NAME?	5.73815e-08	8.82896e-07		intergenic
TCONS_00040268	WEE1	182.416	0	#NAME?	8.1979e-06	5.14486e-05		upstream
TCONS_00040993	QSER1(dist=4693),DEPDC7(dist=17238)	99.4381	0	#NAME?	8.1979e-06	5.14486e-05		intergenic
TCONS_00041452	LOC785854(dist=34197),LOC615051(dist=4928)	178.648	0	#NAME?	4.40896e-06	3.10048e-05		intergenic
TCONS_00041725	TRPC6(dist=78247),PGR(dist=288703)	149.434	0	#NAME?	3.68868e-07	4.22906e-06		intergenic
TCONS_00041773	NONBTAG019144.1(dist=14347),ARHGAP42(dist=4319)	130.437	0	#NAME?	3.65885e-14	2.76431e-12		intergenic
TCONS_00042782	PGM2L1(dist=41924),NONBTAG004981.2(dist=4900)	110.234	0	#NAME?	1.27527e-06	1.15441e-05		intergenic
TCONS_00043331	LOC615051(dist=49049),LOC100139830(dist=129479)	115.4	0	#NAME?	1.65974e-08	3.10502e-07		intergenic
TCONS_00046662	DENND1B(dist=44982),LOC781739(dist=85257)	163.029	0	#NAME?	7.46805e-10	2.07476e-08		intergenic
TCONS_00047008	NONBTAG005254.2(dist=41527),NONBTAG005255.2(dist=159849)	209.516	0	#NAME?	3.68868e-07	4.22906e-06		intergenic
TCONS_00047016	NONBTAG005254.2(dist=75074),NONBTAG005255.2(dist=126364)	290.272	0	#NAME?	1.65974e-08	3.10502e-07		intergenic
TCONS_00047059	NONBTAG005254.2(dist=166060),NONBTAG005255.2(dist=35163)	245.544	0	#NAME?	1.16174e-10	4.20007e-09		intergenic
TCONS_00047074	NONBTAG005255.2(dist=10431),GPATCH2(dist=494104)	135.981	0	#NAME?	1.27527e-06	1.15441e-05		intergenic
TCONS_00047079	NONBTAG005255.2(dist=27284),GPATCH2(dist=477207)	226.509	0	#NAME?	3.36028e-11	1.41444e-09		intergenic
TCONS_00047083	NONBTAG005255.2(dist=40352),GPATCH2(dist=464146)	152.47	0	#NAME?	1.06694e-07	1.51505e-06		intergenic
TCONS_00047133	NONBTAG005255.2(dist=131533),GPATCH2(dist=373044)	237.05	0	#NAME?	2.1601e-10	7.1514e-09		intergenic
TCONS_00047135	NONBTAG005255.2(dist=135436),GPATCH2(dist=369136)	150.28	0	#NAME?	6.85863e-07	6.9843e-06		intergenic
TCONS_00047156	NONBTAG005255.2(dist=178287),GPATCH2(dist=326247)	240.707	0	#NAME?	3.36028e-11	1.41444e-09		intergenic
TCONS_00047306	TLR5(dist=10233),SUSD4(dist=71823)	265.496	0	#NAME?	8.1979e-06	5.14486e-05		intergenic
TCONS_00048458	VASH2(dist=31127),NONBTAG005623.2(dist=3972)	157.462	0	#NAME?	1.52429e-05	8.57125e-05		intergenic
TCONS_00050578	NONBTAG005847.2(dist=262593),NONBTAG005848.2(dist=155438)	97.7338	0	#NAME?	3.08607e-08	5.21094e-07		intergenic
TCONS_00050604	NONBTAG005848.2(dist=20746),NONBTAG005849.2(dist=320425)	104.069	0	#NAME?	8.1979e-06	5.14486e-05		intergenic
TCONS_00051614	PITPNB(dist=2616),TTC28(dist=60848)	218.371	0	#NAME?	1.52429e-05	8.57125e-05		intergenic
TCONS_00052027	DCHS2(dist=266295),NONBTAG005707.2(dist=66512)	116.58	0	#NAME?	1.27527e-06	1.15441e-05		intergenic
TCONS_00052122	FHDC1(dist=6030),ARFIP1(dist=11348)	78.8122	0	#NAME?	1.52429e-05	8.57125e-05		intergenic
TCONS_00052452	INTU(dist=6868),NONBTAG019476.1(dist=82363)	90.4694	0	#NAME?	4.40896e-06	3.10048e-05		intergenic
TCONS_00052847	TMEM132C(dist=156173),NONBTAG005948.2(dist=421376)	379.161	0	#NAME?	1.52429e-05	8.57125e-05		intergenic
TCONS_00053612	MIF(dist=11758),LOC789355(dist=2704)	113.057	0	#NAME?	4.40896e-06	3.10048e-05		intergenic
TCONS_00055730	BANP(dist=123198),ZNF469(dist=121042)	157.648	0	#NAME?	2.37121e-06	1.90895e-05		intergenic
TCONS_00056475	ZFHX3(dist=5596),NONBTAG006345.2(dist=222763)	86.7617	0	#NAME?	9.79869e-05	0.00040866		intergenic
TCONS_00056573	URI1(dist=23782),ZNF536(dist=146195)	219.377	0	#NAME?	4.40896e-06	3.10048e-05		intergenic
TCONS_00056586	NONBTAG006363.2(dist=13209),LOC783434(dist=208002)	151.706	0	#NAME?	1.27527e-06	1.15441e-05		intergenic
TCONS_00056624	LOC617221(dist=9969),TDRD12(dist=2859)	143.419	0	#NAME?	6.85863e-07	6.9843e-06		intergenic
TCONS_00059106	NONBTAG019653.1(dist=64150),GRAMD1A(dist=2465)	172.463	0	#NAME?	4.40896e-06	3.10048e-05		intergenic
TCONS_00063275	NONBTAG006843.2	152.667	0	#NAME?	9.79869e-05	0.00040866		upstream
TCONS_00064139	NONBTAG007006.2(dist=23938),NONBTAG007007.2(dist=8864)	166.582	0	#NAME?	3.68868e-07	4.22906e-06		intergenic
TCONS_00065537	SPAG9	137.022	0	#NAME?	4.40896e-06	3.10048e-05		upstream
TCONS_00068596	CWC22(dist=2704),NONBTAG007116.2(dist=62498)	133.758	0	#NAME?	1.06694e-07	1.51505e-06		intergenic
TCONS_00069461	NONBTAG019967.1(dist=683984),NONBTAG007550.2(dist=168675)	963.092	0	#NAME?	5.69175e-15	4.86109e-13		intergenic
TCONS_00069833	NOP58(dist=3521),NONBTAG019994.1(dist=47781)	157.877	0	#NAME?	1.27527e-06	1.15441e-05		intergenic
TCONS_00070818	AHDC1(dist=19378),NONBTAG020040.1(dist=8441)	110.654	0	#NAME?	8.1979e-06	5.14486e-05		intergenic
TCONS_00071359	LOC101904764(dist=46768),NONBTAG007064.2(dist=1284)	272.427	0	#NAME?	3.68868e-07	4.22906e-06		intergenic
TCONS_00071493	NONBTAG007107.2(dist=191336),NONBTAG007108.2(dist=57577)	114.776	0	#NAME?	1.52429e-05	8.57125e-05		intergenic
TCONS_00071718	LOC101905483(dist=20866),NONBTAG007234.2(dist=4796)	113.107	0	#NAME?	8.92632e-09	1.80147e-07		intergenic
TCONS_00071723	NONBTAG007234.2(dist=2411),LOC536123(dist=18125)	126.634	0	#NAME?	6.85863e-07	6.9843e-06		intergenic
TCONS_00071726	NONBTAG007234.2(dist=7082),LOC536123(dist=13160)	207.118	0	#NAME?	1.05831e-14	8.54331e-13		intergenic
TCONS_00072050	NONBTAG007420.2(dist=16550),NONBTAG019950.1(dist=3250)	134.789	0	#NAME?	2.83423e-05	0.000146767		intergenic
TCONS_00072752	CDK15(dist=135589),NONBTAG019993.1(dist=2948)	109.77	0	#NAME?	2.37121e-06	1.90895e-05		intergenic
TCONS_00073117	NONBTAG020012.1(dist=5384),IKZF2(dist=12102)	172.662	0	#NAME?	6.85863e-07	6.9843e-06		intergenic
TCONS_00073421	LOC100138326(dist=19271),NONBTAG007926.2(dist=2700)	141.132	0	#NAME?	4.40896e-06	3.10048e-05		intergenic
TCONS_00073734	PIGV	234.291	0	#NAME?	0.000182194	0.000691352		upstream
TCONS_00076276	NONBTAG020104.1(dist=102012),LOC783202(dist=41955)	443.559	0	#NAME?	1.27527e-06	1.15441e-05		intergenic
TCONS_00077135	NONBTAG020071.1(dist=65246),NONBTAG020086.1(dist=1814)	103.153	0	#NAME?	1.27527e-06	1.15441e-05		intergenic
TCONS_00079404	ARRDC4(dist=508919),LOC528412(dist=179559)	159.022	0	#NAME?	2.5819e-09	6.08606e-08		intergenic
TCONS_00080003	NUBPL(dist=56584),NONBTAG020205.1(dist=144655)	180.169	0	#NAME?	4.40896e-06	3.10048e-05		intergenic
TCONS_00080514	NONBTAG020221.1(dist=44616),NONBTAG008853.2(dist=63039)	226.174	0	#NAME?	1.98383e-07	2.56961e-06		intergenic
TCONS_00080517	NONBTAG020221.1(dist=60588),NONBTAG008853.2(dist=47009)	160.987	0	#NAME?	4.40896e-06	3.10048e-05		intergenic
TCONS_00081063	ATP10A(dist=285810),LOC101907679(dist=351613)	630.172	0	#NAME?	2.5819e-09	6.08606e-08		intergenic
TCONS_00086057	NONBTAG020321.1(dist=114225),NONBTAG009072.2(dist=432462)	97.707	0	#NAME?	1.52429e-05	8.57125e-05		intergenic
TCONS_00086058	NONBTAG020321.1(dist=151725),NONBTAG009072.2(dist=395272)	207.194	0	#NAME?	6.85863e-07	6.9843e-06		intergenic
TCONS_00086059	NONBTAG020321.1(dist=341520),NONBTAG009072.2(dist=205457)	116.088	0	#NAME?	2.1601e-10	7.1514e-09		intergenic
TCONS_00086064	NONBTAG020321.1(dist=384204),NONBTAG009072.2(dist=162177)	81.8723	0	#NAME?	2.37121e-06	1.90895e-05		intergenic
TCONS_00086163	NONBTAG009148.2(dist=30026),NONBTAG009149.2(dist=11923)	315.754	0	#NAME?	1.27527e-06	1.15441e-05		intergenic
TCONS_00086816	BSN(dist=5269),DAG1(dist=3705)	180.596	0	#NAME?	1.52429e-05	8.57125e-05		intergenic
TCONS_00089340	CD2AP(dist=2333),GPR111(dist=14391)	193.922	0	#NAME?	3.68868e-07	4.22906e-06		intergenic
TCONS_00089424	NONBTAG009582.2(dist=89598),BOLA-DQA2(dist=19905)	145.999	0	#NAME?	6.85863e-07	6.9843e-06		intergenic
TCONS_00089785	LOC523214(dist=1017),HIST1H2AC(dist=1871)	134.679	0	#NAME?	5.26989e-05	0.000246472		intergenic
TCONS_00089949	NONBTAG009706.2(dist=244367),NONBTAG009707.2(dist=365586)	140.663	0	#NAME?	4.40896e-06	3.10048e-05		intergenic
TCONS_00089954	NONBTAG009706.2(dist=259744),NONBTAG009707.2(dist=349965)	180.169	0	#NAME?	2.1601e-10	7.1514e-09		intergenic
TCONS_00091935	GMDS(dist=35655),NONBTAG020500.1(dist=2892)	317.548	0	#NAME?	2.37121e-06	1.90895e-05		intergenic
TCONS_00093378	SS18(dist=8996),NONBTAG009971.2(dist=164012)	152.969	0	#NAME?	3.08607e-08	5.21094e-07		intergenic
TCONS_00100651	IPMK(dist=8161),NONBTAG010500.2(dist=183387)	88.6422	0	#NAME?	2.83423e-05	0.000146767		intergenic
TCONS_00104509	FGL1(dist=7434),MTUS1(dist=30412)	111.128	0	#NAME?	4.40896e-06	3.10048e-05		intergenic
TCONS_00105594	SORBS2(dist=4881),TLR3(dist=26255)	243.332	0	#NAME?	4.40896e-06	3.10048e-05		intergenic
TCONS_00110327	LOC101903586(dist=572220),NONBTAG011565.2(dist=960333)	228.178	0	#NAME?	1.52429e-05	8.57125e-05		intergenic
TCONS_00110329	LOC101903586(dist=574877),NONBTAG011565.2(dist=957173)	111.287	0	#NAME?	1.27527e-06	1.15441e-05		intergenic
TCONS_00111602	NONBTAG020914.1(dist=3667),LOC512612(dist=68371)	186.488	0	#NAME?	5.73815e-08	8.82896e-07		intergenic
TCONS_00112212	CD6(dist=59950),CD5(dist=6150)	91.3478	0	#NAME?	4.40896e-06	3.10048e-05		intergenic
TCONS_00114561	LOC614775(dist=67217),NOTCH2(dist=27534)	195.938	0	#NAME?	6.85863e-07	6.9843e-06		intergenic
TCONS_00115839	NONBTAG012491.2(dist=102332),NONBTAG012492.2(dist=31709)	160.987	0	#NAME?	4.40896e-06	3.10048e-05		intergenic
TCONS_00117902	PRKAB2(dist=1354),NONBTAG021105.1(dist=3741)	243.932	0	#NAME?	3.08607e-08	5.21094e-07		intergenic
TCONS_00118313	NONBTAG012095.2	745.756	0	#NAME?	9.56294e-26	1.81788e-23		upstream
TCONS_00119069	NONBTAG012366.2(dist=2226),NONBTAG012367.2(dist=2700)	197.404	0	#NAME?	1.65974e-08	3.10502e-07		intergenic
TCONS_00122889	LOC613345(dist=143560),SP4(dist=51988)	150.238	0	#NAME?	1.27527e-06	1.15441e-05		intergenic
TCONS_00123016	SEMA3D(dist=467230),SEMA3A(dist=299050)	128.919	0	#NAME?	8.1979e-06	5.14486e-05		intergenic
TCONS_00124653	NONBTAG013517.2(dist=10714),C4H7orf55(dist=6227)	195.061	0	#NAME?	2.83423e-05	0.000146767		intergenic
TCONS_00125117	NONBTAG012706.2(dist=36642),IKZF1(dist=4387)	118.267	0	#NAME?	4.40896e-06	3.10048e-05		intergenic
TCONS_00125201	GATAD1	234.431	0	#NAME?	1.38859e-09	3.58901e-08		upstream
TCONS_00126030	NONBTAG013075.2	158.891	0	#NAME?	7.46805e-10	2.07476e-08		upstream
TCONS_00126088	LOC538837(dist=47710),NONBTAG013126.2(dist=113735)	89.2216	0	#NAME?	1.27527e-06	1.15441e-05		intergenic
TCONS_00126998	NONBTAG013511.2(dist=17933),NONBTAG013512.2(dist=21005)	149.358	0	#NAME?	6.85863e-07	6.9843e-06		intergenic
TCONS_00127193	CNTNAP2(dist=172415),NONBTAG021397.1(dist=1872)	82.9512	0	#NAME?	3.68868e-07	4.22906e-06		intergenic
TCONS_00127265	GIMAP7(dist=14630),GIMAP2(dist=4447)	149.083	0	#NAME?	4.40896e-06	3.10048e-05		intergenic
TCONS_00129649	ATXN7L3B(dist=2726),LOC523590(dist=83140)	110.873	0	#NAME?	2.5819e-09	6.08606e-08		intergenic
TCONS_00133952	NONBTAG021519.1(dist=19249),CPM(dist=1579)	98.8273	0	#NAME?	8.1979e-06	5.14486e-05		intergenic
TCONS_00134046	MSRB3(dist=13278),LEMD3(dist=14146)	117.61	0	#NAME?	8.1979e-06	5.14486e-05		intergenic
TCONS_00135072	NONBTAG021604.1(dist=12824),MGST1(dist=3420)	200.749	0	#NAME?	1.27527e-06	1.15441e-05		intergenic
TCONS_00135403	NONBTAG014376.2(dist=71062),WC-7(dist=106547)	153.683	0	#NAME?	4.40896e-06	3.10048e-05		intergenic
TCONS_00140451	LOC100337377(dist=211458),PDE5A(dist=99185)	72.5133	0	#NAME?	1.52429e-05	8.57125e-05		intergenic
TCONS_00140545	NONBTAG014544.2(dist=57287),LARP7(dist=249345)	155.947	0	#NAME?	4.40896e-06	3.10048e-05		intergenic
TCONS_00141206	NONBTAG014836.2(dist=44386),NONBTAG014837.2(dist=63038)	142.427	0	#NAME?	1.27527e-06	1.15441e-05		intergenic
TCONS_00141218	NONBTAG014836.2(dist=82644),NONBTAG014837.2(dist=24738)	182.499	0	#NAME?	8.92632e-09	1.80147e-07		intergenic
TCONS_00141228	NONBTAG014837.2(dist=3036),LOC525433(dist=609295)	224.813	0	#NAME?	3.68868e-07	4.22906e-06		intergenic
TCONS_00141237	NONBTAG014837.2(dist=52938),LOC525433(dist=559321)	137.362	0	#NAME?	2.83423e-05	0.000146767		intergenic
TCONS_00141430	NONBTAG021716.1(dist=15235),SLC30A9(dist=1595)	190.035	0	#NAME?	1.98383e-07	2.56961e-06		intergenic
TCONS_00146472	LSM11(dist=23589),CLINT1(dist=14353)	208.057	0	#NAME?	4.40896e-06	3.10048e-05		intergenic
TCONS_00146737	LOC507513(dist=48757),NONBTAG015803.2(dist=24974)	99.4702	0	#NAME?	6.85863e-07	6.9843e-06		intergenic
TCONS_00146738	LOC507513(dist=55141),NONBTAG015803.2(dist=18108)	89.8378	0	#NAME?	4.80072e-09	1.04393e-07		intergenic
TCONS_00146752	ARRDC3(dist=130546),NONBTAG015806.2(dist=7016)	121.317	0	#NAME?	4.40896e-06	3.10048e-05		intergenic
TCONS_00148080	CTXN3(dist=76593),NONBTAG015362.2(dist=84440)	106.544	0	#NAME?	6.85863e-07	6.9843e-06		intergenic
TCONS_00148346	NONBTAG015417.2(dist=5655),NONBTAG015418.2(dist=23100)	169.051	0	#NAME?	1.27527e-06	1.15441e-05		intergenic
TCONS_00149038	NONBTAG015589.2(dist=735976),NONBTAG015591.2(dist=95718)	116.838	0	#NAME?	2.37121e-06	1.90895e-05		intergenic
TCONS_00149874	NONBTAG022033.1(dist=130395),EFNA5(dist=2747)	147.268	0	#NAME?	3.08607e-08	5.21094e-07		intergenic
TCONS_00152316	NONBTAG016164.2(dist=44854),NONBTAG022110.1(dist=21165)	260.552	0	#NAME?	3.68868e-07	4.22906e-06		intergenic
TCONS_00152748	C8H9orf135(dist=5376),LOC788176(dist=178777)	65.6697	0	#NAME?	8.1979e-06	5.14486e-05		intergenic
TCONS_00152749	C8H9orf135(dist=8514),LOC788176(dist=176354)	199.246	0	#NAME?	3.68868e-07	4.22906e-06		intergenic
TCONS_00152750	C8H9orf135(dist=26678),LOC788176(dist=157938)	122.241	0	#NAME?	1.27527e-06	1.15441e-05		intergenic
TCONS_00152751	C8H9orf135(dist=29854),LOC788176(dist=154999)	177.423	0	#NAME?	1.27527e-06	1.15441e-05		intergenic
TCONS_00154735	LOC100298573(dist=1824),LOC617135(dist=37003)	110.795	0	#NAME?	3.08607e-08	5.21094e-07		intergenic
TCONS_00154840	NONBTAG022105.1(dist=75688),NONBTAG022106.1(dist=8433)	279.163	0	#NAME?	1.52429e-05	8.57125e-05		intergenic
TCONS_00154847	NONBTAG016148.2(dist=4091),NONBTAG016149.2(dist=110771)	230.608	0	#NAME?	1.98383e-07	2.56961e-06		intergenic
TCONS_00155909	NONBTAG016498.2(dist=180401),NONBTAG016499.2(dist=392688)	109.236	0	#NAME?	1.98383e-07	2.56961e-06		intergenic
TCONS_00159675	NONBTAG017283.2(dist=12639),NONBTAG017284.2(dist=33351)	139.145	0	#NAME?	2.37121e-06	1.90895e-05		intergenic
TCONS_00159679	NONBTAG017283.2(dist=21886),NONBTAG017284.2(dist=24163)	160.599	0	#NAME?	1.27527e-06	1.15441e-05		intergenic
TCONS_00159739	NONBTAG017285.2(dist=71459),LOC784274(dist=164998)	218.998	0	#NAME?	5.22728e-12	2.75039e-10		intergenic
TCONS_00159746	NONBTAG017285.2(dist=94157),LOC784274(dist=142311)	105.717	0	#NAME?	4.40896e-06	3.10048e-05		intergenic
TCONS_00159749	NONBTAG017285.2(dist=104983),LOC784274(dist=131512)	175.048	0	#NAME?	2.5819e-09	6.08606e-08		intergenic
TCONS_00159759	NONBTAG017285.2(dist=141440),LOC784274(dist=95355)	169.716	0	#NAME?	8.1979e-06	5.14486e-05		intergenic
TCONS_00159773	NONBTAG017285.2(dist=187397),LOC784274(dist=48729)	74.0852	0	#NAME?	4.40896e-06	3.10048e-05		intergenic
TCONS_00159775	NONBTAG017285.2(dist=196802),LOC784274(dist=39130)	85.5027	0	#NAME?	5.73815e-08	8.82896e-07		intergenic
TCONS_00159850	NONBTAG017288.2(dist=11825),NONBTAG017289.2(dist=89405)	173.88	0	#NAME?	4.40896e-06	3.10048e-05		intergenic
TCONS_00159857	NONBTAG017288.2(dist=21369),NONBTAG017289.2(dist=79675)	169.862	0	#NAME?	5.73815e-08	8.82896e-07		intergenic
TCONS_00159886	NONBTAG017288.2(dist=89767),NONBTAG017289.2(dist=11364)	216.756	0	#NAME?	8.92632e-09	1.80147e-07		intergenic
TCONS_00159902	NONBTAG017289.2(dist=44441),NONBTAG017290.2(dist=58241)	95.0945	0	#NAME?	2.37121e-06	1.90895e-05		intergenic
TCONS_00159908	NONBTAG017289.2(dist=53746),NONBTAG017290.2(dist=48909)	171.647	0	#NAME?	3.36028e-11	1.41444e-09		intergenic
TCONS_00160769	NONBTAG016823.2(dist=81019),TRDN(dist=182098)	103.763	0	#NAME?	4.37331e-13	2.77118e-11		intergenic
TCONS_00160770	NONBTAG016823.2(dist=98103),TRDN(dist=165944)	129.657	0	#NAME?	1.65974e-08	3.10502e-07		intergenic
TCONS_00160773	NONBTAG016823.2(dist=107240),TRDN(dist=157283)	188.776	0	#NAME?	2.37121e-06	1.90895e-05		intergenic
TCONS_00160821	NONBTAG016872.2(dist=74750),NONBTAG016873.2(dist=1508)	406.461	0	#NAME?	3.68868e-07	4.22906e-06		intergenic
TCONS_00161142	NONBTAG022308.1(dist=14357),NONBTAG022309.1(dist=65695)	149.875	0	#NAME?	4.40896e-06	3.10048e-05		intergenic
TCONS_00163625	NONE(dist=NONE),NONE(dist=NONE)	161.995	0	#NAME?	1.27527e-06	1.15441e-05		intergenic
TCONS_00163762	NONE(dist=NONE),LOC101902940(dist=4715)	110.813	0	#NAME?	3.68868e-07	4.22906e-06		intergenic
TCONS_00166228	NONBTAG022390.1(dist=110252),AGTR2(dist=96788)	110.178	0	#NAME?	2.37121e-06	1.90895e-05		intergenic
