# Supplementary material for: Transcriptome sequencing to detect the potential role of long non-coding RNAs in bovine mammary gland during the dry and lactation period
Source: BMC Genomics. 2018 Aug 13;19:605. doi: 10.1186/s12864-018-4974-5 (PMC6090732; doi:10.1186/s12864-018-4974-5)
Supplement: Supplementary file 9 — Stage specific expressed genes in the dry or lactation periods. (XLSX 21 kb) [file 12864_2018_4974_MOESM9_ESM.xlsx]

## Sheet: Sheet1
Additional file 9: Stage-specific expressed genes in the dry or lactation periods
gene	Position	Strand	CD	CL	log2FoldChange	p-value	q-value	Description	Website
CYP27C1	chr2:5230002-5251685	+	0	0.327393	Inf	7.4692e-11	3.64074e-10	cytochrome P450, family 27, subfamily C, polypeptide 1	http://www.ncbi.nlm.nih.gov/gene/?term=617338
LOC100138951	chr18:57574117-57583637	+	0	0.196383	Inf	1.22222e-05	3.84987e-05	LOC100138951	http://www.ncbi.nlm.nih.gov/gene/?term=100138951
OOSP1	chr15:84427064-84434956	+	0	0.641146	Inf	7.79531e-08	3.05794e-07	oocyte-secreted protein 1	http://www.ncbi.nlm.nih.gov/gene/?term=616216
PRDM14	chr14:35896777-35915847	-	0	0.133439	Inf	8.1357e-05	0.000231261	PR domain containing 14	http://www.ncbi.nlm.nih.gov/gene/?term=100140032
RALYL	chr14:80029572-80865916	-	0	0.151987	Inf	8.1357e-05	0.000231261	RALY RNA binding protein-like	http://www.ncbi.nlm.nih.gov/gene/?term=516989
ACTC1	chr10:30361775-30367052	-	0.227291	0	#NAME?	2.29233e-05	6.98149e-05	actin, alpha, cardiac muscle 1	http://www.ncbi.nlm.nih.gov/gene/?term=533219
ACTL6B	chr25:36459674-36469794	+	0.162468	0	#NAME?	0.000223063	0.000595186	actin-like 6B	http://www.ncbi.nlm.nih.gov/gene/?term=504476
AHSP	chr25:27800805-27802064	+	0.651432	0	#NAME?	0.000104483	0.000291157	alpha hemoglobin stabilizing protein	http://www.ncbi.nlm.nih.gov/gene/?term=338381
ANKRD55	chr20:23007371-23117580	+	0.171389	0	#NAME?	2.35574e-06	8.00899e-06	ankyrin repeat domain 55	http://www.ncbi.nlm.nih.gov/gene/?term=533461
AXDND1	chr16:62138168-62217200	+	0.12918	0	#NAME?	5.3114e-08	2.11534e-07	axonemal dynein light chain domain containing 1	http://www.ncbi.nlm.nih.gov/gene/?term=613754
AZU1	chr7:44964798-44971477	+	0.433563	0	#NAME?	2.48786e-08	1.01782e-07	azurocidin 1	http://www.ncbi.nlm.nih.gov/gene/?term=100336938
C23H6orf10	chr23:26726436-26898083	+	0.0980448	0	#NAME?	0.000104483	0.000291157	testis specific basic protein	http://www.ncbi.nlm.nih.gov/gene/?term=767870
C8H9orf135	chr8:46235396-46339985	+	1.32219	0	#NAME?	3.18032e-17	2.63977e-16	chromosome 8 open reading frame, human C9orf135	http://www.ncbi.nlm.nih.gov/gene/?term=616736
CCDC177	chr10:81669874-81679199	-	0.05613	0	#NAME?	1.13395e-07	4.37045e-07	CCDC177	http://www.ncbi.nlm.nih.gov/gene/?term=101906537
CCNA1	chr12:25129696-25141976	-	0.329247	0	#NAME?	1.33564e-13	7.68073e-13	cyclin A1	http://www.ncbi.nlm.nih.gov/gene/?term=521939
CD1B	chr3:11848078-11851427	-	0.360607	0	#NAME?	5.02933e-06	1.65003e-05	CD1b molecule	http://www.ncbi.nlm.nih.gov/gene/?term=509004
CDHR2	chr7:39377434-39422227	+	0.117213	0	#NAME?	1.16531e-08	4.87078e-08	cadherin-related family member 2	http://www.ncbi.nlm.nih.gov/gene/?term=511921
CELF3	chr3:19104729-19119706	+	0.0914044	0	#NAME?	1.07373e-05	3.40519e-05	CUGBP, Elav-like family member 3	http://www.ncbi.nlm.nih.gov/gene/?term=513347
CHRNB3	chr27:37144214-37184431	+	0.128256	0	#NAME?	4.89397e-05	0.000142907	cholinergic receptor, nicotinic, beta 3	http://www.ncbi.nlm.nih.gov/gene/?term=521702
CHRNB4	chr21:31518370-31537227	-	0.212047	0	#NAME?	2.29233e-05	6.98149e-05	cholinergic receptor, nicotinic, beta 4	http://www.ncbi.nlm.nih.gov/gene/?term=282181
CMTM5	chr10:21379412-21381885	-	0.316853	0	#NAME?	0.000223063	0.000595186	CKLF-like MARVEL transmembrane domain containing 5	http://www.ncbi.nlm.nih.gov/gene/?term=510145
CPLX2	chr10:5212166-5304627	-	0.0502453	0	#NAME?	0.000223063	0.000595186	complexin 2	http://www.ncbi.nlm.nih.gov/gene/?term=281711
DAO	chr17:66352800-66373339	-	0.0763931	0	#NAME?	4.89397e-05	0.000142907	D-amino-acid oxidase	http://www.ncbi.nlm.nih.gov/gene/?term=615334
DMP1	chr6:104304075-104320867	+	0.237637	0	#NAME?	2.70007e-11	1.35844e-10	dentin matrix acidic phosphoprotein 1	http://www.ncbi.nlm.nih.gov/gene/?term=281118
GAL3ST1	chr17:71660017-71678806	-	0.164539	0	#NAME?	0.000104483	0.000291157	galactose-3-O-sulfotransferase 1	http://www.ncbi.nlm.nih.gov/gene/?term=513295
GAT	chr15:83472191-83493607	-	0.119127	0	#NAME?	2.29233e-05	6.98149e-05	glycine-N-acyltransferase-like	http://www.ncbi.nlm.nih.gov/gene/?term=280801
GPR3	chr2:126477728-126480866	-	0.182902	0	#NAME?	2.35574e-06	8.00899e-06	G protein-coupled receptor 3	http://www.ncbi.nlm.nih.gov/gene/?term=540687
HAVCR1	chr7:70213677-70734014	-	0.207637	0	#NAME?	1.13395e-07	4.37045e-07	hepatitis A virus cellular receptor 1	http://www.ncbi.nlm.nih.gov/gene/?term=613999
HPX	chr15:47226087-47235666	+	0.553806	0	#NAME?	1.29969e-12	7.0601e-12	hemopexin	http://www.ncbi.nlm.nih.gov/gene/?term=534509
KCNJ3	chr2:40786474-41491335	-	0.27823	0	#NAME?	1.16531e-08	4.87078e-08	potassium inwardly-rectifying channel, subfamily J, member 3	http://www.ncbi.nlm.nih.gov/gene/?term=526088
KLRF2	chr5:100486684-100502862	-	1.82825	0	#NAME?	9.68051e-30	1.26465e-28	KLRF2	http://www.ncbi.nlm.nih.gov/gene/?term=100848657
KRT1	chr5:27401477-27407243	+	0.397042	0	#NAME?	2.93037e-14	1.74639e-13	keratin 1	http://www.ncbi.nlm.nih.gov/gene/?term=100301161
KRT2	chr5:27430824-27438807	+	0.128089	0	#NAME?	4.89397e-05	0.000142907	keratin 2	http://www.ncbi.nlm.nih.gov/gene/?term=786381
KRT76	chr5:27361595-27371178	+	0.104933	0	#NAME?	2.29233e-05	6.98149e-05	keratin 76	http://www.ncbi.nlm.nih.gov/gene/?term=407189
LA-DQB	chr23:25396616-25423789	+	2.23278	0	#NAME?	2.77475e-12	1.48051e-11	MHC cell surface glycoprotein	http://www.ncbi.nlm.nih.gov/gene/?term=790858
LIPC	chr10:51758867-51921040	-	0.213047	0	#NAME?	4.89397e-05	0.000142907	lipase, hepatic	http://www.ncbi.nlm.nih.gov/gene/?term=535192
LOC100125946	chr21:35135744-35137864	+	0.666383	0	#NAME?	1.19755e-09	5.38983e-09	uncharacterized LOC100125946	http://www.ncbi.nlm.nih.gov/gene/?term=100125946
LOC100139881	chr21:35121904-35125177	+	0.474876	0	#NAME?	1.19755e-09	5.38983e-09	mast cell protease 2-like	http://www.ncbi.nlm.nih.gov/gene/?term=100139881
LOC100294726	chr7:70445873-70481860	-	0.0696647	0	#NAME?	0.000104483	0.000291157	uncharacterized LOC100294726	http://www.ncbi.nlm.nih.gov/gene/?term=100294726
LOC100294918	chr15:21887397-21897202	+	0.196064	0	#NAME?	0.000223063	0.000595186	LOC100294918	http://www.ncbi.nlm.nih.gov/gene/?term=LOC100294918
LOC100297504	chr18:44857022-44866822	+	0.194939	0	#NAME?	4.89397e-05	0.000142907	brachyury protein-like	http://www.ncbi.nlm.nih.gov/gene/?term=100297504
LOC100298453	chr21:20660262-20661742	-	0.243976	0	#NAME?	5.02933e-06	1.65003e-05	myeloid-associated differentiation marker-like	http://www.ncbi.nlm.nih.gov/gene/?term=100298453
LOC100300971	chr10:23378998-23394325	-	0.276629	0	#NAME?	0.000223063	0.000595186	T-cell receptor alpha chain V region HPB-MLT-like	http://www.ncbi.nlm.nih.gov/gene/?term=LOC100300971
LOC100336982	chr16:2108975-2117749	+	0.522906	0	#NAME?	5.02933e-06	1.65003e-05	uncharacterized LOC100336982	http://www.ncbi.nlm.nih.gov/gene/?term=100336982
LOC100848055	chr18:56338267-56343163	+	0.130936	0	#NAME?	5.16845e-07	1.87954e-06	uncharacterized LOC100848055	http://www.ncbi.nlm.nih.gov/gene/?term=LOC100848055
LOC101902609	chr14:15180745-15187579	+	0.258432	0	#NAME?	4.89397e-05	0.000142907	LOC101902609	http://www.ncbi.nlm.nih.gov/gene/?term=LOC101902609
LOC101902659	chr5:108067082-108078621	-	0.178926	0	#NAME?	2.29233e-05	6.98149e-05	LOC101902659	http://www.ncbi.nlm.nih.gov/gene/?term=LOC101902659
LOC101903444	chr1:432376-437918	+	0.501169	0	#NAME?	1.26471e-11	6.49482e-11	LOC101903444	http://www.ncbi.nlm.nih.gov/gene/?term=101903444
LOC101903662	chr23:52459599-52477810	+	0.386034	0	#NAME?	5.3114e-08	2.11534e-07	LOC101903662	http://www.ncbi.nlm.nih.gov/gene/?term=LOC101903662
LOC101905453	chr26:25733798-25736959	-	0.249996	0	#NAME?	1.07373e-05	3.40519e-05	LOC101905453	http://www.ncbi.nlm.nih.gov/gene/?term=101905453
LOC101906272	chr13:41894779-41907386	-	0.188094	0	#NAME?	5.02933e-06	1.65003e-05	LOC101906272	http://www.ncbi.nlm.nih.gov/gene/?term=101906272
LOC506959	chr10:22643478-22644244	-	0.695491	0	#NAME?	2.35574e-06	8.00899e-06	uncharacterized LOC506959	http://www.ncbi.nlm.nih.gov/gene/?term=506959
LOC518911	chrX:68957213-69060487	-	0.247746	0	#NAME?	2.55667e-09	1.12096e-08	solute carrier family 9 (sodium/hydrogen exchanger), member 2-like	http://www.ncbi.nlm.nih.gov/gene/?term=518911
LOC519952	chr4:106314077-106322132	-	0.116955	0	#NAME?	0.000223063	0.000595186	dBH-like monooxygenase protein 2-like	http://www.ncbi.nlm.nih.gov/gene/?term=519952
LOC523083	chr8:60653092-60654051	-	0.282287	0	#NAME?	0.000104483	0.000291157	putative olfactory receptor ENSP00000348552-like	http://www.ncbi.nlm.nih.gov/gene/?term=523083
LOC527083	chr18:50439977-50453116	-	0.157373	0	#NAME?	2.29233e-05	6.98149e-05	Cytochrome P450 2G1-like	http://www.ncbi.nlm.nih.gov/gene/?term=527083
LOC528040	chr7:15835271-15865462	+	0.11964	0	#NAME?	2.62739e-10	1.23749e-09	complement component 3-like	http://www.ncbi.nlm.nih.gov/gene/?term=528040
LOC532207	chr6:117798755-117856796	-	0.0819844	0	#NAME?	0.000223063	0.000595186	epididymis-specific alpha-mannosidase-like	http://www.ncbi.nlm.nih.gov/gene/?term=532207
LOC533266	chr26:14916721-14938883	+	0.231028	0	#NAME?	5.6093e-10	2.58352e-09	LOC533266	http://www.ncbi.nlm.nih.gov/gene/?term=LOC533266
LOC613744	chr10:25255871-25256630	-	0.49724	0	#NAME?	0.000104483	0.000291157	T-cell receptor alpha chain V region HPB-MLT-like	http://www.ncbi.nlm.nih.gov/gene/?term=613744
LOC616876	chr5:30643474-30657974	+	0.088641	0	#NAME?	4.89397e-05	0.000142907	complement component 1, q subcomponent-like 1-like	http://www.ncbi.nlm.nih.gov/gene/?term=616876
LOC617126	chrX:112550665-112621986	-	0.0869863	0	#NAME?	4.89397e-05	0.000142907	LOC617126	http://www.ncbi.nlm.nih.gov/gene/?term=LOC617126
LOC618859	chr8:23023813-23024450	+	0.424758	0	#NAME?	0.000104483	0.000291157	interferon, omega 1-like	http://www.ncbi.nlm.nih.gov/gene/?term=618859
LOC781434	chr14:50606043-50606353	-	1.16183	0	#NAME?	5.02933e-06	1.65003e-05	histone cluster 1, H4i-like	http://www.ncbi.nlm.nih.gov/gene/?term=781434
LOC784249	chr8:23207183-23208468	+	0.228288	0	#NAME?	4.89397e-05	0.000142907	interferon beta-like	http://www.ncbi.nlm.nih.gov/gene/?term=784249
LOC785874	chrX:131058817-131064044	+	0.440644	0	#NAME?	0.000104483	0.000291157	uncharacterized LOC785874	http://www.ncbi.nlm.nih.gov/gene/?term=785874
LOC789206	chr4:106517512-106520976	+	0.231297	0	#NAME?	0.000223063	0.000595186	TCRVB21-like	http://www.ncbi.nlm.nih.gov/gene/?term=789206
LOC789869	chr2:121974512-121982286	-	0.435335	0	#NAME?	1.16531e-08	4.87078e-08	zinc finger and BTB domain-containing protein 8B-like	http://www.ncbi.nlm.nih.gov/gene/?term=789869
LRTM1	chr22:46608378-46617873	+	0.148981	0	#NAME?	0.000104483	0.000291157	LRTM1	http://www.ncbi.nlm.nih.gov/gene/?term=101903093
MAPK10	chr6:102687292-103320864	-	0.0691262	0	#NAME?	4.89397e-05	0.000142907	mitogen-activated protein kinase 10	http://www.ncbi.nlm.nih.gov/gene/?term=537631
2018-03-10	chr19:47756507-47858262	-	0.0945199	0	#NAME?	4.89397e-05	0.000142907	membrane-associated ring finger (C3HC4) 10	http://www.ncbi.nlm.nih.gov/gene/?term=540263
MBL2	chr26:6343652-6348912	+	0.184226	0	#NAME?	0.000104483	0.000291157	mannose-binding lectin (protein C) 2, soluble	http://www.ncbi.nlm.nih.gov/gene/?term=281297
NLRP6	chr11:107213072-107220945	-	0.062687	0	#NAME?	0.000104483	0.000291157	NLR family, pyrin domain containing 6	http://www.ncbi.nlm.nih.gov/gene/?term=505101
NMUR1	chr2:120099605-120108150	-	0.219394	0	#NAME?	1.23067e-10	5.92383e-10	neuromedin U receptor 1	http://www.ncbi.nlm.nih.gov/gene/?term=539614
NWD1	chr7:6159975-6224033	-	0.102254	0	#NAME?	1.19755e-09	5.38983e-09	NACHT and WD repeat domain containing 1	http://www.ncbi.nlm.nih.gov/gene/?term=537999
OR6S1	chr10:26492931-26494120	+	0.227728	0	#NAME?	0.000104483	0.000291157	olfactory receptor, family 6, subfamily S, member 1	http://www.ncbi.nlm.nih.gov/gene/?term=508289
OTX1	chr11:61475842-61482458	+	0.132628	0	#NAME?	0.000223063	0.000595186	orthodenticle homeobox 1	http://www.ncbi.nlm.nih.gov/gene/?term=540628
PAQR9	chr1:127039140-127043160	+	0.102301	0	#NAME?	5.02933e-06	1.65003e-05	progestin and adipoQ receptor family member IX	http://www.ncbi.nlm.nih.gov/gene/?term=522374
PRG3	chr15:81869683-81927117	-	0.153775	0	#NAME?	2.29233e-05	6.98149e-05	proteoglycan 3	http://www.ncbi.nlm.nih.gov/gene/?term=617374
PRLHR	chr26:39218801-39221079	-	0.11891	0	#NAME?	0.000104483	0.000291157	prolactin releasing hormone receptor	http://www.ncbi.nlm.nih.gov/gene/?term=510397
PRSS2	chr4:106887857-106891602	+	8.80649	0	#NAME?	1.47382e-100	6.06321e-99	protease, serine, 2 (trypsin 2)	http://www.ncbi.nlm.nih.gov/gene/?term=282603
RGS17	chr9:91104612-91135794	-	0.215708	0	#NAME?	4.89397e-05	0.000142907	regulator of G-protein signaling 17	http://www.ncbi.nlm.nih.gov/gene/?term=504255
SCG2	chr2:112549869-112555375	-	0.152975	0	#NAME?	5.02933e-06	1.65003e-05	secretogranin II	http://www.ncbi.nlm.nih.gov/gene/?term=281477
SDR16C5	chr14:25105046-25192539	-	0.441361	0	#NAME?	1.29969e-12	7.0601e-12	short chain dehydrogenase/reductase family 16C, member 5	http://www.ncbi.nlm.nih.gov/gene/?term=526726
SEBOX	chr19:20410704-20413608	-	0.140216	0	#NAME?	2.35574e-06	8.00899e-06	SEBOX homeobox	http://www.ncbi.nlm.nih.gov/gene/?term=618142
SEC1	chr18:55737587-55764581	+	0.0740647	0	#NAME?	0.000223063	0.000595186	alpha-2-fucosyltransferase Sec1	http://www.ncbi.nlm.nih.gov/gene/?term=281483
SEZ6L2	chr25:26619774-26640662	+	0.0642724	0	#NAME?	0.000223063	0.000595186	seizure related 6 homolog (mouse)-like 2	http://www.ncbi.nlm.nih.gov/gene/?term=505735
SLC14A2	chr24:45640857-45868267	+	0.0737203	0	#NAME?	1.07373e-05	3.40519e-05	solute carrier family 14 (urea transporter), member 2	http://www.ncbi.nlm.nih.gov/gene/?term=537150
SLC27A2	chr10:60221115-60276215	-	0.342166	0	#NAME?	1.29969e-12	7.0601e-12	solute carrier family 27 (fatty acid transporter), member 2	http://www.ncbi.nlm.nih.gov/gene/?term=535727
SLC4A9	chr7:53242016-53256016	+	0.094972	0	#NAME?	2.29233e-05	6.98149e-05	solute carrier family 4, sodium bicarbonate cotransporter, member 9	http://www.ncbi.nlm.nih.gov/gene/?term=509031
SPINK6	chr7:61446179-61488156	+	1.21048	0	#NAME?	2.70007e-11	1.35844e-10	serine peptidase inhibitor, Kazal type 6	http://www.ncbi.nlm.nih.gov/gene/?term=100335759
TEX13A	chrX:52791850-52794676	-	0.281533	0	#NAME?	5.6093e-10	2.58352e-09	TEX13A	http://www.ncbi.nlm.nih.gov/gene/?term=518298
THEM5	chr3:18960714-18970566	+	0.331291	0	#NAME?	0.000104483	0.000291157	thioesterase superfamily member 5	http://www.ncbi.nlm.nih.gov/gene/?term=525765
TMPRSS3	chr1:144221131-144243909	-	0.105693	0	#NAME?	0.000104483	0.000291157	transmembrane protease, serine 3	http://www.ncbi.nlm.nih.gov/gene/?term=537914
TRAM1L1	chr6:9455055-9457450	+	0.16023	0	#NAME?	2.35574e-06	8.00899e-06	translocation associated membrane protein 1-like 1	http://www.ncbi.nlm.nih.gov/gene/?term=505068
TTC29	chr17:11479906-11753472	+	0.112439	0	#NAME?	4.89397e-05	0.000142907	tetratricopeptide repeat domain 29	http://www.ncbi.nlm.nih.gov/gene/?term=536009
TTC34	chr16:51495421-51509832	+	0.116269	0	#NAME?	4.89397e-05	0.000142907	tetratricopeptide repeat domain 34	http://www.ncbi.nlm.nih.gov/gene/?term=525122
VSIG1	chrX:60925306-60958778	+	0.395854	0	#NAME?	2.93037e-14	1.74639e-13	V-set and immunoglobulin domain containing 1	http://www.ncbi.nlm.nih.gov/gene/?term=505937
WNT3	chr19:46021699-46077062	+	0.090513	0	#NAME?	2.29233e-05	6.98149e-05	wingless-type MMTV integration site family, member 3	http://www.ncbi.nlm.nih.gov/gene/?term=540753
XIRP2	chr2:29080090-29428855	-	0.035923	0	#NAME?	2.4209e-07	9.06001e-07	xin actin-binding repeat containing 2	http://www.ncbi.nlm.nih.gov/gene/?term=506090
ZDHHC22	chr10:89397121-89407506	-	0.087531	0	#NAME?	2.29233e-05	6.98149e-05	zinc finger, DHHC-type containing 22	http://www.ncbi.nlm.nih.gov/gene/?term=613943
ZNF483	chr8:102635721-102639112	+	0.169161	0	#NAME?	0.000104483	0.000291157	zinc finger protein 483	http://www.ncbi.nlm.nih.gov/gene/?term=539505
