# Supplementary material for: Transcriptome sequencing to detect the potential role of long non-coding RNAs in bovine mammary gland during the dry and lactation period
Source: BMC Genomics. 2018 Aug 13;19:605. doi: 10.1186/s12864-018-4974-5 (PMC6090732; doi:10.1186/s12864-018-4974-5)
Supplement: Supplementary file 11 — Predicted target genes and mRNAs of DELs (in trans). (XLSX 84 kb) [file 12864_2018_4974_MOESM11_ESM.xlsx]

## Sheet: 13、trans.relation1
		Additional file 11: Predicted target genes and mRNAs of DELs (in trans)
lncRNA	lnc_symbol	lnc_pos	mRNA_pos	G	Target mRNA	Target gene_symbol
TCONS_00000352	XLOC_000348	chr1:21708680-21710562	chr1:6490667-6512681	-83.3	XM_005201127.1	USP16
TCONS_00000352	XLOC_000348	chr1:21708680-21710562	chr1:96454663-96681355	-29.4	XM_005201681.1	PLD1
TCONS_00000352	XLOC_000348	chr1:21708680-21710562	chr1:96454665-96681355	-29.2	XM_005201682.1	PLD1
TCONS_00000352	XLOC_000348	chr1:21708680-21710562	chr1:96517438-96681355	-29.2	XM_005201677.1	PLD1
TCONS_00000352	XLOC_000348	chr1:21708680-21710562	chr1:96517439-96681355	-29.2	XM_005201679.1	PLD1
TCONS_00000352	XLOC_000348	chr1:21708680-21710562	chr1:96547875-96681355	-24.1	XM_005201678.1	PLD1
TCONS_00000352	XLOC_000348	chr1:21708680-21710562	chr1:155640001-155655200	-38.1	XM_005202155.1	LOC101902334
TCONS_00000352	XLOC_000348	chr1:21708680-21710562	chr2:89948477-89963538	-28.9	NM_001080249.2	NIF3L1
TCONS_00000352	XLOC_000348	chr1:21708680-21710562	chr2:116619942-116655099	-32.6	XM_005202968.1	SLC19A3
TCONS_00000352	XLOC_000348	chr1:21708680-21710562	chr2:116619942-116655099	-32.6	XM_005202967.1	SLC19A3
TCONS_00000352	XLOC_000348	chr1:21708680-21710562	chr2:116619942-116653597	-23.4	XM_005202969.1	SLC19A3
TCONS_00000352	XLOC_000348	chr1:21708680-21710562	chr2:116619942-116644855	-19.3	NM_001102198.1	SLC19A3
TCONS_00000352	XLOC_000348	chr1:21708680-21710562	chr3:16812601-16816958	-67.8	XM_005203719.1	S100A1
TCONS_00000352	XLOC_000348	chr1:21708680-21710562	chr3:16812602-16816958	-67.8	XM_005203720.1	S100A1
TCONS_00000352	XLOC_000348	chr1:21708680-21710562	chr3:49850609-50069718	-33.1	NM_001024483.1	BCAR3
TCONS_00000352	XLOC_000348	chr1:21708680-21710562	chr3:53849113-53926687	-34.7	XM_002686261.3	LRRC8B
TCONS_00000352	XLOC_000348	chr1:21708680-21710562	chr3:53849113-53926687	-34.7	XM_005204341.1	LRRC8B
TCONS_00000352	XLOC_000348	chr1:21708680-21710562	chr3:53849113-53926687	-34.7	XM_005204343.1	LRRC8B
TCONS_00000352	XLOC_000348	chr1:21708680-21710562	chr3:53849113-53926687	-34.7	XM_005204342.1	LRRC8B
TCONS_00000352	XLOC_000348	chr1:21708680-21710562	chr4:59975766-59983970	-27.1	XM_005205460.1	THAP5
TCONS_00000352	XLOC_000348	chr1:21708680-21710562	chr4:59975919-59982005	-39.7	NM_001076339.1	THAP5
TCONS_00000352	XLOC_000348	chr1:21708680-21710562	chr4:104713212-104805893	-24.9	XM_005205908.1	DENND2A
TCONS_00000352	XLOC_000348	chr1:21708680-21710562	chr4:104713212-104805893	-24.9	XM_005205906.1	DENND2A
TCONS_00000352	XLOC_000348	chr1:21708680-21710562	chr4:104713212-104799851	-24.4	XM_005205907.1	DENND2A
TCONS_00000352	XLOC_000348	chr1:21708680-21710562	chr4:104713212-104785981	-44.3	XM_002687070.3	DENND2A
TCONS_00000352	XLOC_000348	chr1:21708680-21710562	chr5:27955263-27959847	-24.4	XM_005206250.1	LOC101907150
TCONS_00000352	XLOC_000348	chr1:21708680-21710562	chr5:57539932-57560884	-30.2	NM_001103105.1	ERBB3
TCONS_00000352	XLOC_000348	chr1:21708680-21710562	chr5:68866724-68876107	-34.5	NM_001038689.2	C5H12orf45
TCONS_00000352	XLOC_000348	chr1:21708680-21710562	chr5:75730213-75748123	-23.4	XM_005206838.1	CSF2RB
TCONS_00000352	XLOC_000348	chr1:21708680-21710562	chr5:100923352-100938574	-18.1	XM_002687838.3	LOC100297676
TCONS_00000352	XLOC_000348	chr1:21708680-21710562	chr5:113431894-113432550	-30.1	NM_001193192.1	LOC618516
TCONS_00000352	XLOC_000348	chr1:21708680-21710562	chr6:3542635-3575330	-21.4	NM_001040477.4	ANXA5
TCONS_00000352	XLOC_000348	chr1:21708680-21710562	chr6:25889906-25894864	-28.2	NM_001081519.1	DDIT4L
TCONS_00000352	XLOC_000348	chr1:21708680-21710562	chr6:67745804-67761267	-22.7	XM_002688237.2	COMMD8
TCONS_00000352	XLOC_000348	chr1:21708680-21710562	chr6:67745804-67761113	-33.3	XM_005207929.1	COMMD8
TCONS_00000352	XLOC_000348	chr1:21708680-21710562	chr6:104672733-104704707	-19.1	XM_002688400.2	WFS1
TCONS_00000352	XLOC_000348	chr1:21708680-21710562	chr7:16593458-16595367	-32.5	NM_001099699.1	C7H19orf52
TCONS_00000352	XLOC_000348	chr1:21708680-21710562	chr7:21303787-21345616	-14.2	XM_005208927.1	ATCAY
TCONS_00000352	XLOC_000348	chr1:21708680-21710562	chr7:97171844-97276186	-30.5	XM_002689395.3	TTC37
TCONS_00000352	XLOC_000348	chr1:21708680-21710562	chr7:97171844-97276186	-30.5	XM_005209742.1	TTC37
TCONS_00000352	XLOC_000348	chr1:21708680-21710562	chr8:29021391-29172736	-16.8	XM_002689579.3	TTC39B
TCONS_00000352	XLOC_000348	chr1:21708680-21710562	chr8:103165261-103300736	-17.3	XM_002689945.3	SUSD1
TCONS_00000352	XLOC_000348	chr1:21708680-21710562	chr10:49766407-49831061	-31.3	XM_005211720.1	NARG2
TCONS_00000352	XLOC_000348	chr1:21708680-21710562	chr10:49766416-49831061	-24.5	XM_005211719.1	NARG2
TCONS_00000352	XLOC_000348	chr1:21708680-21710562	chr10:49770253-49831061	-16.4	XM_005211721.1	NARG2
TCONS_00000352	XLOC_000348	chr1:21708680-21710562	chr10:79536643-79583378	-21.6	NM_001205951.1	MPP5
TCONS_00000352	XLOC_000348	chr1:21708680-21710562	chr11:60654634-60687732	-36.3	NM_001102497.2	B3GNT2
TCONS_00000352	XLOC_000348	chr1:21708680-21710562	chr11:90042247-90059038	-18.3	XM_002691489.2	CMPK2
TCONS_00000352	XLOC_000348	chr1:21708680-21710562	chr12:19107511-19150455	-22.3	XM_005213600.1	SETDB2
TCONS_00000352	XLOC_000348	chr1:21708680-21710562	chr12:19107513-19150455	-28.9	XM_005213602.1	SETDB2
TCONS_00000352	XLOC_000348	chr1:21708680-21710562	chr12:19107688-19150455	-21.9	XM_005213599.1	SETDB2
TCONS_00000352	XLOC_000348	chr1:21708680-21710562	chr12:19107688-19150455	-21.9	XM_005213601.1	SETDB2
TCONS_00000352	XLOC_000348	chr1:21708680-21710562	chr12:19107688-19150455	-21.9	XM_005213603.1	SETDB2
TCONS_00000352	XLOC_000348	chr1:21708680-21710562	chr12:19275074-19276925	-26.6	NM_001192342.1	ARL11
TCONS_00000352	XLOC_000348	chr1:21708680-21710562	chr14:1910855-1921745	-37.3	XM_005215264.1	KIAA1875
TCONS_00000352	XLOC_000348	chr1:21708680-21710562	chr14:1910855-1921745	-37.3	XM_005215263.1	KIAA1875
TCONS_00000352	XLOC_000348	chr1:21708680-21710562	chr14:1910855-1921745	-37.3	XM_005215262.1	KIAA1875
TCONS_00000352	XLOC_000348	chr1:21708680-21710562	chr14:1910855-1921745	-37.3	XM_005215261.1	KIAA1875
TCONS_00000352	XLOC_000348	chr1:21708680-21710562	chr14:1910855-1921745	-37.3	XM_005215260.1	KIAA1875
TCONS_00000352	XLOC_000348	chr1:21708680-21710562	chr14:1910855-1921666	-22.9	XM_002692585.3	KIAA1875
TCONS_00000352	XLOC_000348	chr1:21708680-21710562	chr14:72177071-72295323	-39.4	XM_005215668.1	RAD54B
TCONS_00000352	XLOC_000348	chr1:21708680-21710562	chr15:57228495-57237451	-31.8	XM_005216302.1	B3GNT6
TCONS_00000352	XLOC_000348	chr1:21708680-21710562	chr15:57231310-57237448	-24.2	NM_001103307.1	B3GNT6
TCONS_00000352	XLOC_000348	chr1:21708680-21710562	chr15:57233864-57237451	-19.2	XM_005216301.1	B3GNT6
TCONS_00000352	XLOC_000348	chr1:21708680-21710562	chr15:76161411-76203527	-28.5	NM_001098115.1	SYT13
TCONS_00000352	XLOC_000348	chr1:21708680-21710562	chr15:76161411-76181026	-23.8	XM_005216504.1	SYT13
TCONS_00000352	XLOC_000348	chr1:21708680-21710562	chr16:3297330-3329437	-23.7	XM_005216661.1	NUCKS1
TCONS_00000352	XLOC_000348	chr1:21708680-21710562	chr16:3297330-3312147	-17.7	XM_005216660.1	NUCKS1
TCONS_00000352	XLOC_000348	chr1:21708680-21710562	chr16:4857335-4919790	-28.2	XM_002693872.3	LOC506707
TCONS_00000352	XLOC_000348	chr1:21708680-21710562	chr16:26946101-26948694	-29.2	XM_003587060.2	FAM177B
TCONS_00000352	XLOC_000348	chr1:21708680-21710562	chr16:67206283-67279125	-25.2	XM_005217363.1	EDEM3
TCONS_00000352	XLOC_000348	chr1:21708680-21710562	chr16:67206283-67279125	-25.2	XM_005217364.1	EDEM3
TCONS_00000352	XLOC_000348	chr1:21708680-21710562	chr16:67206283-67278874	-34.3	NM_001205853.1	EDEM3
TCONS_00000352	XLOC_000348	chr1:21708680-21710562	chr17:55749527-55773014	-24.8	XM_005217944.1	RHOF
TCONS_00000352	XLOC_000348	chr1:21708680-21710562	chr17:55749527-55773014	-24.8	XM_005217939.1	RHOF
TCONS_00000352	XLOC_000348	chr1:21708680-21710562	chr17:55749527-55773014	-24.8	XM_005217938.1	RHOF
TCONS_00000352	XLOC_000348	chr1:21708680-21710562	chr17:55749527-55773014	-24.8	XM_005217940.1	RHOF
TCONS_00000352	XLOC_000348	chr1:21708680-21710562	chr17:55749527-55773014	-24.8	XM_005217941.1	RHOF
TCONS_00000352	XLOC_000348	chr1:21708680-21710562	chr17:55749527-55773014	-24.8	XM_005217943.1	RHOF
TCONS_00000352	XLOC_000348	chr1:21708680-21710562	chr17:55749527-55773014	-24.8	XM_005217942.1	RHOF
TCONS_00000352	XLOC_000348	chr1:21708680-21710562	chr17:55749527-55773014	-24.8	XM_005217945.1	RHOF
TCONS_00000352	XLOC_000348	chr1:21708680-21710562	chr17:72690320-72741776	-38.8	XM_005218130.1	SLC5A1
TCONS_00000352	XLOC_000348	chr1:21708680-21710562	chr17:72695007-72741776	-19	XM_005218131.1	SLC5A1
TCONS_00000352	XLOC_000348	chr1:21708680-21710562	chr18:36449383-36455306	-20.2	NM_001192867.1	HAS3
TCONS_00000352	XLOC_000348	chr1:21708680-21710562	chr18:64047417-64080953	-36.3	XM_002695476.3	LOC100301148
TCONS_00000352	XLOC_000348	chr1:21708680-21710562	chr18:65197726-65211384	-23.4	NM_001077894.2	LOC509810
TCONS_00000352	XLOC_000348	chr1:21708680-21710562	chr19:25325273-25329732	-75.5	XM_005220263.1	CYB5D2
TCONS_00000352	XLOC_000348	chr1:21708680-21710562	chr19:27331077-27339653	-22.1	NM_174501.2	ALOX15
TCONS_00000352	XLOC_000348	chr1:21708680-21710562	chr19:27332166-27339658	-43.2	XM_005220189.1	ALOX15
TCONS_00000352	XLOC_000348	chr1:21708680-21710562	chr19:27332166-27339658	-43.2	XM_005220190.1	ALOX15
TCONS_00000352	XLOC_000348	chr1:21708680-21710562	chr19:28159723-28163813	-30.5	XM_005220332.1	CYB5D1
TCONS_00000352	XLOC_000348	chr1:21708680-21710562	chr19:29666103-29876909	-28.2	XM_005220391.1	GAS7
TCONS_00000352	XLOC_000348	chr1:21708680-21710562	chr19:29666103-29779548	-22.4	XM_005220394.1	GAS7
TCONS_00000352	XLOC_000348	chr1:21708680-21710562	chr19:29666103-29762200	-25.3	XM_005220392.1	GAS7
TCONS_00000352	XLOC_000348	chr1:21708680-21710562	chr19:29666103-29754231	-30.3	XM_005220393.1	GAS7
TCONS_00000352	XLOC_000348	chr1:21708680-21710562	chr19:40140808-40167376	-24.3	NM_001083759.1	FBXO47
TCONS_00000352	XLOC_000348	chr1:21708680-21710562	chr19:41350967-41374435	-32.8	XM_005220735.1	TNS4
TCONS_00000352	XLOC_000348	chr1:21708680-21710562	chr19:41350967-41370317	-39.5	NM_001038155.1	TNS4
TCONS_00000352	XLOC_000348	chr1:21708680-21710562	chr19:46968831-47030716	-40.9	NM_001206490.1	ITGB3
TCONS_00000352	XLOC_000348	chr1:21708680-21710562	chr19:46998862-47029022	-24	XM_005220816.1	ITGB3
TCONS_00000352	XLOC_000348	chr1:21708680-21710562	chr19:54035153-54045173	-27.9	XM_005221235.1	LGALS3BP
TCONS_00000352	XLOC_000348	chr1:21708680-21710562	chr19:54035259-54045166	-33.6	NM_001046316.2	LGALS3BP
TCONS_00000352	XLOC_000348	chr1:21708680-21710562	chr19:54036018-54045173	-29.4	XM_005221236.1	LGALS3BP
TCONS_00000352	XLOC_000348	chr1:21708680-21710562	chr20:38951611-39146316	-27.1	XM_005221577.1	PRLR
TCONS_00000352	XLOC_000348	chr1:21708680-21710562	chr20:39007757-39146316	-21.9	XM_005221576.1	PRLR
TCONS_00000352	XLOC_000348	chr1:21708680-21710562	chr20:39007757-39146316	-21.9	XM_005221579.1	PRLR
TCONS_00000352	XLOC_000348	chr1:21708680-21710562	chr20:39007757-39146316	-21.9	XM_005221575.1	PRLR
TCONS_00000352	XLOC_000348	chr1:21708680-21710562	chr20:39053093-39146316	-17.3	XM_005221578.1	PRLR
TCONS_00000352	XLOC_000348	chr1:21708680-21710562	chr20:66681683-66719116	-28.3	XM_005221670.1	SRD5A1
TCONS_00000352	XLOC_000348	chr1:21708680-21710562	chr21:22726143-22740497	-22.1	XM_005221845.1	WDR73
TCONS_00000352	XLOC_000348	chr1:21708680-21710562	chr21:25965641-25979579	-38.2	XM_005221867.1	ANKRD34C
TCONS_00000352	XLOC_000348	chr1:21708680-21710562	chr21:25965809-25979579	-21.6	XM_005221866.1	ANKRD34C
TCONS_00000352	XLOC_000348	chr1:21708680-21710562	chr21:25976049-25982119	-22.4	NM_001207061.1	ANKRD34C
TCONS_00000352	XLOC_000348	chr1:21708680-21710562	chr22:10813830-10924020	-22.6	XM_005222514.1	GOLGA4
TCONS_00000352	XLOC_000348	chr1:21708680-21710562	chr22:10813830-10924020	-22.6	XM_005222515.1	GOLGA4
TCONS_00000352	XLOC_000348	chr1:21708680-21710562	chr22:10813830-10924020	-22.6	XM_005222517.1	GOLGA4
TCONS_00000352	XLOC_000348	chr1:21708680-21710562	chr22:10813830-10924020	-22.6	XM_005222518.1	GOLGA4
TCONS_00000352	XLOC_000348	chr1:21708680-21710562	chr22:10813831-10924020	-22.6	XM_005222519.1	GOLGA4
TCONS_00000352	XLOC_000348	chr1:21708680-21710562	chr22:22108897-22119730	-25.2	NM_001075508.1	SETMAR
TCONS_00000352	XLOC_000348	chr1:21708680-21710562	chr23:27197602-27206521	-25.9	NM_001097997.1	STK19
TCONS_00000352	XLOC_000348	chr1:21708680-21710562	chr26:25830641-25856308	-34	XM_005225453.1	PAOX
TCONS_00000352	XLOC_000348	chr1:21708680-21710562	chr26:25830641-25856308	-34	XM_005225449.1	PAOX
TCONS_00000352	XLOC_000348	chr1:21708680-21710562	chr27:15306925-15323398	-19.4	XM_005225965.1	CYP4V2
TCONS_00000352	XLOC_000348	chr1:21708680-21710562	chr27:15306925-15323398	-19.4	XM_005225966.1	CYP4V2
TCONS_00000352	XLOC_000348	chr1:21708680-21710562	chr27:15306993-15323394	-22	NM_001034373.2	CYP4V2
TCONS_00000352	XLOC_000348	chr1:21708680-21710562	chr28:33875845-33924983	-25.8	NM_001083750.1	POLR3A
TCONS_00000352	XLOC_000348	chr1:21708680-21710562	chrX:19573055-19585311	-19.2	XM_005227554.1	MMGT1
TCONS_00000352	XLOC_000348	chr1:21708680-21710562	chrX:84662116-84675421	-20.1	XM_005228031.1	NONO
TCONS_00000352	XLOC_000348	chr1:21708680-21710562	chrX:84662116-84675194	-26.3	NM_001046554.1	NONO
TCONS_00000352	XLOC_000348	chr1:21708680-21710562	chrX:128884921-128889324	-26.1	XM_005228383.1	KLHL34
TCONS_00000352	XLOC_000348	chr1:21708680-21710562	chrX:135804046-135892370	-20.2	XM_005228427.1	MOSPD2
TCONS_00000352	XLOC_000348	chr1:21708680-21710562	chrX:140280154-140284951	-20.1	XM_002700428.3	ZBED1
TCONS_00025109	XLOC_018033	chr12:76541880-76542819	chr1:71833839-71840108	-21.9	XM_005201540.1	CEP19
TCONS_00025109	XLOC_018033	chr12:76541880-76542819	chr1:71833839-71840108	-21.9	XM_005201539.1	CEP19
TCONS_00025109	XLOC_018033	chr12:76541880-76542819	chr3:13085203-13107179	-24.4	XM_005203589.1	LOC784007
TCONS_00025109	XLOC_018033	chr12:76541880-76542819	chr3:86260316-86342627	-30.1	XM_005204503.1	C3H1orf87
TCONS_00025109	XLOC_018033	chr12:76541880-76542819	chr5:89258893-89311142	-21.3	NM_174654.2	SLCO1A2
TCONS_00025109	XLOC_018033	chr12:76541880-76542819	chr6:26444869-26470802	-18.9	NM_001035477.2	TRMT10A
TCONS_00025109	XLOC_018033	chr12:76541880-76542819	chr6:26445270-26470228	-35.6	XM_005207710.1	TRMT10A
TCONS_00025109	XLOC_018033	chr12:76541880-76542819	chr6:26445485-26470228	-36.7	XM_005207709.1	TRMT10A
TCONS_00025109	XLOC_018033	chr12:76541880-76542819	chr6:26447704-26470228	-19.2	XM_005207711.1	TRMT10A
TCONS_00025109	XLOC_018033	chr12:76541880-76542819	chr14:66411561-66415833	-26.4	NM_001037623.2	POLR2K
TCONS_00025109	XLOC_018033	chr12:76541880-76542819	chr15:1775347-1802208	-33.1	NM_001206477.1	AASDHPPT
TCONS_00025109	XLOC_018033	chr12:76541880-76542819	chr18:63337116-63357130	-20.9	XM_005219770.1	LOC617702
TCONS_00025109	XLOC_018033	chr12:76541880-76542819	chr18:64047417-64080953	-31.4	XM_002695476.3	LOC100301148
TCONS_00025109	XLOC_018033	chr12:76541880-76542819	chr21:20128135-20133013	-10	XM_005221790.1	LOC512440
TCONS_00025109	XLOC_018033	chr12:76541880-76542819	chr21:20128135-20132832	-28.4	XM_005221789.1	LOC512440
TCONS_00032395	XLOC_023956	chr13:72402113-72404978	chr1:64891600-64925214	-24.5	XM_005201266.1	CD80
TCONS_00032395	XLOC_023956	chr13:72402113-72404978	chr1:64891600-64919759	-36.6	XM_005201267.1	CD80
TCONS_00032395	XLOC_023956	chr13:72402113-72404978	chr1:82676947-82698754	-32.8	XM_005201555.1	C1H3orf70
TCONS_00032395	XLOC_023956	chr13:72402113-72404978	chr1:137960488-137993315	-33.6	NM_001101067.2	UBA5
TCONS_00032395	XLOC_023956	chr13:72402113-72404978	chr2:38323897-38363939	-35.6	XM_005202454.1	UPP2
TCONS_00032395	XLOC_023956	chr13:72402113-72404978	chr2:107564021-107574109	-36.7	NM_001099078.1	WNT10A
TCONS_00032395	XLOC_023956	chr13:72402113-72404978	chr2:126982721-126992478	-26	XM_005203168.1	PIGV
TCONS_00032395	XLOC_023956	chr13:72402113-72404978	chr2:126982721-126992223	-47.8	XM_005203167.1	PIGV
TCONS_00032395	XLOC_023956	chr13:72402113-72404978	chr2:127647570-127665188	-29.8	NM_001100337.1	EXTL1
TCONS_00032395	XLOC_023956	chr13:72402113-72404978	chr3:9762001-9765432	-21.3	NM_001015563.1	PIGM
TCONS_00032395	XLOC_023956	chr13:72402113-72404978	chr3:50844089-51078208	-39.1	XM_005204328.1	EVI5
TCONS_00032395	XLOC_023956	chr13:72402113-72404978	chr3:50844740-51078208	-27.7	XM_005204325.1	EVI5
TCONS_00032395	XLOC_023956	chr13:72402113-72404978	chr3:50844740-51078208	-27.7	XM_005204327.1	EVI5
TCONS_00032395	XLOC_023956	chr13:72402113-72404978	chr3:50844740-51078208	-27.7	XM_005204326.1	EVI5
TCONS_00032395	XLOC_023956	chr13:72402113-72404978	chr3:50844741-51078208	-27.4	XM_002686231.3	EVI5
TCONS_00032395	XLOC_023956	chr13:72402113-72404978	chr3:50844741-51078208	-27.4	XM_005204332.1	EVI5
TCONS_00032395	XLOC_023956	chr13:72402113-72404978	chr3:50844741-51078208	-27.4	XM_005204331.1	EVI5
TCONS_00032395	XLOC_023956	chr13:72402113-72404978	chr3:50898661-51078208	-22.6	XM_005204334.1	EVI5
TCONS_00032395	XLOC_023956	chr13:72402113-72404978	chr3:50904414-51078208	-30.1	XM_005204329.1	EVI5
TCONS_00032395	XLOC_023956	chr13:72402113-72404978	chr3:50905039-51078208	-33.7	XM_005204330.1	EVI5
TCONS_00032395	XLOC_023956	chr13:72402113-72404978	chr3:51190623-51281180	-31.8	XM_005204293.1	RPAP2
TCONS_00032395	XLOC_023956	chr13:72402113-72404978	chr4:71540350-71614456	-36.9	NM_001193112.1	DFNA5
TCONS_00032395	XLOC_023956	chr13:72402113-72404978	chr5:100280943-100296298	-26.8	XM_005207062.1	CLEC7A
TCONS_00032395	XLOC_023956	chr13:72402113-72404978	chr5:100280943-100296298	-26.8	XM_005207064.1	CLEC7A
TCONS_00032395	XLOC_023956	chr13:72402113-72404978	chr5:100280943-100296298	-26.8	XM_005207063.1	CLEC7A
TCONS_00032395	XLOC_023956	chr13:72402113-72404978	chr5:104402771-104415588	-38.5	NM_174674.2	TNFRSF1A
TCONS_00032395	XLOC_023956	chr13:72402113-72404978	chr6:118940998-119093365	-28	NM_001206044.1	AFAP1
TCONS_00032395	XLOC_023956	chr13:72402113-72404978	chr7:19186458-19205454	-24.7	XM_005208900.1	TNFSF9
TCONS_00032395	XLOC_023956	chr13:72402113-72404978	chr7:19186460-19194539	-41.7	XM_005208901.1	TNFSF9
TCONS_00032395	XLOC_023956	chr13:72402113-72404978	chr7:53985606-53988459	-19	XM_003586303.2	PCDHB16
TCONS_00032395	XLOC_023956	chr13:72402113-72404978	chr8:62368647-62424844	-30.6	XM_002689728.3	DCAF10
TCONS_00032395	XLOC_023956	chr13:72402113-72404978	chr8:71173732-71192765	-26.8	NM_001102327.1	TNFRSF10D
TCONS_00032395	XLOC_023956	chr13:72402113-72404978	chr10:23311700-23312804	-25.4	XM_002690566.3	LOC100296102
TCONS_00032395	XLOC_023956	chr13:72402113-72404978	chr10:85444369-85449456	-25	XM_002691001.3	LOC516537
TCONS_00032395	XLOC_023956	chr13:72402113-72404978	chr11:2335382-2342311	-36.7	NM_001037482.2	CIAO1
TCONS_00032395	XLOC_023956	chr13:72402113-72404978	chr11:80998507-81073543	-29.7	XM_002691475.2	SMC6
TCONS_00032395	XLOC_023956	chr13:72402113-72404978	chr15:6132916-6141316	-45.5	NM_174112.1	MMP1
TCONS_00032395	XLOC_023956	chr13:72402113-72404978	chr15:62935507-63020686	-26.4	XM_005216337.1	DNAJC24
TCONS_00032395	XLOC_023956	chr13:72402113-72404978	chr15:62935666-63020363	-29.9	NM_001078102.1	DNAJC24
TCONS_00032395	XLOC_023956	chr13:72402113-72404978	chr16:53069568-53074055	-32.3	NM_001034497.2	SLC25A34
TCONS_00032395	XLOC_023956	chr13:72402113-72404978	chr16:61810681-61847803	-47.8	NM_001076185.1	FAM20B
TCONS_00032395	XLOC_023956	chr13:72402113-72404978	chr17:2058073-2064957	-27.7	XM_005217430.1	NPY2R
TCONS_00032395	XLOC_023956	chr13:72402113-72404978	chr17:2058073-2064259	-30.7	XM_005217431.1	NPY2R
TCONS_00032395	XLOC_023956	chr13:72402113-72404978	chr17:2058073-2061597	-25.7	XM_005217432.1	NPY2R
TCONS_00032395	XLOC_023956	chr13:72402113-72404978	chr18:57835266-57843233	-28.7	XM_005219538.1	SIGLEC10
TCONS_00032395	XLOC_023956	chr13:72402113-72404978	chr18:57835266-57843232	-28.7	XM_005219541.1	SIGLEC10
TCONS_00032395	XLOC_023956	chr13:72402113-72404978	chr18:57835266-57843232	-28.7	XM_005219540.1	SIGLEC10
TCONS_00032395	XLOC_023956	chr13:72402113-72404978	chr18:57835266-57843231	-28.7	XM_005219542.1	SIGLEC10
TCONS_00032395	XLOC_023956	chr13:72402113-72404978	chr18:57835266-57843230	-28.7	XM_005219539.1	SIGLEC10
TCONS_00032395	XLOC_023956	chr13:72402113-72404978	chr18:57835266-57843228	-28.7	XM_005219535.1	SIGLEC10
TCONS_00032395	XLOC_023956	chr13:72402113-72404978	chr18:57835266-57843228	-28.7	XM_005219534.1	SIGLEC10
TCONS_00032395	XLOC_023956	chr13:72402113-72404978	chr18:57835266-57843228	-28.7	XM_005219537.1	SIGLEC10
TCONS_00032395	XLOC_023956	chr13:72402113-72404978	chr18:57835266-57843228	-28.7	XM_005219536.1	SIGLEC10
TCONS_00032395	XLOC_023956	chr13:72402113-72404978	chr18:57835266-57843228	-28.7	XM_005219533.1	SIGLEC10
TCONS_00032395	XLOC_023956	chr13:72402113-72404978	chr18:57835266-57842961	-35.4	NM_001206277.1	SIGLEC10
TCONS_00032395	XLOC_023956	chr13:72402113-72404978	chr18:61186099-61215953	-31.7	XM_005219648.1	MGC139164
TCONS_00032395	XLOC_023956	chr13:72402113-72404978	chr18:61186099-61215953	-31.7	XM_005219647.1	MGC139164
TCONS_00032395	XLOC_023956	chr13:72402113-72404978	chr18:61203436-61215947	-28.4	XM_005219645.1	MGC139164
TCONS_00032395	XLOC_023956	chr13:72402113-72404978	chr18:61204434-61215947	-28.4	XM_005219646.1	MGC139164
TCONS_00032395	XLOC_023956	chr13:72402113-72404978	chr19:62545552-62576102	-31.6	XM_002696232.2	GNA13
TCONS_00032395	XLOC_023956	chr13:72402113-72404978	chr20:35917450-35973537	-30.9	XM_005221613.1	LIFR
TCONS_00032395	XLOC_023956	chr13:72402113-72404978	chr21:20155582-20163194	-31.4	NM_001103302.1	LOC618633
TCONS_00032395	XLOC_023956	chr13:72402113-72404978	chr21:49489513-49555507	-38.3	NM_001081604.1	SEC23A
TCONS_00032395	XLOC_023956	chr13:72402113-72404978	chr23:16583122-16597410	-28.4	NM_001192947.1	PEX6
TCONS_00032395	XLOC_023956	chr13:72402113-72404978	chr23:16583125-16597426	-37	XM_005223463.1	PEX6
TCONS_00032395	XLOC_023956	chr13:72402113-72404978	chr23:45395704-45405490	-27.3	XM_005223886.1	LOC100848875
TCONS_00032395	XLOC_023956	chr13:72402113-72404978	chr24:9738913-9748901	-28.3	NM_001206461.1	DSEL
TCONS_00032395	XLOC_023956	chr13:72402113-72404978	chr24:9739118-9748901	-35.9	XM_005224003.1	DSEL
TCONS_00032395	XLOC_023956	chr13:72402113-72404978	chr27:271331-295286	-27.4	XM_005225920.1	LOC518907
TCONS_00032395	XLOC_023956	chr13:72402113-72404978	chr27:271331-295286	-27.4	XM_005225918.1	LOC518907
TCONS_00032395	XLOC_023956	chr13:72402113-72404978	chr27:271331-295286	-27.4	XM_005225921.1	LOC518907
TCONS_00032395	XLOC_023956	chr13:72402113-72404978	chr27:271331-295286	-27.4	XM_005225915.1	LOC518907
TCONS_00032395	XLOC_023956	chr13:72402113-72404978	chr27:271800-295286	-50.9	XM_005225919.1	LOC518907
TCONS_00032395	XLOC_023956	chr13:72402113-72404978	chr27:282111-295286	-33.5	XM_005225916.1	LOC518907
TCONS_00032395	XLOC_023956	chr13:72402113-72404978	chr27:282379-295286	-37.6	XM_005225917.1	LOC518907
TCONS_00032395	XLOC_023956	chr13:72402113-72404978	chr29:36648797-36680376	-44	XM_005226864.1	NFRKB
TCONS_00032395	XLOC_023956	chr13:72402113-72404978	chr29:36648797-36680376	-44	XM_005226863.1	NFRKB
TCONS_00032395	XLOC_023956	chr13:72402113-72404978	chr29:36648797-36680376	-44	XM_005226862.1	NFRKB
TCONS_00032395	XLOC_023956	chr13:72402113-72404978	chr29:36648797-36680375	-31.8	XM_002699230.3	NFRKB
TCONS_00032395	XLOC_023956	chr13:72402113-72404978	chr29:45657996-45679045	-29.2	XM_005227130.1	SYT12
TCONS_00032395	XLOC_023956	chr13:72402113-72404978	chrX:20453992-20462821	-25.2	XM_005227540.1	RBMX
TCONS_00032395	XLOC_023956	chr13:72402113-72404978	chrX:20453992-20462783	-18.4	XM_005227543.1	RBMX
TCONS_00032395	XLOC_023956	chr13:72402113-72404978	chrX:20453992-20462782	-31.6	XM_005227542.1	RBMX
TCONS_00032395	XLOC_023956	chr13:72402113-72404978	chrX:20453992-20462781	-31.6	XM_005227541.1	RBMX
TCONS_00032395	XLOC_023956	chr13:72402113-72404978	chrX:81008109-81145351	-36.4	XM_005227966.1	ABCB7
TCONS_00032395	XLOC_023956	chr13:72402113-72404978	chrX:107567145-107596766	-40.9	XM_005228304.1	NYX
TCONS_00032395	XLOC_023956	chr13:72402113-72404978	chrX:107567145-107590773	-36.3	XM_005228305.1	NYX
TCONS_00032395	XLOC_023956	chr13:72402113-72404978	chrX:148803994-148807768	-27.6	XM_005228542.1	P2RY8
TCONS_00032411	XLOC_023972	chr13:72439113-72440662	chr1:83925316-84030118	-23.8	XM_005201592.1	YEATS2
TCONS_00032411	XLOC_023972	chr13:72439113-72440662	chr1:83925316-84030118	-23.8	XM_005201593.1	YEATS2
TCONS_00032411	XLOC_023972	chr13:72439113-72440662	chr1:83925316-84029755	-33.2	XM_005201591.1	YEATS2
TCONS_00032411	XLOC_023972	chr13:72439113-72440662	chr4:101854056-102366730	-33.7	XM_002687061.2	DGKI
TCONS_00032411	XLOC_023972	chr13:72439113-72440662	chr5:32501724-32609168	-24.2	XM_005206391.1	VDR
TCONS_00032411	XLOC_023972	chr13:72439113-72440662	chr5:57162419-57222327	-78.5	XM_005206541.1	RBMS2
TCONS_00032411	XLOC_023972	chr13:72439113-72440662	chr5:57162419-57222327	-78.5	XM_005206539.1	RBMS2
TCONS_00032411	XLOC_023972	chr13:72439113-72440662	chr9:84937643-84969790	-35	NM_001205950.1	RAB32
TCONS_00032411	XLOC_023972	chr13:72439113-72440662	chr10:88428551-88527778	-35.1	XM_005212162.1	GPATCH2L
TCONS_00032411	XLOC_023972	chr13:72439113-72440662	chr10:88428551-88527778	-35.1	XM_005212169.1	GPATCH2L
TCONS_00032411	XLOC_023972	chr13:72439113-72440662	chr10:88428551-88527778	-35.1	XM_005212159.1	GPATCH2L
TCONS_00032411	XLOC_023972	chr13:72439113-72440662	chr10:88428551-88527778	-35.1	XM_005212167.1	GPATCH2L
TCONS_00032411	XLOC_023972	chr13:72439113-72440662	chr10:88428551-88527778	-35.1	XM_005212161.1	GPATCH2L
TCONS_00032411	XLOC_023972	chr13:72439113-72440662	chr10:88428551-88527778	-35.1	XM_005212166.1	GPATCH2L
TCONS_00032411	XLOC_023972	chr13:72439113-72440662	chr10:88467531-88527778	-38.7	XM_005212163.1	GPATCH2L
TCONS_00032411	XLOC_023972	chr13:72439113-72440662	chr10:88467531-88527778	-25.4	XM_005212164.1	GPATCH2L
TCONS_00032411	XLOC_023972	chr13:72439113-72440662	chr10:88467531-88527773	-38.7	XM_005212170.1	GPATCH2L
TCONS_00032411	XLOC_023972	chr13:72439113-72440662	chr10:88467771-88527778	-33.9	XM_005212160.1	GPATCH2L
TCONS_00032411	XLOC_023972	chr13:72439113-72440662	chr13:29756747-29778412	-39.6	NM_001205769.1	CDNF
TCONS_00032411	XLOC_023972	chr13:72439113-72440662	chr18:43358225-43434459	-23.1	XM_002694999.2	TDRD12
TCONS_00032411	XLOC_023972	chr13:72439113-72440662	chr19:55637499-55665914	-26.3	XM_005221228.1	MFSD11
TCONS_00032411	XLOC_023972	chr13:72439113-72440662	chr24:7299124-7329061	-77.3	XM_005224062.1	SOCS6
TCONS_00032411	XLOC_023972	chr13:72439113-72440662	chr29:50370852-50389838	-32.9	XM_002699450.3	LOC529792
TCONS_00032411	XLOC_023972	chr13:72439113-72440662	chrX:140117843-140143906	-20.1	XM_005228482.1	GYG2
TCONS_00032411	XLOC_023972	chr13:72439113-72440662	chrX:140117843-140143868	-35.3	XM_005228480.1	GYG2
TCONS_00032411	XLOC_023972	chr13:72439113-72440662	chrX:140117843-140143375	-42.1	XM_005228483.1	GYG2
TCONS_00032411	XLOC_023972	chr13:72439113-72440662	chrX:140117843-140143375	-42.1	XM_005228479.1	GYG2
TCONS_00032411	XLOC_023972	chr13:72439113-72440662	chrX:140117843-140143374	-42.1	XM_002700434.3	GYG2
TCONS_00032411	XLOC_023972	chr13:72439113-72440662	chrX:140117843-140143372	-42.3	XM_005228481.1	GYG2
TCONS_00032430	XLOC_023991	chr13:72472107-72473029	chr1:6490667-6512681	-79.3	XM_005201127.1	USP16
TCONS_00032430	XLOC_023991	chr13:72472107-72473029	chr1:155640001-155655200	-23.3	XM_005202155.1	LOC101902334
TCONS_00032430	XLOC_023991	chr13:72472107-72473029	chr2:89948477-89963538	-57.1	NM_001080249.2	NIF3L1
TCONS_00032430	XLOC_023991	chr13:72472107-72473029	chr2:116619942-116655099	-20.7	XM_005202968.1	SLC19A3
TCONS_00032430	XLOC_023991	chr13:72472107-72473029	chr2:116619942-116655099	-20.7	XM_005202967.1	SLC19A3
TCONS_00032430	XLOC_023991	chr13:72472107-72473029	chr2:116619942-116653597	-30.6	XM_005202969.1	SLC19A3
TCONS_00032430	XLOC_023991	chr13:72472107-72473029	chr2:116619942-116644855	-21.9	NM_001102198.1	SLC19A3
TCONS_00032430	XLOC_023991	chr13:72472107-72473029	chr3:16812601-16816958	-75	XM_005203719.1	S100A1
TCONS_00032430	XLOC_023991	chr13:72472107-72473029	chr3:16812602-16816958	-75	XM_005203720.1	S100A1
TCONS_00032430	XLOC_023991	chr13:72472107-72473029	chr3:49850609-50069718	-30.3	NM_001024483.1	BCAR3
TCONS_00032430	XLOC_023991	chr13:72472107-72473029	chr3:53849113-53926687	-31	XM_002686261.3	LRRC8B
TCONS_00032430	XLOC_023991	chr13:72472107-72473029	chr3:53849113-53926687	-31	XM_005204341.1	LRRC8B
TCONS_00032430	XLOC_023991	chr13:72472107-72473029	chr3:53849113-53926687	-31	XM_005204343.1	LRRC8B
TCONS_00032430	XLOC_023991	chr13:72472107-72473029	chr3:53849113-53926687	-31	XM_005204342.1	LRRC8B
TCONS_00032430	XLOC_023991	chr13:72472107-72473029	chr4:59975766-59983970	-28.2	XM_005205460.1	THAP5
TCONS_00032430	XLOC_023991	chr13:72472107-72473029	chr4:59975919-59982005	-30.4	NM_001076339.1	THAP5
TCONS_00032430	XLOC_023991	chr13:72472107-72473029	chr5:57539932-57560884	-34.1	NM_001103105.1	ERBB3
TCONS_00032430	XLOC_023991	chr13:72472107-72473029	chr5:68866724-68876107	-27.5	NM_001038689.2	C5H12orf45
TCONS_00032430	XLOC_023991	chr13:72472107-72473029	chr5:75730213-75748123	-24.3	XM_005206838.1	CSF2RB
TCONS_00032430	XLOC_023991	chr13:72472107-72473029	chr6:3542635-3575330	-24.3	NM_001040477.4	ANXA5
TCONS_00032430	XLOC_023991	chr13:72472107-72473029	chr6:25889906-25894864	-27.9	NM_001081519.1	DDIT4L
TCONS_00032430	XLOC_023991	chr13:72472107-72473029	chr6:67745804-67761267	-22.9	XM_002688237.2	COMMD8
TCONS_00032430	XLOC_023991	chr13:72472107-72473029	chr6:67745804-67761113	-37.6	XM_005207929.1	COMMD8
TCONS_00032430	XLOC_023991	chr13:72472107-72473029	chr6:104672733-104704707	-22	XM_002688400.2	WFS1
TCONS_00032430	XLOC_023991	chr13:72472107-72473029	chr7:16593458-16595367	-25.8	NM_001099699.1	C7H19orf52
TCONS_00032430	XLOC_023991	chr13:72472107-72473029	chr7:21303787-21345616	-21.1	XM_005208927.1	ATCAY
TCONS_00032430	XLOC_023991	chr13:72472107-72473029	chr7:97171844-97276186	-24.8	XM_002689395.3	TTC37
TCONS_00032430	XLOC_023991	chr13:72472107-72473029	chr7:97171844-97276186	-24.8	XM_005209742.1	TTC37
TCONS_00032430	XLOC_023991	chr13:72472107-72473029	chr8:103165261-103300736	-23.7	XM_002689945.3	SUSD1
TCONS_00032430	XLOC_023991	chr13:72472107-72473029	chr10:79536643-79583378	-34.1	NM_001205951.1	MPP5
TCONS_00032430	XLOC_023991	chr13:72472107-72473029	chr11:60654634-60687732	-33	NM_001102497.2	B3GNT2
TCONS_00032430	XLOC_023991	chr13:72472107-72473029	chr12:19107511-19150455	-27.7	XM_005213600.1	SETDB2
TCONS_00032430	XLOC_023991	chr13:72472107-72473029	chr12:19107513-19150455	-30.5	XM_005213602.1	SETDB2
TCONS_00032430	XLOC_023991	chr13:72472107-72473029	chr12:19107688-19150455	-28.8	XM_005213599.1	SETDB2
TCONS_00032430	XLOC_023991	chr13:72472107-72473029	chr12:19107688-19150455	-28.8	XM_005213601.1	SETDB2
TCONS_00032430	XLOC_023991	chr13:72472107-72473029	chr12:19107688-19150455	-28.8	XM_005213603.1	SETDB2
TCONS_00032430	XLOC_023991	chr13:72472107-72473029	chr12:19275074-19276925	-30.9	NM_001192342.1	ARL11
TCONS_00032430	XLOC_023991	chr13:72472107-72473029	chr14:72177071-72295323	-29.9	XM_005215668.1	RAD54B
TCONS_00032430	XLOC_023991	chr13:72472107-72473029	chr16:4857335-4919790	-28.4	XM_002693872.3	LOC506707
TCONS_00032430	XLOC_023991	chr13:72472107-72473029	chr17:55749527-55773014	-22.6	XM_005217944.1	RHOF
TCONS_00032430	XLOC_023991	chr13:72472107-72473029	chr17:55749527-55773014	-22.6	XM_005217939.1	RHOF
TCONS_00032430	XLOC_023991	chr13:72472107-72473029	chr17:55749527-55773014	-22.6	XM_005217938.1	RHOF
TCONS_00032430	XLOC_023991	chr13:72472107-72473029	chr17:55749527-55773014	-22.6	XM_005217940.1	RHOF
TCONS_00032430	XLOC_023991	chr13:72472107-72473029	chr17:55749527-55773014	-22.6	XM_005217941.1	RHOF
TCONS_00032430	XLOC_023991	chr13:72472107-72473029	chr17:55749527-55773014	-22.6	XM_005217943.1	RHOF
TCONS_00032430	XLOC_023991	chr13:72472107-72473029	chr17:55749527-55773014	-22.6	XM_005217942.1	RHOF
TCONS_00032430	XLOC_023991	chr13:72472107-72473029	chr17:55749527-55773014	-22.6	XM_005217945.1	RHOF
TCONS_00032430	XLOC_023991	chr13:72472107-72473029	chr17:72690320-72741776	-25.3	XM_005218130.1	SLC5A1
TCONS_00032430	XLOC_023991	chr13:72472107-72473029	chr17:72695007-72741776	-33.1	XM_005218131.1	SLC5A1
TCONS_00032430	XLOC_023991	chr13:72472107-72473029	chr18:64047417-64080953	-20.9	XM_002695476.3	LOC100301148
TCONS_00032430	XLOC_023991	chr13:72472107-72473029	chr18:65197726-65211384	-41.2	NM_001077894.2	LOC509810
TCONS_00032430	XLOC_023991	chr13:72472107-72473029	chr19:28159723-28163813	-27.1	XM_005220332.1	CYB5D1
TCONS_00032430	XLOC_023991	chr13:72472107-72473029	chr19:29666103-29876909	-29	XM_005220391.1	GAS7
TCONS_00032430	XLOC_023991	chr13:72472107-72473029	chr19:29666103-29779548	-30.2	XM_005220394.1	GAS7
TCONS_00032430	XLOC_023991	chr13:72472107-72473029	chr19:29666103-29762200	-25.4	XM_005220392.1	GAS7
TCONS_00032430	XLOC_023991	chr13:72472107-72473029	chr19:29666103-29754231	-25	XM_005220393.1	GAS7
TCONS_00032430	XLOC_023991	chr13:72472107-72473029	chr19:46968831-47030716	-39.6	NM_001206490.1	ITGB3
TCONS_00032430	XLOC_023991	chr13:72472107-72473029	chr19:46998862-47029022	-30.6	XM_005220816.1	ITGB3
TCONS_00032430	XLOC_023991	chr13:72472107-72473029	chr19:54035153-54045173	-28.8	XM_005221235.1	LGALS3BP
TCONS_00032430	XLOC_023991	chr13:72472107-72473029	chr19:54035259-54045166	-31.5	NM_001046316.2	LGALS3BP
TCONS_00032430	XLOC_023991	chr13:72472107-72473029	chr19:54036018-54045173	-29.3	XM_005221236.1	LGALS3BP
TCONS_00032430	XLOC_023991	chr13:72472107-72473029	chr20:38951611-39146316	-24.1	XM_005221577.1	PRLR
TCONS_00032430	XLOC_023991	chr13:72472107-72473029	chr20:39007757-39146316	-24.8	XM_005221576.1	PRLR
TCONS_00032430	XLOC_023991	chr13:72472107-72473029	chr20:39007757-39146316	-24.8	XM_005221579.1	PRLR
TCONS_00032430	XLOC_023991	chr13:72472107-72473029	chr20:39007757-39146316	-24.8	XM_005221575.1	PRLR
TCONS_00032430	XLOC_023991	chr13:72472107-72473029	chr20:39053093-39146316	-25.7	XM_005221578.1	PRLR
TCONS_00032430	XLOC_023991	chr13:72472107-72473029	chr21:22726143-22740497	-27.6	XM_005221845.1	WDR73
TCONS_00032430	XLOC_023991	chr13:72472107-72473029	chr22:10813830-10924020	-21.5	XM_005222514.1	GOLGA4
TCONS_00032430	XLOC_023991	chr13:72472107-72473029	chr22:10813830-10924020	-21.5	XM_005222515.1	GOLGA4
TCONS_00032430	XLOC_023991	chr13:72472107-72473029	chr22:10813830-10924020	-21.5	XM_005222517.1	GOLGA4
TCONS_00032430	XLOC_023991	chr13:72472107-72473029	chr22:10813830-10924020	-21.5	XM_005222518.1	GOLGA4
TCONS_00032430	XLOC_023991	chr13:72472107-72473029	chr22:10813831-10924020	-21.5	XM_005222519.1	GOLGA4
TCONS_00032430	XLOC_023991	chr13:72472107-72473029	chr22:22108897-22119730	-32.5	NM_001075508.1	SETMAR
TCONS_00032430	XLOC_023991	chr13:72472107-72473029	chr26:25830641-25856308	-27.2	XM_005225453.1	PAOX
TCONS_00032430	XLOC_023991	chr13:72472107-72473029	chr26:25830641-25856308	-27.2	XM_005225449.1	PAOX
TCONS_00032430	XLOC_023991	chr13:72472107-72473029	chr27:15306925-15323398	-29.2	XM_005225965.1	CYP4V2
TCONS_00032430	XLOC_023991	chr13:72472107-72473029	chr27:15306925-15323398	-29.2	XM_005225966.1	CYP4V2
TCONS_00032430	XLOC_023991	chr13:72472107-72473029	chr27:15306993-15323394	-18.9	NM_001034373.2	CYP4V2
TCONS_00032430	XLOC_023991	chr13:72472107-72473029	chr28:33875845-33924983	-21.2	NM_001083750.1	POLR3A
TCONS_00032430	XLOC_023991	chr13:72472107-72473029	chr29:16642360-17494246	-26.3	XM_005226724.1	ODZ4
TCONS_00032430	XLOC_023991	chr13:72472107-72473029	chr29:16642360-17494246	-26.3	XM_005226721.1	ODZ4
TCONS_00032430	XLOC_023991	chr13:72472107-72473029	chr29:16642360-17494246	-26.3	XM_005226722.1	ODZ4
TCONS_00032430	XLOC_023991	chr13:72472107-72473029	chr29:16642360-17494246	-26.3	XM_005226723.1	ODZ4
TCONS_00032430	XLOC_023991	chr13:72472107-72473029	chr29:16642360-17494246	-26.3	XM_005226725.1	ODZ4
TCONS_00032430	XLOC_023991	chr13:72472107-72473029	chr29:16642360-17494246	-26.3	XM_005226726.1	ODZ4
TCONS_00032430	XLOC_023991	chr13:72472107-72473029	chr29:16643468-17494246	-30.2	XM_002699058.3	ODZ4
TCONS_00032430	XLOC_023991	chr13:72472107-72473029	chrX:84662116-84675421	-28.8	XM_005228031.1	NONO
TCONS_00032430	XLOC_023991	chr13:72472107-72473029	chrX:84662116-84675194	-27.4	NM_001046554.1	NONO
TCONS_00032430	XLOC_023991	chr13:72472107-72473029	chrX:128884921-128889324	-31.8	XM_005228383.1	KLHL34
TCONS_00032430	XLOC_023991	chr13:72472107-72473029	chrX:135804046-135892370	-38.2	XM_005228427.1	MOSPD2
TCONS_00040268	XLOC_028558	chr15:43682699-43683139	chr1:84536329-84568013	-25.3	XM_005201596.1	LAMP3
TCONS_00041737	XLOC_029836	chr15:7988603-7989684	chr1:66968028-66972768	-21.1	NM_001079582.1	SLC15A2
TCONS_00041737	XLOC_029836	chr15:7988603-7989684	chr1:83641621-83651340	-24	XM_005201627.1	HTR3E
TCONS_00041737	XLOC_029836	chr15:7988603-7989684	chr1:83641621-83651340	-24	XM_002684893.3	HTR3E
TCONS_00041737	XLOC_029836	chr15:7988603-7989684	chr1:132172746-132201858	-37.4	XM_005201865.1	CLDN18
TCONS_00041737	XLOC_029836	chr15:7988603-7989684	chr1:155003590-155009937	-37.3	XM_005202131.1	DPH3
TCONS_00041737	XLOC_029836	chr15:7988603-7989684	chr1:155004506-155009732	-54.1	NM_001113299.1	DPH3
TCONS_00041737	XLOC_029836	chr15:7988603-7989684	chr2:34172545-34193068	-25.7	XM_002685376.3	GCA
TCONS_00041737	XLOC_029836	chr15:7988603-7989684	chr2:34172545-34193046	-37.8	XM_005202505.1	GCA
TCONS_00041737	XLOC_029836	chr15:7988603-7989684	chr2:38323897-38363939	-24.8	XM_005202454.1	UPP2
TCONS_00041737	XLOC_029836	chr15:7988603-7989684	chr2:126982721-126992478	-39	XM_005203168.1	PIGV
TCONS_00041737	XLOC_029836	chr15:7988603-7989684	chr2:126982721-126992223	-32.3	XM_005203167.1	PIGV
TCONS_00041737	XLOC_029836	chr15:7988603-7989684	chr3:1955064-2022631	-32.7	NM_001102073.1	ILDR2
TCONS_00041737	XLOC_029836	chr15:7988603-7989684	chr3:8032014-8040529	-25.2	XM_005203554.1	FCGR2C
TCONS_00041737	XLOC_029836	chr15:7988603-7989684	chr3:8032014-8040529	-25.2	XM_005203553.1	FCGR2C
TCONS_00041737	XLOC_029836	chr15:7988603-7989684	chr3:22954880-22995699	-31.9	XM_005204062.1	PDE4DIP
TCONS_00041737	XLOC_029836	chr15:7988603-7989684	chr3:43502635-43605376	-27.9	XM_005204115.1	AGL
TCONS_00041737	XLOC_029836	chr15:7988603-7989684	chr3:43502635-43585764	-28.5	XM_005204113.1	AGL
TCONS_00041737	XLOC_029836	chr15:7988603-7989684	chr3:43502635-43585483	-17.3	XM_005204114.1	AGL
TCONS_00041737	XLOC_029836	chr15:7988603-7989684	chr3:43504601-43585149	-21.1	NM_001192471.1	AGL
TCONS_00041737	XLOC_029836	chr15:7988603-7989684	chr3:50844089-51078208	-32.3	XM_005204328.1	EVI5
TCONS_00041737	XLOC_029836	chr15:7988603-7989684	chr3:50844740-51078208	-26.9	XM_005204325.1	EVI5
TCONS_00041737	XLOC_029836	chr15:7988603-7989684	chr3:50844740-51078208	-26.9	XM_005204327.1	EVI5
TCONS_00041737	XLOC_029836	chr15:7988603-7989684	chr3:50844740-51078208	-26.9	XM_005204326.1	EVI5
TCONS_00041737	XLOC_029836	chr15:7988603-7989684	chr3:50844741-51078208	-38.4	XM_002686231.3	EVI5
TCONS_00041737	XLOC_029836	chr15:7988603-7989684	chr3:50844741-51078208	-38.4	XM_005204332.1	EVI5
TCONS_00041737	XLOC_029836	chr15:7988603-7989684	chr3:50844741-51078208	-38.4	XM_005204331.1	EVI5
TCONS_00041737	XLOC_029836	chr15:7988603-7989684	chr3:50898661-51078208	-25.6	XM_005204334.1	EVI5
TCONS_00041737	XLOC_029836	chr15:7988603-7989684	chr3:50904414-51078208	-21.3	XM_005204329.1	EVI5
TCONS_00041737	XLOC_029836	chr15:7988603-7989684	chr3:50905039-51078208	-25.8	XM_005204330.1	EVI5
TCONS_00041737	XLOC_029836	chr15:7988603-7989684	chr3:70246918-70275578	-48.8	XM_005204366.1	CRYZ
TCONS_00041737	XLOC_029836	chr15:7988603-7989684	chr3:70246940-70275578	-45.4	XM_005204367.1	CRYZ
TCONS_00041737	XLOC_029836	chr15:7988603-7989684	chr3:70246971-70275578	-25.6	NM_174025.3	CRYZ
TCONS_00041737	XLOC_029836	chr15:7988603-7989684	chr3:70251964-70275578	-21.3	XM_005204368.1	CRYZ
TCONS_00041737	XLOC_029836	chr15:7988603-7989684	chr3:86260316-86342627	-34.3	XM_005204503.1	C3H1orf87
TCONS_00041737	XLOC_029836	chr15:7988603-7989684	chr3:107081611-107097490	-55.2	XM_005204786.1	PABPC4
TCONS_00041737	XLOC_029836	chr15:7988603-7989684	chr3:107081611-107097490	-55.2	XM_005204784.1	PABPC4
TCONS_00041737	XLOC_029836	chr15:7988603-7989684	chr3:107081611-107097490	-55.2	XM_005204788.1	PABPC4
TCONS_00041737	XLOC_029836	chr15:7988603-7989684	chr3:107081611-107097490	-55.2	XM_005204787.1	PABPC4
TCONS_00041737	XLOC_029836	chr15:7988603-7989684	chr3:107081611-107097490	-55.2	XM_005204789.1	PABPC4
TCONS_00041737	XLOC_029836	chr15:7988603-7989684	chr3:107081611-107097490	-55.2	XM_005204785.1	PABPC4
TCONS_00041737	XLOC_029836	chr15:7988603-7989684	chr4:71540350-71614456	-44.1	NM_001193112.1	DFNA5
TCONS_00041737	XLOC_029836	chr15:7988603-7989684	chr5:24924228-25031190	-27.8	XM_002687205.3	FGD6
TCONS_00041737	XLOC_029836	chr15:7988603-7989684	chr5:24924228-25031190	-27.8	XM_005206128.1	FGD6
TCONS_00041737	XLOC_029836	chr15:7988603-7989684	chr5:26014335-26021521	-38	XM_005206167.1	SMUG1
TCONS_00041737	XLOC_029836	chr15:7988603-7989684	chr5:26753260-26759487	-29.7	NM_001205328.1	AMHR2
TCONS_00041737	XLOC_029836	chr15:7988603-7989684	chr5:32501724-32609168	-29.1	XM_005206391.1	VDR
TCONS_00041737	XLOC_029836	chr15:7988603-7989684	chr5:44421159-44427330	-25.7	XM_002687388.2	LOC785803
TCONS_00041737	XLOC_029836	chr15:7988603-7989684	chr5:83258080-83278882	-40.6	NM_001102147.1	FGFR1OP2
TCONS_00041737	XLOC_029836	chr15:7988603-7989684	chr5:100280943-100296298	-27	XM_005207062.1	CLEC7A
TCONS_00041737	XLOC_029836	chr15:7988603-7989684	chr5:100280943-100296298	-27	XM_005207064.1	CLEC7A
TCONS_00041737	XLOC_029836	chr15:7988603-7989684	chr5:100280943-100296298	-27	XM_005207063.1	CLEC7A
TCONS_00041737	XLOC_029836	chr15:7988603-7989684	chr6:20576692-20728352	-25.9	NM_001099035.1	GSTCD
TCONS_00041737	XLOC_029836	chr15:7988603-7989684	chr6:103971528-103991245	-25.5	XM_005208209.1	HSD17B13
TCONS_00041737	XLOC_029836	chr15:7988603-7989684	chr7:14274844-14287390	-40	XM_002688782.3	ZNF627
TCONS_00041737	XLOC_029836	chr15:7988603-7989684	chr7:20533755-20550742	-38.1	XM_005208930.1	TICAM1
TCONS_00041737	XLOC_029836	chr15:7988603-7989684	chr7:21303787-21345616	-23.3	XM_005208927.1	ATCAY
TCONS_00041737	XLOC_029836	chr15:7988603-7989684	chr7:40444889-40454767	-16.5	XM_002689035.2	LOC509184
TCONS_00041737	XLOC_029836	chr15:7988603-7989684	chr7:41788657-41806546	-29.1	XM_002689055.3	LOC509006
TCONS_00041737	XLOC_029836	chr15:7988603-7989684	chr7:48966131-48986179	-19.6	XM_005209358.1	FBXL21
TCONS_00041737	XLOC_029836	chr15:7988603-7989684	chr7:48966620-48985226	-39.6	NM_001034252.1	FBXL21
TCONS_00041737	XLOC_029836	chr15:7988603-7989684	chr7:52361329-52368148	-33.7	XM_005209463.1	TMEM173
TCONS_00041737	XLOC_029836	chr15:7988603-7989684	chr7:52361793-52368150	-33.7	NM_001046357.2	TMEM173
TCONS_00041737	XLOC_029836	chr15:7988603-7989684	chr8:24495842-24787066	-40.2	XM_005209906.1	SLC24A2
TCONS_00041737	XLOC_029836	chr15:7988603-7989684	chr8:24495842-24787066	-40.2	XM_005209908.1	SLC24A2
TCONS_00041737	XLOC_029836	chr15:7988603-7989684	chr8:24495843-24787066	-40.2	XM_005209909.1	SLC24A2
TCONS_00041737	XLOC_029836	chr15:7988603-7989684	chr8:24495843-24787066	-40.2	XM_005209910.1	SLC24A2
TCONS_00041737	XLOC_029836	chr15:7988603-7989684	chr8:24496165-24787066	-27.7	XM_005209907.1	SLC24A2
TCONS_00041737	XLOC_029836	chr15:7988603-7989684	chr8:46130886-46180501	-38.5	XM_005210018.1	PTAR1
TCONS_00041737	XLOC_029836	chr15:7988603-7989684	chr8:46130886-46172606	-29.6	XM_005210019.1	PTAR1
TCONS_00041737	XLOC_029836	chr15:7988603-7989684	chr8:46130886-46172368	-26.7	XM_005210020.1	PTAR1
TCONS_00041737	XLOC_029836	chr15:7988603-7989684	chr8:62900198-62917124	-33.7	NM_001099161.2	IGFBPL1
TCONS_00041737	XLOC_029836	chr15:7988603-7989684	chr9:96741847-96782300	-81.8	XM_005211083.1	RSPH3
TCONS_00041737	XLOC_029836	chr15:7988603-7989684	chr10:11555934-11653624	-31.7	NM_001205394.1	TXNDC16
TCONS_00041737	XLOC_029836	chr15:7988603-7989684	chr10:11930322-11941332	-33	XM_005211280.1	SLC51B
TCONS_00041737	XLOC_029836	chr15:7988603-7989684	chr10:11930322-11941332	-33	XM_005211279.1	SLC51B
TCONS_00041737	XLOC_029836	chr15:7988603-7989684	chr10:50707610-50712733	-21.1	NM_205809.1	GCNT3
TCONS_00041737	XLOC_029836	chr15:7988603-7989684	chr10:67574383-67631254	-34.2	XM_002690949.3	GCH1
TCONS_00041737	XLOC_029836	chr15:7988603-7989684	chr11:2335382-2342311	-33.8	NM_001037482.2	CIAO1
TCONS_00041737	XLOC_029836	chr15:7988603-7989684	chr11:2775464-2782703	-44.7	NM_001075471.2	ANKRD39
TCONS_00041737	XLOC_029836	chr15:7988603-7989684	chr11:13357493-13402926	-38.9	XM_005212537.1	PAIP2B
TCONS_00041737	XLOC_029836	chr15:7988603-7989684	chr11:13358228-13402926	-38.8	XM_002691227.3	PAIP2B
TCONS_00041737	XLOC_029836	chr15:7988603-7989684	chr11:19588346-19621254	-37.9	XM_005212570.1	EIF2AK2
TCONS_00041737	XLOC_029836	chr15:7988603-7989684	chr11:19588346-19621254	-37.9	XM_005212569.1	EIF2AK2
TCONS_00041737	XLOC_029836	chr15:7988603-7989684	chr11:46349422-46360402	-31.9	NM_174092.1	IL1A
TCONS_00041737	XLOC_029836	chr15:7988603-7989684	chr11:68275547-68277306	-21.8	XM_003586646.1	ASPRV1
TCONS_00041737	XLOC_029836	chr15:7988603-7989684	chr11:94077367-94092840	-33.4	XM_003586669.2	ZBTB26
TCONS_00041737	XLOC_029836	chr15:7988603-7989684	chr11:94077367-94092767	-26	XM_005213163.1	ZBTB26
TCONS_00041737	XLOC_029836	chr15:7988603-7989684	chr11:94077367-94091500	-23.7	XM_005213162.1	ZBTB26
TCONS_00041737	XLOC_029836	chr15:7988603-7989684	chr11:94077367-94084902	-69.9	XM_005213161.1	ZBTB26
TCONS_00041737	XLOC_029836	chr15:7988603-7989684	chr11:94077367-94084902	-69.9	XM_005213160.1	ZBTB26
TCONS_00041737	XLOC_029836	chr15:7988603-7989684	chr11:98406786-98409384	-71.4	XM_002691628.2	PTRH1
TCONS_00041737	XLOC_029836	chr15:7988603-7989684	chr11:101680051-101708765	-35	XM_002691609.2	LOC784457
TCONS_00041737	XLOC_029836	chr15:7988603-7989684	chr13:29756747-29778412	-36.3	NM_001205769.1	CDNF
TCONS_00041737	XLOC_029836	chr15:7988603-7989684	chr13:65505556-65543214	-36.5	XM_005214854.1	CPNE1
TCONS_00041737	XLOC_029836	chr15:7988603-7989684	chr13:65505556-65533390	-25.3	XM_005214853.1	CPNE1
TCONS_00041737	XLOC_029836	chr15:7988603-7989684	chr14:1491954-1497632	-23.3	XM_005215234.1	ZNF34
TCONS_00041737	XLOC_029836	chr15:7988603-7989684	chr14:1491981-1497904	-34.3	NM_001083520.1	ZNF34
TCONS_00041737	XLOC_029836	chr15:7988603-7989684	chr14:2534711-2544162	-30.5	XM_005228559.1	ZFP41
TCONS_00041737	XLOC_029836	chr15:7988603-7989684	chr14:40275661-40312571	-25.3	XM_005215518.1	PI15
TCONS_00041737	XLOC_029836	chr15:7988603-7989684	chr15:6132916-6141316	-40.2	NM_174112.1	MMP1
TCONS_00041737	XLOC_029836	chr15:7988603-7989684	chr15:15794561-15962287	-30.2	XM_005215774.1	AMOTL1
TCONS_00041737	XLOC_029836	chr15:7988603-7989684	chr15:15794561-15962249	-21.1	XM_005215775.1	AMOTL1
TCONS_00041737	XLOC_029836	chr15:7988603-7989684	chr15:15794561-15915111	-42.5	XM_005215776.1	AMOTL1
TCONS_00041737	XLOC_029836	chr15:7988603-7989684	chr15:15794561-15914847	-35.8	XM_002692960.2	AMOTL1
TCONS_00041737	XLOC_029836	chr15:7988603-7989684	chr15:18415550-18450133	-47.7	XM_002692967.3	KDELC2
TCONS_00041737	XLOC_029836	chr15:7988603-7989684	chr15:18458482-18573993	-38.3	XM_002707728.2	EXPH5
TCONS_00041737	XLOC_029836	chr15:7988603-7989684	chr15:30278042-30296550	-32.7	XM_005216047.1	NLRX1
TCONS_00041737	XLOC_029836	chr15:7988603-7989684	chr15:30278100-30296546	-38.4	NM_001102235.1	NLRX1
TCONS_00041737	XLOC_029836	chr15:7988603-7989684	chr15:51472475-51485337	-29	XM_005216152.1	TRIM21
TCONS_00041737	XLOC_029836	chr15:7988603-7989684	chr15:51473622-51485337	-14.9	XM_005216153.1	TRIM21
TCONS_00041737	XLOC_029836	chr15:7988603-7989684	chr15:62935507-63020686	-26.6	XM_005216337.1	DNAJC24
TCONS_00041737	XLOC_029836	chr15:7988603-7989684	chr15:62935666-63020363	-30.5	NM_001078102.1	DNAJC24
TCONS_00041737	XLOC_029836	chr15:7988603-7989684	chr15:63020230-63050241	-15.9	XM_005216333.1	IMMP1L
TCONS_00041737	XLOC_029836	chr15:7988603-7989684	chr15:66571143-66740402	-33.7	XM_002693523.3	SLC1A2
TCONS_00041737	XLOC_029836	chr15:7988603-7989684	chr15:66571143-66683647	-30.8	XM_005216398.1	SLC1A2
TCONS_00041737	XLOC_029836	chr15:7988603-7989684	chr17:13332144-13364669	-19.5	XM_005217499.1	ABCE1
TCONS_00041737	XLOC_029836	chr15:7988603-7989684	chr17:71711443-71724647	-41.1	XM_005218128.1	TCN2
TCONS_00041737	XLOC_029836	chr15:7988603-7989684	chr18:25931703-25963429	-36.3	NM_001135640.1	CNGB1
TCONS_00041737	XLOC_029836	chr15:7988603-7989684	chr18:59398113-59423682	-24.9	XM_005219591.1	ZNF43
TCONS_00041737	XLOC_029836	chr15:7988603-7989684	chr18:59398113-59421166	-35.1	XM_005219592.1	ZNF43
TCONS_00041737	XLOC_029836	chr15:7988603-7989684	chr18:59398113-59421166	-35.1	XM_002695293.3	ZNF43
TCONS_00041737	XLOC_029836	chr15:7988603-7989684	chr18:59398113-59421166	-35.1	XM_005219590.1	ZNF43
TCONS_00041737	XLOC_029836	chr15:7988603-7989684	chr18:61186099-61215953	-30.4	XM_005219648.1	MGC139164
TCONS_00041737	XLOC_029836	chr15:7988603-7989684	chr18:61186099-61215953	-30.4	XM_005219647.1	MGC139164
TCONS_00041737	XLOC_029836	chr15:7988603-7989684	chr18:61203436-61215947	-28.2	XM_005219645.1	MGC139164
TCONS_00041737	XLOC_029836	chr15:7988603-7989684	chr18:61204434-61215947	-28.2	XM_005219646.1	MGC139164
TCONS_00041737	XLOC_029836	chr15:7988603-7989684	chr18:62144174-62165465	-30.3	XM_005219714.1	VSTM1
TCONS_00041737	XLOC_029836	chr15:7988603-7989684	chr18:62145370-62165477	-27	NM_001101274.2	VSTM1
TCONS_00041737	XLOC_029836	chr15:7988603-7989684	chr18:62895405-62899686	-40.5	XM_003587341.2	LOC100301222
TCONS_00041737	XLOC_029836	chr15:7988603-7989684	chr19:43590708-43602969	-26.1	XM_005220740.1	G6PC
TCONS_00041737	XLOC_029836	chr15:7988603-7989684	chr19:43590846-43601634	-25.6	NM_001076124.2	G6PC
TCONS_00041737	XLOC_029836	chr15:7988603-7989684	chr20:38182065-38206041	-28.3	XM_005221611.1	LOC537188
TCONS_00041737	XLOC_029836	chr15:7988603-7989684	chr20:62931547-62933219	-11.3	XM_002696429.3	LOC100296992
TCONS_00041737	XLOC_029836	chr15:7988603-7989684	chr21:20155582-20163194	-37.5	NM_001103302.1	LOC618633
TCONS_00041737	XLOC_029836	chr15:7988603-7989684	chr21:20354575-20363187	-21.2	XM_002696546.2	LOC522540
TCONS_00041737	XLOC_029836	chr15:7988603-7989684	chr21:20354575-20362633	-26.2	XM_005221799.1	LOC522540
TCONS_00041737	XLOC_029836	chr15:7988603-7989684	chr21:21502828-21525441	-33.6	XM_005221822.1	PEX11A
TCONS_00041737	XLOC_029836	chr15:7988603-7989684	chr21:21502828-21522002	-32.9	XM_005221820.1	PEX11A
TCONS_00041737	XLOC_029836	chr15:7988603-7989684	chr21:21502828-21518739	-18.3	XM_005221821.1	PEX11A
TCONS_00041737	XLOC_029836	chr15:7988603-7989684	chr21:21502828-21516647	-28.9	XM_005221823.1	PEX11A
TCONS_00041737	XLOC_029836	chr15:7988603-7989684	chr21:22659896-22669239	-44.3	NM_001103325.1	ZNF774
TCONS_00041737	XLOC_029836	chr15:7988603-7989684	chr21:34088422-34109601	-37.4	NM_001166565.1	SCAMP5
TCONS_00041737	XLOC_029836	chr15:7988603-7989684	chr21:60978562-60988216	-25.2	XM_005222293.1	SERPINA3
TCONS_00041737	XLOC_029836	chr15:7988603-7989684	chr21:60978569-60988216	-29.1	XM_005222294.1	SERPINA3
TCONS_00041737	XLOC_029836	chr15:7988603-7989684	chr23:27561481-27563867	-37.4	XM_005223650.1	ATP6V1G2
TCONS_00041737	XLOC_029836	chr15:7988603-7989684	chr23:27561554-27563867	-28.1	XM_005223649.1	ATP6V1G2
TCONS_00041737	XLOC_029836	chr15:7988603-7989684	chr23:27561580-27563867	-29.7	NM_001075664.1	ATP6V1G2
TCONS_00041737	XLOC_029836	chr15:7988603-7989684	chr24:9738913-9748901	-29.1	NM_001206461.1	DSEL
TCONS_00041737	XLOC_029836	chr15:7988603-7989684	chr24:9739118-9748901	-23.3	XM_005224003.1	DSEL
TCONS_00041737	XLOC_029836	chr15:7988603-7989684	chr24:42575837-42599019	-45.7	XM_005224305.1	APCDD1
TCONS_00041737	XLOC_029836	chr15:7988603-7989684	chr24:43149701-43151533	-27	NM_001014904.1	CHMP1B
TCONS_00041737	XLOC_029836	chr15:7988603-7989684	chr26:10714194-10748026	-42.8	NM_174662.2	FAS
TCONS_00041737	XLOC_029836	chr15:7988603-7989684	chr26:10727388-10748015	-31.9	XM_005225354.1	FAS
TCONS_00041737	XLOC_029836	chr15:7988603-7989684	chr26:10727660-10748015	-36.2	XM_005225355.1	FAS
TCONS_00041737	XLOC_029836	chr15:7988603-7989684	chr27:271331-295286	-41.3	XM_005225920.1	LOC518907
TCONS_00041737	XLOC_029836	chr15:7988603-7989684	chr27:271331-295286	-41.3	XM_005225918.1	LOC518907
TCONS_00041737	XLOC_029836	chr15:7988603-7989684	chr27:271331-295286	-41.3	XM_005225921.1	LOC518907
TCONS_00041737	XLOC_029836	chr15:7988603-7989684	chr27:271331-295286	-41.3	XM_005225915.1	LOC518907
TCONS_00041737	XLOC_029836	chr15:7988603-7989684	chr27:271800-295286	-40.1	XM_005225919.1	LOC518907
TCONS_00041737	XLOC_029836	chr15:7988603-7989684	chr27:282111-295286	-28.1	XM_005225916.1	LOC518907
TCONS_00041737	XLOC_029836	chr15:7988603-7989684	chr27:282379-295286	-19.9	XM_005225917.1	LOC518907
TCONS_00041737	XLOC_029836	chr15:7988603-7989684	chr27:13745875-13847774	-28.1	XM_005226007.1	ENPP6
TCONS_00041737	XLOC_029836	chr15:7988603-7989684	chr27:13745875-13827455	-19.8	XM_005226005.1	ENPP6
TCONS_00041737	XLOC_029836	chr15:7988603-7989684	chr27:13745875-13827450	-21.5	XM_005226006.1	ENPP6
TCONS_00041737	XLOC_029836	chr15:7988603-7989684	chr27:36143518-36159009	-26.8	NM_001082460.2	GINS4
TCONS_00041737	XLOC_029836	chr15:7988603-7989684	chr27:36146781-36159009	-36.1	XM_005226130.1	GINS4
TCONS_00041737	XLOC_029836	chr15:7988603-7989684	chr29:1032159-1056693	-25.5	XM_005226644.1	C29H11orf54
TCONS_00041737	XLOC_029836	chr15:7988603-7989684	chr29:1032159-1056581	-31.3	XM_005226643.1	C29H11orf54
TCONS_00041737	XLOC_029836	chr15:7988603-7989684	chr29:1032162-1056464	-12.9	NM_001046315.2	C29H11orf54
TCONS_00041737	XLOC_029836	chr15:7988603-7989684	chr29:12482424-12548403	-38.4	XM_005226718.1	ANKRD42
TCONS_00041737	XLOC_029836	chr15:7988603-7989684	chrX:18524575-18549242	-42	NM_001038137.1	MOSPD1
TCONS_00041737	XLOC_029836	chr15:7988603-7989684	chrX:62881916-63061248	-25.2	XM_005227871.1	TMEM164
TCONS_00041737	XLOC_029836	chr15:7988603-7989684	chrX:62881923-63061248	-29	XM_005227876.1	TMEM164
TCONS_00041737	XLOC_029836	chr15:7988603-7989684	chrX:62882208-63061248	-36	XM_005227870.1	TMEM164
TCONS_00041737	XLOC_029836	chr15:7988603-7989684	chrX:62882358-63061248	-40	XM_005227872.1	TMEM164
TCONS_00041737	XLOC_029836	chr15:7988603-7989684	chrX:62883376-63061248	-27.6	XM_005227875.1	TMEM164
TCONS_00041737	XLOC_029836	chr15:7988603-7989684	chrX:62937535-63061246	-38.3	XM_005227873.1	TMEM164
TCONS_00041737	XLOC_029836	chr15:7988603-7989684	chrX:62950621-63061248	-18	XM_005227874.1	TMEM164
TCONS_00041737	XLOC_029836	chr15:7988603-7989684	chrX:62951904-63061248	-22.6	XM_005227877.1	TMEM164
TCONS_00041737	XLOC_029836	chr15:7988603-7989684	chrX:79554905-79604241	-34.3	NM_001244318.1	MAGT1
TCONS_00041737	XLOC_029836	chr15:7988603-7989684	chrX:102851709-102886267	-32.5	XM_005228280.1	ZNF674
TCONS_00041737	XLOC_029836	chr15:7988603-7989684	chrX:102851709-102886267	-32.5	XM_005228279.1	ZNF674
TCONS_00041737	XLOC_029836	chr15:7988603-7989684	chrX:102851709-102885917	-37.6	NM_001102010.1	ZNF674
TCONS_00041737	XLOC_029836	chr15:7988603-7989684	chrX:102851709-102884763	-17.7	XM_005228281.1	ZNF674
TCONS_00041737	XLOC_029836	chr15:7988603-7989684	chrX:140148661-140182675	-32.6	XM_005228484.1	XG
TCONS_00047307	XLOC_033892	chr16:27319006-27320574	chr1:66720533-66754184	-23.3	NM_001035057.2	HCLS1
TCONS_00047307	XLOC_033892	chr16:27319006-27320574	chr2:9647700-9760325	-31.9	XM_005202253.1	ITGAV
TCONS_00047307	XLOC_033892	chr16:27319006-27320574	chr2:9647700-9760325	-31.9	XM_005202252.1	ITGAV
TCONS_00047307	XLOC_033892	chr16:27319006-27320574	chr8:102784464-102790531	-19.1	XM_005210514.1	GNG10
TCONS_00047307	XLOC_033892	chr16:27319006-27320574	chr9:34650012-34655754	-23.2	XM_005210760.1	FAM26E
TCONS_00047307	XLOC_033892	chr16:27319006-27320574	chr10:46241889-46311618	-16.8	NM_001103282.2	HERC1
TCONS_00047307	XLOC_033892	chr16:27319006-27320574	chr12:22817678-23026892	-33.4	NM_001077990.1	LHFP
TCONS_00047307	XLOC_033892	chr16:27319006-27320574	chr16:3167213-3195989	-25.7	XM_003587042.1	MFSD4
TCONS_00047307	XLOC_033892	chr16:27319006-27320574	chr16:67206283-67279125	-31.2	XM_005217363.1	EDEM3
TCONS_00047307	XLOC_033892	chr16:27319006-27320574	chr16:67206283-67279125	-31.2	XM_005217364.1	EDEM3
TCONS_00047307	XLOC_033892	chr16:27319006-27320574	chr16:67206283-67278874	-26.6	NM_001205853.1	EDEM3
TCONS_00047307	XLOC_033892	chr16:27319006-27320574	chr18:4990463-5003030	-24.3	NM_001109788.1	NUDT7
TCONS_00047307	XLOC_033892	chr16:27319006-27320574	chr18:55828998-55833287	-25.6	XM_005219151.1	FUT1
TCONS_00047307	XLOC_033892	chr16:27319006-27320574	chr18:55828998-55832462	-47.3	XM_005219152.1	FUT1
TCONS_00047307	XLOC_033892	chr16:27319006-27320574	chr18:65197726-65211384	-37.2	NM_001077894.2	LOC509810
TCONS_00047307	XLOC_033892	chr16:27319006-27320574	chr19:54035153-54045173	-31.4	XM_005221235.1	LGALS3BP
TCONS_00047307	XLOC_033892	chr16:27319006-27320574	chr19:54035259-54045166	-38.3	NM_001046316.2	LGALS3BP
TCONS_00047307	XLOC_033892	chr16:27319006-27320574	chr19:54036018-54045173	-37	XM_005221236.1	LGALS3BP
TCONS_00047307	XLOC_033892	chr16:27319006-27320574	chr21:34063001-34087809	-32	XM_005221990.1	PPCDC
TCONS_00047307	XLOC_033892	chr16:27319006-27320574	chr21:34063001-34087755	-29.6	XM_005221989.1	PPCDC
TCONS_00047307	XLOC_033892	chr16:27319006-27320574	chr28:7977569-8068510	-28.3	XM_005226226.1	ARID4B
TCONS_00047307	XLOC_033892	chr16:27319006-27320574	chr28:25376359-25399769	-30.3	NM_001083527.1	DDX21
TCONS_00047307	XLOC_033892	chr16:27319006-27320574	chrX:5043333-5050947	-24.5	NM_001098157.1	ZBTB33
TCONS_00047307	XLOC_033892	chr16:27319006-27320574	chrX:5043333-5050799	-38.7	XM_005227471.1	ZBTB33
TCONS_00047307	XLOC_033892	chr16:27319006-27320574	chrX:84662116-84675421	-19.3	XM_005228031.1	NONO
TCONS_00047307	XLOC_033892	chr16:27319006-27320574	chrX:84662116-84675194	-33.9	NM_001046554.1	NONO
TCONS_00047308	XLOC_033893	chr16:27322726-27324377	chr2:121817754-121830131	-24.1	NM_001076288.2	ZBTB8OS
TCONS_00047308	XLOC_033893	chr16:27322726-27324377	chr3:70246918-70275578	-26.4	XM_005204366.1	CRYZ
TCONS_00047308	XLOC_033893	chr16:27322726-27324377	chr3:70246940-70275578	-38	XM_005204367.1	CRYZ
TCONS_00047308	XLOC_033893	chr16:27322726-27324377	chr3:70251964-70275578	-19.3	XM_005204368.1	CRYZ
TCONS_00047308	XLOC_033893	chr16:27322726-27324377	chr3:78909233-79148839	-24.7	XM_005204496.1	SGIP1
TCONS_00047308	XLOC_033893	chr16:27322726-27324377	chr4:5420935-5517435	-22.5	XM_005205110.1	IKZF1
TCONS_00047308	XLOC_033893	chr16:27322726-27324377	chr4:5420935-5517435	-22.5	XM_005205109.1	IKZF1
TCONS_00047308	XLOC_033893	chr16:27322726-27324377	chr4:5420935-5517435	-22.5	XM_005205107.1	IKZF1
TCONS_00047308	XLOC_033893	chr16:27322726-27324377	chr4:5420935-5517435	-22.5	XM_005205106.1	IKZF1
TCONS_00047308	XLOC_033893	chr16:27322726-27324377	chr4:5420935-5517435	-22.5	XM_005205105.1	IKZF1
TCONS_00047308	XLOC_033893	chr16:27322726-27324377	chr4:5420935-5517435	-22.5	XM_005205103.1	IKZF1
TCONS_00047308	XLOC_033893	chr16:27322726-27324377	chr4:5420935-5517435	-22.5	XM_005205104.1	IKZF1
TCONS_00047308	XLOC_033893	chr16:27322726-27324377	chr4:5420935-5517435	-22.5	XM_005205099.1	IKZF1
TCONS_00047308	XLOC_033893	chr16:27322726-27324377	chr4:5420935-5517435	-22.5	XM_005205098.1	IKZF1
TCONS_00047308	XLOC_033893	chr16:27322726-27324377	chr4:5420935-5516890	-33.4	XM_005205108.1	IKZF1
TCONS_00047308	XLOC_033893	chr16:27322726-27324377	chr4:5420935-5516887	-33.4	XM_005205100.1	IKZF1
TCONS_00047308	XLOC_033893	chr16:27322726-27324377	chr4:5420935-5513197	-18.7	XM_005205101.1	IKZF1
TCONS_00047308	XLOC_033893	chr16:27322726-27324377	chr4:5420935-5512499	-19.6	XM_005205102.1	IKZF1
TCONS_00047308	XLOC_033893	chr16:27322726-27324377	chr4:99787244-99834624	-24.7	NM_001075657.1	LOC514257
TCONS_00047308	XLOC_033893	chr16:27322726-27324377	chr5:44712168-44720974	-37.5	NM_001078159.1	LYZ
TCONS_00047308	XLOC_033893	chr16:27322726-27324377	chr5:83258080-83278882	-37	NM_001102147.1	FGFR1OP2
TCONS_00047308	XLOC_033893	chr16:27322726-27324377	chr5:88672305-88834486	-27.3	XM_005206964.1	ABCC9
TCONS_00047308	XLOC_033893	chr16:27322726-27324377	chr5:88672311-88834486	-18.6	XM_002687737.3	ABCC9
TCONS_00047308	XLOC_033893	chr16:27322726-27324377	chr5:88672311-88834486	-18.6	XM_005206965.1	ABCC9
TCONS_00047308	XLOC_033893	chr16:27322726-27324377	chr5:88672731-88834486	-27.7	XM_005206963.1	ABCC9
TCONS_00047308	XLOC_033893	chr16:27322726-27324377	chr5:88679139-88834486	-32.3	XM_005206966.1	ABCC9
TCONS_00047308	XLOC_033893	chr16:27322726-27324377	chr5:97520904-97526768	-33.6	XM_005207017.1	APOLD1
TCONS_00047308	XLOC_033893	chr16:27322726-27324377	chr5:97520908-97524789	-33.2	NM_001101180.1	APOLD1
TCONS_00047308	XLOC_033893	chr16:27322726-27324377	chr6:31333663-31654522	-24.7	XM_005207729.1	PDLIM5
TCONS_00047308	XLOC_033893	chr16:27322726-27324377	chr6:59728607-59800291	-41.8	XM_005207899.1	FAM114A1
TCONS_00047308	XLOC_033893	chr16:27322726-27324377	chr6:59728618-59800291	-41.3	XM_002688202.3	FAM114A1
TCONS_00047308	XLOC_033893	chr16:27322726-27324377	chr6:59728625-59800291	-38.6	XM_005207897.1	FAM114A1
TCONS_00047308	XLOC_033893	chr16:27322726-27324377	chr6:59735675-59800291	-24.5	XM_005207898.1	FAM114A1
TCONS_00047308	XLOC_033893	chr16:27322726-27324377	chr9:93257453-93262229	-34.6	XM_005211069.1	CLDN20
TCONS_00047308	XLOC_033893	chr16:27322726-27324377	chr10:11555934-11653624	-26.9	NM_001205394.1	TXNDC16
TCONS_00047308	XLOC_033893	chr16:27322726-27324377	chr10:11930322-11941332	-27.7	XM_005211280.1	SLC51B
TCONS_00047308	XLOC_033893	chr16:27322726-27324377	chr10:11930322-11941332	-27.7	XM_005211279.1	SLC51B
TCONS_00047308	XLOC_033893	chr16:27322726-27324377	chr10:60178046-60187158	-66.6	XM_003586578.2	LOC100848857
TCONS_00047308	XLOC_033893	chr16:27322726-27324377	chr10:85358183-85365707	-80.4	NM_001101938.1	ACOT2
TCONS_00047308	XLOC_033893	chr16:27322726-27324377	chr10:88428551-88527778	-33	XM_005212162.1	GPATCH2L
TCONS_00047308	XLOC_033893	chr16:27322726-27324377	chr10:88428551-88527778	-33	XM_005212169.1	GPATCH2L
TCONS_00047308	XLOC_033893	chr16:27322726-27324377	chr10:88428551-88527778	-33	XM_005212159.1	GPATCH2L
TCONS_00047308	XLOC_033893	chr16:27322726-27324377	chr10:88428551-88527778	-33	XM_005212167.1	GPATCH2L
TCONS_00047308	XLOC_033893	chr16:27322726-27324377	chr10:88428551-88527778	-33	XM_005212161.1	GPATCH2L
TCONS_00047308	XLOC_033893	chr16:27322726-27324377	chr10:88428551-88527778	-33	XM_005212166.1	GPATCH2L
TCONS_00047308	XLOC_033893	chr16:27322726-27324377	chr10:88467531-88527778	-30.1	XM_005212163.1	GPATCH2L
TCONS_00047308	XLOC_033893	chr16:27322726-27324377	chr10:88467531-88527778	-34.4	XM_005212164.1	GPATCH2L
TCONS_00047308	XLOC_033893	chr16:27322726-27324377	chr10:88467531-88527773	-30.1	XM_005212170.1	GPATCH2L
TCONS_00047308	XLOC_033893	chr16:27322726-27324377	chr10:88467771-88527778	-34.3	XM_005212160.1	GPATCH2L
TCONS_00047308	XLOC_033893	chr16:27322726-27324377	chr11:46684641-46706153	-33.8	XM_005212740.1	IL1RN
TCONS_00047308	XLOC_033893	chr16:27322726-27324377	chr11:46699034-46706153	-28.8	XM_005212741.1	IL1RN
TCONS_00047308	XLOC_033893	chr16:27322726-27324377	chr11:46699166-46706152	-27.2	NM_174357.3	IL1RN
TCONS_00047308	XLOC_033893	chr16:27322726-27324377	chr11:60654634-60687732	-28.7	NM_001102497.2	B3GNT2
TCONS_00047308	XLOC_033893	chr16:27322726-27324377	chr11:80841992-80879508	-26.7	XM_005213039.1	KCNS3
TCONS_00047308	XLOC_033893	chr16:27322726-27324377	chr11:102369592-102462031	-35.2	XM_002691649.3	SETX
TCONS_00047308	XLOC_033893	chr16:27322726-27324377	chr13:65505556-65543214	-34.4	XM_005214854.1	CPNE1
TCONS_00047308	XLOC_033893	chr16:27322726-27324377	chr13:65505556-65533390	-17.1	XM_005214853.1	CPNE1
TCONS_00047308	XLOC_033893	chr16:27322726-27324377	chr15:48271434-48288638	-14.4	XM_002693256.2	LOC100337457
TCONS_00047308	XLOC_033893	chr16:27322726-27324377	chr16:38147610-38173286	-30.4	XM_005216880.1	SELL
TCONS_00047308	XLOC_033893	chr16:27322726-27324377	chr16:38147655-38173226	-18.7	NM_174182.1	SELL
TCONS_00047308	XLOC_033893	chr16:27322726-27324377	chr17:13332144-13364669	-25.9	XM_005217499.1	ABCE1
TCONS_00047308	XLOC_033893	chr16:27322726-27324377	chr17:35199615-35259135	-30	NM_174056.3	FGF2
TCONS_00047308	XLOC_033893	chr16:27322726-27324377	chr18:52100390-52105275	-24.9	XM_003587272.2	LOC506634
TCONS_00047308	XLOC_033893	chr16:27322726-27324377	chr19:24890177-24925116	-29.1	XM_002695751.3	TRPV1
TCONS_00047308	XLOC_033893	chr16:27322726-27324377	chr19:24890177-24919993	-26.8	XM_005220257.1	TRPV1
TCONS_00047308	XLOC_033893	chr16:27322726-27324377	chr19:28466243-28489434	-34	XM_005220426.1	CTC1
TCONS_00047308	XLOC_033893	chr16:27322726-27324377	chr19:28466243-28486943	-34	XM_005220427.1	CTC1
TCONS_00047308	XLOC_033893	chr16:27322726-27324377	chr19:28466243-28486943	-34	XM_002695868.3	CTC1
TCONS_00047308	XLOC_033893	chr16:27322726-27324377	chr19:28466243-28486943	-34	XM_005220425.1	CTC1
TCONS_00047308	XLOC_033893	chr16:27322726-27324377	chr19:40140808-40167376	-28.2	NM_001083759.1	FBXO47
TCONS_00047308	XLOC_033893	chr16:27322726-27324377	chr20:62931547-62933219	-13.3	XM_002696429.3	LOC100296992
TCONS_00047308	XLOC_033893	chr16:27322726-27324377	chr21:20354575-20363187	-37.3	XM_002696546.2	LOC522540
TCONS_00047308	XLOC_033893	chr16:27322726-27324377	chr21:20354575-20362633	-24.1	XM_005221799.1	LOC522540
TCONS_00047308	XLOC_033893	chr16:27322726-27324377	chr21:45724952-45764038	-35.3	XM_005222056.1	SRP54
TCONS_00047308	XLOC_033893	chr16:27322726-27324377	chr21:45732625-45764038	-22.2	XM_005222058.1	SRP54
TCONS_00047308	XLOC_033893	chr16:27322726-27324377	chr21:45734705-45764038	-20.6	XM_005222059.1	SRP54
TCONS_00047308	XLOC_033893	chr16:27322726-27324377	chr24:9738913-9748901	-28.2	NM_001206461.1	DSEL
TCONS_00047308	XLOC_033893	chr16:27322726-27324377	chr24:9739118-9748901	-36.2	XM_005224003.1	DSEL
TCONS_00047308	XLOC_033893	chr16:27322726-27324377	chr24:32611656-32647075	-24.8	XM_005224091.1	IMPACT
TCONS_00047308	XLOC_033893	chr16:27322726-27324377	chr24:32611656-32647075	-24.8	XM_005224092.1	IMPACT
TCONS_00047308	XLOC_033893	chr16:27322726-27324377	chr24:32611656-32646496	-32.8	NM_001102501.1	IMPACT
TCONS_00047308	XLOC_033893	chr16:27322726-27324377	chr26:10714194-10748026	-39.9	NM_174662.2	FAS
TCONS_00047308	XLOC_033893	chr16:27322726-27324377	chr26:10727388-10748015	-23	XM_005225354.1	FAS
TCONS_00047308	XLOC_033893	chr16:27322726-27324377	chr26:10727660-10748015	-35	XM_005225355.1	FAS
TCONS_00047308	XLOC_033893	chr16:27322726-27324377	chr29:1032159-1056693	-32	XM_005226644.1	C29H11orf54
TCONS_00047308	XLOC_033893	chr16:27322726-27324377	chr29:1032159-1056581	-20.7	XM_005226643.1	C29H11orf54
TCONS_00047308	XLOC_033893	chr16:27322726-27324377	chr29:1032162-1056464	-24.3	NM_001046315.2	C29H11orf54
TCONS_00047308	XLOC_033893	chr16:27322726-27324377	chrX:90855395-90865349	-17.1	XM_005228090.1	CDK16
TCONS_00052219	XLOC_037096	chr17:11921253-11922932	chr19:33633563-33661564	-19.2	XM_005220453.1	TRIM16
TCONS_00052219	XLOC_037096	chr17:11921253-11922932	chr19:33633563-33650243	-45.6	XM_003587416.2	TRIM16
TCONS_00052219	XLOC_037096	chr17:11921253-11922932	chrX:135022447-135049875	-46.7	XM_005228436.1	CA5B
TCONS_00052219	XLOC_037096	chr17:11921253-11922932	chrX:135022447-135049835	-37.5	NM_001080908.2	CA5B
TCONS_00071659	XLOC_049769	chr2:24125877-24127052	chr1:64576825-64605863	-27.8	XM_005201259.1	UPK1B
TCONS_00071659	XLOC_049769	chr2:24125877-24127052	chr1:64576863-64605862	-26.1	NM_174482.2	UPK1B
TCONS_00071659	XLOC_049769	chr2:24125877-24127052	chr1:64576913-64605863	-25.2	XM_005201260.1	UPK1B
TCONS_00071659	XLOC_049769	chr2:24125877-24127052	chr1:64576913-64605863	-25.2	XM_005201261.1	UPK1B
TCONS_00071659	XLOC_049769	chr2:24125877-24127052	chr1:80785737-80937453	-24.4	XM_005201456.1	ST6GAL1
TCONS_00071659	XLOC_049769	chr2:24125877-24127052	chr1:80785737-80858091	-28.7	XM_005201457.1	ST6GAL1
TCONS_00071659	XLOC_049769	chr2:24125877-24127052	chr1:80785737-80851534	-16.5	XM_005201460.1	ST6GAL1
TCONS_00071659	XLOC_049769	chr2:24125877-24127052	chr1:80785737-80839400	-25.4	XM_005201458.1	ST6GAL1
TCONS_00071659	XLOC_049769	chr2:24125877-24127052	chr1:80785737-80839396	-18.4	XM_005201459.1	ST6GAL1
TCONS_00071659	XLOC_049769	chr2:24125877-24127052	chr1:84536329-84568013	-15.7	XM_005201596.1	LAMP3
TCONS_00071659	XLOC_049769	chr2:24125877-24127052	chr1:138348893-138384864	-30.6	NM_001098866.1	ACPP
TCONS_00071659	XLOC_049769	chr2:24125877-24127052	chr2:96423788-96460890	-30.6	XM_002685539.3	CCNYL1
TCONS_00071659	XLOC_049769	chr2:24125877-24127052	chr2:96423789-96460890	-28.5	XM_003585764.2	CCNYL1
TCONS_00071659	XLOC_049769	chr2:24125877-24127052	chr2:103278181-103371039	-34.4	XM_005202787.1	BARD1
TCONS_00071659	XLOC_049769	chr2:24125877-24127052	chr2:103278272-103371020	-31.6	NM_001192701.1	BARD1
TCONS_00071659	XLOC_049769	chr2:24125877-24127052	chr2:126029967-126055498	-30	XM_005203090.1	RPA2
TCONS_00071659	XLOC_049769	chr2:24125877-24127052	chr2:126030987-126055504	-29.8	NM_001045984.2	RPA2
TCONS_00071659	XLOC_049769	chr2:24125877-24127052	chr3:13089466-13107173	-32.2	XM_002685959.3	LOC784007
TCONS_00071659	XLOC_049769	chr2:24125877-24127052	chr3:21502096-21520218	-24.8	XM_005203980.1	POLR3GL
TCONS_00071659	XLOC_049769	chr2:24125877-24127052	chr3:21502096-21520218	-24.8	XM_005203982.1	POLR3GL
TCONS_00071659	XLOC_049769	chr2:24125877-24127052	chr3:21502096-21517476	-10.3	XM_005203981.1	POLR3GL
TCONS_00071659	XLOC_049769	chr2:24125877-24127052	chr3:21502096-21516918	-24.4	NM_001075213.1	POLR3GL
TCONS_00071659	XLOC_049769	chr2:24125877-24127052	chr3:21502121-21520230	-22.2	XM_005203983.1	POLR3GL
TCONS_00071659	XLOC_049769	chr2:24125877-24127052	chr3:23186298-23211692	-19.7	NM_001076343.2	LOC614775
TCONS_00071659	XLOC_049769	chr2:24125877-24127052	chr3:26690886-26820751	-11.8	XM_005204036.1	IGSF3
TCONS_00071659	XLOC_049769	chr2:24125877-24127052	chr3:26690887-26820751	-14.5	XM_005204037.1	IGSF3
TCONS_00071659	XLOC_049769	chr2:24125877-24127052	chr3:30534176-30566205	-31.9	XM_005204092.1	SLC16A1
TCONS_00071659	XLOC_049769	chr2:24125877-24127052	chr3:31457802-31690198	-43	XM_005204165.1	KCND3
TCONS_00071659	XLOC_049769	chr2:24125877-24127052	chr3:31457802-31690198	-43	XM_005204166.1	KCND3
TCONS_00071659	XLOC_049769	chr2:24125877-24127052	chr3:113785620-113866976	-25.1	XM_002686556.2	USP40
TCONS_00071659	XLOC_049769	chr2:24125877-24127052	chr4:5420935-5517435	-31.5	XM_005205110.1	IKZF1
TCONS_00071659	XLOC_049769	chr2:24125877-24127052	chr4:5420935-5517435	-31.5	XM_005205109.1	IKZF1
TCONS_00071659	XLOC_049769	chr2:24125877-24127052	chr4:5420935-5517435	-31.5	XM_005205107.1	IKZF1
TCONS_00071659	XLOC_049769	chr2:24125877-24127052	chr4:5420935-5517435	-31.5	XM_005205106.1	IKZF1
TCONS_00071659	XLOC_049769	chr2:24125877-24127052	chr4:5420935-5517435	-31.5	XM_005205105.1	IKZF1
TCONS_00071659	XLOC_049769	chr2:24125877-24127052	chr4:5420935-5517435	-31.5	XM_005205103.1	IKZF1
TCONS_00071659	XLOC_049769	chr2:24125877-24127052	chr4:5420935-5517435	-31.5	XM_005205104.1	IKZF1
TCONS_00071659	XLOC_049769	chr2:24125877-24127052	chr4:5420935-5517435	-31.5	XM_005205099.1	IKZF1
TCONS_00071659	XLOC_049769	chr2:24125877-24127052	chr4:5420935-5517435	-31.5	XM_005205098.1	IKZF1
TCONS_00071659	XLOC_049769	chr2:24125877-24127052	chr4:5420935-5516890	-32.8	XM_005205108.1	IKZF1
TCONS_00071659	XLOC_049769	chr2:24125877-24127052	chr4:5420935-5516887	-25.6	XM_005205100.1	IKZF1
TCONS_00071659	XLOC_049769	chr2:24125877-24127052	chr4:5420935-5513197	-17	XM_005205101.1	IKZF1
TCONS_00071659	XLOC_049769	chr2:24125877-24127052	chr4:5420935-5512499	-26	XM_005205102.1	IKZF1
TCONS_00071659	XLOC_049769	chr2:24125877-24127052	chr4:66758669-66767662	-30.8	XM_005205507.1	FKBP14
TCONS_00071659	XLOC_049769	chr2:24125877-24127052	chr4:101854056-102366730	-41.1	XM_002687061.2	DGKI
TCONS_00071659	XLOC_049769	chr2:24125877-24127052	chr5:32501724-32609168	-45.8	XM_005206391.1	VDR
TCONS_00071659	XLOC_049769	chr2:24125877-24127052	chr5:44712168-44720974	-27.2	NM_001078159.1	LYZ
TCONS_00071659	XLOC_049769	chr2:24125877-24127052	chr5:75276616-75293182	-23.6	XM_005206839.1	FOXRED2
TCONS_00071659	XLOC_049769	chr2:24125877-24127052	chr5:75276616-75293068	-27.1	XM_005206840.1	FOXRED2
TCONS_00071659	XLOC_049769	chr2:24125877-24127052	chr5:75730213-75748123	-20	XM_005206838.1	CSF2RB
TCONS_00071659	XLOC_049769	chr2:24125877-24127052	chr5:88672305-88834486	-19.4	XM_005206964.1	ABCC9
TCONS_00071659	XLOC_049769	chr2:24125877-24127052	chr5:88672311-88834486	-21.4	XM_002687737.3	ABCC9
TCONS_00071659	XLOC_049769	chr2:24125877-24127052	chr5:88672311-88834486	-21.4	XM_005206965.1	ABCC9
TCONS_00071659	XLOC_049769	chr2:24125877-24127052	chr5:88672731-88834486	-21.7	XM_005206963.1	ABCC9
TCONS_00071659	XLOC_049769	chr2:24125877-24127052	chr5:88679139-88834486	-24.9	XM_005206966.1	ABCC9
TCONS_00071659	XLOC_049769	chr2:24125877-24127052	chr5:89258893-89311142	-25.5	NM_174654.2	SLCO1A2
TCONS_00071659	XLOC_049769	chr2:24125877-24127052	chr5:109380948-109392212	-24.8	XM_002683626.3	IL17RA
TCONS_00071659	XLOC_049769	chr2:24125877-24127052	chr6:59728607-59800291	-30.2	XM_005207899.1	FAM114A1
TCONS_00071659	XLOC_049769	chr2:24125877-24127052	chr6:59728618-59800291	-31.6	XM_002688202.3	FAM114A1
TCONS_00071659	XLOC_049769	chr2:24125877-24127052	chr6:59728625-59800291	-25	XM_005207897.1	FAM114A1
TCONS_00071659	XLOC_049769	chr2:24125877-24127052	chr6:59735675-59800291	-23	XM_005207898.1	FAM114A1
TCONS_00071659	XLOC_049769	chr2:24125877-24127052	chr6:62464245-62484086	-27	XM_002688214.2	TMEM33
TCONS_00071659	XLOC_049769	chr2:24125877-24127052	chr6:73462447-73509809	-36.6	XM_005207945.1	PAICS
TCONS_00071659	XLOC_049769	chr2:24125877-24127052	chr6:73462447-73509809	-36.6	XM_005207946.1	PAICS
TCONS_00071659	XLOC_049769	chr2:24125877-24127052	chr6:73487642-73509809	-33.4	XM_005207947.1	PAICS
TCONS_00071659	XLOC_049769	chr2:24125877-24127052	chr6:73487994-73509809	-33.6	XM_005207948.1	PAICS
TCONS_00071659	XLOC_049769	chr2:24125877-24127052	chr6:92076750-92104353	-22.3	NM_001103290.1	THAP6
TCONS_00071659	XLOC_049769	chr2:24125877-24127052	chr6:109715766-109718304	-27.1	XM_005208302.1	LOC101905031
TCONS_00071659	XLOC_049769	chr2:24125877-24127052	chr7:5913699-5938826	-29.1	NM_001075487.2	HAUS8
TCONS_00071659	XLOC_049769	chr2:24125877-24127052	chr7:12442799-12451045	-34.1	XM_005208622.1	DDX39A
TCONS_00071659	XLOC_049769	chr2:24125877-24127052	chr7:12442799-12451045	-34.1	XM_005208623.1	DDX39A
TCONS_00071659	XLOC_049769	chr2:24125877-24127052	chr7:16593458-16595367	-22.7	NM_001099699.1	C7H19orf52
TCONS_00071659	XLOC_049769	chr2:24125877-24127052	chr8:49174394-49308181	-22.8	XM_002689649.2	TMC1
TCONS_00071659	XLOC_049769	chr2:24125877-24127052	chr8:59656126-59680778	-20.5	XM_002689673.2	KIAA1045
TCONS_00071659	XLOC_049769	chr2:24125877-24127052	chr8:59656780-59680778	-25.9	XM_005210131.1	KIAA1045
TCONS_00071659	XLOC_049769	chr2:24125877-24127052	chr8:60442258-60445936	-19.7	XM_005210151.1	LOC529284
TCONS_00071659	XLOC_049769	chr2:24125877-24127052	chr8:60869217-60929418	-23.7	XM_005210123.1	GNE
TCONS_00071659	XLOC_049769	chr2:24125877-24127052	chr8:60869653-60903591	-29.9	NM_001191143.2	GNE
TCONS_00071659	XLOC_049769	chr2:24125877-24127052	chr8:65414639-65489431	-23.2	XM_005210212.1	STX17
TCONS_00071659	XLOC_049769	chr2:24125877-24127052	chr8:65414726-65489431	-25	XM_005210210.1	STX17
TCONS_00071659	XLOC_049769	chr2:24125877-24127052	chr8:65415809-65489431	-26.8	XM_005210211.1	STX17
TCONS_00071659	XLOC_049769	chr2:24125877-24127052	chr9:34650012-34655754	-27.6	XM_005210760.1	FAM26E
TCONS_00071659	XLOC_049769	chr2:24125877-24127052	chr9:76092203-76116593	-33.8	NM_001035063.1	IFNGR1
TCONS_00071659	XLOC_049769	chr2:24125877-24127052	chr9:86811384-87001714	-22.2	XM_002690315.2	SASH1
TCONS_00071659	XLOC_049769	chr2:24125877-24127052	chr9:86958261-87001714	-17.4	XM_005211030.1	SASH1
TCONS_00071659	XLOC_049769	chr2:24125877-24127052	chr9:86962852-87001714	-25.3	XM_005211031.1	SASH1
TCONS_00071659	XLOC_049769	chr2:24125877-24127052	chr10:73380150-73451700	-31.2	XM_005212068.1	SLC38A6
TCONS_00071659	XLOC_049769	chr2:24125877-24127052	chr10:73380168-73451700	-37.3	XM_002691023.3	SLC38A6
TCONS_00071659	XLOC_049769	chr2:24125877-24127052	chr10:86767297-86803149	-17.6	XM_005211986.1	TMED10
TCONS_00071659	XLOC_049769	chr2:24125877-24127052	chr10:87911325-87921524	-28.6	XM_005212209.1	C10H14orf1
TCONS_00071659	XLOC_049769	chr2:24125877-24127052	chr10:88428551-88527778	-28.5	XM_005212162.1	GPATCH2L
TCONS_00071659	XLOC_049769	chr2:24125877-24127052	chr10:88428551-88527778	-28.5	XM_005212169.1	GPATCH2L
TCONS_00071659	XLOC_049769	chr2:24125877-24127052	chr10:88428551-88527778	-28.5	XM_005212159.1	GPATCH2L
TCONS_00071659	XLOC_049769	chr2:24125877-24127052	chr10:88428551-88527778	-28.5	XM_005212167.1	GPATCH2L
TCONS_00071659	XLOC_049769	chr2:24125877-24127052	chr10:88428551-88527778	-28.5	XM_005212161.1	GPATCH2L
TCONS_00071659	XLOC_049769	chr2:24125877-24127052	chr10:88428551-88527778	-28.5	XM_005212166.1	GPATCH2L
TCONS_00071659	XLOC_049769	chr2:24125877-24127052	chr10:88467531-88527778	-23.7	XM_005212163.1	GPATCH2L
TCONS_00071659	XLOC_049769	chr2:24125877-24127052	chr10:88467531-88527778	-23.7	XM_005212164.1	GPATCH2L
TCONS_00071659	XLOC_049769	chr2:24125877-24127052	chr10:88467531-88527773	-23.7	XM_005212170.1	GPATCH2L
TCONS_00071659	XLOC_049769	chr2:24125877-24127052	chr10:88467771-88527778	-34.5	XM_005212160.1	GPATCH2L
TCONS_00071659	XLOC_049769	chr2:24125877-24127052	chr11:6277512-6297049	-27.8	XM_002691175.3	CREG2
TCONS_00071659	XLOC_049769	chr2:24125877-24127052	chr11:7121593-7141605	-28.2	XM_005212444.1	IL1RL1
TCONS_00071659	XLOC_049769	chr2:24125877-24127052	chr11:7121593-7141599	-28.2	XM_005212445.1	IL1RL1
TCONS_00071659	XLOC_049769	chr2:24125877-24127052	chr11:7122686-7141605	-15.5	NM_001206302.1	IL1RL1
TCONS_00071659	XLOC_049769	chr2:24125877-24127052	chr11:10141776-10144863	-29.7	NM_001045926.2	MRPL53
TCONS_00071659	XLOC_049769	chr2:24125877-24127052	chr11:19588346-19621254	-24.3	XM_005212570.1	EIF2AK2
TCONS_00071659	XLOC_049769	chr2:24125877-24127052	chr11:19588346-19621254	-24.3	XM_005212569.1	EIF2AK2
TCONS_00071659	XLOC_049769	chr2:24125877-24127052	chr11:19629614-19645373	-13.1	XM_002691343.3	SULT6B1
TCONS_00071659	XLOC_049769	chr2:24125877-24127052	chr11:38160644-38199139	-32.3	XM_005212595.1	PNPT1
TCONS_00071659	XLOC_049769	chr2:24125877-24127052	chr11:66467571-66477356	-17.2	XM_005212842.1	C1D
TCONS_00071659	XLOC_049769	chr2:24125877-24127052	chr11:66472120-66477356	-17.2	XM_005212843.1	C1D
TCONS_00071659	XLOC_049769	chr2:24125877-24127052	chr11:67804603-67966378	-28.5	XM_005212906.1	AAK1
TCONS_00071659	XLOC_049769	chr2:24125877-24127052	chr11:67804603-67966377	-38.7	XM_002691441.3	AAK1
TCONS_00071659	XLOC_049769	chr2:24125877-24127052	chr11:102369592-102462031	-30.3	XM_002691649.3	SETX
TCONS_00071659	XLOC_049769	chr2:24125877-24127052	chr12:16418085-16456993	-20.5	NM_001102041.2	KIAA0226L
TCONS_00071659	XLOC_049769	chr2:24125877-24127052	chr12:19107511-19150455	-19.9	XM_005213600.1	SETDB2
TCONS_00071659	XLOC_049769	chr2:24125877-24127052	chr12:19107513-19150455	-21.6	XM_005213602.1	SETDB2
TCONS_00071659	XLOC_049769	chr2:24125877-24127052	chr12:19107688-19150455	-27.7	XM_005213599.1	SETDB2
TCONS_00071659	XLOC_049769	chr2:24125877-24127052	chr12:19107688-19150455	-27.7	XM_005213601.1	SETDB2
TCONS_00071659	XLOC_049769	chr2:24125877-24127052	chr12:19107688-19150455	-27.7	XM_005213603.1	SETDB2
TCONS_00071659	XLOC_049769	chr2:24125877-24127052	chr12:35781299-35837119	-23.8	NM_001076388.2	ZDHHC20
TCONS_00071659	XLOC_049769	chr2:24125877-24127052	chr12:36605169-36653225	-16.2	XM_002691851.3	MPHOSPH8
TCONS_00071659	XLOC_049769	chr2:24125877-24127052	chr12:36605169-36653225	-16.2	XM_005213825.1	MPHOSPH8
TCONS_00071659	XLOC_049769	chr2:24125877-24127052	chr12:80236590-80244063	-27.9	NM_001105442.2	GPR183
TCONS_00071659	XLOC_049769	chr2:24125877-24127052	chr13:47492959-47515677	-20.8	NM_174593.2	RASSF2
TCONS_00071659	XLOC_049769	chr2:24125877-24127052	chr14:8898601-8989485	-19.9	XM_005215316.1	ST3GAL1
TCONS_00071659	XLOC_049769	chr2:24125877-24127052	chr14:8898601-8989485	-19.9	XM_005215315.1	ST3GAL1
TCONS_00071659	XLOC_049769	chr2:24125877-24127052	chr14:8969387-8989485	-15.9	XM_005215317.1	ST3GAL1
TCONS_00071659	XLOC_049769	chr2:24125877-24127052	chr14:72177071-72295323	-29.6	XM_005215668.1	RAD54B
TCONS_00071659	XLOC_049769	chr2:24125877-24127052	chr15:25419203-25434049	-20.7	NM_001034503.2	NXPE4
TCONS_00071659	XLOC_049769	chr2:24125877-24127052	chr15:76161411-76203527	-26.4	NM_001098115.1	SYT13
TCONS_00071659	XLOC_049769	chr2:24125877-24127052	chr15:76161411-76181026	-17	XM_005216504.1	SYT13
TCONS_00071659	XLOC_049769	chr2:24125877-24127052	chr16:4857335-4919790	-15.6	XM_002693872.3	LOC506707
TCONS_00071659	XLOC_049769	chr2:24125877-24127052	chr16:38147610-38173286	-32.1	XM_005216880.1	SELL
TCONS_00071659	XLOC_049769	chr2:24125877-24127052	chr16:38147655-38173226	-18	NM_174182.1	SELL
TCONS_00071659	XLOC_049769	chr2:24125877-24127052	chr16:38179781-38192433	-20.3	NM_174181.2	SELE
TCONS_00071659	XLOC_049769	chr2:24125877-24127052	chr16:44783271-44797198	-31.3	NM_001037451.1	TMEM201
TCONS_00071659	XLOC_049769	chr2:24125877-24127052	chr16:57525154-57687226	-27.6	XM_003587088.2	RABGAP1L
TCONS_00071659	XLOC_049769	chr2:24125877-24127052	chr16:57589377-57687226	-13.7	XM_005217233.1	RABGAP1L
TCONS_00071659	XLOC_049769	chr2:24125877-24127052	chr16:57657880-57687226	-18.6	XM_003587089.2	RABGAP1L
TCONS_00071659	XLOC_049769	chr2:24125877-24127052	chr16:65330495-65370622	-20.6	XM_005217278.1	NPL
TCONS_00071659	XLOC_049769	chr2:24125877-24127052	chr16:65330499-65370622	-19.9	XM_005217277.1	NPL
TCONS_00071659	XLOC_049769	chr2:24125877-24127052	chr16:71144244-71156997	-18.9	XM_005217409.1	SYT2
TCONS_00071659	XLOC_049769	chr2:24125877-24127052	chr16:71144244-71156997	-18.9	XM_005217410.1	SYT2
TCONS_00071659	XLOC_049769	chr2:24125877-24127052	chr16:71144244-71156997	-18.9	XM_005217408.1	SYT2
TCONS_00071659	XLOC_049769	chr2:24125877-24127052	chr16:71144244-71156996	-18.9	XM_002694256.2	SYT2
TCONS_00071659	XLOC_049769	chr2:24125877-24127052	chr17:53062211-53088696	-34.7	XM_005217899.1	BRI3BP
TCONS_00071659	XLOC_049769	chr2:24125877-24127052	chr17:59438187-59449561	-30.2	NM_001075358.1	RFC5
TCONS_00071659	XLOC_049769	chr2:24125877-24127052	chr17:66382927-66439773	-29.4	XM_002694601.2	SSH1
TCONS_00071659	XLOC_049769	chr2:24125877-24127052	chr17:72690320-72741776	-28.5	XM_005218130.1	SLC5A1
TCONS_00071659	XLOC_049769	chr2:24125877-24127052	chr17:72695007-72741776	-20.9	XM_005218131.1	SLC5A1
TCONS_00071659	XLOC_049769	chr2:24125877-24127052	chr18:43568646-43572215	-19.9	NM_001046062.2	C18H19orf40
TCONS_00071659	XLOC_049769	chr2:24125877-24127052	chr18:47822593-47846224	-29.9	NM_001102539.1	ZFP30
TCONS_00071659	XLOC_049769	chr2:24125877-24127052	chr18:52493535-52506203	-28.2	NM_001077960.1	ZNF227
TCONS_00071659	XLOC_049769	chr2:24125877-24127052	chr18:64047417-64080953	-45.6	XM_002695476.3	LOC100301148
TCONS_00071659	XLOC_049769	chr2:24125877-24127052	chr19:22830135-22844967	-26.8	XM_002695711.3	FAM101B
TCONS_00071659	XLOC_049769	chr2:24125877-24127052	chr19:40140808-40167376	-28.5	NM_001083759.1	FBXO47
TCONS_00071659	XLOC_049769	chr2:24125877-24127052	chr19:41350967-41374435	-26.2	XM_005220735.1	TNS4
TCONS_00071659	XLOC_049769	chr2:24125877-24127052	chr19:41350967-41370317	-36.6	NM_001038155.1	TNS4
TCONS_00071659	XLOC_049769	chr2:24125877-24127052	chr19:51746421-51750062	-31.3	XM_002696140.3	ARL16
TCONS_00071659	XLOC_049769	chr2:24125877-24127052	chr19:57264603-57269369	-28.3	NM_001103246.1	NAT9
TCONS_00071659	XLOC_049769	chr2:24125877-24127052	chr21:21523623-21530708	-35.9	NM_001075721.1	PEX11A
TCONS_00071659	XLOC_049769	chr2:24125877-24127052	chr21:25965641-25979579	-27.6	XM_005221867.1	ANKRD34C
TCONS_00071659	XLOC_049769	chr2:24125877-24127052	chr21:25965809-25979579	-27.2	XM_005221866.1	ANKRD34C
TCONS_00071659	XLOC_049769	chr2:24125877-24127052	chr21:25976049-25982119	-24.6	NM_001207061.1	ANKRD34C
TCONS_00071659	XLOC_049769	chr2:24125877-24127052	chr21:34181347-34187296	-33.2	XM_005221991.1	C21H15orf17
TCONS_00071659	XLOC_049769	chr2:24125877-24127052	chr21:45724952-45764038	-21	XM_005222056.1	SRP54
TCONS_00071659	XLOC_049769	chr2:24125877-24127052	chr21:45732625-45764038	-15.5	XM_005222058.1	SRP54
TCONS_00071659	XLOC_049769	chr2:24125877-24127052	chr21:45734705-45764038	-13	XM_005222059.1	SRP54
TCONS_00071659	XLOC_049769	chr2:24125877-24127052	chr21:61608975-61737051	-28.1	XM_002696763.2	CLMN
TCONS_00071659	XLOC_049769	chr2:24125877-24127052	chr22:43259761-43358626	-27.9	XM_005222890.1	FAM107A
TCONS_00071659	XLOC_049769	chr2:24125877-24127052	chr22:43265337-43358626	-65.3	XM_005222892.1	FAM107A
TCONS_00071659	XLOC_049769	chr2:24125877-24127052	chr22:43277547-43358626	-21.8	XM_005222888.1	FAM107A
TCONS_00071659	XLOC_049769	chr2:24125877-24127052	chr22:43323946-43358626	-27.6	XM_005222893.1	FAM107A
TCONS_00071659	XLOC_049769	chr2:24125877-24127052	chr22:43334941-43358626	-19.2	XM_005222889.1	FAM107A
TCONS_00071659	XLOC_049769	chr2:24125877-24127052	chr22:43336987-43358626	-16.9	XM_005222894.1	FAM107A
TCONS_00071659	XLOC_049769	chr2:24125877-24127052	chr22:43337000-43358626	-18.8	XM_005222891.1	FAM107A
TCONS_00071659	XLOC_049769	chr2:24125877-24127052	chr22:43337253-43358626	-40.3	XM_005222896.1	FAM107A
TCONS_00071659	XLOC_049769	chr2:24125877-24127052	chr22:43337835-43358626	-18.8	XM_005222897.1	FAM107A
TCONS_00071659	XLOC_049769	chr2:24125877-24127052	chr22:43351175-43358626	-22	XM_005222895.1	FAM107A
TCONS_00071659	XLOC_049769	chr2:24125877-24127052	chr22:43354327-43359048	-23.4	NM_001083488.1	FAM107A
TCONS_00071659	XLOC_049769	chr2:24125877-24127052	chr23:10551581-10568782	-25.8	XM_005223326.1	CDKN1A
TCONS_00071659	XLOC_049769	chr2:24125877-24127052	chr23:10551581-10568782	-25.8	XM_005223327.1	CDKN1A
TCONS_00071659	XLOC_049769	chr2:24125877-24127052	chr23:10553693-10568782	-32.5	XM_005223328.1	CDKN1A
TCONS_00071659	XLOC_049769	chr2:24125877-24127052	chr23:10560499-10568782	-32.7	NM_001098958.2	CDKN1A
TCONS_00071659	XLOC_049769	chr2:24125877-24127052	chr23:15803546-15823249	-25.2	NM_001101200.2	TAF8
TCONS_00071659	XLOC_049769	chr2:24125877-24127052	chr23:52047950-52064930	-23	XM_005223856.1	IRF4
TCONS_00071659	XLOC_049769	chr2:24125877-24127052	chr23:52047950-52064930	-23	XM_005223855.1	IRF4
TCONS_00071659	XLOC_049769	chr2:24125877-24127052	chr24:7399515-7519754	-25.1	XM_005224039.1	RTTN
TCONS_00071659	XLOC_049769	chr2:24125877-24127052	chr24:7399515-7519754	-25.1	XM_005224040.1	RTTN
TCONS_00071659	XLOC_049769	chr2:24125877-24127052	chr24:26089489-26133414	-21.8	NM_174045.1	DSG1
TCONS_00071659	XLOC_049769	chr2:24125877-24127052	chr24:30324510-30377281	-15.3	XM_005224065.1	AQP4
TCONS_00071659	XLOC_049769	chr2:24125877-24127052	chr24:30362738-30377272	-34.2	NM_181003.2	AQP4
TCONS_00071659	XLOC_049769	chr2:24125877-24127052	chr24:30362884-30377281	-17.3	XM_005224064.1	AQP4
TCONS_00071659	XLOC_049769	chr2:24125877-24127052	chr24:30363591-30377281	-27.2	XM_005224063.1	AQP4
TCONS_00071659	XLOC_049769	chr2:24125877-24127052	chr24:40563771-40566594	-19.7	NM_001102510.1	LRRC30
TCONS_00071659	XLOC_049769	chr2:24125877-24127052	chr25:115781-130695	-34.1	XM_005200991.1	RHBDF1
TCONS_00071659	XLOC_049769	chr2:24125877-24127052	chr27:36938383-37054719	-18	XM_005226114.1	SLC20A2
TCONS_00071659	XLOC_049769	chr2:24125877-24127052	chr28:25376359-25399769	-29.6	NM_001083527.1	DDX21
TCONS_00071659	XLOC_049769	chr2:24125877-24127052	chr28:45410612-45425934	-23.3	XM_005226615.1	CXCL12
TCONS_00071659	XLOC_049769	chr2:24125877-24127052	chr29:12459780-12485869	-26.4	XM_005226706.1	CCDC90B
TCONS_00071659	XLOC_049769	chr2:24125877-24127052	chr29:50370852-50389838	-19	XM_002699450.3	LOC529792
TCONS_00071659	XLOC_049769	chr2:24125877-24127052	chrX:4919675-4940505	-21	NM_001101919.1	ATP1B4
TCONS_00071659	XLOC_049769	chr2:24125877-24127052	chrX:13681371-13695776	-25.5	XM_005227492.1	SASH3
TCONS_00071659	XLOC_049769	chr2:24125877-24127052	chrX:13681411-13695776	-33.4	NM_001077998.2	SASH3
TCONS_00071659	XLOC_049769	chr2:24125877-24127052	chrX:34102420-34112799	-32.4	NM_001081616.2	VMA21
TCONS_00071659	XLOC_049769	chr2:24125877-24127052	chrX:58551857-58555333	-32.2	XM_005227884.1	ZCCHC18
TCONS_00071659	XLOC_049769	chr2:24125877-24127052	chrX:84662116-84675421	-15.3	XM_005228031.1	NONO
TCONS_00071659	XLOC_049769	chr2:24125877-24127052	chrX:84662116-84675194	-26.5	NM_001046554.1	NONO
TCONS_00071659	XLOC_049769	chr2:24125877-24127052	chrX:90855395-90865349	-33.6	XM_005228090.1	CDK16
TCONS_00071659	XLOC_049769	chr2:24125877-24127052	chrX:108305152-108328194	-46.6	XM_002700210.3	LOC616298
TCONS_00071659	XLOC_049769	chr2:24125877-24127052	chrX:126144397-126185159	-23.8	XM_005228347.1	ZFX
TCONS_00071659	XLOC_049769	chr2:24125877-24127052	chrX:126144397-126184519	-28.5	XM_005228349.1	ZFX
TCONS_00071659	XLOC_049769	chr2:24125877-24127052	chrX:126144397-126184519	-28.5	XM_005228346.1	ZFX
TCONS_00071659	XLOC_049769	chr2:24125877-24127052	chrX:126144397-126184512	-32.1	XM_005228348.1	ZFX
TCONS_00071659	XLOC_049769	chr2:24125877-24127052	chrX:126146067-126168149	-21	NM_177490.1	ZFX
TCONS_00071659	XLOC_049769	chr2:24125877-24127052	chrX:135804046-135892370	-18.3	XM_005228427.1	MOSPD2
TCONS_00071659	XLOC_049769	chr2:24125877-24127052	chrX:140117843-140143374	-28	XM_002700434.3	GYG2
TCONS_00071659	XLOC_049769	chr2:24125877-24127052	chrX:140117843-140143372	-28.8	XM_005228481.1	GYG2
TCONS_00073062	XLOC_051074	chr2:100684756-100686500	chr3:13089466-13107173	-18.6	XM_002685959.3	LOC784007
TCONS_00075230	XLOC_050495	chr2:65377060-65378032	chr1:64576825-64605863	-29.4	XM_005201259.1	UPK1B
TCONS_00075230	XLOC_050495	chr2:65377060-65378032	chr1:64576863-64605862	-17.8	NM_174482.2	UPK1B
TCONS_00075230	XLOC_050495	chr2:65377060-65378032	chr1:64576913-64605863	-30.5	XM_005201260.1	UPK1B
TCONS_00075230	XLOC_050495	chr2:65377060-65378032	chr1:64576913-64605863	-30.5	XM_005201261.1	UPK1B
TCONS_00075230	XLOC_050495	chr2:65377060-65378032	chr1:111317359-111331241	-88.9	NM_001206311.1	CCNL1
TCONS_00075230	XLOC_050495	chr2:65377060-65378032	chr1:138348893-138384864	-37	NM_001098866.1	ACPP
TCONS_00075230	XLOC_050495	chr2:65377060-65378032	chr2:62697766-62753711	-24.1	XM_005202528.1	ACMSD
TCONS_00075230	XLOC_050495	chr2:65377060-65378032	chr2:88734807-88850684	-24.2	XM_005202677.1	LOC613365
TCONS_00075230	XLOC_050495	chr2:65377060-65378032	chr2:89946164-89964695	-25.4	XM_005202617.1	NIF3L1
TCONS_00075230	XLOC_050495	chr2:65377060-65378032	chr2:89946290-89964695	-17.4	XM_005202618.1	NIF3L1
TCONS_00075230	XLOC_050495	chr2:65377060-65378032	chr2:89948853-89964695	-25.7	XM_005202616.1	NIF3L1
TCONS_00075230	XLOC_050495	chr2:65377060-65378032	chr2:103278181-103371039	-34.8	XM_005202787.1	BARD1
TCONS_00075230	XLOC_050495	chr2:65377060-65378032	chr2:103278272-103371020	-30.9	NM_001192701.1	BARD1
TCONS_00075230	XLOC_050495	chr2:65377060-65378032	chr3:21502096-21520218	-26.5	XM_005203980.1	POLR3GL
TCONS_00075230	XLOC_050495	chr2:65377060-65378032	chr3:21502096-21520218	-26.5	XM_005203982.1	POLR3GL
TCONS_00075230	XLOC_050495	chr2:65377060-65378032	chr3:21502096-21517476	-27.4	XM_005203981.1	POLR3GL
TCONS_00075230	XLOC_050495	chr2:65377060-65378032	chr3:21502096-21516918	-15.7	NM_001075213.1	POLR3GL
TCONS_00075230	XLOC_050495	chr2:65377060-65378032	chr3:21502121-21520230	-28.9	XM_005203983.1	POLR3GL
TCONS_00075230	XLOC_050495	chr2:65377060-65378032	chr3:49704557-49762678	-27	XM_005204291.1	GCLM
TCONS_00075230	XLOC_050495	chr2:65377060-65378032	chr4:44150686-44292870	-19.5	XM_005205333.1	CCDC146
TCONS_00075230	XLOC_050495	chr2:65377060-65378032	chr4:44150686-44273063	-21.1	XM_005205334.1	CCDC146
TCONS_00075230	XLOC_050495	chr2:65377060-65378032	chr4:44150686-44203131	-22.6	XM_005205335.1	CCDC146
TCONS_00075230	XLOC_050495	chr2:65377060-65378032	chr4:59975766-59983970	-17.6	XM_005205460.1	THAP5
TCONS_00075230	XLOC_050495	chr2:65377060-65378032	chr4:66758669-66767662	-22.5	XM_005205507.1	FKBP14
TCONS_00075230	XLOC_050495	chr2:65377060-65378032	chr4:77171037-77193849	-37.3	NM_001083505.2	RAMP3
TCONS_00075230	XLOC_050495	chr2:65377060-65378032	chr4:77171037-77185989	-23	XM_005205603.1	RAMP3
TCONS_00075230	XLOC_050495	chr2:65377060-65378032	chr4:104713212-104785981	-83	XM_002687070.3	DENND2A
TCONS_00075230	XLOC_050495	chr2:65377060-65378032	chr4:114105916-114109480	-24.1	XM_003586028.2	GIMAP2
TCONS_00075230	XLOC_050495	chr2:65377060-65378032	chr5:32501724-32609168	-16.6	XM_005206391.1	VDR
TCONS_00075230	XLOC_050495	chr2:65377060-65378032	chr5:75276616-75293182	-28.6	XM_005206839.1	FOXRED2
TCONS_00075230	XLOC_050495	chr2:65377060-65378032	chr5:75276616-75293068	-24.8	XM_005206840.1	FOXRED2
TCONS_00075230	XLOC_050495	chr2:65377060-65378032	chr5:100559711-100586225	-18.6	XM_003586126.2	LOC509972
TCONS_00075230	XLOC_050495	chr2:65377060-65378032	chr6:91430299-91480129	-36.4	NM_173896.2	BTC
TCONS_00075230	XLOC_050495	chr2:65377060-65378032	chr6:106552931-106578414	-28.7	XM_002688423.2	TRMT44
TCONS_00075230	XLOC_050495	chr2:65377060-65378032	chr6:106555799-106578414	-18.4	XM_005208223.1	TRMT44
TCONS_00075230	XLOC_050495	chr2:65377060-65378032	chr7:17867852-17886706	-22.3	XM_002688835.3	LOC507825
TCONS_00075230	XLOC_050495	chr2:65377060-65378032	chr7:17867852-17881039	-30.1	XM_005208826.1	LOC507825
TCONS_00075230	XLOC_050495	chr2:65377060-65378032	chr7:17867852-17877572	-35.8	XM_005208825.1	LOC507825
TCONS_00075230	XLOC_050495	chr2:65377060-65378032	chr7:17867852-17872771	-27.5	XM_005208824.1	LOC507825
TCONS_00075230	XLOC_050495	chr2:65377060-65378032	chr7:17867852-17872655	-22.7	XM_005208823.1	LOC507825
TCONS_00075230	XLOC_050495	chr2:65377060-65378032	chr7:98947944-99003794	-18.3	NM_001078003.1	LIX1
TCONS_00075230	XLOC_050495	chr2:65377060-65378032	chr8:77514022-77609180	-28.3	NM_001105362.1	RASEF
TCONS_00075230	XLOC_050495	chr2:65377060-65378032	chr8:77515494-77609174	-30.1	XM_005210318.1	RASEF
TCONS_00075230	XLOC_050495	chr2:65377060-65378032	chr9:86811384-87001714	-25.7	XM_002690315.2	SASH1
TCONS_00075230	XLOC_050495	chr2:65377060-65378032	chr9:86958261-87001714	-31.1	XM_005211030.1	SASH1
TCONS_00075230	XLOC_050495	chr2:65377060-65378032	chr9:86962852-87001714	-36.4	XM_005211031.1	SASH1
TCONS_00075230	XLOC_050495	chr2:65377060-65378032	chr9:92240556-92407951	-13.3	XM_002690351.2	IPCEF1
TCONS_00075230	XLOC_050495	chr2:65377060-65378032	chr9:92240556-92407951	-13.3	XM_005211067.1	IPCEF1
TCONS_00075230	XLOC_050495	chr2:65377060-65378032	chr9:92240556-92317952	-28.6	XM_005211068.1	IPCEF1
TCONS_00075230	XLOC_050495	chr2:65377060-65378032	chr10:58711922-58744665	-26.7	XM_005211809.1	LYSMD2
TCONS_00075230	XLOC_050495	chr2:65377060-65378032	chr10:58731531-58744510	-20.7	NM_001075485.1	LYSMD2
TCONS_00075230	XLOC_050495	chr2:65377060-65378032	chr11:46410274-46418889	-21.1	XM_005212737.1	IL1B
TCONS_00075230	XLOC_050495	chr2:65377060-65378032	chr11:46410277-46418785	-21.1	NM_174093.1	IL1B
TCONS_00075230	XLOC_050495	chr2:65377060-65378032	chr12:34665997-34757736	-8.3	XM_005213808.1	TNFRSF19
TCONS_00075230	XLOC_050495	chr2:65377060-65378032	chr12:34665997-34749084	-18.5	XM_005213807.1	TNFRSF19
TCONS_00075230	XLOC_050495	chr2:65377060-65378032	chr12:36055182-36075246	-36.1	NM_001080349.2	N6AMT2
TCONS_00075230	XLOC_050495	chr2:65377060-65378032	chr12:36055186-36075471	-33	XM_005213810.1	N6AMT2
TCONS_00075230	XLOC_050495	chr2:65377060-65378032	chr12:36055234-36075471	-29.3	XM_005213812.1	N6AMT2
TCONS_00075230	XLOC_050495	chr2:65377060-65378032	chr12:36062052-36075471	-28.1	XM_005213811.1	N6AMT2
TCONS_00075230	XLOC_050495	chr2:65377060-65378032	chr12:36066082-36075471	-30.4	XM_005213813.1	N6AMT2
TCONS_00075230	XLOC_050495	chr2:65377060-65378032	chr14:3631012-3641019	-28.1	XM_005215306.1	GPR20
TCONS_00075230	XLOC_050495	chr2:65377060-65378032	chr14:3634716-3641019	-31	XM_005215304.1	GPR20
TCONS_00075230	XLOC_050495	chr2:65377060-65378032	chr14:3637518-3641019	-27.1	XM_005215305.1	GPR20
TCONS_00075230	XLOC_050495	chr2:65377060-65378032	chr14:72872273-72880033	-16.8	XM_002692820.3	RBM12B
TCONS_00075230	XLOC_050495	chr2:65377060-65378032	chr14:83241715-83267308	-35.2	XM_002692835.2	SLC10A5
TCONS_00075230	XLOC_050495	chr2:65377060-65378032	chr14:83241715-83267308	-35.2	XM_003586916.2	SLC10A5
TCONS_00075230	XLOC_050495	chr2:65377060-65378032	chr14:83241730-83274463	-21.2	XM_005215715.1	SLC10A5
TCONS_00075230	XLOC_050495	chr2:65377060-65378032	chr14:83241742-83274463	-29.4	XM_005215716.1	SLC10A5
TCONS_00075230	XLOC_050495	chr2:65377060-65378032	chr15:58871641-58977039	-31.9	NM_001205511.1	LGR4
TCONS_00075230	XLOC_050495	chr2:65377060-65378032	chr16:44783271-44797198	-27.1	NM_001037451.1	TMEM201
TCONS_00075230	XLOC_050495	chr2:65377060-65378032	chr16:57525154-57687226	-25.1	XM_003587088.2	RABGAP1L
TCONS_00075230	XLOC_050495	chr2:65377060-65378032	chr16:57589377-57687226	-20.5	XM_005217233.1	RABGAP1L
TCONS_00075230	XLOC_050495	chr2:65377060-65378032	chr16:57657880-57687226	-21	XM_003587089.2	RABGAP1L
TCONS_00075230	XLOC_050495	chr2:65377060-65378032	chr16:65330495-65370622	-22.2	XM_005217278.1	NPL
TCONS_00075230	XLOC_050495	chr2:65377060-65378032	chr16:65330499-65370622	-23.3	XM_005217277.1	NPL
TCONS_00075230	XLOC_050495	chr2:65377060-65378032	chr16:71144244-71156997	-21.4	XM_005217409.1	SYT2
TCONS_00075230	XLOC_050495	chr2:65377060-65378032	chr16:71144244-71156997	-21.4	XM_005217410.1	SYT2
TCONS_00075230	XLOC_050495	chr2:65377060-65378032	chr16:71144244-71156997	-21.4	XM_005217408.1	SYT2
TCONS_00075230	XLOC_050495	chr2:65377060-65378032	chr16:71144244-71156996	-20.8	XM_002694256.2	SYT2
TCONS_00075230	XLOC_050495	chr2:65377060-65378032	chr17:35199615-35259135	-33.9	NM_174056.3	FGF2
TCONS_00075230	XLOC_050495	chr2:65377060-65378032	chr17:53062211-53088696	-25.5	XM_005217899.1	BRI3BP
TCONS_00075230	XLOC_050495	chr2:65377060-65378032	chr17:59438187-59449561	-32.1	NM_001075358.1	RFC5
TCONS_00075230	XLOC_050495	chr2:65377060-65378032	chr18:15089113-15143527	-22.4	XM_005218791.1	MYLK3
TCONS_00075230	XLOC_050495	chr2:65377060-65378032	chr18:15089113-15131927	-24.5	XM_005218790.1	MYLK3
TCONS_00075230	XLOC_050495	chr2:65377060-65378032	chr18:15089113-15131925	-29.6	XM_002694870.2	MYLK3
TCONS_00075230	XLOC_050495	chr2:65377060-65378032	chr18:60952453-60969313	-31.5	XM_002695351.3	ZNF679
TCONS_00075230	XLOC_050495	chr2:65377060-65378032	chr19:18262281-18317364	-46.1	XM_005219999.1	RHOT1
TCONS_00075230	XLOC_050495	chr2:65377060-65378032	chr19:46968831-47030716	-34.6	NM_001206490.1	ITGB3
TCONS_00075230	XLOC_050495	chr2:65377060-65378032	chr19:47512344-47521016	-28.3	XM_005220829.1	METTL2B
TCONS_00075230	XLOC_050495	chr2:65377060-65378032	chr20:35519138-35588177	-36.2	NM_001080272.2	OSMR
TCONS_00075230	XLOC_050495	chr2:65377060-65378032	chr20:35519138-35588064	-35.3	XM_005221598.1	OSMR
TCONS_00075230	XLOC_050495	chr2:65377060-65378032	chr21:34181347-34187296	-26.9	XM_005221991.1	C21H15orf17
TCONS_00075230	XLOC_050495	chr2:65377060-65378032	chr21:42378623-42389717	-37.6	XM_002696700.2	C21H14orf126
TCONS_00075230	XLOC_050495	chr2:65377060-65378032	chr29:12459780-12485869	-25	XM_005226706.1	CCDC90B
TCONS_00075230	XLOC_050495	chr2:65377060-65378032	chr29:38793756-38802922	-28.2	NM_176615.2	PAG4
TCONS_00075230	XLOC_050495	chr2:65377060-65378032	chr29:42397573-42407433	-32.2	XM_002699372.2	LGALS12
TCONS_00075230	XLOC_050495	chr2:65377060-65378032	chr29:42397573-42407433	-32.2	XM_005227210.1	LGALS12
TCONS_00075230	XLOC_050495	chr2:65377060-65378032	chr29:42398009-42407433	-30.1	XM_005227208.1	LGALS12
TCONS_00075230	XLOC_050495	chr2:65377060-65378032	chr29:42398009-42407433	-30.1	XM_005227209.1	LGALS12
TCONS_00075230	XLOC_050495	chr2:65377060-65378032	chr29:50370852-50389838	-37.7	XM_002699450.3	LOC529792
TCONS_00075230	XLOC_050495	chr2:65377060-65378032	chrX:4739611-4785586	-30.3	XM_005227472.1	CUL4B
TCONS_00075230	XLOC_050495	chr2:65377060-65378032	chrX:4739611-4785586	-30.3	XM_005227474.1	CUL4B
TCONS_00075230	XLOC_050495	chr2:65377060-65378032	chrX:4739689-4785586	-22.3	XM_005227473.1	CUL4B
TCONS_00075230	XLOC_050495	chr2:65377060-65378032	chrX:4752742-4785586	-20.9	XM_002699510.2	CUL4B
TCONS_00075230	XLOC_050495	chr2:65377060-65378032	chrX:19573055-19585311	-39.5	XM_005227554.1	MMGT1
TCONS_00075230	XLOC_050495	chr2:65377060-65378032	chrX:20487657-20568357	-28.2	NM_001077895.1	LOC509946
TCONS_00075230	XLOC_050495	chr2:65377060-65378032	chrX:33285714-33406202	-34	XM_005227614.1	MAMLD1
TCONS_00075230	XLOC_050495	chr2:65377060-65378032	chrX:33287146-33406202	-27.8	XM_002699644.2	MAMLD1
TCONS_00075230	XLOC_050495	chr2:65377060-65378032	chrX:54536259-54604744	-16.6	XM_005227786.1	SYTL4
TCONS_00075230	XLOC_050495	chr2:65377060-65378032	chrX:54536259-54604744	-16.6	XM_005227783.1	SYTL4
TCONS_00075230	XLOC_050495	chr2:65377060-65378032	chrX:54536259-54602080	-25.8	XM_005227784.1	SYTL4
TCONS_00075230	XLOC_050495	chr2:65377060-65378032	chrX:54536259-54575936	-10.8	XM_005227785.1	SYTL4
TCONS_00075230	XLOC_050495	chr2:65377060-65378032	chrX:90855395-90865349	-15.4	XM_005228090.1	CDK16
TCONS_00076488	XLOC_052710	chr20:30597442-30598157	chr15:53137031-53156126	-20.7	XM_005216170.1	ATG16L2
TCONS_00076492	XLOC_052714	chr20:30603800-30605045	chr3:108800731-108808991	-26.2	NM_001101892.1	C3H1orf109
TCONS_00076492	XLOC_052714	chr20:30603800-30605045	chr4:88673775-88731179	-14.1	XM_005205623.1	ASB15
TCONS_00076492	XLOC_052714	chr20:30603800-30605045	chr4:88677511-88731179	-24.3	XM_005205621.1	ASB15
TCONS_00076492	XLOC_052714	chr20:30603800-30605045	chr4:88677596-88731179	-15.9	XM_005205622.1	ASB15
TCONS_00086425	XLOC_060288	chr22:39520045-39520838	chr2:104638137-104651864	-38.2	XM_005202790.1	TMEM169
TCONS_00086425	XLOC_060288	chr22:39520045-39520838	chr2:104638137-104651864	-38.2	XM_005202788.1	TMEM169
TCONS_00086425	XLOC_060288	chr22:39520045-39520838	chr2:104638137-104651864	-38.2	XM_005202789.1	TMEM169
TCONS_00086425	XLOC_060288	chr22:39520045-39520838	chr3:50844089-51078208	-24.3	XM_005204328.1	EVI5
TCONS_00086425	XLOC_060288	chr22:39520045-39520838	chr3:50844740-51078208	-28.1	XM_005204325.1	EVI5
TCONS_00086425	XLOC_060288	chr22:39520045-39520838	chr3:50844740-51078208	-28.1	XM_005204327.1	EVI5
TCONS_00086425	XLOC_060288	chr22:39520045-39520838	chr3:50844740-51078208	-28.1	XM_005204326.1	EVI5
TCONS_00086425	XLOC_060288	chr22:39520045-39520838	chr3:50844741-51078208	-31	XM_002686231.3	EVI5
TCONS_00086425	XLOC_060288	chr22:39520045-39520838	chr3:50844741-51078208	-31	XM_005204332.1	EVI5
TCONS_00086425	XLOC_060288	chr22:39520045-39520838	chr3:50844741-51078208	-31	XM_005204331.1	EVI5
TCONS_00086425	XLOC_060288	chr22:39520045-39520838	chr3:50898661-51078208	-17.5	XM_005204334.1	EVI5
TCONS_00086425	XLOC_060288	chr22:39520045-39520838	chr3:50904414-51078208	-13.9	XM_005204329.1	EVI5
TCONS_00086425	XLOC_060288	chr22:39520045-39520838	chr3:50905039-51078208	-25.3	XM_005204330.1	EVI5
TCONS_00086425	XLOC_060288	chr22:39520045-39520838	chr3:70246918-70275578	-31.3	XM_005204366.1	CRYZ
TCONS_00086425	XLOC_060288	chr22:39520045-39520838	chr3:70246940-70275578	-37.9	XM_005204367.1	CRYZ
TCONS_00086425	XLOC_060288	chr22:39520045-39520838	chr3:70246971-70275578	-23.7	NM_174025.3	CRYZ
TCONS_00086425	XLOC_060288	chr22:39520045-39520838	chr3:70251964-70275578	-28.4	XM_005204368.1	CRYZ
TCONS_00086425	XLOC_060288	chr22:39520045-39520838	chr5:24924228-25031190	-23.1	XM_002687205.3	FGD6
TCONS_00086425	XLOC_060288	chr22:39520045-39520838	chr5:24924228-25031190	-23.1	XM_005206128.1	FGD6
TCONS_00086425	XLOC_060288	chr22:39520045-39520838	chr5:88672305-88834486	-18.2	XM_005206964.1	ABCC9
TCONS_00086425	XLOC_060288	chr22:39520045-39520838	chr5:88672311-88834486	-17.7	XM_002687737.3	ABCC9
TCONS_00086425	XLOC_060288	chr22:39520045-39520838	chr5:88672311-88834486	-17.7	XM_005206965.1	ABCC9
TCONS_00086425	XLOC_060288	chr22:39520045-39520838	chr5:88672731-88834486	-21.9	XM_005206963.1	ABCC9
TCONS_00086425	XLOC_060288	chr22:39520045-39520838	chr5:88679139-88834486	-25.3	XM_005206966.1	ABCC9
TCONS_00086425	XLOC_060288	chr22:39520045-39520838	chr5:99102507-99103394	-53.8	NM_001046634.1	T2R65A
TCONS_00086425	XLOC_060288	chr22:39520045-39520838	chr5:100923352-100938574	-21.9	XM_002687838.3	LOC100297676
TCONS_00086425	XLOC_060288	chr22:39520045-39520838	chr6:103971528-103991245	-25.2	XM_005208209.1	HSD17B13
TCONS_00086425	XLOC_060288	chr22:39520045-39520838	chr6:103971528-103991240	-26.7	NM_001046616.2	HSD17B13
TCONS_00086425	XLOC_060288	chr22:39520045-39520838	chr7:14274844-14287390	-27.7	XM_002688782.3	ZNF627
TCONS_00086425	XLOC_060288	chr22:39520045-39520838	chr8:60259499-60266468	-71.2	XM_002689698.2	CA9
TCONS_00086425	XLOC_060288	chr22:39520045-39520838	chr8:60259499-60266468	-71.2	XM_005210142.1	CA9
TCONS_00086425	XLOC_060288	chr22:39520045-39520838	chr9:43435672-43446267	-30.6	NM_001102267.1	C9H6orf203
TCONS_00086425	XLOC_060288	chr22:39520045-39520838	chr9:96741847-96782300	-57.5	XM_005211083.1	RSPH3
TCONS_00086425	XLOC_060288	chr22:39520045-39520838	chr10:42705110-42713426	-22	XM_005211699.1	DNAAF2
TCONS_00086425	XLOC_060288	chr22:39520045-39520838	chr10:59227895-59282939	-34.3	NM_174305.1	CYP19A1
TCONS_00086425	XLOC_060288	chr22:39520045-39520838	chr11:2335382-2342311	-31.8	NM_001037482.2	CIAO1
TCONS_00086425	XLOC_060288	chr22:39520045-39520838	chr11:46349422-46360402	-33.1	NM_174092.1	IL1A
TCONS_00086425	XLOC_060288	chr22:39520045-39520838	chr11:101680051-101708765	-27	XM_002691609.2	LOC784457
TCONS_00086425	XLOC_060288	chr22:39520045-39520838	chr11:102485962-102515233	-22.5	XM_005213278.1	TTF1
TCONS_00086425	XLOC_060288	chr22:39520045-39520838	chr13:38756699-38774447	-30.9	XM_002692134.2	LOC539166
TCONS_00086425	XLOC_060288	chr22:39520045-39520838	chr13:38756700-38774447	-33.3	XM_002692133.2	LOC539166
TCONS_00086425	XLOC_060288	chr22:39520045-39520838	chr13:38757485-38774447	-35.5	XM_005214376.1	LOC539166
TCONS_00086425	XLOC_060288	chr22:39520045-39520838	chr13:65505556-65543214	-32.5	XM_005214854.1	CPNE1
TCONS_00086425	XLOC_060288	chr22:39520045-39520838	chr13:65505556-65533390	-22	XM_005214853.1	CPNE1
TCONS_00086425	XLOC_060288	chr22:39520045-39520838	chr13:78723057-78747542	-33.9	XM_005214685.1	RNF114
TCONS_00086425	XLOC_060288	chr22:39520045-39520838	chr13:78732356-78747542	-14.2	XM_005214686.1	RNF114
TCONS_00086425	XLOC_060288	chr22:39520045-39520838	chr14:2534711-2544162	-29	XM_005228559.1	ZFP41
TCONS_00086425	XLOC_060288	chr22:39520045-39520838	chr15:18458482-18573993	-28.5	XM_002707728.2	EXPH5
TCONS_00086425	XLOC_060288	chr22:39520045-39520838	chr15:30474450-30575491	-77.1	XM_005216116.1	LOC101903835
TCONS_00086425	XLOC_060288	chr22:39520045-39520838	chr15:51472475-51485337	-28	XM_005216152.1	TRIM21
TCONS_00086425	XLOC_060288	chr22:39520045-39520838	chr15:51473622-51485337	-13.9	XM_005216153.1	TRIM21
TCONS_00086425	XLOC_060288	chr22:39520045-39520838	chr15:62935507-63020686	-28.4	XM_005216337.1	DNAJC24
TCONS_00086425	XLOC_060288	chr22:39520045-39520838	chr15:62935666-63020363	-29.7	NM_001078102.1	DNAJC24
TCONS_00086425	XLOC_060288	chr22:39520045-39520838	chr16:1698565-1729822	-77.7	XM_002693901.3	SOX13
TCONS_00086425	XLOC_060288	chr22:39520045-39520838	chr16:1698565-1729822	-77.7	XM_005216694.1	SOX13
TCONS_00086425	XLOC_060288	chr22:39520045-39520838	chr16:1698565-1729822	-77.7	XM_005216695.1	SOX13
TCONS_00086425	XLOC_060288	chr22:39520045-39520838	chr16:1698565-1729822	-77.7	XM_005216696.1	SOX13
TCONS_00086425	XLOC_060288	chr22:39520045-39520838	chr16:1698565-1729822	-77.7	XM_005216697.1	SOX13
TCONS_00086425	XLOC_060288	chr22:39520045-39520838	chr17:13332144-13364669	-16.2	XM_005217499.1	ABCE1
TCONS_00086425	XLOC_060288	chr22:39520045-39520838	chr17:64505161-64538842	-33.8	XM_005217897.1	MAPKAPK5
TCONS_00086425	XLOC_060288	chr22:39520045-39520838	chr17:64505161-64538589	-40.7	NM_001206858.2	MAPKAPK5
TCONS_00086425	XLOC_060288	chr22:39520045-39520838	chr17:64505161-64538382	-31.9	XM_005217898.1	MAPKAPK5
TCONS_00086425	XLOC_060288	chr22:39520045-39520838	chr18:2862795-2880523	-26.2	XM_005218362.1	CHST6
TCONS_00086425	XLOC_060288	chr22:39520045-39520838	chr18:2862795-2880504	-33.4	XM_005218363.1	CHST6
TCONS_00086425	XLOC_060288	chr22:39520045-39520838	chr18:54129215-54133087	-25.8	XM_005219448.1	PNMAL2
TCONS_00086425	XLOC_060288	chr22:39520045-39520838	chr18:60330628-60345707	-23.1	XM_005219619.1	ZNF677
TCONS_00086425	XLOC_060288	chr22:39520045-39520838	chr18:60331301-60345707	-20.8	XM_005219618.1	ZNF677
TCONS_00086425	XLOC_060288	chr22:39520045-39520838	chr18:60335482-60345707	-32.8	XM_005219620.1	ZNF677
TCONS_00086425	XLOC_060288	chr22:39520045-39520838	chr18:62895405-62899686	-19.6	XM_003587341.2	LOC100301222
TCONS_00086425	XLOC_060288	chr22:39520045-39520838	chr19:61225393-61293733	-29.5	XM_005221343.1	KCNJ16
TCONS_00086425	XLOC_060288	chr22:39520045-39520838	chr19:61225393-61255003	-16.9	XM_005221344.1	KCNJ16
TCONS_00086425	XLOC_060288	chr22:39520045-39520838	chr19:61959377-62008975	-27.1	XM_002696224.3	ABCA10
TCONS_00086425	XLOC_060288	chr22:39520045-39520838	chr19:61959377-62008975	-27.1	XM_005221367.1	ABCA10
TCONS_00086425	XLOC_060288	chr22:39520045-39520838	chr21:71507494-71508718	-26	XM_002696801.3	LOC444875
TCONS_00086425	XLOC_060288	chr22:39520045-39520838	chr22:43413162-43419549	-70.6	XM_005222910.1	KCTD6
TCONS_00086425	XLOC_060288	chr22:39520045-39520838	chr23:31342461-31375104	-71.6	XM_002697557.3	BTN2A1
TCONS_00086425	XLOC_060288	chr22:39520045-39520838	chr23:45020474-45041768	-18.2	NM_001135578.1	SMIM13
TCONS_00086425	XLOC_060288	chr22:39520045-39520838	chr24:9738913-9748901	-38.1	NM_001206461.1	DSEL
TCONS_00086425	XLOC_060288	chr22:39520045-39520838	chr24:9739118-9748901	-30.4	XM_005224003.1	DSEL
TCONS_00086425	XLOC_060288	chr22:39520045-39520838	chr24:43149701-43151533	-33.1	NM_001014904.1	CHMP1B
TCONS_00086425	XLOC_060288	chr22:39520045-39520838	chr24:62248864-62274656	-34.4	XM_005224214.1	SERPINB5
TCONS_00086425	XLOC_060288	chr22:39520045-39520838	chr24:62248864-62274656	-34.4	XM_005224216.1	SERPINB5
TCONS_00086425	XLOC_060288	chr22:39520045-39520838	chr24:62252709-62274656	-24.9	XM_005224215.1	SERPINB5
TCONS_00086425	XLOC_060288	chr22:39520045-39520838	chr26:10714194-10748026	-25.4	NM_174662.2	FAS
TCONS_00086425	XLOC_060288	chr22:39520045-39520838	chr26:10727388-10748015	-20.9	XM_005225354.1	FAS
TCONS_00086425	XLOC_060288	chr22:39520045-39520838	chr26:10727660-10748015	-29.7	XM_005225355.1	FAS
TCONS_00086425	XLOC_060288	chr22:39520045-39520838	chr27:271331-295286	-28.4	XM_005225920.1	LOC518907
TCONS_00086425	XLOC_060288	chr22:39520045-39520838	chr27:271331-295286	-28.4	XM_005225918.1	LOC518907
TCONS_00086425	XLOC_060288	chr22:39520045-39520838	chr27:271331-295286	-28.4	XM_005225921.1	LOC518907
TCONS_00086425	XLOC_060288	chr22:39520045-39520838	chr27:271331-295286	-28.4	XM_005225915.1	LOC518907
TCONS_00086425	XLOC_060288	chr22:39520045-39520838	chr27:271800-295286	-32.6	XM_005225919.1	LOC518907
TCONS_00086425	XLOC_060288	chr22:39520045-39520838	chr27:282111-295286	-26	XM_005225916.1	LOC518907
TCONS_00086425	XLOC_060288	chr22:39520045-39520838	chr27:282379-295286	-24.7	XM_005225917.1	LOC518907
TCONS_00086425	XLOC_060288	chr22:39520045-39520838	chr29:1032159-1056693	-30.6	XM_005226644.1	C29H11orf54
TCONS_00086425	XLOC_060288	chr22:39520045-39520838	chr29:1032159-1056581	-24	XM_005226643.1	C29H11orf54
TCONS_00086425	XLOC_060288	chr22:39520045-39520838	chr29:1032162-1056464	-18.4	NM_001046315.2	C29H11orf54
TCONS_00086425	XLOC_060288	chr22:39520045-39520838	chrX:62214456-62364957	-21.7	NM_174549.2	GUCY2F
TCONS_00086425	XLOC_060288	chr22:39520045-39520838	chrX:62881916-63061248	-25.9	XM_005227871.1	TMEM164
TCONS_00086425	XLOC_060288	chr22:39520045-39520838	chrX:62881923-63061248	-29.5	XM_005227876.1	TMEM164
TCONS_00086425	XLOC_060288	chr22:39520045-39520838	chrX:62882208-63061248	-27.3	XM_005227870.1	TMEM164
TCONS_00086425	XLOC_060288	chr22:39520045-39520838	chrX:62882358-63061248	-20.7	XM_005227872.1	TMEM164
TCONS_00086425	XLOC_060288	chr22:39520045-39520838	chrX:62883376-63061248	-24.9	XM_005227875.1	TMEM164
TCONS_00086425	XLOC_060288	chr22:39520045-39520838	chrX:62937535-63061246	-35.6	XM_005227873.1	TMEM164
TCONS_00086425	XLOC_060288	chr22:39520045-39520838	chrX:62950621-63061248	-20.4	XM_005227874.1	TMEM164
TCONS_00086425	XLOC_060288	chr22:39520045-39520838	chrX:62951904-63061248	-15	XM_005227877.1	TMEM164
TCONS_00086425	XLOC_060288	chr22:39520045-39520838	chrX:87288071-87932060	-18.2	XM_002700049.2	LOC525644
TCONS_00086425	XLOC_060288	chr22:39520045-39520838	chrX:130193753-130305113	-32.8	XM_005228374.1	RPS6KA3
TCONS_00086425	XLOC_060288	chr22:39520045-39520838	chrX:130193753-130305113	-32.8	XM_005228376.1	RPS6KA3
TCONS_00086425	XLOC_060288	chr22:39520045-39520838	chrX:130193762-130305113	-32.4	XM_005228375.1	RPS6KA3
TCONS_00086425	XLOC_060288	chr22:39520045-39520838	chrX:130222048-130305113	-18.5	XM_005228373.1	RPS6KA3
TCONS_00086425	XLOC_060288	chr22:39520045-39520838	chrX:130243885-130305113	-15.4	XM_005228372.1	RPS6KA3
TCONS_00087966	XLOC_059348	chr22:54124414-54125642	chr15:46385471-46412889	-26.3	XM_005216121.1	ZNF215
TCONS_00088220	XLOC_060104	chr22:36239961-36242556	chr3:29616266-29624407	-29.5	XM_002686174.2	DCLRE1B
TCONS_00088220	XLOC_060104	chr22:36239961-36242556	chr25:2926170-2955069	-27.4	XM_005224650.1	NLRC3
TCONS_00088220	XLOC_060104	chr22:36239961-36242556	chr25:2926170-2955069	-27.4	XM_005224651.1	NLRC3
TCONS_00088220	XLOC_060104	chr22:36239961-36242556	chr25:2926170-2955069	-27.4	XM_002697946.3	NLRC3
TCONS_00098466	XLOC_068012	chr25:20082201-20082471	chr10:26516377-26539105	-16.6	XM_005211532.1	RNASE12
TCONS_00100832	XLOC_069223	chr26:13457429-13458126	chr1:83641621-83651340	-21.4	XM_005201627.1	HTR3E
TCONS_00100832	XLOC_069223	chr26:13457429-13458126	chr1:83641621-83651340	-21.4	XM_002684893.3	HTR3E
TCONS_00100832	XLOC_069223	chr26:13457429-13458126	chr1:97339621-97343997	-21	NM_001098131.1	RPL22L1
TCONS_00100832	XLOC_069223	chr26:13457429-13458126	chr1:132172746-132201858	-31.3	XM_005201865.1	CLDN18
TCONS_00100832	XLOC_069223	chr26:13457429-13458126	chr1:155003590-155009937	-23.3	XM_005202131.1	DPH3
TCONS_00100832	XLOC_069223	chr26:13457429-13458126	chr1:155004506-155009732	-26.2	NM_001113299.1	DPH3
TCONS_00100832	XLOC_069223	chr26:13457429-13458126	chr2:120099605-120108150	-33.9	XM_002685648.3	NMUR1
TCONS_00100832	XLOC_069223	chr26:13457429-13458126	chr3:22954880-22995699	-28.6	XM_005204062.1	PDE4DIP
TCONS_00100832	XLOC_069223	chr26:13457429-13458126	chr4:31012850-31286384	-16.9	XM_005205291.1	RAPGEF5
TCONS_00100832	XLOC_069223	chr26:13457429-13458126	chr4:31012850-31264762	-35	XM_002686711.2	RAPGEF5
TCONS_00100832	XLOC_069223	chr26:13457429-13458126	chr4:31012850-31264762	-35	XM_005205289.1	RAPGEF5
TCONS_00100832	XLOC_069223	chr26:13457429-13458126	chr4:31012850-31233444	-24.8	XM_005205290.1	RAPGEF5
TCONS_00100832	XLOC_069223	chr26:13457429-13458126	chr4:99787244-99834624	-16.6	NM_001075657.1	LOC514257
TCONS_00100832	XLOC_069223	chr26:13457429-13458126	chr4:102977524-103094368	-27.7	XM_002686994.2	TRIM24
TCONS_00100832	XLOC_069223	chr26:13457429-13458126	chr4:102977524-103094368	-27.7	XM_002686995.3	TRIM24
TCONS_00100832	XLOC_069223	chr26:13457429-13458126	chr5:26014335-26021521	-28.7	XM_005206167.1	SMUG1
TCONS_00100832	XLOC_069223	chr26:13457429-13458126	chr5:26753260-26759487	-24.4	NM_001205328.1	AMHR2
TCONS_00100832	XLOC_069223	chr26:13457429-13458126	chr5:104273438-104276758	-33.4	NM_001101088.1	MRPL51
TCONS_00100832	XLOC_069223	chr26:13457429-13458126	chr6:37876470-37898525	-31.9	NM_001046474.2	PPM1K
TCONS_00100832	XLOC_069223	chr26:13457429-13458126	chr6:37877241-37899686	-28.4	XM_005207798.1	PPM1K
TCONS_00100832	XLOC_069223	chr26:13457429-13458126	chr6:90842885-90986716	-39.6	NM_001206095.1	MTHFD2L
TCONS_00100832	XLOC_069223	chr26:13457429-13458126	chr7:1379813-1381789	-21.2	XM_005208386.1	LOC100295951
TCONS_00100832	XLOC_069223	chr26:13457429-13458126	chr7:21303787-21345616	-16.3	XM_005208927.1	ATCAY
TCONS_00100832	XLOC_069223	chr26:13457429-13458126	chr7:41788657-41806546	-25.4	XM_002689055.3	LOC509006
TCONS_00100832	XLOC_069223	chr26:13457429-13458126	chr7:71123145-71158211	-13.3	XM_005209678.1	NIPAL4
TCONS_00100832	XLOC_069223	chr26:13457429-13458126	chr8:23339677-23369119	-24.9	NM_001076522.2	PTPLAD2
TCONS_00100832	XLOC_069223	chr26:13457429-13458126	chr8:71173732-71192765	-24.5	NM_001102327.1	TNFRSF10D
TCONS_00100832	XLOC_069223	chr26:13457429-13458126	chr8:75041542-75049413	-34.9	NM_001046473.2	PNMA2
TCONS_00100832	XLOC_069223	chr26:13457429-13458126	chr10:61295548-61327901	-20.9	XM_005211891.1	LOC101907531
TCONS_00100832	XLOC_069223	chr26:13457429-13458126	chr10:61295550-61327901	-23.9	XM_005211892.1	LOC101907531
TCONS_00100832	XLOC_069223	chr26:13457429-13458126	chr11:4290443-4306454	-22.8	NM_001110063.1	MITD1
TCONS_00100832	XLOC_069223	chr26:13457429-13458126	chr11:7229267-7285771	-26.5	XM_002691184.3	SLC9A4
TCONS_00100832	XLOC_069223	chr26:13457429-13458126	chr11:94077367-94092840	-34.3	XM_003586669.2	ZBTB26
TCONS_00100832	XLOC_069223	chr26:13457429-13458126	chr11:94077367-94092767	-19.2	XM_005213163.1	ZBTB26
TCONS_00100832	XLOC_069223	chr26:13457429-13458126	chr11:94077367-94091500	-35.4	XM_005213162.1	ZBTB26
TCONS_00100832	XLOC_069223	chr26:13457429-13458126	chr11:94077367-94084902	-53.2	XM_005213161.1	ZBTB26
TCONS_00100832	XLOC_069223	chr26:13457429-13458126	chr11:94077367-94084902	-53.2	XM_005213160.1	ZBTB26
TCONS_00100832	XLOC_069223	chr26:13457429-13458126	chr11:98406786-98409384	-46.9	XM_002691628.2	PTRH1
TCONS_00100832	XLOC_069223	chr26:13457429-13458126	chr11:101680051-101708765	-31.4	XM_002691609.2	LOC784457
TCONS_00100832	XLOC_069223	chr26:13457429-13458126	chr13:29756747-29778412	-27.4	NM_001205769.1	CDNF
TCONS_00100832	XLOC_069223	chr26:13457429-13458126	chr13:32025897-32187237	-18.8	NM_001103227.1	ST8SIA6
TCONS_00100832	XLOC_069223	chr26:13457429-13458126	chr13:65505556-65543214	-34.7	XM_005214854.1	CPNE1
TCONS_00100832	XLOC_069223	chr26:13457429-13458126	chr13:65505556-65533390	-17	XM_005214853.1	CPNE1
TCONS_00100832	XLOC_069223	chr26:13457429-13458126	chr15:6132916-6141316	-38.9	NM_174112.1	MMP1
TCONS_00100832	XLOC_069223	chr26:13457429-13458126	chr15:29090860-29105085	-19.3	XM_005215831.1	IL10RA
TCONS_00100832	XLOC_069223	chr26:13457429-13458126	chr15:30278042-30296550	-35.1	XM_005216047.1	NLRX1
TCONS_00100832	XLOC_069223	chr26:13457429-13458126	chr15:30278100-30296546	-32.6	NM_001102235.1	NLRX1
TCONS_00100832	XLOC_069223	chr26:13457429-13458126	chr15:57682590-58133702	-24.7	XM_005216263.1	ANO3
TCONS_00100832	XLOC_069223	chr26:13457429-13458126	chr15:57842997-58133702	-23.8	XM_005216264.1	ANO3
TCONS_00100832	XLOC_069223	chr26:13457429-13458126	chr15:57989488-58133702	-17.2	XM_005216265.1	ANO3
TCONS_00100832	XLOC_069223	chr26:13457429-13458126	chr16:4685888-4697039	-18.4	NM_001098464.1	C16H1orf116
TCONS_00100832	XLOC_069223	chr26:13457429-13458126	chr16:23350279-23382371	-32.5	NM_001099059.1	LYPLAL1
TCONS_00100832	XLOC_069223	chr26:13457429-13458126	chr16:52370231-52376268	-31.4	XM_005217138.1	TMEM88B
TCONS_00100832	XLOC_069223	chr26:13457429-13458126	chr16:52370231-52373541	-32.1	NM_001076958.1	TMEM88B
TCONS_00100832	XLOC_069223	chr26:13457429-13458126	chr17:546402-697923	-17.3	NM_173903.3	CPE
TCONS_00100832	XLOC_069223	chr26:13457429-13458126	chr18:63106545-63117305	-12.5	XM_005219704.1	LENG8
TCONS_00100832	XLOC_069223	chr26:13457429-13458126	chr18:63106545-63117305	-12.5	XM_005219700.1	LENG8
TCONS_00100832	XLOC_069223	chr26:13457429-13458126	chr18:63106545-63117305	-12.5	XM_005219703.1	LENG8
TCONS_00100832	XLOC_069223	chr26:13457429-13458126	chr18:63106545-63117305	-12.5	XM_005219702.1	LENG8
TCONS_00100832	XLOC_069223	chr26:13457429-13458126	chr19:43590708-43602969	-14.4	XM_005220740.1	G6PC
TCONS_00100832	XLOC_069223	chr26:13457429-13458126	chr19:43590846-43601634	-21.8	NM_001076124.2	G6PC
TCONS_00100832	XLOC_069223	chr26:13457429-13458126	chr19:56190791-56210933	-35.4	XM_005221151.1	EXOC7
TCONS_00100832	XLOC_069223	chr26:13457429-13458126	chr19:56190791-56210933	-35.4	XM_005221152.1	EXOC7
TCONS_00100832	XLOC_069223	chr26:13457429-13458126	chr19:56190791-56210933	-35.4	XM_005221153.1	EXOC7
TCONS_00100832	XLOC_069223	chr26:13457429-13458126	chr19:56190791-56210933	-35.4	XM_005221154.1	EXOC7
TCONS_00100832	XLOC_069223	chr26:13457429-13458126	chr19:56190791-56210933	-35.4	XM_005221155.1	EXOC7
TCONS_00100832	XLOC_069223	chr26:13457429-13458126	chr20:35917450-35973537	-28.5	XM_005221613.1	LIFR
TCONS_00100832	XLOC_069223	chr26:13457429-13458126	chr21:22659896-22669239	-33.2	NM_001103325.1	ZNF774
TCONS_00100832	XLOC_069223	chr26:13457429-13458126	chr21:34088422-34109601	-20	NM_001166565.1	SCAMP5
TCONS_00100832	XLOC_069223	chr26:13457429-13458126	chr23:7671151-7679923	-45.7	XM_003587664.2	LOC100847319
TCONS_00100832	XLOC_069223	chr26:13457429-13458126	chr23:7671151-7679923	-45.7	XM_005223295.1	LOC100847319
TCONS_00100832	XLOC_069223	chr26:13457429-13458126	chr23:7672904-7679923	-27.6	XM_005223289.1	LOC100847319
TCONS_00100832	XLOC_069223	chr26:13457429-13458126	chr23:7672904-7679923	-27.6	XM_005223290.1	LOC100847319
TCONS_00100832	XLOC_069223	chr26:13457429-13458126	chr23:7672904-7679923	-27.6	XM_005223291.1	LOC100847319
TCONS_00100832	XLOC_069223	chr26:13457429-13458126	chr23:7672904-7679923	-27.6	XM_005223293.1	LOC100847319
TCONS_00100832	XLOC_069223	chr26:13457429-13458126	chr23:7672904-7679923	-27.6	XM_005223292.1	LOC100847319
TCONS_00100832	XLOC_069223	chr26:13457429-13458126	chr23:7674019-7679923	-30	XM_005223294.1	LOC100847319
TCONS_00100832	XLOC_069223	chr26:13457429-13458126	chr23:52094385-52103939	-29.4	XM_005223917.1	DUSP22
TCONS_00100832	XLOC_069223	chr26:13457429-13458126	chr23:52099086-52103939	-29.4	XM_005223916.1	DUSP22
TCONS_00100832	XLOC_069223	chr26:13457429-13458126	chr24:40229216-40370062	-22.3	XM_002697796.2	ARHGAP28
TCONS_00100832	XLOC_069223	chr26:13457429-13458126	chr24:62248909-62271054	-25.8	NM_001098080.1	SERPINB5
TCONS_00100832	XLOC_069223	chr26:13457429-13458126	chr25:27552145-27562342	-28.6	XM_002698073.2	TRIM72
TCONS_00100832	XLOC_069223	chr26:13457429-13458126	chr27:13745875-13847774	-40.7	XM_005226007.1	ENPP6
TCONS_00100832	XLOC_069223	chr26:13457429-13458126	chr27:13745875-13827455	-22.3	XM_005226005.1	ENPP6
TCONS_00100832	XLOC_069223	chr26:13457429-13458126	chr27:13745875-13827450	-16.9	XM_005226006.1	ENPP6
TCONS_00100832	XLOC_069223	chr26:13457429-13458126	chrX:38498587-38523533	-21.9	NM_001081727.1	CLIC2
TCONS_00114561	XLOC_078543	chr3:23278909-23279405	chr2:34172545-34193068	-22.3	XM_002685376.3	GCA
TCONS_00114561	XLOC_078543	chr3:23278909-23279405	chr2:34172545-34193046	-25.2	XM_005202505.1	GCA
TCONS_00114561	XLOC_078543	chr3:23278909-23279405	chr2:38323897-38363939	-24.1	XM_005202454.1	UPP2
TCONS_00114561	XLOC_078543	chr3:23278909-23279405	chr2:104638137-104651864	-40.5	XM_005202790.1	TMEM169
TCONS_00114561	XLOC_078543	chr3:23278909-23279405	chr2:104638137-104651864	-40.5	XM_005202788.1	TMEM169
TCONS_00114561	XLOC_078543	chr3:23278909-23279405	chr2:104638137-104651864	-40.5	XM_005202789.1	TMEM169
TCONS_00114561	XLOC_078543	chr3:23278909-23279405	chr2:126982721-126992478	-29.4	XM_005203168.1	PIGV
TCONS_00114561	XLOC_078543	chr3:23278909-23279405	chr2:126982721-126992223	-36.2	XM_005203167.1	PIGV
TCONS_00114561	XLOC_078543	chr3:23278909-23279405	chr3:43502635-43605376	-29.1	XM_005204115.1	AGL
TCONS_00114561	XLOC_078543	chr3:23278909-23279405	chr3:43502635-43585764	-24.8	XM_005204113.1	AGL
TCONS_00114561	XLOC_078543	chr3:23278909-23279405	chr3:43502635-43585483	-24.7	XM_005204114.1	AGL
TCONS_00114561	XLOC_078543	chr3:23278909-23279405	chr3:50844089-51078208	-33.4	XM_005204328.1	EVI5
TCONS_00114561	XLOC_078543	chr3:23278909-23279405	chr3:50844740-51078208	-21.9	XM_005204325.1	EVI5
TCONS_00114561	XLOC_078543	chr3:23278909-23279405	chr3:50844740-51078208	-21.9	XM_005204327.1	EVI5
TCONS_00114561	XLOC_078543	chr3:23278909-23279405	chr3:50844740-51078208	-21.9	XM_005204326.1	EVI5
TCONS_00114561	XLOC_078543	chr3:23278909-23279405	chr3:50844741-51078208	-26.7	XM_002686231.3	EVI5
TCONS_00114561	XLOC_078543	chr3:23278909-23279405	chr3:50844741-51078208	-26.7	XM_005204332.1	EVI5
TCONS_00114561	XLOC_078543	chr3:23278909-23279405	chr3:50844741-51078208	-26.7	XM_005204331.1	EVI5
TCONS_00114561	XLOC_078543	chr3:23278909-23279405	chr3:50898661-51078208	-28.3	XM_005204334.1	EVI5
TCONS_00114561	XLOC_078543	chr3:23278909-23279405	chr3:50904414-51078208	-22.3	XM_005204329.1	EVI5
TCONS_00114561	XLOC_078543	chr3:23278909-23279405	chr3:50905039-51078208	-26.1	XM_005204330.1	EVI5
TCONS_00114561	XLOC_078543	chr3:23278909-23279405	chr3:60306497-60447733	-38.7	XM_005204388.1	TTLL7
TCONS_00114561	XLOC_078543	chr3:23278909-23279405	chr3:70246918-70275578	-35.2	XM_005204366.1	CRYZ
TCONS_00114561	XLOC_078543	chr3:23278909-23279405	chr3:70246940-70275578	-38.5	XM_005204367.1	CRYZ
TCONS_00114561	XLOC_078543	chr3:23278909-23279405	chr3:70246971-70275578	-27.6	NM_174025.3	CRYZ
TCONS_00114561	XLOC_078543	chr3:23278909-23279405	chr3:70251964-70275578	-21.5	XM_005204368.1	CRYZ
TCONS_00114561	XLOC_078543	chr3:23278909-23279405	chr4:32573081-32915282	-31.9	XM_002686730.2	LOC100296627
TCONS_00114561	XLOC_078543	chr3:23278909-23279405	chr5:24924228-25031190	-30.9	XM_002687205.3	FGD6
TCONS_00114561	XLOC_078543	chr3:23278909-23279405	chr5:24924228-25031190	-30.9	XM_005206128.1	FGD6
TCONS_00114561	XLOC_078543	chr3:23278909-23279405	chr5:88672305-88834486	-23.3	XM_005206964.1	ABCC9
TCONS_00114561	XLOC_078543	chr3:23278909-23279405	chr5:88672311-88834486	-25.7	XM_002687737.3	ABCC9
TCONS_00114561	XLOC_078543	chr3:23278909-23279405	chr5:88672311-88834486	-25.7	XM_005206965.1	ABCC9
TCONS_00114561	XLOC_078543	chr3:23278909-23279405	chr5:88672731-88834486	-13.4	XM_005206963.1	ABCC9
TCONS_00114561	XLOC_078543	chr3:23278909-23279405	chr5:88679139-88834486	-26.1	XM_005206966.1	ABCC9
TCONS_00114561	XLOC_078543	chr3:23278909-23279405	chr5:99102507-99103394	-72.2	NM_001046634.1	T2R65A
TCONS_00114561	XLOC_078543	chr3:23278909-23279405	chr5:100923352-100938574	-19.7	XM_002687838.3	LOC100297676
TCONS_00114561	XLOC_078543	chr3:23278909-23279405	chr6:20576692-20728352	-27.5	NM_001099035.1	GSTCD
TCONS_00114561	XLOC_078543	chr3:23278909-23279405	chr6:103971528-103991245	-22.7	XM_005208209.1	HSD17B13
TCONS_00114561	XLOC_078543	chr3:23278909-23279405	chr6:103971528-103991240	-20.9	NM_001046616.2	HSD17B13
TCONS_00114561	XLOC_078543	chr3:23278909-23279405	chr7:14274844-14287390	-26.6	XM_002688782.3	ZNF627
TCONS_00114561	XLOC_078543	chr3:23278909-23279405	chr8:60259499-60266468	-83.2	XM_002689698.2	CA9
TCONS_00114561	XLOC_078543	chr3:23278909-23279405	chr8:60259499-60266468	-83.2	XM_005210142.1	CA9
TCONS_00114561	XLOC_078543	chr3:23278909-23279405	chr8:62900198-62917124	-38.7	NM_001099161.2	IGFBPL1
TCONS_00114561	XLOC_078543	chr3:23278909-23279405	chr9:43435672-43446267	-28.6	NM_001102267.1	C9H6orf203
TCONS_00114561	XLOC_078543	chr3:23278909-23279405	chr9:96741847-96782300	-73.9	XM_005211083.1	RSPH3
TCONS_00114561	XLOC_078543	chr3:23278909-23279405	chr10:42705110-42713426	-19.7	XM_005211699.1	DNAAF2
TCONS_00114561	XLOC_078543	chr3:23278909-23279405	chr10:59227895-59282939	-32.3	NM_174305.1	CYP19A1
TCONS_00114561	XLOC_078543	chr3:23278909-23279405	chr11:2335382-2342311	-39.2	NM_001037482.2	CIAO1
TCONS_00114561	XLOC_078543	chr3:23278909-23279405	chr11:46349422-46360402	-30.2	NM_174092.1	IL1A
TCONS_00114561	XLOC_078543	chr3:23278909-23279405	chr11:101680051-101708765	-34.4	XM_002691609.2	LOC784457
TCONS_00114561	XLOC_078543	chr3:23278909-23279405	chr11:102485962-102515233	-21.6	XM_005213278.1	TTF1
TCONS_00114561	XLOC_078543	chr3:23278909-23279405	chr13:38756699-38774447	-24.5	XM_002692134.2	LOC539166
TCONS_00114561	XLOC_078543	chr3:23278909-23279405	chr13:38756700-38774447	-26.8	XM_002692133.2	LOC539166
TCONS_00114561	XLOC_078543	chr3:23278909-23279405	chr13:38757485-38774447	-26.1	XM_005214376.1	LOC539166
TCONS_00114561	XLOC_078543	chr3:23278909-23279405	chr13:60109036-60119697	-33.6	NM_001080278.2	FAM210B
TCONS_00114561	XLOC_078543	chr3:23278909-23279405	chr13:65505556-65543214	-29.2	XM_005214854.1	CPNE1
TCONS_00114561	XLOC_078543	chr3:23278909-23279405	chr13:65505556-65533390	-19.1	XM_005214853.1	CPNE1
TCONS_00114561	XLOC_078543	chr3:23278909-23279405	chr13:78723057-78747542	-37.2	XM_005214685.1	RNF114
TCONS_00114561	XLOC_078543	chr3:23278909-23279405	chr13:78732356-78747542	-16.8	XM_005214686.1	RNF114
TCONS_00114561	XLOC_078543	chr3:23278909-23279405	chr14:2534711-2544162	-36.2	XM_005228559.1	ZFP41
TCONS_00114561	XLOC_078543	chr3:23278909-23279405	chr15:18415550-18450133	-41.1	XM_002692967.3	KDELC2
TCONS_00114561	XLOC_078543	chr3:23278909-23279405	chr15:18458482-18573993	-28.8	XM_002707728.2	EXPH5
TCONS_00114561	XLOC_078543	chr3:23278909-23279405	chr15:30474450-30575491	-83	XM_005216116.1	LOC101903835
TCONS_00114561	XLOC_078543	chr3:23278909-23279405	chr15:51472475-51485337	-30.7	XM_005216152.1	TRIM21
TCONS_00114561	XLOC_078543	chr3:23278909-23279405	chr15:51473622-51485337	-17.4	XM_005216153.1	TRIM21
TCONS_00114561	XLOC_078543	chr3:23278909-23279405	chr15:62935507-63020686	-22	XM_005216337.1	DNAJC24
TCONS_00114561	XLOC_078543	chr3:23278909-23279405	chr15:62935666-63020363	-31.7	NM_001078102.1	DNAJC24
TCONS_00114561	XLOC_078543	chr3:23278909-23279405	chr15:63020230-63050241	-18.1	XM_005216333.1	IMMP1L
TCONS_00114561	XLOC_078543	chr3:23278909-23279405	chr16:1698565-1729822	-84.9	XM_002693901.3	SOX13
TCONS_00114561	XLOC_078543	chr3:23278909-23279405	chr16:1698565-1729822	-84.9	XM_005216694.1	SOX13
TCONS_00114561	XLOC_078543	chr3:23278909-23279405	chr16:1698565-1729822	-84.9	XM_005216695.1	SOX13
TCONS_00114561	XLOC_078543	chr3:23278909-23279405	chr16:1698565-1729822	-84.9	XM_005216696.1	SOX13
TCONS_00114561	XLOC_078543	chr3:23278909-23279405	chr16:1698565-1729822	-84.9	XM_005216697.1	SOX13
TCONS_00114561	XLOC_078543	chr3:23278909-23279405	chr16:4685888-4697039	-14.1	NM_001098464.1	C16H1orf116
TCONS_00114561	XLOC_078543	chr3:23278909-23279405	chr17:13332144-13364669	-20.9	XM_005217499.1	ABCE1
TCONS_00114561	XLOC_078543	chr3:23278909-23279405	chr17:64505161-64538842	-30.8	XM_005217897.1	MAPKAPK5
TCONS_00114561	XLOC_078543	chr3:23278909-23279405	chr17:64505161-64538589	-40.2	NM_001206858.2	MAPKAPK5
TCONS_00114561	XLOC_078543	chr3:23278909-23279405	chr17:64505161-64538382	-34.2	XM_005217898.1	MAPKAPK5
TCONS_00114561	XLOC_078543	chr3:23278909-23279405	chr18:2862795-2880523	-46.5	XM_005218362.1	CHST6
TCONS_00114561	XLOC_078543	chr3:23278909-23279405	chr18:2862795-2880504	-34	XM_005218363.1	CHST6
TCONS_00114561	XLOC_078543	chr3:23278909-23279405	chr18:54129215-54133087	-22.1	XM_005219448.1	PNMAL2
TCONS_00114561	XLOC_078543	chr3:23278909-23279405	chr18:59398113-59423682	-25.8	XM_005219591.1	ZNF43
TCONS_00114561	XLOC_078543	chr3:23278909-23279405	chr18:59398113-59421166	-33.1	XM_005219592.1	ZNF43
TCONS_00114561	XLOC_078543	chr3:23278909-23279405	chr18:59398113-59421166	-33.1	XM_002695293.3	ZNF43
TCONS_00114561	XLOC_078543	chr3:23278909-23279405	chr18:59398113-59421166	-33.1	XM_005219590.1	ZNF43
TCONS_00114561	XLOC_078543	chr3:23278909-23279405	chr18:60330628-60345707	-18.3	XM_005219619.1	ZNF677
TCONS_00114561	XLOC_078543	chr3:23278909-23279405	chr18:60331301-60345707	-24.2	XM_005219618.1	ZNF677
TCONS_00114561	XLOC_078543	chr3:23278909-23279405	chr18:60335482-60345707	-30.5	XM_005219620.1	ZNF677
TCONS_00114561	XLOC_078543	chr3:23278909-23279405	chr18:62508670-62524018	-33.7	XM_005219730.1	SHISA7
TCONS_00114561	XLOC_078543	chr3:23278909-23279405	chr18:62508670-62524018	-33.7	XM_005219731.1	SHISA7
TCONS_00114561	XLOC_078543	chr3:23278909-23279405	chr18:62895405-62899686	-20.5	XM_003587341.2	LOC100301222
TCONS_00114561	XLOC_078543	chr3:23278909-23279405	chr19:61225393-61293733	-31.9	XM_005221343.1	KCNJ16
TCONS_00114561	XLOC_078543	chr3:23278909-23279405	chr19:61225393-61255003	-25.9	XM_005221344.1	KCNJ16
TCONS_00114561	XLOC_078543	chr3:23278909-23279405	chr19:61959377-62008975	-36.7	XM_002696224.3	ABCA10
TCONS_00114561	XLOC_078543	chr3:23278909-23279405	chr19:61959377-62008975	-36.7	XM_005221367.1	ABCA10
TCONS_00114561	XLOC_078543	chr3:23278909-23279405	chr21:71507494-71508718	-22.8	XM_002696801.3	LOC444875
TCONS_00114561	XLOC_078543	chr3:23278909-23279405	chr22:43413162-43419549	-77.2	XM_005222910.1	KCTD6
TCONS_00114561	XLOC_078543	chr3:23278909-23279405	chr22:48718243-48725189	-88.1	XM_005222788.1	GLT8D1
TCONS_00114561	XLOC_078543	chr3:23278909-23279405	chr22:53360785-53380721	-74.4	XM_005223044.1	ALS2CL
TCONS_00114561	XLOC_078543	chr3:23278909-23279405	chr22:53360785-53380721	-74.4	XM_005223045.1	ALS2CL
TCONS_00114561	XLOC_078543	chr3:23278909-23279405	chr22:53360785-53378308	-74.4	XM_005223047.1	ALS2CL
TCONS_00114561	XLOC_078543	chr3:23278909-23279405	chr23:31342461-31375104	-82.7	XM_002697557.3	BTN2A1
TCONS_00114561	XLOC_078543	chr3:23278909-23279405	chr23:45020474-45041768	-31.7	NM_001135578.1	SMIM13
TCONS_00114561	XLOC_078543	chr3:23278909-23279405	chr24:9738913-9748901	-33.3	NM_001206461.1	DSEL
TCONS_00114561	XLOC_078543	chr3:23278909-23279405	chr24:9739118-9748901	-32.8	XM_005224003.1	DSEL
TCONS_00114561	XLOC_078543	chr3:23278909-23279405	chr24:43149701-43151533	-31	NM_001014904.1	CHMP1B
TCONS_00114561	XLOC_078543	chr3:23278909-23279405	chr24:62248864-62274656	-34	XM_005224214.1	SERPINB5
TCONS_00114561	XLOC_078543	chr3:23278909-23279405	chr24:62248864-62274656	-34	XM_005224216.1	SERPINB5
TCONS_00114561	XLOC_078543	chr3:23278909-23279405	chr24:62252709-62274656	-14	XM_005224215.1	SERPINB5
TCONS_00114561	XLOC_078543	chr3:23278909-23279405	chr25:4106050-4120964	-38.3	NM_001205603.1	ALG1
TCONS_00114561	XLOC_078543	chr3:23278909-23279405	chr26:10714194-10748026	-44.5	NM_174662.2	FAS
TCONS_00114561	XLOC_078543	chr3:23278909-23279405	chr26:10727388-10748015	-31.6	XM_005225354.1	FAS
TCONS_00114561	XLOC_078543	chr3:23278909-23279405	chr26:10727660-10748015	-32	XM_005225355.1	FAS
TCONS_00114561	XLOC_078543	chr3:23278909-23279405	chr26:31058331-31136519	-43.1	XM_005225751.1	MXI1
TCONS_00114561	XLOC_078543	chr3:23278909-23279405	chr27:271331-295286	-40.6	XM_005225920.1	LOC518907
TCONS_00114561	XLOC_078543	chr3:23278909-23279405	chr27:271331-295286	-40.6	XM_005225918.1	LOC518907
TCONS_00114561	XLOC_078543	chr3:23278909-23279405	chr27:271331-295286	-40.6	XM_005225921.1	LOC518907
TCONS_00114561	XLOC_078543	chr3:23278909-23279405	chr27:271331-295286	-40.6	XM_005225915.1	LOC518907
TCONS_00114561	XLOC_078543	chr3:23278909-23279405	chr27:271800-295286	-33.7	XM_005225919.1	LOC518907
TCONS_00114561	XLOC_078543	chr3:23278909-23279405	chr27:282111-295286	-37.6	XM_005225916.1	LOC518907
TCONS_00114561	XLOC_078543	chr3:23278909-23279405	chr27:282379-295286	-38.5	XM_005225917.1	LOC518907
TCONS_00114561	XLOC_078543	chr3:23278909-23279405	chr28:28337348-28446710	-28.6	XM_005226431.1	ASCC1
TCONS_00114561	XLOC_078543	chr3:23278909-23279405	chr29:1032159-1056693	-37.2	XM_005226644.1	C29H11orf54
TCONS_00114561	XLOC_078543	chr3:23278909-23279405	chr29:1032159-1056581	-25.4	XM_005226643.1	C29H11orf54
TCONS_00114561	XLOC_078543	chr3:23278909-23279405	chr29:1032162-1056464	-10.3	NM_001046315.2	C29H11orf54
TCONS_00114561	XLOC_078543	chr3:23278909-23279405	chr29:12482424-12548403	-33.7	XM_005226718.1	ANKRD42
TCONS_00114561	XLOC_078543	chr3:23278909-23279405	chr29:41165018-41171387	-68.4	XM_005226902.1	BEST1
TCONS_00114561	XLOC_078543	chr3:23278909-23279405	chrX:62214456-62364957	-20.2	NM_174549.2	GUCY2F
TCONS_00114561	XLOC_078543	chr3:23278909-23279405	chrX:62881916-63061248	-28.6	XM_005227871.1	TMEM164
TCONS_00114561	XLOC_078543	chr3:23278909-23279405	chrX:62881923-63061248	-30.6	XM_005227876.1	TMEM164
TCONS_00114561	XLOC_078543	chr3:23278909-23279405	chrX:62882208-63061248	-30.8	XM_005227870.1	TMEM164
TCONS_00114561	XLOC_078543	chr3:23278909-23279405	chrX:62882358-63061248	-31	XM_005227872.1	TMEM164
TCONS_00114561	XLOC_078543	chr3:23278909-23279405	chrX:62883376-63061248	-28	XM_005227875.1	TMEM164
TCONS_00114561	XLOC_078543	chr3:23278909-23279405	chrX:62937535-63061246	-30.3	XM_005227873.1	TMEM164
TCONS_00114561	XLOC_078543	chr3:23278909-23279405	chrX:62950621-63061248	-27.4	XM_005227874.1	TMEM164
TCONS_00114561	XLOC_078543	chr3:23278909-23279405	chrX:62951904-63061248	-35	XM_005227877.1	TMEM164
TCONS_00114561	XLOC_078543	chr3:23278909-23279405	chrX:87288071-87932060	-12.3	XM_002700049.2	LOC525644
TCONS_00114561	XLOC_078543	chr3:23278909-23279405	chrX:130193753-130305113	-26.3	XM_005228374.1	RPS6KA3
TCONS_00114561	XLOC_078543	chr3:23278909-23279405	chrX:130193753-130305113	-26.3	XM_005228376.1	RPS6KA3
TCONS_00114561	XLOC_078543	chr3:23278909-23279405	chrX:130193762-130305113	-36.9	XM_005228375.1	RPS6KA3
TCONS_00114561	XLOC_078543	chr3:23278909-23279405	chrX:130222048-130305113	-22.3	XM_005228373.1	RPS6KA3
TCONS_00114561	XLOC_078543	chr3:23278909-23279405	chrX:130243885-130305113	-21.6	XM_005228372.1	RPS6KA3
TCONS_00127193	XLOC_088524	chr4:112712565-112713789	chr1:53754105-53885749	-36	NM_001076092.1	DZIP3
TCONS_00127193	XLOC_088524	chr4:112712565-112713789	chr1:53754110-53885749	-26.3	XM_005201336.1	DZIP3
TCONS_00127193	XLOC_088524	chr4:112712565-112713789	chr1:84536329-84568013	-13.2	XM_005201596.1	LAMP3
TCONS_00127193	XLOC_088524	chr4:112712565-112713789	chr2:119056760-119124161	-21.4	XM_005203020.1	SP110
TCONS_00127193	XLOC_088524	chr4:112712565-112713789	chr2:119056762-119124162	-21.4	XM_005203018.1	SP110
TCONS_00127193	XLOC_088524	chr4:112712565-112713789	chr2:119056762-119124162	-21.4	XM_005203017.1	SP110
TCONS_00127193	XLOC_088524	chr4:112712565-112713789	chr2:119056762-119124162	-21.4	XM_005203016.1	SP110
TCONS_00127193	XLOC_088524	chr4:112712565-112713789	chr6:108508619-108536871	-25.3	XM_005208260.1	HAUS3
TCONS_00127193	XLOC_088524	chr4:112712565-112713789	chr11:1934150-1942772	-16.3	XM_005212365.1	ZNF514
TCONS_00127193	XLOC_088524	chr4:112712565-112713789	chr11:1934150-1942772	-16.3	XM_005212364.1	ZNF514
TCONS_00127193	XLOC_088524	chr4:112712565-112713789	chr11:1934150-1942772	-16.3	XM_005212363.1	ZNF514
TCONS_00127193	XLOC_088524	chr4:112712565-112713789	chr13:48083092-48150213	-29.8	XM_002692364.3	GPCPD1
TCONS_00127193	XLOC_088524	chr4:112712565-112713789	chr15:54585022-54593263	-20.2	XM_005200956.1	KCNE3
TCONS_00127193	XLOC_088524	chr4:112712565-112713789	chr15:54585022-54593263	-20.2	XM_005200954.1	KCNE3
TCONS_00127193	XLOC_088524	chr4:112712565-112713789	chr15:54585022-54589585	-21.5	XM_005200955.1	KCNE3
TCONS_00127193	XLOC_088524	chr4:112712565-112713789	chr19:28495803-28511821	-29.3	XM_005220359.1	PFAS
TCONS_00127193	XLOC_088524	chr4:112712565-112713789	chr19:28495803-28511821	-29.3	XM_005220360.1	PFAS
TCONS_00129887	XLOC_089096	chr5:23534494-23535661	chr2:90119589-90175888	-15.4	XM_005202603.1	CFLAR
TCONS_00129887	XLOC_089096	chr5:23534494-23535661	chr2:90119589-90175888	-15.4	XM_005202602.1	CFLAR
TCONS_00129887	XLOC_089096	chr5:23534494-23535661	chr2:90120530-90175888	-28.4	XM_005202606.1	CFLAR
TCONS_00129887	XLOC_089096	chr5:23534494-23535661	chr2:90121017-90175888	-21.4	XM_005202605.1	CFLAR
TCONS_00129887	XLOC_089096	chr5:23534494-23535661	chr2:90128831-90175888	-26.3	XM_005202604.1	CFLAR
TCONS_00129887	XLOC_089096	chr5:23534494-23535661	chr2:90147396-90175888	-29.8	XM_005202607.1	CFLAR
TCONS_00134592	XLOC_093307	chr5:73903373-73904240	chr1:64942798-64976253	-76.6	XM_005201307.1	PLA1A
TCONS_00134592	XLOC_093307	chr5:73903373-73904240	chr2:19681471-19692054	-66	XM_005202314.1	NFE2L2
TCONS_00134592	XLOC_093307	chr5:73903373-73904240	chr2:38323897-38363939	-34.4	XM_005202454.1	UPP2
TCONS_00134592	XLOC_093307	chr5:73903373-73904240	chr2:126982721-126992478	-21.2	XM_005203168.1	PIGV
TCONS_00134592	XLOC_093307	chr5:73903373-73904240	chr2:126982721-126992223	-21.8	XM_005203167.1	PIGV
TCONS_00134592	XLOC_093307	chr5:73903373-73904240	chr3:70246918-70275578	-30.2	XM_005204366.1	CRYZ
TCONS_00134592	XLOC_093307	chr5:73903373-73904240	chr3:70246940-70275578	-30.9	XM_005204367.1	CRYZ
TCONS_00134592	XLOC_093307	chr5:73903373-73904240	chr3:70246971-70275578	-21.4	NM_174025.3	CRYZ
TCONS_00134592	XLOC_093307	chr5:73903373-73904240	chr3:70251964-70275578	-11.5	XM_005204368.1	CRYZ
TCONS_00134592	XLOC_093307	chr5:73903373-73904240	chr5:24924228-25031190	-21.6	XM_002687205.3	FGD6
TCONS_00134592	XLOC_093307	chr5:73903373-73904240	chr5:24924228-25031190	-21.6	XM_005206128.1	FGD6
TCONS_00134592	XLOC_093307	chr5:73903373-73904240	chr5:100280943-100296298	-14.5	XM_005207062.1	CLEC7A
TCONS_00134592	XLOC_093307	chr5:73903373-73904240	chr5:100280943-100296298	-14.5	XM_005207064.1	CLEC7A
TCONS_00134592	XLOC_093307	chr5:73903373-73904240	chr5:100280943-100296298	-14.5	XM_005207063.1	CLEC7A
TCONS_00134592	XLOC_093307	chr5:73903373-73904240	chr5:100923352-100938574	-17.4	XM_002687838.3	LOC100297676
TCONS_00134592	XLOC_093307	chr5:73903373-73904240	chr6:20576692-20728352	-22.1	NM_001099035.1	GSTCD
TCONS_00134592	XLOC_093307	chr5:73903373-73904240	chr7:14274844-14287390	-23.7	XM_002688782.3	ZNF627
TCONS_00134592	XLOC_093307	chr5:73903373-73904240	chr7:41788657-41806546	-24	XM_002689055.3	LOC509006
TCONS_00134592	XLOC_093307	chr5:73903373-73904240	chr7:52361329-52368148	-30.2	XM_005209463.1	TMEM173
TCONS_00134592	XLOC_093307	chr5:73903373-73904240	chr7:52361793-52368150	-30.2	NM_001046357.2	TMEM173
TCONS_00134592	XLOC_093307	chr5:73903373-73904240	chr7:62769973-62802507	-74.3	XM_005209567.1	IL17B
TCONS_00134592	XLOC_093307	chr5:73903373-73904240	chr7:62769973-62802507	-74.3	XM_005209566.1	IL17B
TCONS_00134592	XLOC_093307	chr5:73903373-73904240	chr8:60259499-60266468	-80.5	XM_002689698.2	CA9
TCONS_00134592	XLOC_093307	chr5:73903373-73904240	chr8:60259499-60266468	-80.5	XM_005210142.1	CA9
TCONS_00134592	XLOC_093307	chr5:73903373-73904240	chr8:62900198-62917124	-27.5	NM_001099161.2	IGFBPL1
TCONS_00134592	XLOC_093307	chr5:73903373-73904240	chr10:36897174-36905748	-23.5	NM_001205692.1	OIP5
TCONS_00134592	XLOC_093307	chr5:73903373-73904240	chr11:2335382-2342311	-23.3	NM_001037482.2	CIAO1
TCONS_00134592	XLOC_093307	chr5:73903373-73904240	chr11:46349422-46360402	-19.3	NM_174092.1	IL1A
TCONS_00134592	XLOC_093307	chr5:73903373-73904240	chr11:101680051-101708765	-23	XM_002691609.2	LOC784457
TCONS_00134592	XLOC_093307	chr5:73903373-73904240	chr13:38756699-38774447	-21.7	XM_002692134.2	LOC539166
TCONS_00134592	XLOC_093307	chr5:73903373-73904240	chr13:38756700-38774447	-18.6	XM_002692133.2	LOC539166
TCONS_00134592	XLOC_093307	chr5:73903373-73904240	chr13:38757485-38774447	-24	XM_005214376.1	LOC539166
TCONS_00134592	XLOC_093307	chr5:73903373-73904240	chr14:2534711-2544162	-23.5	XM_005228559.1	ZFP41
TCONS_00134592	XLOC_093307	chr5:73903373-73904240	chr15:30474450-30575491	-81.3	XM_005216116.1	LOC101903835
TCONS_00134592	XLOC_093307	chr5:73903373-73904240	chr16:1698565-1729822	-82.2	XM_002693901.3	SOX13
TCONS_00134592	XLOC_093307	chr5:73903373-73904240	chr16:1698565-1729822	-82.2	XM_005216694.1	SOX13
TCONS_00134592	XLOC_093307	chr5:73903373-73904240	chr16:1698565-1729822	-82.2	XM_005216695.1	SOX13
TCONS_00134592	XLOC_093307	chr5:73903373-73904240	chr16:1698565-1729822	-82.2	XM_005216696.1	SOX13
TCONS_00134592	XLOC_093307	chr5:73903373-73904240	chr16:1698565-1729822	-82.2	XM_005216697.1	SOX13
TCONS_00134592	XLOC_093307	chr5:73903373-73904240	chr17:13332144-13364669	-21.3	XM_005217499.1	ABCE1
TCONS_00134592	XLOC_093307	chr5:73903373-73904240	chr18:2862795-2880523	-32	XM_005218362.1	CHST6
TCONS_00134592	XLOC_093307	chr5:73903373-73904240	chr18:2862795-2880504	-26.1	XM_005218363.1	CHST6
TCONS_00134592	XLOC_093307	chr5:73903373-73904240	chr18:25931703-25963429	-29.3	NM_001135640.1	CNGB1
TCONS_00134592	XLOC_093307	chr5:73903373-73904240	chr18:47561458-47576939	-32.3	XM_005219124.1	HKR1
TCONS_00134592	XLOC_093307	chr5:73903373-73904240	chr21:20354575-20363187	-27.6	XM_002696546.2	LOC522540
TCONS_00134592	XLOC_093307	chr5:73903373-73904240	chr21:20354575-20362633	-19.9	XM_005221799.1	LOC522540
TCONS_00134592	XLOC_093307	chr5:73903373-73904240	chr21:60978562-60988216	-21.8	XM_005222293.1	SERPINA3
TCONS_00134592	XLOC_093307	chr5:73903373-73904240	chr21:60978569-60988216	-26.9	XM_005222294.1	SERPINA3
TCONS_00134592	XLOC_093307	chr5:73903373-73904240	chr21:71507494-71508718	-25.6	XM_002696801.3	LOC444875
TCONS_00134592	XLOC_093307	chr5:73903373-73904240	chr22:48718243-48725189	-85.4	XM_005222788.1	GLT8D1
TCONS_00134592	XLOC_093307	chr5:73903373-73904240	chr23:27862921-27867793	-13.9	XM_002697329.2	BOLA
TCONS_00134592	XLOC_093307	chr5:73903373-73904240	chr23:31342461-31375104	-80	XM_002697557.3	BTN2A1
TCONS_00134592	XLOC_093307	chr5:73903373-73904240	chr24:9738913-9748901	-26.1	NM_001206461.1	DSEL
TCONS_00134592	XLOC_093307	chr5:73903373-73904240	chr24:9739118-9748901	-24.8	XM_005224003.1	DSEL
TCONS_00134592	XLOC_093307	chr5:73903373-73904240	chr26:10714194-10748026	-32.2	NM_174662.2	FAS
TCONS_00134592	XLOC_093307	chr5:73903373-73904240	chr26:10727388-10748015	-9.5	XM_005225354.1	FAS
TCONS_00134592	XLOC_093307	chr5:73903373-73904240	chr26:10727660-10748015	-30.7	XM_005225355.1	FAS
TCONS_00134592	XLOC_093307	chr5:73903373-73904240	chr27:271331-295286	-28.1	XM_005225920.1	LOC518907
TCONS_00134592	XLOC_093307	chr5:73903373-73904240	chr27:271331-295286	-28.1	XM_005225918.1	LOC518907
TCONS_00134592	XLOC_093307	chr5:73903373-73904240	chr27:271331-295286	-28.1	XM_005225921.1	LOC518907
TCONS_00134592	XLOC_093307	chr5:73903373-73904240	chr27:271331-295286	-28.1	XM_005225915.1	LOC518907
TCONS_00134592	XLOC_093307	chr5:73903373-73904240	chr27:271800-295286	-17.5	XM_005225919.1	LOC518907
TCONS_00134592	XLOC_093307	chr5:73903373-73904240	chr27:282111-295286	-16.2	XM_005225916.1	LOC518907
TCONS_00134592	XLOC_093307	chr5:73903373-73904240	chr27:282379-295286	-25.9	XM_005225917.1	LOC518907
TCONS_00134592	XLOC_093307	chr5:73903373-73904240	chr28:596927-623066	-37.4	NM_001102004.1	URB2
TCONS_00134592	XLOC_093307	chr5:73903373-73904240	chr28:597089-623070	-31.6	XM_005226193.1	URB2
TCONS_00134592	XLOC_093307	chr5:73903373-73904240	chr28:597346-623070	-26.5	XM_005226194.1	URB2
TCONS_00134592	XLOC_093307	chr5:73903373-73904240	chr28:597510-623070	-16.7	XM_005226195.1	URB2
TCONS_00134592	XLOC_093307	chr5:73903373-73904240	chr29:1032159-1056693	-13.5	XM_005226644.1	C29H11orf54
TCONS_00134592	XLOC_093307	chr5:73903373-73904240	chr29:1032159-1056581	-14.6	XM_005226643.1	C29H11orf54
TCONS_00134592	XLOC_093307	chr5:73903373-73904240	chr29:1032162-1056464	-25	NM_001046315.2	C29H11orf54
TCONS_00134592	XLOC_093307	chr5:73903373-73904240	chr29:12482424-12548403	-23.8	XM_005226718.1	ANKRD42
TCONS_00134592	XLOC_093307	chr5:73903373-73904240	chrX:19903788-20045114	-9.1	XM_003588092.1	GPR112
TCONS_00134592	XLOC_093307	chr5:73903373-73904240	chrX:62881916-63061248	-15.2	XM_005227871.1	TMEM164
TCONS_00134592	XLOC_093307	chr5:73903373-73904240	chrX:62881923-63061248	-25.7	XM_005227876.1	TMEM164
TCONS_00134592	XLOC_093307	chr5:73903373-73904240	chrX:62882208-63061248	-16	XM_005227870.1	TMEM164
TCONS_00134592	XLOC_093307	chr5:73903373-73904240	chrX:62882358-63061248	-21.5	XM_005227872.1	TMEM164
TCONS_00134592	XLOC_093307	chr5:73903373-73904240	chrX:62883376-63061248	-34.9	XM_005227875.1	TMEM164
TCONS_00134592	XLOC_093307	chr5:73903373-73904240	chrX:62937535-63061246	-28.8	XM_005227873.1	TMEM164
TCONS_00134592	XLOC_093307	chr5:73903373-73904240	chrX:62950621-63061248	-11	XM_005227874.1	TMEM164
TCONS_00134592	XLOC_093307	chr5:73903373-73904240	chrX:62951904-63061248	-12	XM_005227877.1	TMEM164
TCONS_00134592	XLOC_093307	chr5:73903373-73904240	chrX:137046590-137056196	-78.5	XM_005228425.1	TCEANC
TCONS_00134592	XLOC_093307	chr5:73903373-73904240	chrX:137046590-137056196	-78.5	XM_005228424.1	TCEANC
TCONS_00137654	XLOC_093536	chr5:84281756-84283041	chr1:6490667-6512681	-83.3	XM_005201127.1	USP16
TCONS_00137654	XLOC_093536	chr5:84281756-84283041	chr1:96454663-96681355	-29.3	XM_005201681.1	PLD1
TCONS_00137654	XLOC_093536	chr5:84281756-84283041	chr1:96454665-96681355	-27	XM_005201682.1	PLD1
TCONS_00137654	XLOC_093536	chr5:84281756-84283041	chr1:96517438-96681355	-35.3	XM_005201677.1	PLD1
TCONS_00137654	XLOC_093536	chr5:84281756-84283041	chr1:96517439-96681355	-35.6	XM_005201679.1	PLD1
TCONS_00137654	XLOC_093536	chr5:84281756-84283041	chr1:96547875-96681355	-25.1	XM_005201678.1	PLD1
TCONS_00137654	XLOC_093536	chr5:84281756-84283041	chr1:155640001-155655200	-25.1	XM_005202155.1	LOC101902334
TCONS_00137654	XLOC_093536	chr5:84281756-84283041	chr2:89948477-89963538	-53	NM_001080249.2	NIF3L1
TCONS_00137654	XLOC_093536	chr5:84281756-84283041	chr2:116619942-116655099	-27.1	XM_005202968.1	SLC19A3
TCONS_00137654	XLOC_093536	chr5:84281756-84283041	chr2:116619942-116655099	-27.1	XM_005202967.1	SLC19A3
TCONS_00137654	XLOC_093536	chr5:84281756-84283041	chr2:116619942-116653597	-25.8	XM_005202969.1	SLC19A3
TCONS_00137654	XLOC_093536	chr5:84281756-84283041	chr2:116619942-116644855	-27.9	NM_001102198.1	SLC19A3
TCONS_00137654	XLOC_093536	chr5:84281756-84283041	chr3:16812601-16816958	-71.2	XM_005203719.1	S100A1
TCONS_00137654	XLOC_093536	chr5:84281756-84283041	chr3:16812602-16816958	-71.2	XM_005203720.1	S100A1
TCONS_00137654	XLOC_093536	chr5:84281756-84283041	chr3:49850609-50069718	-36.9	NM_001024483.1	BCAR3
TCONS_00137654	XLOC_093536	chr5:84281756-84283041	chr3:53849113-53926687	-29.5	XM_002686261.3	LRRC8B
TCONS_00137654	XLOC_093536	chr5:84281756-84283041	chr3:53849113-53926687	-29.5	XM_005204341.1	LRRC8B
TCONS_00137654	XLOC_093536	chr5:84281756-84283041	chr3:53849113-53926687	-29.5	XM_005204343.1	LRRC8B
TCONS_00137654	XLOC_093536	chr5:84281756-84283041	chr3:53849113-53926687	-29.5	XM_005204342.1	LRRC8B
TCONS_00137654	XLOC_093536	chr5:84281756-84283041	chr4:59975766-59983970	-22.3	XM_005205460.1	THAP5
TCONS_00137654	XLOC_093536	chr5:84281756-84283041	chr4:59975919-59982005	-35.9	NM_001076339.1	THAP5
TCONS_00137654	XLOC_093536	chr5:84281756-84283041	chr4:104713212-104805893	-24	XM_005205908.1	DENND2A
TCONS_00137654	XLOC_093536	chr5:84281756-84283041	chr4:104713212-104805893	-24	XM_005205906.1	DENND2A
TCONS_00137654	XLOC_093536	chr5:84281756-84283041	chr4:104713212-104799851	-29.4	XM_005205907.1	DENND2A
TCONS_00137654	XLOC_093536	chr5:84281756-84283041	chr4:104713212-104785981	-39.8	XM_002687070.3	DENND2A
TCONS_00137654	XLOC_093536	chr5:84281756-84283041	chr5:27955263-27959847	-31	XM_005206250.1	LOC101907150
TCONS_00137654	XLOC_093536	chr5:84281756-84283041	chr5:57539932-57560884	-21.9	NM_001103105.1	ERBB3
TCONS_00137654	XLOC_093536	chr5:84281756-84283041	chr5:68866724-68876107	-28.9	NM_001038689.2	C5H12orf45
TCONS_00137654	XLOC_093536	chr5:84281756-84283041	chr5:75730213-75748123	-23.6	XM_005206838.1	CSF2RB
TCONS_00137654	XLOC_093536	chr5:84281756-84283041	chr5:100923352-100938574	-31	XM_002687838.3	LOC100297676
TCONS_00137654	XLOC_093536	chr5:84281756-84283041	chr5:113431894-113432550	-27.2	NM_001193192.1	LOC618516
TCONS_00137654	XLOC_093536	chr5:84281756-84283041	chr6:2145543-2149078	-17.4	XM_005207567.1	TKTL2
TCONS_00137654	XLOC_093536	chr5:84281756-84283041	chr6:2145561-2149078	-23.9	XM_005207565.1	TKTL2
TCONS_00137654	XLOC_093536	chr5:84281756-84283041	chr6:2145561-2149078	-23.9	XM_005207566.1	TKTL2
TCONS_00137654	XLOC_093536	chr5:84281756-84283041	chr6:3542635-3575330	-22.7	NM_001040477.4	ANXA5
TCONS_00137654	XLOC_093536	chr5:84281756-84283041	chr6:25889906-25894864	-39.8	NM_001081519.1	DDIT4L
TCONS_00137654	XLOC_093536	chr5:84281756-84283041	chr6:67745804-67761267	-20.3	XM_002688237.2	COMMD8
TCONS_00137654	XLOC_093536	chr5:84281756-84283041	chr6:67745804-67761113	-28.2	XM_005207929.1	COMMD8
TCONS_00137654	XLOC_093536	chr5:84281756-84283041	chr6:104672733-104704707	-21.4	XM_002688400.2	WFS1
TCONS_00137654	XLOC_093536	chr5:84281756-84283041	chr7:16593458-16595367	-24.9	NM_001099699.1	C7H19orf52
TCONS_00137654	XLOC_093536	chr5:84281756-84283041	chr7:21303787-21345616	-26.3	XM_005208927.1	ATCAY
TCONS_00137654	XLOC_093536	chr5:84281756-84283041	chr7:97171844-97276186	-30.2	XM_002689395.3	TTC37
TCONS_00137654	XLOC_093536	chr5:84281756-84283041	chr7:97171844-97276186	-30.2	XM_005209742.1	TTC37
TCONS_00137654	XLOC_093536	chr5:84281756-84283041	chr8:29021391-29172736	-19.3	XM_002689579.3	TTC39B
TCONS_00137654	XLOC_093536	chr5:84281756-84283041	chr8:103165261-103300736	-18.9	XM_002689945.3	SUSD1
TCONS_00137654	XLOC_093536	chr5:84281756-84283041	chr10:49766407-49831061	-26.7	XM_005211720.1	NARG2
TCONS_00137654	XLOC_093536	chr5:84281756-84283041	chr10:49766416-49831061	-27.8	XM_005211719.1	NARG2
TCONS_00137654	XLOC_093536	chr5:84281756-84283041	chr10:49770253-49831061	-25.6	XM_005211721.1	NARG2
TCONS_00137654	XLOC_093536	chr5:84281756-84283041	chr10:79536643-79583378	-25.7	NM_001205951.1	MPP5
TCONS_00137654	XLOC_093536	chr5:84281756-84283041	chr11:60654634-60687732	-31.9	NM_001102497.2	B3GNT2
TCONS_00137654	XLOC_093536	chr5:84281756-84283041	chr11:90042247-90059038	-11.3	XM_002691489.2	CMPK2
TCONS_00137654	XLOC_093536	chr5:84281756-84283041	chr12:19107511-19150455	-27.4	XM_005213600.1	SETDB2
TCONS_00137654	XLOC_093536	chr5:84281756-84283041	chr12:19107513-19150455	-27.5	XM_005213602.1	SETDB2
TCONS_00137654	XLOC_093536	chr5:84281756-84283041	chr12:19107688-19150455	-28.8	XM_005213599.1	SETDB2
TCONS_00137654	XLOC_093536	chr5:84281756-84283041	chr12:19107688-19150455	-28.8	XM_005213601.1	SETDB2
TCONS_00137654	XLOC_093536	chr5:84281756-84283041	chr12:19107688-19150455	-28.8	XM_005213603.1	SETDB2
TCONS_00137654	XLOC_093536	chr5:84281756-84283041	chr12:19275074-19276925	-19.5	NM_001192342.1	ARL11
TCONS_00137654	XLOC_093536	chr5:84281756-84283041	chr13:75014778-75021317	-27.6	XM_005215041.1	LOC515917
TCONS_00137654	XLOC_093536	chr5:84281756-84283041	chr13:75014778-75021317	-27.6	XM_002692339.3	LOC515917
TCONS_00137654	XLOC_093536	chr5:84281756-84283041	chr14:72177071-72295323	-28.3	XM_005215668.1	RAD54B
TCONS_00137654	XLOC_093536	chr5:84281756-84283041	chr15:57228495-57237451	-29.6	XM_005216302.1	B3GNT6
TCONS_00137654	XLOC_093536	chr5:84281756-84283041	chr15:57231310-57237448	-14.5	NM_001103307.1	B3GNT6
TCONS_00137654	XLOC_093536	chr5:84281756-84283041	chr15:57233864-57237451	-19.3	XM_005216301.1	B3GNT6
TCONS_00137654	XLOC_093536	chr5:84281756-84283041	chr16:1964327-1972598	-25.7	XM_002693904.3	PPP1R15B
TCONS_00137654	XLOC_093536	chr5:84281756-84283041	chr16:3297330-3329437	-21	XM_005216661.1	NUCKS1
TCONS_00137654	XLOC_093536	chr5:84281756-84283041	chr16:3297330-3312147	-18.2	XM_005216660.1	NUCKS1
TCONS_00137654	XLOC_093536	chr5:84281756-84283041	chr16:4857335-4919790	-22.7	XM_002693872.3	LOC506707
TCONS_00137654	XLOC_093536	chr5:84281756-84283041	chr16:26946101-26948694	-26.5	XM_003587060.2	FAM177B
TCONS_00137654	XLOC_093536	chr5:84281756-84283041	chr16:67206283-67279125	-21	XM_005217363.1	EDEM3
TCONS_00137654	XLOC_093536	chr5:84281756-84283041	chr16:67206283-67279125	-21	XM_005217364.1	EDEM3
TCONS_00137654	XLOC_093536	chr5:84281756-84283041	chr16:67206283-67278874	-28.3	NM_001205853.1	EDEM3
TCONS_00137654	XLOC_093536	chr5:84281756-84283041	chr17:55749527-55773014	-26.5	XM_005217944.1	RHOF
TCONS_00137654	XLOC_093536	chr5:84281756-84283041	chr17:55749527-55773014	-26.5	XM_005217939.1	RHOF
TCONS_00137654	XLOC_093536	chr5:84281756-84283041	chr17:55749527-55773014	-26.5	XM_005217938.1	RHOF
TCONS_00137654	XLOC_093536	chr5:84281756-84283041	chr17:55749527-55773014	-26.5	XM_005217940.1	RHOF
TCONS_00137654	XLOC_093536	chr5:84281756-84283041	chr17:55749527-55773014	-26.5	XM_005217941.1	RHOF
TCONS_00137654	XLOC_093536	chr5:84281756-84283041	chr17:55749527-55773014	-26.5	XM_005217943.1	RHOF
TCONS_00137654	XLOC_093536	chr5:84281756-84283041	chr17:55749527-55773014	-26.5	XM_005217942.1	RHOF
TCONS_00137654	XLOC_093536	chr5:84281756-84283041	chr17:55749527-55773014	-26.5	XM_005217945.1	RHOF
TCONS_00137654	XLOC_093536	chr5:84281756-84283041	chr17:72690320-72741776	-24.3	XM_005218130.1	SLC5A1
TCONS_00137654	XLOC_093536	chr5:84281756-84283041	chr17:72695007-72741776	-19.2	XM_005218131.1	SLC5A1
TCONS_00137654	XLOC_093536	chr5:84281756-84283041	chr18:36449383-36455306	-28	NM_001192867.1	HAS3
TCONS_00137654	XLOC_093536	chr5:84281756-84283041	chr18:55828998-55833287	-35.9	XM_005219151.1	FUT1
TCONS_00137654	XLOC_093536	chr5:84281756-84283041	chr18:55828998-55832462	-33.7	XM_005219152.1	FUT1
TCONS_00137654	XLOC_093536	chr5:84281756-84283041	chr18:64047417-64080953	-25	XM_002695476.3	LOC100301148
TCONS_00137654	XLOC_093536	chr5:84281756-84283041	chr18:65197726-65211384	-36.1	NM_001077894.2	LOC509810
TCONS_00137654	XLOC_093536	chr5:84281756-84283041	chr19:25325273-25329732	-70.4	XM_005220263.1	CYB5D2
TCONS_00137654	XLOC_093536	chr5:84281756-84283041	chr19:27331077-27339653	-35.8	NM_174501.2	ALOX15
TCONS_00137654	XLOC_093536	chr5:84281756-84283041	chr19:27332166-27339658	-28.8	XM_005220189.1	ALOX15
TCONS_00137654	XLOC_093536	chr5:84281756-84283041	chr19:27332166-27339658	-28.8	XM_005220190.1	ALOX15
TCONS_00137654	XLOC_093536	chr5:84281756-84283041	chr19:28159723-28163813	-30	XM_005220332.1	CYB5D1
TCONS_00137654	XLOC_093536	chr5:84281756-84283041	chr19:29666103-29876909	-18.8	XM_005220391.1	GAS7
TCONS_00137654	XLOC_093536	chr5:84281756-84283041	chr19:29666103-29779548	-32.5	XM_005220394.1	GAS7
TCONS_00137654	XLOC_093536	chr5:84281756-84283041	chr19:29666103-29762200	-27.6	XM_005220392.1	GAS7
TCONS_00137654	XLOC_093536	chr5:84281756-84283041	chr19:29666103-29754231	-29.4	XM_005220393.1	GAS7
TCONS_00137654	XLOC_093536	chr5:84281756-84283041	chr19:40140808-40167376	-29	NM_001083759.1	FBXO47
TCONS_00137654	XLOC_093536	chr5:84281756-84283041	chr19:41350967-41374435	-17.2	XM_005220735.1	TNS4
TCONS_00137654	XLOC_093536	chr5:84281756-84283041	chr19:41350967-41370317	-28.4	NM_001038155.1	TNS4
TCONS_00137654	XLOC_093536	chr5:84281756-84283041	chr19:46968831-47030716	-33.7	NM_001206490.1	ITGB3
TCONS_00137654	XLOC_093536	chr5:84281756-84283041	chr19:46998862-47029022	-15	XM_005220816.1	ITGB3
TCONS_00137654	XLOC_093536	chr5:84281756-84283041	chr19:54035153-54045173	-29.6	XM_005221235.1	LGALS3BP
TCONS_00137654	XLOC_093536	chr5:84281756-84283041	chr19:54035259-54045166	-22.4	NM_001046316.2	LGALS3BP
TCONS_00137654	XLOC_093536	chr5:84281756-84283041	chr19:54036018-54045173	-25.4	XM_005221236.1	LGALS3BP
TCONS_00137654	XLOC_093536	chr5:84281756-84283041	chr19:62026558-62094389	-25.7	XM_002696225.2	ABCA6
TCONS_00137654	XLOC_093536	chr5:84281756-84283041	chr20:38951611-39146316	-22.9	XM_005221577.1	PRLR
TCONS_00137654	XLOC_093536	chr5:84281756-84283041	chr20:39007757-39146316	-21.8	XM_005221576.1	PRLR
TCONS_00137654	XLOC_093536	chr5:84281756-84283041	chr20:39007757-39146316	-21.8	XM_005221579.1	PRLR
TCONS_00137654	XLOC_093536	chr5:84281756-84283041	chr20:39007757-39146316	-21.8	XM_005221575.1	PRLR
TCONS_00137654	XLOC_093536	chr5:84281756-84283041	chr20:39053093-39146316	-10.2	XM_005221578.1	PRLR
TCONS_00137654	XLOC_093536	chr5:84281756-84283041	chr21:22726143-22740497	-30	XM_005221845.1	WDR73
TCONS_00137654	XLOC_093536	chr5:84281756-84283041	chr21:25965641-25979579	-31.6	XM_005221867.1	ANKRD34C
TCONS_00137654	XLOC_093536	chr5:84281756-84283041	chr21:25965809-25979579	-34.6	XM_005221866.1	ANKRD34C
TCONS_00137654	XLOC_093536	chr5:84281756-84283041	chr21:25976049-25982119	-34.2	NM_001207061.1	ANKRD34C
TCONS_00137654	XLOC_093536	chr5:84281756-84283041	chr22:10813830-10924020	-29.2	XM_005222514.1	GOLGA4
TCONS_00137654	XLOC_093536	chr5:84281756-84283041	chr22:10813830-10924020	-29.2	XM_005222515.1	GOLGA4
TCONS_00137654	XLOC_093536	chr5:84281756-84283041	chr22:10813830-10924020	-29.2	XM_005222517.1	GOLGA4
TCONS_00137654	XLOC_093536	chr5:84281756-84283041	chr22:10813830-10924020	-29.2	XM_005222518.1	GOLGA4
TCONS_00137654	XLOC_093536	chr5:84281756-84283041	chr22:10813831-10924020	-31.2	XM_005222519.1	GOLGA4
TCONS_00137654	XLOC_093536	chr5:84281756-84283041	chr22:22108897-22119730	-27.8	NM_001075508.1	SETMAR
TCONS_00137654	XLOC_093536	chr5:84281756-84283041	chr23:27197602-27206521	-31.6	NM_001097997.1	STK19
TCONS_00137654	XLOC_093536	chr5:84281756-84283041	chr26:25830641-25856308	-31.3	XM_005225453.1	PAOX
TCONS_00137654	XLOC_093536	chr5:84281756-84283041	chr26:25830641-25856308	-31.3	XM_005225449.1	PAOX
TCONS_00137654	XLOC_093536	chr5:84281756-84283041	chr27:15306925-15323398	-11.1	XM_005225965.1	CYP4V2
TCONS_00137654	XLOC_093536	chr5:84281756-84283041	chr27:15306925-15323398	-11.1	XM_005225966.1	CYP4V2
TCONS_00137654	XLOC_093536	chr5:84281756-84283041	chr27:15306993-15323394	-21.3	NM_001034373.2	CYP4V2
TCONS_00137654	XLOC_093536	chr5:84281756-84283041	chr28:33875845-33924983	-25.6	NM_001083750.1	POLR3A
TCONS_00137654	XLOC_093536	chr5:84281756-84283041	chrX:19573055-19585311	-32	XM_005227554.1	MMGT1
TCONS_00137654	XLOC_093536	chr5:84281756-84283041	chrX:84662116-84675421	-10.1	XM_005228031.1	NONO
TCONS_00137654	XLOC_093536	chr5:84281756-84283041	chrX:84662116-84675194	-28.3	NM_001046554.1	NONO
TCONS_00137654	XLOC_093536	chr5:84281756-84283041	chrX:128884921-128889324	-33	XM_005228383.1	KLHL34
TCONS_00137654	XLOC_093536	chr5:84281756-84283041	chrX:135804046-135892370	-26.6	XM_005228427.1	MOSPD2
TCONS_00137654	XLOC_093536	chr5:84281756-84283041	chrX:140280154-140284951	-27.9	XM_002700428.3	ZBED1
TCONS_00142985	XLOC_096349	chr6:97764781-97765677	chr3:111231421-111277009	-22.3	NM_001206292.1	ZMYM6
TCONS_00142985	XLOC_096349	chr6:97764781-97765677	chr14:10106503-10132208	-35.8	XM_005215342.1	HHLA1
TCONS_00143062	XLOC_096500	chr6:103512421-103513480	chr15:46385471-46412889	-36.8	XM_005216121.1	ZNF215
TCONS_00143062	XLOC_096500	chr6:103512421-103513480	chrX:26256939-26257364	-35.4	NM_001143743.1	BOLA
TCONS_00148303	XLOC_102607	chr7:35882517-35883361	chr11:2486669-2494928	-22.6	XM_005212382.1	LOC511385
TCONS_00148303	XLOC_102607	chr7:35882517-35883361	chr11:2486669-2494928	-22.6	XM_002691162.2	LOC511385
NONBTAT004732.2	NONBTAG003331.2	chr12:69740979-69741765	chr12:69740974-69743309	-17.7	XM_003586723.2	SOX21
NONBTAT004733.2	NONBTAG003331.2	chr12:69740979-69741953	chr12:69740974-69743309	-17.7	XM_003586723.2	SOX21
NONBTAT004735.2	NONBTAG003331.2	chr12:69741131-69741735	chr12:69740974-69743309	-6.7	XM_003586723.2	SOX21
NONBTAT024315.2	NONBTAG016232.2	chr8:41583038-41583638	chr8:41293376-41583639	-7.6	XM_005209994.1	LOC538070
NONBTAT024315.2	NONBTAG016232.2	chr8:41583038-41583638	chr8:41293384-41583639	-11.8	XM_002689615.2	LOC538070
NONBTAT024315.2	NONBTAG016232.2	chr8:41583038-41583638	chr8:41294265-41583639	-5.7	XM_005209995.1	LOC538070
NONBTAT024315.2	NONBTAG016232.2	chr8:41583038-41583638	chr8:41294265-41583639	-5.7	XM_005209993.1	LOC538070
NONBTAT024315.2	NONBTAG016232.2	chr8:41583038-41583638	chr8:41306748-41583639	-9	XM_005209996.1	LOC538070
NONBTAT024315.2	NONBTAG016232.2	chr8:41583038-41583638	chr8:41317120-41583639	-7.5	XM_005209992.1	LOC538070
